# Supplementary material for: Breast Cancer Classification Based on Proteotypes Obtained by SWATH Mass Spectrometry
Source: Cell Rep. 2019 Jul 16;28(3):832–843.e7. doi: 10.1016/j.celrep.2019.06.046 (PMC6656695; doi:10.1016/j.celrep.2019.06.046)
Supplement: Data S1. Sets of Breast Cancer Tissues Used in SWATH-MS Study and for Immunohistochemical Validation, Related to Figures 1, 2, 3, and 5 [file mmc2.xlsx]

## Sheet: S1A_Set96_Summary table
Data file S1. Sets of breast cancer tissues used in SWATH-MS study and for immunohistochemical validation. Related to Figures 1-3 and 5
Data file S1A. The set of 96 breast cancer tissues used in the study: Summary table with clinical-pathological characteristics of patient groups
For more information on individual patients in the study see Data file S1B "Patient details"
Legend:
ER, estrogen receptor status
PR, progesterone receptor status
HER2, Her-2/Neu receptor status
	Group	ER status	PR	HER2	Number of patients
Grade 1 group	Luminal A (LA), lymph node negative	1	1	0	24
	Luminal A (LA), lymph node positive	1	1	0	24
Grade 3 group	Luminal B HER2 negative (LB), lymph node negative	1	0 or 1	0	8
	Luminal B HER2 negative (LB), lymph node positive	1	0 or 1	0	8
	Luminal B HER2 positive (LBH), lymph node negative	1	0 or 1	1	4
	Luminal B HER2 positive (LBH), lymph node positive	1	0 or 1	1	4
	HER2 positive (HER), lymph node negative	0	0	1	4
	HER2 positive (HER), lymph node positive	0	0	1	4
	Triple negative (TN), lymph node negative	0	0	0	8
	Triple negative (TN), lymph node positive	0	0	0	8

## Sheet: S1B_Set96_Patient details
Data file S1B. The set of breast cancer tissues used in the study: Individual details for patients
The stratification of patients into clinically-pathologically relevant groups was based on estrogen receptor (ER),
progesterone receptor (PR), Her2 receptor (HER2) status, tumor grade and lymph node status.
ICD code: C50 (breast cancer)
Demography: Middle European Caucasian population
Gender: Female
The authors are not aware of another significant confounding factors which could affect the results of the study.
Legend:
Ductal NOS = ductal carcinoma not otherwise specified
LA = estimated luminal A
LB = estimated luminal B, Her-2 negative
LBH = estimated luminal B, Her-2 positive
TN = triple negative
HER = HER2 positive and ER, PR negative
Set of 96 tissues
Sample No.	Grade	ER	PR	HER2	Lymph node status	Type	Molecular subtype	TP53 status	Age at diagnosis	SWATH file name
1	1	1	1	0	1-2	ductal NOS	LA	wt	59	140404_SWATH_170min_lgrad_c25cm_1_1.2ug.wiff
2	1	1	1	0	0	ductal NOS	LA	wt	73	140404_SWATH_170min_lgrad_c25cm_2_1.2ug.wiff
3	3	0	0	1	1-2	ductal NOS	HER	mt	60	140404_SWATH_170min_lgrad_c25cm_3_1.2ug.wiff
4	3	0	0	1	0	ductal NOS	HER	mt	66	140404_SWATH_170min_lgrad_c25cm_4_1.2ug.wiff
5	1	1	1	0	1-2	ductal NOS	LA	wt	77	140404_SWATH_170min_lgrad_c25cm_5_1.2ug.wiff
6	1	1	1	0	0	ductal NOS	LA	wt	49	140404_SWATH_170min_lgrad_c25cm_6_1.2ug.wiff
7	3	0	0	1	1-2	ductal NOS	HER	wt	33	140507_SWATH_170min_lgrad_c25cm_7_1.2ug_re2.wiff
8	3	0	0	1	0	ductal NOS	HER	wt	61	140404_SWATH_170min_lgrad_c25cm_8_1.2ug.wiff
9	1	1	1	0	1-2	ductal NOS	LA	wt	38	140404_SWATH_170min_lgrad_c25cm_9_1.2ug.wiff
10	1	1	1	0	0	ductal NOS	LA	wt	55	140507_SWATH_170min_lgrad_c25cm_10_1.2ug_re2.wiff
11	3	0	0	1	1-2	ductal NOS	HER	wt	49	140404_SWATH_170min_lgrad_c25cm_11_1.2ug.wiff
12	3	0	0	1	0	ductal NOS	HER	mt	59	140404_SWATH_170min_lgrad_c25cm_12_1.2ug.wiff
13	1	1	1	0	1-2	ductal NOS	LA	wt	53	140404_SWATH_170min_lgrad_c25cm_13_1.2ug.wiff
14	1	1	0	0	0	ductal NOS	LA	wt	64	140404_SWATH_170min_lgrad_c25cm_14_1.2ug.wiff
15	3	0	0	1	1-2	ductal NOS	HER	wt	63	140404_SWATH_170min_lgrad_c25cm_15_1.2ug.wiff
16	3	0	0	1	0	ductal NOS	HER	mt	51	140404_SWATH_170min_lgrad_c25cm_16_1.2ug.wiff
17	1	1	1	0	1-2	ductal NOS	LA	wt	59	140404_SWATH_170min_lgrad_c25cm_17_1.2ug.wiff
18	1	1	1	0	0	ductal NOS	LA	wt	54	140507_SWATH_170min_lgrad_c25cm_18_1.2ug_re2.wiff
19	3	1	0	0	1-2	ductal NOS	LB	wt	58	140404_SWATH_170min_lgrad_c25cm_19_1.2ug.wiff
20	3	1	0	0	0	ductal NOS	LB	wt	76	140507_SWATH_170min_lgrad_c25cm_20_1.2ug_re2.wiff
21	1	1	1	0	1-2	ductal NOS	LA	wt	67	140507_SWATH_170min_lgrad_c25cm_21_1.2ug_re2.wiff
22	1	1	1	0	0	ductal NOS	LA	wt	74	140408_SWATH_170min_lgrad_c25cm_22_1.2ug.wiff
23	3	1	1	0	1-2	ductal NOS	LB	wt	67	140408_SWATH_170min_lgrad_c25cm_23_1.2ug.wiff
24	3	1	0	0	0	ductal NOS	LB	mt	77	140507_SWATH_170min_lgrad_c25cm_24_1.2ug_re2.wiff
25	1	1	1	0	1-2	ductal NOS	LA	wt	44	140408_SWATH_170min_lgrad_c25cm_25_1.2ug.wiff
26	1	1	0	0	0	ductal NOS	LA	wt	64	140409_SWATH_170min_lgrad_c25cm_26_1.2ug.wiff
27	3	0	0	0	1-2	medullary	TN	mt	39	140409_SWATH_170min_lgrad_c25cm_27_1.2ug.wiff
28	3	0	0	0	0	medullary	TN	mt	62	140409_SWATH_170min_lgrad_c25cm_28_1.2ug.wiff
29	1	1	1	0	1-2	ductal NOS	LA	wt	60	140409_SWATH_170min_lgrad_c25cm_29_1.2ug.wiff
30	1	1	1	0	0	ductal NOS	LA	wt	69	140409_SWATH_170min_lgrad_c25cm_30_1.2ug.wiff
31	3	0	0	0	1-2	ductal NOS	TN	wt	37	140409_SWATH_170min_lgrad_c25cm_31_1.2ug.wiff
32	3	0	0	0	0	ductal NOS	TN	mt	64	140507_SWATH_170min_lgrad_c25cm_32_1.2ug_re2.wiff
33	1	1	1	0	1-2	ductal NOS	LA	wt	47	140409_SWATH_170min_lgrad_c25cm_33_1.2ug.wiff
34	1	1	1	0	0	ductal NOS	LA	wt	60	140507_SWATH_170min_lgrad_c25cm_34_1.2ug_re2.wiff
35	3	1	0	0	1-2	ductal NOS	LB	wt	69	140507_SWATH_170min_lgrad_c25cm_35_1.2ug_re2.wiff
36	3	1	0	0	0	ductal NOS	LB	wt	49	140507_SWATH_170min_lgrad_c25cm_36_1.2ug_re2.wiff
37	1	1	1	0	1-2	ductal NOS	LA	wt	68	140527_SWATH_170min_lgrad_c25cm_37_1.2ug_re2.wiff
38	1	1	1	0	0	ductal NOS	LA	wt	54	140411_SWATH_170min_lgrad_c25cm_38_1.2ug.wiff
39	3	1	0	0	1-2	ductal NOS	LB	mt	52	140411_SWATH_170min_lgrad_c25cm_39_1.2ug.wiff
40	3	1	1	0	0	ductal NOS	LB	wt	77	140411_SWATH_170min_lgrad_c25cm_40_1.2ug.wiff
41	1	1	1	0	1-2	ductal NOS	LA	wt	59	140411_SWATH_170min_lgrad_c25cm_41_1.2ug.wiff
42	1	1	1	0	0	ductal NOS	LA	wt	53	140411_SWATH_170min_lgrad_c25cm_42_1.2ug.wiff
43	3	1	1	0	1-2	ductal NOS	LB	wt	65	140411_SWATH_170min_lgrad_c25cm_43_1.2ug.wiff
44	3	1	1	0	0	ductal NOS	LB	wt	78	140411_SWATH_170min_lgrad_c25cm_44_1.2ug.wiff
45	1	1	1	0	1-2	ductal NOS	LA	wt	61	140411_SWATH_170min_lgrad_c25cm_45_1.2ug.wiff
46	1	1	1	0	0	ductal NOS	LA	wt	56	140411_SWATH_170min_lgrad_c25cm_46_1.2ug.wiff
47	3	1	1	0	1-2	ductal NOS	LB	wt	52	140411_SWATH_170min_lgrad_c25cm_47_1.2ug.wiff
48	3	1	1	0	0	ductal NOS	LB	wt	56	140411_SWATH_170min_lgrad_c25cm_48_1.2ug.wiff
49	1	1	1	0	1-2	ductal NOS	LA	wt	53	140411_SWATH_170min_lgrad_c25cm_49_1.2ug.wiff
50	1	1	1	0	0	ductal NOS	LA	wt	64	140411_SWATH_170min_lgrad_c25cm_50_1.2ug.wiff
51	3	0	0	0	1-2	basal	TN	mt	59	140411_SWATH_170min_lgrad_c25cm_51_1.2ug.wiff
52	3	0	0	0	0	medullary	TN	mt	49	140411_SWATH_170min_lgrad_c25cm_52_1.2ug.wiff
53	1	1	1	0	1-2	ductal NOS	LA	wt	53	140411_SWATH_170min_lgrad_c25cm_53_1.2ug.wiff
54	1	1	1	0	0	ductal NOS	LA	wt	71	140411_SWATH_170min_lgrad_c25cm_54_1.2ug.wiff
55	3	0	0	0	1-2	basal	TN	mt	49	140527_SWATH_170min_lgrad_c25cm_55_1.2ug_re2.wiff
56	3	0	0	0	0	ductal NOS	TN	wt	54	140527_SWATH_170min_lgrad_c25cm_56_1.2ug_re2.wiff
57	1	1	1	0	1-2	ductal NOS	LA	wt	61	140411_SWATH_170min_lgrad_c25cm_57_1.2ug.wiff
58	1	1	1	0	0	ductal NOS	LA	wt	51	140411_SWATH_170min_lgrad_c25cm_58_1.2ug.wiff
59	3	1	1	0	1-2	micropapillary	LB	wt	50	140411_SWATH_170min_lgrad_c25cm_59_1.2ug.wiff
60	3	1	1	0	0	ductal NOS	LB	wt	60	140527_SWATH_170min_lgrad_c25cm_60_1.2ug_re2.wiff
61	1	1	1	0	1-2	ductal NOS	LA	wt	57	140411_SWATH_170min_lgrad_c25cm_61_1.2ug.wiff
62	1	1	1	0	0	ductal NOS	LA	wt	53	140415_SWATH_170min_lgrad_c25cm_62_1.2ug_a.wiff
63	3	1	1	0	1-2	ductal NOS	LB	wt	46	140415_SWATH_170min_lgrad_c25cm_63_1.2ug.wiff
64	3	1	1	0	0	ductal NOS	LB	wt	63	140415_SWATH_170min_lgrad_c25cm_64_1.2ug.wiff
65	1	1	0	0	1-2	ductal NOS	LA	wt	63	140415_SWATH_170min_lgrad_c25cm_65_1.2ug.wiff
66	1	1	1	0	0	ductal NOS	LA	wt	46	140415_SWATH_170min_lgrad_c25cm_66_1.2ug.wiff
67	3	1	0	1	1-2	ductal NOS	LBH	wt	57	140416_SWATH_170min_lgrad_c25cm_67_1.2ug.wiff
68	3	1	0	1	0	ductal NOS	LBH	wt	54	140416_SWATH_170min_lgrad_c25cm_68_1.2ug.wiff
69	1	1	1	0	1-2	ductal NOS	LA	wt	56	140416_SWATH_170min_lgrad_c25cm_69_1.2ug.wiff
70	1	1	1	0	0	ductal NOS	LA	wt	68	140416_SWATH_170min_lgrad_c25cm_70_1.2ug.wiff
71	3	1	1	1	1-2	ductal NOS	LBH	wt	49	140416_SWATH_170min_lgrad_c25cm_71_1.2ug.wiff
72	3	1	0	1	0	ductal NOS	LBH	mt	59	140416_SWATH_170min_lgrad_c25cm_72_1.2ug.wiff
73	1	1	1	0	1-2	ductal NOS	LA	wt	61	140416_SWATH_170min_lgrad_c25cm_73_1.2ug.wiff
74	1	1	1	0	0	ductal NOS	LA	wt	58	140416_SWATH_170min_lgrad_c25cm_74_1.2ug.wiff
75	3	1	1	1	1-2	ductal NOS	LBH	mt	50	140416_SWATH_170min_lgrad_c25cm_75_1.2ug.wiff
76	3	1	1	1	0	ductal NOS	LBH	mt	52	140416_SWATH_170min_lgrad_c25cm_76_1.2ug.wiff
77	1	1	0	0	1-2	ductal NOS	LA	wt	77	140527_SWATH_170min_lgrad_c25cm_77_1.2ug_re2.wiff
78	1	1	1	0	0	ductal NOS	LA	wt	52	140527_SWATH_170min_lgrad_c25cm_78_1.2ug_re2.wiff
79	3	1	1	1	1-2	ductal NOS	LBH	mt	50	140527_SWATH_170min_lgrad_c25cm_79_1.2ug_re2.wiff
80	3	1	1	1	0	ductal NOS	LBH	wt	49	140527_SWATH_170min_lgrad_c25cm_80_1.2ug_re2.wiff
81	1	1	1	0	1-2	lobular	LA	wt	55	140527_SWATH_170min_lgrad_c25cm_81_1.2ug_re2.wiff
82	1	1	1	0	0	lobular	LA	wt	49	140527_SWATH_170min_lgrad_c25cm_82_1.2ug_re2.wiff
83	3	0	0	0	1-2	ductal NOS	TN	wt	47	140527_SWATH_170min_lgrad_c25cm_83_1.2ug_re2.wiff
84	3	0	0	0	0	ductal NOS	TN	wt	58	140418_SWATH_170min_lgrad_c25cm_84_1.2ug.wiff
85	1	1	1	0	1-2	lobular	LA	wt	61	140418_SWATH_170min_lgrad_c25cm_85_1.2ug.wiff
86	1	1	1	0	0	lobular	LA	wt	54	140418_SWATH_170min_lgrad_c25cm_86_1.2ug.wiff
87	3	0	0	0	1-2	ductal NOS	TN	wt	55	140418_SWATH_170min_lgrad_c25cm_87_1.2ug.wiff
88	3	0	0	0	0	ductal NOS	TN	mt	57	140527_SWATH_170min_lgrad_c25cm_88_1.2ug_re2.wiff
89	1	1	1	0	1-2	lobular	LA	wt	63	140418_SWATH_170min_lgrad_c25cm_89_1.2ug.wiff
90	1	1	1	0	0	lobular	LA	wt	75	140418_SWATH_170min_lgrad_c25cm_90_1.2ug.wiff
91	3	0	0	0	1-2	atypical medullary	TN	wt	77	140418_SWATH_170min_lgrad_c25cm_91_1.2ug.wiff
92	3	0	0	0	0	medullary	TN	wt	30	140418_SWATH_170min_lgrad_c25cm_92_1.2ug.wiff
93	1	1	1	0	1-2	lobular	LA	wt	54	140527_SWATH_170min_lgrad_c25cm_93_1.2ug_re2_2.wiff
94	1	1	1	0	0	mixed ductal lobular	LA	wt	78	140418_SWATH_170min_lgrad_c25cm_94_1.2ug.wiff
95	3	0	0	0	1-2	ductal NOS	TN	mt	48	140527_SWATH_170min_lgrad_c25cm_95_1.2ug_re2.wiff
96	3	0	0	0	0	ductal NOS	TN	wt	71	140418_SWATH_170min_lgrad_c25cm_96_1.2ug.wiff
Pooled samples
P1	1	1	1	0	1-2	N/A	LA		N/A	hebhardt_J140307_028_SW.wiff
P2	1	1	1	0	0	N/A	LA		N/A	hebhardt_J140307_026_SW.wiff
P3	3	1	1	0	1-2	N/A	LB		N/A	hebhardt_J140307_033_SW.wiff
P4	3	1	1	0	0	N/A	LB		N/A	hebhardt_J140307_031_SW.wiff
P5	3	1	1	1	1-2	N/A	LBH		N/A	hebhardt_J140307_034_SW.wiff
P6	3	1	0	1	0	N/A	LBH		N/A	hebhardt_J140307_036_SW.wiff
P7	3	0	0	1	1-2	N/A	HER		N/A	hebhardt_J140307_032_SW.wiff
P8	3	0	0	1	0	N/A	HER		N/A	hebhardt_J140307_030_SW.wiff
P9	3	0	0	0	1-2	N/A	TN		N/A	hebhardt_J140307_035_SW.wiff
P10	3	0	0	0	0	N/A	TN		N/A	hebhardt_J140307_029_SW.wiff

## Sheet: S1C_Set78HER2+_Patient details
Data file S1C. The set of breast cancer tissues used in the study: Individual details for patients
Independent set of 78 HER2+ tissues used for IHC (results in Fig. 5B):
Sample No.	Grade	ER	PR	HER2	Age at diagnosis
1	2	1	1	1	70
2	2	1	1	1	64
3	2	1	1	1	65
4	3	1	1	1	53
5	2	1	1	1	65
6	2	1	1	1	45
7	3	1	1	1	59
8	3	1	1	1	78
9	2	1	1	1	52
10	3	1	1	1	57
11	3	1	1	1	60
12	3	1	1	1	39
13	3	1	1	1	46
14	2	1	1	1	55
15	3	1	1	1	81
16	3	1	0	1	60
17	3	1	1	1	45
18	3	1	1	1	57
19	3	1	1	1	58
20	2	1	1	1	39
21	2	1	1	1	24
22	3	1	1	1	50
23	2	1	1	1	69
24	3	1	1	1	47
25	3	1	1	1	55
26	3	1	1	1	65
27	3	1	0	1	79
28	3	1	1	1	40
29	3	1	1	1	49
30	3	1	0	1	57
31	3	1	1	1	72
32	3	1	0	1	76
33	3	1	1	1	53
34	2	1	1	1	63
35	3	1	1	1	59
36	3	1	0	1	50
37	3	1	1	1	52
38	2	1	1	1	30
39	3	1	1	1	30
40	3	1	0	1	48
41	2	1	1	1	59
42	3	0	1	1	45
43	2, 3	0	0	1	64
44	3	0	0	1	54
45	3	0	0	1	59
46	3	0	0	1	34
47	3	0	0	1	57
48	3	0	0	1	39
49	3	0	0	1	39
50	3	0	0	1	62
51	3	0	1	1	78
52	3	0	0	1	61
53	3	0	0	1	38
54	3	0	0	1	54
55	3	0	0	1	54
56	3	0	1	1	50
57	3	0	0	1	48
58	3	0	1	1	48
59	3	0	0	1	55
60	3	0	0	1	53
61	3	0	0	1	32
62	3	0	0	1	56
63	2	0	0	1	64
64	3	0	0	1	78
65	3	0	0	1	61
66	3	0	0	1	60
67	2	0	0	1	64
68	3	0	0	1	73
69	2	0	0	1	39
70	3	0	0	1	49
71	3	0	1	1	78
72	3	0	0	1	47
73	3	0	0	1	60
74	3	0	0	1	53
75	3	0	0	1	39
76	3	0	0	1	53
77	3	0	0	1	43
78	3	0	0	1	65
