# Supplementary material for: Breast Cancer Classification Based on Proteotypes Obtained by SWATH Mass Spectrometry
Source: Cell Rep. 2019 Jul 16;28(3):832–843.e7. doi: 10.1016/j.celrep.2019.06.046 (PMC6656695; doi:10.1016/j.celrep.2019.06.046)
Supplement: Data S2. Assay Library for Quantifying Breast-Cancer-Associated Proteins by SWATH-MS, Related to Figures 1, 2, 3, and 5 [file mmc3.xlsx]

## Sheet: Legend for S2A
Data file S2. Assay library for quantifying breast cancer associated proteins by SWATH-MS. Related to Figures 1-3 and 5
Legend for Data file S2A: SWATH assay library table
PrecursorMz	precursor ion m/z
ProductMz	product ion m/z
Tr_recalibrated	recalibrated retention time (recalibration based on iRT peptides)
transition_name	transition name
CE	collision energy
LibraryIntensity	library intensity
transition_group_id	transition group ID
decoy	result of decoy database search (0=no, 1=yes)
ProteinName	UniProt ID
Annotation	annotation of the product ion
FullUniModPeptideName	modified sequence of the peptide
PrecursorCharge	charge of the precursor ion
GroupLabel	light or heavy
UniprotID	UniProt ID
FragmentType	y, b etc.
FragmentCharge	charge of the product ion
FragmentSeriesNumber	number of the fragment in the series

## Sheet: S2A SWATH assay library
PrecursorMz	ProductMz	Tr_recalibrated	transition_name	CE	LibraryIntensity	transition_group_id	decoy	ProteinName	Annotation	FullUniModPeptideName	PrecursorCharge	GroupLabel	UniprotID	FragmentType	FragmentCharge	FragmentSeriesNumber
898.49	1114.65	105.9	310115_IPTAGIYGASYVPFAAPATATIATLQK_3	-1	10000	16719_IPTAGIYGASYVPFAAPATATIATLQK_3	0	1/A0AV96	y11/0.01	IPTAGIYGASYVPFAAPATATIATLQK	3	light	1/A0AV96	y	1	11
898.49	1193.62	105.9	310118_IPTAGIYGASYVPFAAPATATIATLQK_3	-1	4138.8	16719_IPTAGIYGASYVPFAAPATATIATLQK_3	0	1/A0AV96	b12/0.01	IPTAGIYGASYVPFAAPATATIATLQK	3	light	1/A0AV96	b	1	12
898.49	913.488	105.9	310109_IPTAGIYGASYVPFAAPATATIATLQK_3	-1	4115.5	16719_IPTAGIYGASYVPFAAPATATIATLQK_3	0	1/A0AV96	b10-18/0.01	IPTAGIYGASYVPFAAPATATIATLQK	3	light	1/A0AV96	b-18	1	10
898.49	1500.84	105.9	310120_IPTAGIYGASYVPFAAPATATIATLQK_3	-1	2950.9	16719_IPTAGIYGASYVPFAAPATATIATLQK_3	0	1/A0AV96	y15/0.03	IPTAGIYGASYVPFAAPATATIATLQK	3	light	1/A0AV96	y	1	15
898.49	1094.55	105.9	310114_IPTAGIYGASYVPFAAPATATIATLQK_3	-1	2721.1	16719_IPTAGIYGASYVPFAAPATATIATLQK_3	0	1/A0AV96	b11/0.01,b23-17^2/-0.01	IPTAGIYGASYVPFAAPATATIATLQK	3	light	1/A0AV96	b	1	11
898.49	1185.68	105.9	310117_IPTAGIYGASYVPFAAPATATIATLQK_3	-1	2431.6	16719_IPTAGIYGASYVPFAAPATATIATLQK_3	0	1/A0AV96	y12/0.01	IPTAGIYGASYVPFAAPATATIATLQK	3	light	1/A0AV96	y	1	12
507.267	843.421	-25.7404	70214_AVTIHDTEK_2	-1	4037.3	3706_AVTIHDTEK_2	0	1/A0AVT1	y7/0.01	AVTIHDTEK	2	light	1/A0AVT1	y	1	7
507.267	629.289	-25.7404	70210_AVTIHDTEK_2	-1	3427.3	3706_AVTIHDTEK_2	0	1/A0AVT1	y5/0.01	AVTIHDTEK	2	light	1/A0AVT1	y	1	5
507.267	742.373	-25.7404	70213_AVTIHDTEK_2	-1	1954	3706_AVTIHDTEK_2	0	1/A0AVT1	y6/-0.01	AVTIHDTEK	2	light	1/A0AVT1	y	1	6
507.267	475.23	-25.7404	70207_AVTIHDTEK_2	-1	1552.8	3706_AVTIHDTEK_2	0	1/A0AVT1	y4-17/0.05	AVTIHDTEK	2	light	1/A0AVT1	y-17	1	4
507.267	422.214	-25.7404	70206_AVTIHDTEK_2	-1	1242.3	3706_AVTIHDTEK_2	0	1/A0AVT1	y7^2/-0.00	AVTIHDTEK	2	light	1/A0AVT1	y	2	7
507.267	637.33	-25.7404	70211_AVTIHDTEK_2	-1	931.7	3706_AVTIHDTEK_2	0	1/A0AVT1	b6/-0.01	AVTIHDTEK	2	light	1/A0AVT1	b	1	6
463.242	564.283	50.4509	178534_FISADVHGIWSR_3	-1	10000	9792_FISADVHGIWSR_3	0	1/A0AVT1	y10^2/-0.00	FISADVHGIWSR	3	light	1/A0AVT1	y	2	10
463.242	618.336	50.4509	178538_FISADVHGIWSR_3	-1	7853.7	9792_FISADVHGIWSR_3	0	1/A0AVT1	y5/0.00	FISADVHGIWSR	3	light	1/A0AVT1	y	1	5
463.242	755.395	50.4509	178541_FISADVHGIWSR_3	-1	6137.5	9792_FISADVHGIWSR_3	0	1/A0AVT1	y6/0.00	FISADVHGIWSR	3	light	1/A0AVT1	y	1	6
463.242	448.23	50.4509	178530_FISADVHGIWSR_3	-1	2426.7	9792_FISADVHGIWSR_3	0	1/A0AVT1	y3/0.01	FISADVHGIWSR	3	light	1/A0AVT1	y	1	3
463.242	427.735	50.4509	178529_FISADVHGIWSR_3	-1	2032.4	9792_FISADVHGIWSR_3	0	1/A0AVT1	y7^2/-0.00	FISADVHGIWSR	3	light	1/A0AVT1	y	2	7
463.242	561.314	50.4509	178533_FISADVHGIWSR_3	-1	1787	9792_FISADVHGIWSR_3	0	1/A0AVT1	y4/-0.00	FISADVHGIWSR	3	light	1/A0AVT1	y	1	4
716.374	930.478	55.4	231368_GMITVTDPDLIEK_2	-1	7505.1	12602_GMITVTDPDLIEK_2	0	1/A0AVT1	y8/0.01	GMITVTDPDLIEK	2	light	1/A0AVT1	y	1	8
716.374	1130.59	55.4	231370_GMITVTDPDLIEK_2	-1	4863	12602_GMITVTDPDLIEK_2	0	1/A0AVT1	y10/0.01	GMITVTDPDLIEK	2	light	1/A0AVT1	y	1	10
716.374	1029.55	55.4	231369_GMITVTDPDLIEK_2	-1	2957.6	12602_GMITVTDPDLIEK_2	0	1/A0AVT1	y9/0.01	GMITVTDPDLIEK	2	light	1/A0AVT1	y	1	9
716.374	385.201	55.4	231362_GMITVTDPDLIEK_2	-1	2332.6	12602_GMITVTDPDLIEK_2	0	1/A0AVT1	b4-18/0.00,b8-46^2/-0.01	GMITVTDPDLIEK	2	light	1/A0AVT1	b-18	1	4
716.374	829.43	55.4	231367_GMITVTDPDLIEK_2	-1	1894.5	12602_GMITVTDPDLIEK_2	0	1/A0AVT1	y7/0.00	GMITVTDPDLIEK	2	light	1/A0AVT1	y	1	7
716.374	502.324	55.4	231365_GMITVTDPDLIEK_2	-1	1480.2	12602_GMITVTDPDLIEK_2	0	1/A0AVT1	y4/0.00	GMITVTDPDLIEK	2	light	1/A0AVT1	y	1	4
738.432	1060.61	143.724	295109_IIPAIATTTATVSGLVALEMIK_3	-1	10000	15916_IIPAIATTTATVSGLVALEMIK_3	0	1/A0AVT1	y10/0.02	IIPAIATTTATVSGLVALEMIK	3	light	1/A0AVT1	y	1	10
738.432	973.575	143.724	295107_IIPAIATTTATVSGLVALEMIK_3	-1	5472.6	15916_IIPAIATTTATVSGLVALEMIK_3	0	1/A0AVT1	y9/0.02	IIPAIATTTATVSGLVALEMIK	3	light	1/A0AVT1	y	1	9
738.432	704.401	143.724	295102_IIPAIATTTATVSGLVALEMIK_3	-1	4477.6	15916_IIPAIATTTATVSGLVALEMIK_3	0	1/A0AVT1	y6/0.01	IIPAIATTTATVSGLVALEMIK	3	light	1/A0AVT1	y	1	6
738.432	803.47	143.724	295104_IIPAIATTTATVSGLVALEMIK_3	-1	4477.6	15916_IIPAIATTTATVSGLVALEMIK_3	0	1/A0AVT1	y7/0.01	IIPAIATTTATVSGLVALEMIK	3	light	1/A0AVT1	y	1	7
738.432	520.28	143.724	295101_IIPAIATTTATVSGLVALEMIK_3	-1	3482.6	15916_IIPAIATTTATVSGLVALEMIK_3	0	1/A0AVT1	y4/0.00	IIPAIATTTATVSGLVALEMIK	3	light	1/A0AVT1	y	1	4
738.432	763.482	143.724	295103_IIPAIATTTATVSGLVALEMIK_3	-1	1626.4	15916_IIPAIATTTATVSGLVALEMIK_3	0	1/A0AVT1	b8-18/-0.02	IIPAIATTTATVSGLVALEMIK	3	light	1/A0AVT1	b-18	1	8
448.239	509.283	43.8	484183_MLYVPVMPGHAK_3	-1	10000	25593_MLYVPVMPGHAK_3	0	1/A0AVT1	y5/-0.00	MLYVPVMPGHAK	3	light	1/A0AVT1	y	1	5
448.239	640.324	43.8	484186_MLYVPVMPGHAK_3	-1	3405	25593_MLYVPVMPGHAK_3	0	1/A0AVT1	y6/0.01	MLYVPVMPGHAK	3	light	1/A0AVT1	y	1	6
448.239	836.445	43.8	484188_MLYVPVMPGHAK_3	-1	3013	25593_MLYVPVMPGHAK_3	0	1/A0AVT1	y8/0.00	MLYVPVMPGHAK	3	light	1/A0AVT1	y	1	8
448.239	408.195	43.8	484177_MLYVPVMPGHAK_3	-1	2997.2	25593_MLYVPVMPGHAK_3	0	1/A0AVT1	b3/0.00	MLYVPVMPGHAK	3	light	1/A0AVT1	b	1	3
448.239	507.264	43.8	484182_MLYVPVMPGHAK_3	-1	2349.7	25593_MLYVPVMPGHAK_3	0	1/A0AVT1	b4/-0.00	MLYVPVMPGHAK	3	light	1/A0AVT1	b	1	4
448.239	418.726	43.8	484179_MLYVPVMPGHAK_3	-1	2292.9	25593_MLYVPVMPGHAK_3	0	1/A0AVT1	y8^2/-0.00	MLYVPVMPGHAK	3	light	1/A0AVT1	y	2	8
699.017	952.473	101.388	509742_NLPIMSTASVEIDDALYSR_3	-1	10000	27041_NLPIMSTASVEIDDALYSR_3	0	1/A0AVT1	y8/0.01,b18-17^2/0.03	NLPIMSTASVEIDDALYSR	3	light	1/A0AVT1	y	1	8
699.017	1081.52	101.388	509745_NLPIMSTASVEIDDALYSR_3	-1	9279.3	27041_NLPIMSTASVEIDDALYSR_3	0	1/A0AVT1	y9/0.02	NLPIMSTASVEIDDALYSR	3	light	1/A0AVT1	y	1	9
699.017	839.389	101.388	509740_NLPIMSTASVEIDDALYSR_3	-1	8175.7	27041_NLPIMSTASVEIDDALYSR_3	0	1/A0AVT1	y7/0.01	NLPIMSTASVEIDDALYSR	3	light	1/A0AVT1	y	1	7
699.017	724.362	101.388	509737_NLPIMSTASVEIDDALYSR_3	-1	5878.4	27041_NLPIMSTASVEIDDALYSR_3	0	1/A0AVT1	y6/0.01	NLPIMSTASVEIDDALYSR	3	light	1/A0AVT1	y	1	6
699.017	609.335	101.388	509734_NLPIMSTASVEIDDALYSR_3	-1	5450.4	27041_NLPIMSTASVEIDDALYSR_3	0	1/A0AVT1	y5/0.00	NLPIMSTASVEIDDALYSR	3	light	1/A0AVT1	y	1	5
699.017	538.298	101.388	509730_NLPIMSTASVEIDDALYSR_3	-1	3011.1	27041_NLPIMSTASVEIDDALYSR_3	0	1/A0AVT1	y4/0.01	NLPIMSTASVEIDDALYSR	3	light	1/A0AVT1	y	1	4
778.918	988.506	78.9016	528677_QDVIITALDNVEAR_2	-1	10000	28087_QDVIITALDNVEAR_2	0	1/A0AVT1	y9/0.01	QDVIITALDNVEAR	2	light	1/A0AVT1	y	1	9
778.918	1101.59	78.9016	528678_QDVIITALDNVEAR_2	-1	7155.5	28087_QDVIITALDNVEAR_2	0	1/A0AVT1	y10/0.02	QDVIITALDNVEAR	2	light	1/A0AVT1	y	1	10
778.918	1214.67	78.9016	528680_QDVIITALDNVEAR_2	-1	5335.7	28087_QDVIITALDNVEAR_2	0	1/A0AVT1	y11/0.02	QDVIITALDNVEAR	2	light	1/A0AVT1	y	1	11
778.918	887.458	78.9016	528676_QDVIITALDNVEAR_2	-1	3904.6	28087_QDVIITALDNVEAR_2	0	1/A0AVT1	y8/0.01	QDVIITALDNVEAR	2	light	1/A0AVT1	y	1	8
778.918	816.421	78.9016	528673_QDVIITALDNVEAR_2	-1	3006.7	28087_QDVIITALDNVEAR_2	0	1/A0AVT1	y7/-0.00	QDVIITALDNVEAR	2	light	1/A0AVT1	y	1	7
778.918	439.245	78.9016	528665_QDVIITALDNVEAR_2	-1	1766.8	28087_QDVIITALDNVEAR_2	0	1/A0AVT1	b4-17/-0.01,y4-35/-0.02	QDVIITALDNVEAR	2	light	1/A0AVT1	b-17	1	4
683.878	648.383	85.6232	568528_RPPSPIKFDLNEPLHLSFLQNAAK_4	-1	9526.4	29923_RPPSPIKFDLNEPLHLSFLQNAAK_4	0	1/A0AVT1	b6/-0.00	RPPSPIKFDLNEPLHLSFLQNAAK	4	light	1/A0AVT1	b	1	6
683.878	791.441	85.6232	568533_RPPSPIKFDLNEPLHLSFLQNAAK_4	-1	9243.3	29923_RPPSPIKFDLNEPLHLSFLQNAAK_4	0	1/A0AVT1	y7/0.00,y14^2/0.02	RPPSPIKFDLNEPLHLSFLQNAAK	4	light	1/A0AVT1	y	1	7
683.878	878.473	85.6232	568537_RPPSPIKFDLNEPLHLSFLQNAAK_4	-1	7371.5	29923_RPPSPIKFDLNEPLHLSFLQNAAK_4	0	1/A0AVT1	y8/0.00	RPPSPIKFDLNEPLHLSFLQNAAK	4	light	1/A0AVT1	y	1	8
683.878	991.557	85.6232	568540_RPPSPIKFDLNEPLHLSFLQNAAK_4	-1	5789.5	29923_RPPSPIKFDLNEPLHLSFLQNAAK_4	0	1/A0AVT1	y9/0.01	RPPSPIKFDLNEPLHLSFLQNAAK	4	light	1/A0AVT1	y	1	9
683.878	776.478	85.6232	568532_RPPSPIKFDLNEPLHLSFLQNAAK_4	-1	4352.1	29923_RPPSPIKFDLNEPLHLSFLQNAAK_4	0	1/A0AVT1	b7/0.01	RPPSPIKFDLNEPLHLSFLQNAAK	4	light	1/A0AVT1	b	1	7
683.878	802.943	85.6232	568534_RPPSPIKFDLNEPLHLSFLQNAAK_4	-1	3684.3	29923_RPPSPIKFDLNEPLHLSFLQNAAK_4	0	1/A0AVT1	b14^2/0.00	RPPSPIKFDLNEPLHLSFLQNAAK	4	light	1/A0AVT1	b	2	14
547.303	648.383	85.6232	568560_RPPSPIKFDLNEPLHLSFLQNAAK_5	-1	10000	29924_RPPSPIKFDLNEPLHLSFLQNAAK_5	0	1/A0AVT1	b6/0.01	RPPSPIKFDLNEPLHLSFLQNAAK	5	light	1/A0AVT1	b	1	6
547.303	438.246	85.6232	568546_RPPSPIKFDLNEPLHLSFLQNAAK_5	-1	6457.3	29924_RPPSPIKFDLNEPLHLSFLQNAAK_5	0	1/A0AVT1	b4/-0.01	RPPSPIKFDLNEPLHLSFLQNAAK	5	light	1/A0AVT1	b	1	4
547.303	642.023	85.6232	568557_RPPSPIKFDLNEPLHLSFLQNAAK_5	-1	6325.4	29924_RPPSPIKFDLNEPLHLSFLQNAAK_5	0	1/A0AVT1	b17-18^3/0.00	RPPSPIKFDLNEPLHLSFLQNAAK	5	light	1/A0AVT1	b-18	3	17
547.303	403.23	85.6232	568545_RPPSPIKFDLNEPLHLSFLQNAAK_5	-1	5789.5	29924_RPPSPIKFDLNEPLHLSFLQNAAK_5	0	1/A0AVT1	y4/0.00,b4-35/0.02	RPPSPIKFDLNEPLHLSFLQNAAK	5	light	1/A0AVT1	y	1	4
547.303	878.473	85.6232	568566_RPPSPIKFDLNEPLHLSFLQNAAK_5	-1	5315.8	29924_RPPSPIKFDLNEPLHLSFLQNAAK_5	0	1/A0AVT1	y8/0.02	RPPSPIKFDLNEPLHLSFLQNAAK	5	light	1/A0AVT1	y	1	8
547.303	514.289	85.6232	568548_RPPSPIKFDLNEPLHLSFLQNAAK_5	-1	4210.5	29924_RPPSPIKFDLNEPLHLSFLQNAAK_5	0	1/A0AVT1	y5-17/0.00,b18-35^4/-0.01	RPPSPIKFDLNEPLHLSFLQNAAK	5	light	1/A0AVT1	y-17	1	5
542.951	696.873	69.8781	586953_SFPAAIEHTIQWAR_3	-1	10000	30911_SFPAAIEHTIQWAR_3	0	1/A0AVT1	y12^2/0.01	SFPAAIEHTIQWAR	3	light	1/A0AVT1	y	2	12
542.951	1040.53	69.8781	586959_SFPAAIEHTIQWAR_3	-1	5731.6	30911_SFPAAIEHTIQWAR_3	0	1/A0AVT1	y8/0.01	SFPAAIEHTIQWAR	3	light	1/A0AVT1	y	1	8
542.951	911.485	69.8781	586957_SFPAAIEHTIQWAR_3	-1	5534	30911_SFPAAIEHTIQWAR_3	0	1/A0AVT1	y7/0.01	SFPAAIEHTIQWAR	3	light	1/A0AVT1	y	1	7
542.951	774.426	69.8781	586955_SFPAAIEHTIQWAR_3	-1	5050.9	30911_SFPAAIEHTIQWAR_3	0	1/A0AVT1	y6/0.01	SFPAAIEHTIQWAR	3	light	1/A0AVT1	y	1	6
542.951	464.918	69.8781	586943_SFPAAIEHTIQWAR_3	-1	4655.6	30911_SFPAAIEHTIQWAR_3	0	1/A0AVT1	y12^3/0.00	SFPAAIEHTIQWAR	3	light	1/A0AVT1	y	3	12
542.951	560.294	69.8781	586946_SFPAAIEHTIQWAR_3	-1	4637.6	30911_SFPAAIEHTIQWAR_3	0	1/A0AVT1	y4/0.01	SFPAAIEHTIQWAR	3	light	1/A0AVT1	y	1	4
564.29	927.457	59.6	678870_TVFFESLER_2	-1	10000	35772_TVFFESLER_2	0	1/A0AVT1	y7/0.01	TVFFESLER	2	light	1/A0AVT1	y	1	7
564.29	780.389	59.6	678868_TVFFESLER_2	-1	3506	35772_TVFFESLER_2	0	1/A0AVT1	y6/0.01,b7-44/-0.04	TVFFESLER	2	light	1/A0AVT1	y	1	6
564.29	633.32	59.6	678866_TVFFESLER_2	-1	2639	35772_TVFFESLER_2	0	1/A0AVT1	y5/0.01	TVFFESLER	2	light	1/A0AVT1	y	1	5
564.29	504.278	59.6	678863_TVFFESLER_2	-1	1436.4	35772_TVFFESLER_2	0	1/A0AVT1	y4/-0.00	TVFFESLER	2	light	1/A0AVT1	y	1	4
564.29	615.32	59.6	678864_TVFFESLER_2	-1	482.9	35772_TVFFESLER_2	0	1/A0AVT1	y5-18/0.00	TVFFESLER	2	light	1/A0AVT1	y-18	1	5
564.29	909.457	59.6	678869_TVFFESLER_2	-1	383.1	35772_TVFFESLER_2	0	1/A0AVT1	y7-18/0.00,b8-44/-0.02	TVFFESLER	2	light	1/A0AVT1	y-18	1	7
509.762	820.38	-35.5221	748840_VVQTDETAR_2	-1	10000	39497_VVQTDETAR_2	0	1/A0AVT1	y7/0.00	VVQTDETAR	2	light	1/A0AVT1	y	1	7
509.762	692.321	-35.5221	748838_VVQTDETAR_2	-1	6933.5	39497_VVQTDETAR_2	0	1/A0AVT1	y6/0.01	VVQTDETAR	2	light	1/A0AVT1	y	1	6
509.762	802.38	-35.5221	748839_VVQTDETAR_2	-1	3791.5	39497_VVQTDETAR_2	0	1/A0AVT1	y7-18/0.01	VVQTDETAR	2	light	1/A0AVT1	y-18	1	7
509.762	476.246	-35.5221	748835_VVQTDETAR_2	-1	2135.9	39497_VVQTDETAR_2	0	1/A0AVT1	y4/0.00	VVQTDETAR	2	light	1/A0AVT1	y	1	4
509.762	591.273	-35.5221	748836_VVQTDETAR_2	-1	1963.7	39497_VVQTDETAR_2	0	1/A0AVT1	y5/-0.00	VVQTDETAR	2	light	1/A0AVT1	y	1	5
509.762	401.693	-35.5221	748831_VVQTDETAR_2	-1	1586.1	39497_VVQTDETAR_2	0	1/A0AVT1	y7-18^2/0.00	VVQTDETAR	2	light	1/A0AVT1	y-18	2	7
710.879	958.539	53.8504	766892_YGIEPTMVVQGVK_2	-1	10000	40517_YGIEPTMVVQGVK_2	0	1/A0AVT1	y9/0.02	YGIEPTMVVQGVK	2	light	1/A0AVT1	y	1	9
710.879	1087.58	53.8504	766894_YGIEPTMVVQGVK_2	-1	2585.6	40517_YGIEPTMVVQGVK_2	0	1/A0AVT1	y10/0.01	YGIEPTMVVQGVK	2	light	1/A0AVT1	y	1	10
710.879	530.33	53.8504	766885_YGIEPTMVVQGVK_2	-1	1715.4	40517_YGIEPTMVVQGVK_2	0	1/A0AVT1	y5/0.01	YGIEPTMVVQGVK	2	light	1/A0AVT1	y	1	5
710.879	861.486	53.8504	766891_YGIEPTMVVQGVK_2	-1	1541.1	40517_YGIEPTMVVQGVK_2	0	1/A0AVT1	y8/0.01	YGIEPTMVVQGVK	2	light	1/A0AVT1	y	1	8
710.879	760.439	53.8504	766890_YGIEPTMVVQGVK_2	-1	1369.9	40517_YGIEPTMVVQGVK_2	0	1/A0AVT1	y7/-0.00	YGIEPTMVVQGVK	2	light	1/A0AVT1	y	1	7
710.879	414.261	53.8504	766881_YGIEPTMVVQGVK_2	-1	1090.6	40517_YGIEPTMVVQGVK_2	0	1/A0AVT1	y4-17/0.01	YGIEPTMVVQGVK	2	light	1/A0AVT1	y-17	1	4
524.206	721.279	3.2	783128_YYFSHDTD_2	-1	10000	41466_YYFSHDTD_2	0	1/A0AVT1	y6/0.00	YYFSHDTD	2	light	1/A0AVT1	y	1	6
524.206	487.178	3.2	783124_YYFSHDTD_2	-1	5541.2	41466_YYFSHDTD_2	0	1/A0AVT1	y4/0.01	YYFSHDTD	2	light	1/A0AVT1	y	1	4
524.206	884.342	3.2	783131_YYFSHDTD_2	-1	3228.7	41466_YYFSHDTD_2	0	1/A0AVT1	y7/0.00	YYFSHDTD	2	light	1/A0AVT1	y	1	7
524.206	574.21	3.2	783126_YYFSHDTD_2	-1	3070.6	41466_YYFSHDTD_2	0	1/A0AVT1	y5/0.01	YYFSHDTD	2	light	1/A0AVT1	y	1	5
524.206	703.279	3.2	783127_YYFSHDTD_2	-1	1944.8	41466_YYFSHDTD_2	0	1/A0AVT1	y6-18/0.01	YYFSHDTD	2	light	1/A0AVT1	y-18	1	6
524.206	469.178	3.2	783123_YYFSHDTD_2	-1	1559.9	41466_YYFSHDTD_2	0	1/A0AVT1	y4-18/0.01	YYFSHDTD	2	light	1/A0AVT1	y-18	1	4
548.281	722.371	13.6	54260_AQPPEAGPQGLHDLGR_3	-1	10000	2857_AQPPEAGPQGLHDLGR_3	0	1/A0FGR8	y14^2/0.01	AQPPEAGPQGLHDLGR	3	light	1/A0FGR8	y	2	14
548.281	481.916	13.6	54255_AQPPEAGPQGLHDLGR_3	-1	8485.2	2857_AQPPEAGPQGLHDLGR_3	0	1/A0FGR8	y14^3/-0.00	AQPPEAGPQGLHDLGR	3	light	1/A0FGR8	y	3	14
548.281	673.844	13.6	54259_AQPPEAGPQGLHDLGR_3	-1	2802.4	2857_AQPPEAGPQGLHDLGR_3	0	1/A0FGR8	y13^2/0.00	AQPPEAGPQGLHDLGR	3	light	1/A0FGR8	y	2	13
548.281	767.416	13.6	54261_AQPPEAGPQGLHDLGR_3	-1	1823.9	2857_AQPPEAGPQGLHDLGR_3	0	1/A0FGR8	y7/0.01	AQPPEAGPQGLHDLGR	3	light	1/A0FGR8	y	1	7
548.281	597.31	13.6	54257_AQPPEAGPQGLHDLGR_3	-1	1781.4	2857_AQPPEAGPQGLHDLGR_3	0	1/A0FGR8	y5/0.00	AQPPEAGPQGLHDLGR	3	light	1/A0FGR8	y	1	5
548.281	460.251	13.6	54254_AQPPEAGPQGLHDLGR_3	-1	1525	2857_AQPPEAGPQGLHDLGR_3	0	1/A0FGR8	y4/-0.00	AQPPEAGPQGLHDLGR	3	light	1/A0FGR8	y	1	4
565.295	885.461	20.7907	318099_ISSNPNPVVQMSVGHK_3	-1	2223	17138_ISSNPNPVVQMSVGHK_3	0	1/A0FGR8	y8/0.00	ISSNPNPVVQMSVGHK	3	light	1/A0FGR8	y	1	8
565.295	1081.58	20.7907	318101_ISSNPNPVVQMSVGHK_3	-1	1994.5	17138_ISSNPNPVVQMSVGHK_3	0	1/A0FGR8	y10/0.01	ISSNPNPVVQMSVGHK	3	light	1/A0FGR8	y	1	10
565.295	658.334	20.7907	318093_ISSNPNPVVQMSVGHK_3	-1	1136.4	17138_ISSNPNPVVQMSVGHK_3	0	1/A0FGR8	y6/-0.01	ISSNPNPVVQMSVGHK	3	light	1/A0FGR8	y	1	6
565.295	786.393	20.7907	318098_ISSNPNPVVQMSVGHK_3	-1	1111.3	17138_ISSNPNPVVQMSVGHK_3	0	1/A0FGR8	y7/0.01	ISSNPNPVVQMSVGHK	3	light	1/A0FGR8	y	1	7
565.295	613.294	20.7907	318091_ISSNPNPVVQMSVGHK_3	-1	819.7	17138_ISSNPNPVVQMSVGHK_3	0	1/A0FGR8	b6/0.00	ISSNPNPVVQMSVGHK	3	light	1/A0FGR8	b	1	6
565.295	646.843	20.7907	318092_ISSNPNPVVQMSVGHK_3	-1	819.7	17138_ISSNPNPVVQMSVGHK_3	0	1/A0FGR8	y12^2/-0.00	ISSNPNPVVQMSVGHK	3	light	1/A0FGR8	y	2	12
841.905	534.303	58.9498	508444_NLIAFSEDGSDPYVR_2	-1	10000	26970_NLIAFSEDGSDPYVR_2	0	1/A0FGR8	y4/0.00	NLIAFSEDGSDPYVR	2	light	1/A0FGR8	y	1	4
841.905	1342.59	58.9498	508450_NLIAFSEDGSDPYVR_2	-1	5448.2	26970_NLIAFSEDGSDPYVR_2	0	1/A0FGR8	y12/0.00	NLIAFSEDGSDPYVR	2	light	1/A0FGR8	y	1	12
841.905	1124.49	58.9498	508448_NLIAFSEDGSDPYVR_2	-1	4052.4	26970_NLIAFSEDGSDPYVR_2	0	1/A0FGR8	y10/0.01	NLIAFSEDGSDPYVR	2	light	1/A0FGR8	y	1	10
841.905	793.384	58.9498	508445_NLIAFSEDGSDPYVR_2	-1	3827.3	26970_NLIAFSEDGSDPYVR_2	0	1/A0FGR8	y7/0.01	NLIAFSEDGSDPYVR	2	light	1/A0FGR8	y	1	7
841.905	1271.55	58.9498	508449_NLIAFSEDGSDPYVR_2	-1	3437.6	26970_NLIAFSEDGSDPYVR_2	0	1/A0FGR8	y11/0.01	NLIAFSEDGSDPYVR	2	light	1/A0FGR8	y	1	11
841.905	908.411	58.9498	508446_NLIAFSEDGSDPYVR_2	-1	1801.1	26970_NLIAFSEDGSDPYVR_2	0	1/A0FGR8	y8/0.01	NLIAFSEDGSDPYVR	2	light	1/A0FGR8	y	1	8
772.101	1150.5	1.26719	594286_SHM(UniMod:35)SGSPGPGGSNTAPSTPVIGGSDKPGM(UniMod:35)EEK_4	-1	10000	31286_SHM(UniMod:35)SGSPGPGGSNTAPSTPVIGGSDKPGM(UniMod:35)EEK_4	0	1/A0FGR8	y11/0.01	SHM(UniMod:35)SGSPGPGGSNTAPSTPVIGGSDKPGM(UniMod:35)EEK	4	light	1/A0FGR8	y	1	11
772.101	757.293	1.26719	594265_SHM(UniMod:35)SGSPGPGGSNTAPSTPVIGGSDKPGM(UniMod:35)EEK_4	-1	7041.6	31286_SHM(UniMod:35)SGSPGPGGSNTAPSTPVIGGSDKPGM(UniMod:35)EEK_4	0	1/A0FGR8	b8/0.00	SHM(UniMod:35)SGSPGPGGSNTAPSTPVIGGSDKPGM(UniMod:35)EEK	4	light	1/A0FGR8	b	1	8
772.101	872.925	1.26719	594274_SHM(UniMod:35)SGSPGPGGSNTAPSTPVIGGSDKPGM(UniMod:35)EEK_4	-1	6629.8	31286_SHM(UniMod:35)SGSPGPGGSNTAPSTPVIGGSDKPGM(UniMod:35)EEK_4	0	1/A0FGR8	y17^2/0.01	SHM(UniMod:35)SGSPGPGGSNTAPSTPVIGGSDKPGM(UniMod:35)EEK	4	light	1/A0FGR8	y	2	17
772.101	642.308	1.26719	594257_SHM(UniMod:35)SGSPGPGGSNTAPSTPVIGGSDKPGM(UniMod:35)EEK_4	-1	5394.4	31286_SHM(UniMod:35)SGSPGPGGSNTAPSTPVIGGSDKPGM(UniMod:35)EEK_4	0	1/A0FGR8	y6-64/0.00	SHM(UniMod:35)SGSPGPGGSNTAPSTPVIGGSDKPGM(UniMod:35)EEK	4	light	1/A0FGR8	y-64	1	6
772.101	706.308	1.26719	594260_SHM(UniMod:35)SGSPGPGGSNTAPSTPVIGGSDKPGM(UniMod:35)EEK_4	-1	5377.6	31286_SHM(UniMod:35)SGSPGPGGSNTAPSTPVIGGSDKPGM(UniMod:35)EEK_4	0	1/A0FGR8	y6/0.01	SHM(UniMod:35)SGSPGPGGSNTAPSTPVIGGSDKPGM(UniMod:35)EEK	4	light	1/A0FGR8	y	1	6
772.101	730.358	1.26719	594263_SHM(UniMod:35)SGSPGPGGSNTAPSTPVIGGSDKPGM(UniMod:35)EEK_4	-1	5078.4	31286_SHM(UniMod:35)SGSPGPGGSNTAPSTPVIGGSDKPGM(UniMod:35)EEK_4	0	1/A0FGR8	y14^2/0.01	SHM(UniMod:35)SGSPGPGGSNTAPSTPVIGGSDKPGM(UniMod:35)EEK	4	light	1/A0FGR8	y	2	14
750.36	1003.54	96.8408	665023_TNEPVWEENFTFFIHNPK_3	-1	10000	35057_TNEPVWEENFTFFIHNPK_3	0	1/A0FGR8	y8/0.01	TNEPVWEENFTFFIHNPK	3	light	1/A0FGR8	y	1	8
750.36	1132.6	96.8408	665026_TNEPVWEENFTFFIHNPK_3	-1	6402.4	35057_TNEPVWEENFTFFIHNPK_3	0	1/A0FGR8	y9-18/-0.01	TNEPVWEENFTFFIHNPK	3	light	1/A0FGR8	y-18	1	9
750.36	902.488	96.8408	665019_TNEPVWEENFTFFIHNPK_3	-1	5833.2	35057_TNEPVWEENFTFFIHNPK_3	0	1/A0FGR8	y7/0.02	TNEPVWEENFTFFIHNPK	3	light	1/A0FGR8	y	1	7
750.36	854.91	96.8408	665018_TNEPVWEENFTFFIHNPK_3	-1	5384.4	35057_TNEPVWEENFTFFIHNPK_3	0	1/A0FGR8	y13^2/0.00,b14-46^2/0.01	TNEPVWEENFTFFIHNPK	3	light	1/A0FGR8	y	2	13
750.36	1150.6	96.8408	665027_TNEPVWEENFTFFIHNPK_3	-1	5187.3	35057_TNEPVWEENFTFFIHNPK_3	0	1/A0FGR8	y9/0.00	TNEPVWEENFTFFIHNPK	3	light	1/A0FGR8	y	1	9
750.36	846.41	96.8408	665017_TNEPVWEENFTFFIHNPK_3	-1	5040.4	35057_TNEPVWEENFTFFIHNPK_3	0	1/A0FGR8	y13-17^2/0.01	TNEPVWEENFTFFIHNPK	3	light	1/A0FGR8	y-17	2	13
506.283	698.394	1.49317	696006_VDVGQQPLR_2	-1	10000	36676_VDVGQQPLR_2	0	1/A0FGR8	y6/0.00	VDVGQQPLR	2	light	1/A0FGR8	y	1	6
506.283	797.463	1.49317	696008_VDVGQQPLR_2	-1	5820.7	36676_VDVGQQPLR_2	0	1/A0FGR8	y7/0.01	VDVGQQPLR	2	light	1/A0FGR8	y	1	7
506.283	912.49	1.49317	696011_VDVGQQPLR_2	-1	4065.2	36676_VDVGQQPLR_2	0	1/A0FGR8	y8/0.01	VDVGQQPLR	2	light	1/A0FGR8	y	1	8
506.283	641.373	1.49317	696003_VDVGQQPLR_2	-1	1973.8	36676_VDVGQQPLR_2	0	1/A0FGR8	y5/0.01	VDVGQQPLR	2	light	1/A0FGR8	y	1	5
506.283	513.314	1.49317	696000_VDVGQQPLR_2	-1	1809.8	36676_VDVGQQPLR_2	0	1/A0FGR8	y4/0.00	VDVGQQPLR	2	light	1/A0FGR8	y	1	4
506.283	681.394	1.49317	696005_VDVGQQPLR_2	-1	1038	36676_VDVGQQPLR_2	0	1/A0FGR8	y6-17/-0.00	VDVGQQPLR	2	light	1/A0FGR8	y-17	1	6
543.775	494.241	-43.4842	741780_VTHEGSTVEK_2	-1	6134.4	39121_VTHEGSTVEK_2	0	1/A0M8Q6	y9^2/0.01	VTHEGSTVEK	2	light	1/A0M8Q6	y	2	9
543.775	443.717	-43.4842	741779_VTHEGSTVEK_2	-1	6106.9	39121_VTHEGSTVEK_2	0	1/A0M8Q6	y8^2/0.00	VTHEGSTVEK	2	light	1/A0M8Q6	y	2	8
543.775	886.426	-43.4842	741786_VTHEGSTVEK_2	-1	3816.8	39121_VTHEGSTVEK_2	0	1/A0M8Q6	y8/0.00	VTHEGSTVEK	2	light	1/A0M8Q6	y	1	8
543.775	620.325	-43.4842	741783_VTHEGSTVEK_2	-1	2290.1	39121_VTHEGSTVEK_2	0	1/A0M8Q6	y6/0.01	VTHEGSTVEK	2	light	1/A0M8Q6	y	1	6
543.775	749.368	-43.4842	741784_VTHEGSTVEK_2	-1	2290.1	39121_VTHEGSTVEK_2	0	1/A0M8Q6	y7/-0.00	VTHEGSTVEK	2	light	1/A0M8Q6	y	1	7
543.775	987.474	-43.4842	741788_VTHEGSTVEK_2	-1	2290.1	39121_VTHEGSTVEK_2	0	1/A0M8Q6	y9/0.01	VTHEGSTVEK	2	light	1/A0M8Q6	y	1	9
859.434	1417.72	3.97953	63656_ATQPETTEEVTDLKR_2	-1	10000	3344_ATQPETTEEVTDLKR_2	0	1/A0MZ66	y12/0.03	ATQPETTEEVTDLKR	2	light	1/A0MZ66	y	1	12
859.434	1191.62	3.97953	63653_ATQPETTEEVTDLKR_2	-1	2617.8	3344_ATQPETTEEVTDLKR_2	0	1/A0MZ66	y10/0.03	ATQPETTEEVTDLKR	2	light	1/A0MZ66	y	1	10
859.434	731.441	3.97953	63647_ATQPETTEEVTDLKR_2	-1	1832.5	3344_ATQPETTEEVTDLKR_2	0	1/A0MZ66	y6/0.01	ATQPETTEEVTDLKR	2	light	1/A0MZ66	y	1	6
859.434	989.526	3.97953	63651_ATQPETTEEVTDLKR_2	-1	1832.5	3344_ATQPETTEEVTDLKR_2	0	1/A0MZ66	y8/0.03	ATQPETTEEVTDLKR	2	light	1/A0MZ66	y	1	8
859.434	1090.57	3.97953	63652_ATQPETTEEVTDLKR_2	-1	1832.5	3344_ATQPETTEEVTDLKR_2	0	1/A0MZ66	y9/0.01	ATQPETTEEVTDLKR	2	light	1/A0MZ66	y	1	9
859.434	416.298	3.97953	63643_ATQPETTEEVTDLKR_2	-1	1570.7	3344_ATQPETTEEVTDLKR_2	0	1/A0MZ66	y3/0.00	ATQPETTEEVTDLKR	2	light	1/A0MZ66	y	1	3
573.292	709.362	4	63664_ATQPETTEEVTDLKR_3	-1	10000	3345_ATQPETTEEVTDLKR_3	0	1/A0MZ66	y12^2/0.01	ATQPETTEEVTDLKR	3	light	1/A0MZ66	y	2	12
573.292	632.373	4	63662_ATQPETTEEVTDLKR_3	-1	5951.4	3345_ATQPETTEEVTDLKR_3	0	1/A0MZ66	y5/0.00	ATQPETTEEVTDLKR	3	light	1/A0MZ66	y	1	5
573.292	1191.62	4	63671_ATQPETTEEVTDLKR_3	-1	4469.2	3345_ATQPETTEEVTDLKR_3	0	1/A0MZ66	y10/0.02	ATQPETTEEVTDLKR	3	light	1/A0MZ66	y	1	10
573.292	860.484	4	63668_ATQPETTEEVTDLKR_3	-1	3942.1	3345_ATQPETTEEVTDLKR_3	0	1/A0MZ66	y7/0.01	ATQPETTEEVTDLKR	3	light	1/A0MZ66	y	1	7
573.292	764.391	4	63666_ATQPETTEEVTDLKR_3	-1	3695.1	3345_ATQPETTEEVTDLKR_3	0	1/A0MZ66	y13-18^2/0.00	ATQPETTEEVTDLKR	3	light	1/A0MZ66	y-18	2	13
573.292	989.526	4	63669_ATQPETTEEVTDLKR_3	-1	3449.6	3345_ATQPETTEEVTDLKR_3	0	1/A0MZ66	y8/0.01	ATQPETTEEVTDLKR	3	light	1/A0MZ66	y	1	8
587.801	818.425	0.78137	105056_DQIVSVQEEK_2	-1	10000	5750_DQIVSVQEEK_2	0	1/A0MZ66	y7/0.01	DQIVSVQEEK	2	light	1/A0MZ66	y	1	7
587.801	719.357	0.78137	105054_DQIVSVQEEK_2	-1	7003	5750_DQIVSVQEEK_2	0	1/A0MZ66	y6/0.00	DQIVSVQEEK	2	light	1/A0MZ66	y	1	6
587.801	931.509	0.78137	105059_DQIVSVQEEK_2	-1	6300.7	5750_DQIVSVQEEK_2	0	1/A0MZ66	y8/0.01	DQIVSVQEEK	2	light	1/A0MZ66	y	1	8
587.801	533.257	0.78137	105049_DQIVSVQEEK_2	-1	1483.7	5750_DQIVSVQEEK_2	0	1/A0MZ66	y4/0.00	DQIVSVQEEK	2	light	1/A0MZ66	y	1	4
587.801	515.257	0.78137	105045_DQIVSVQEEK_2	-1	1386.6	5750_DQIVSVQEEK_2	0	1/A0MZ66	y4-18/0.01,a5/-0.03	DQIVSVQEEK	2	light	1/A0MZ66	y-18	1	4
587.801	632.325	0.78137	105052_DQIVSVQEEK_2	-1	1097.9	5750_DQIVSVQEEK_2	0	1/A0MZ66	y5/0.00	DQIVSVQEEK	2	light	1/A0MZ66	y	1	5
478.246	568.236	-27.0291	271151_HSVDELQK_2	-1	2010	14645_HSVDELQK_2	0	1/A0MZ66	b5/0.00	HSVDELQK	2	light	1/A0MZ66	b	1	5
478.246	818.425	-27.0291	271160_HSVDELQK_2	-1	1835.5	14645_HSVDELQK_2	0	1/A0MZ66	y7/-0.01	HSVDELQK	2	light	1/A0MZ66	y	1	7
478.246	731.393	-27.0291	271156_HSVDELQK_2	-1	1669.4	14645_HSVDELQK_2	0	1/A0MZ66	y6/0.01	HSVDELQK	2	light	1/A0MZ66	y	1	6
478.246	681.32	-27.0291	271155_HSVDELQK_2	-1	1337.2	14645_HSVDELQK_2	0	1/A0MZ66	b6/0.00	HSVDELQK	2	light	1/A0MZ66	b	1	6
478.246	500.298	-27.0291	271148_HSVDELQK_2	-1	1330.4	14645_HSVDELQK_2	0	1/A0MZ66	y4-17/-0.01	HSVDELQK	2	light	1/A0MZ66	y-17	1	4
478.246	421.194	-27.0291	271145_HSVDELQK_2	-1	1328.9	14645_HSVDELQK_2	0	1/A0MZ66	b4-18/0.01	HSVDELQK	2	light	1/A0MZ66	b-18	1	4
573.293	803.389	-9.47591	456694_LTQQLEEER_2	-1	7009.9	24041_LTQQLEEER_2	0	1/A0MZ66	y6/0.00	LTQQLEEER	2	light	1/A0MZ66	y	1	6
573.293	931.448	-9.47591	456698_LTQQLEEER_2	-1	6571.2	24041_LTQQLEEER_2	0	1/A0MZ66	y7/0.01	LTQQLEEER	2	light	1/A0MZ66	y	1	7
573.293	675.331	-9.47591	456691_LTQQLEEER_2	-1	5654.6	24041_LTQQLEEER_2	0	1/A0MZ66	y5/0.00	LTQQLEEER	2	light	1/A0MZ66	y	1	5
573.293	562.247	-9.47591	456690_LTQQLEEER_2	-1	3969.3	24041_LTQQLEEER_2	0	1/A0MZ66	y4/-0.00	LTQQLEEER	2	light	1/A0MZ66	y	1	4
573.293	785.389	-9.47591	456692_LTQQLEEER_2	-1	3616.5	24041_LTQQLEEER_2	0	1/A0MZ66	y6-18/0.00	LTQQLEEER	2	light	1/A0MZ66	y-18	1	6
573.293	433.204	-9.47591	456682_LTQQLEEER_2	-1	2789.9	24041_LTQQLEEER_2	0	1/A0MZ66	y3/0.00	LTQQLEEER	2	light	1/A0MZ66	y	1	3
692.032	1123.57	41.0901	525769_QAEPVVVLDPVSTHEPQTK_3	-1	10000	27946_QAEPVVVLDPVSTHEPQTK_3	0	1/A0MZ66	y10/0.01	QAEPVVVLDPVSTHEPQTK	3	light	1/A0MZ66	y	1	10
692.032	562.291	41.0901	525745_QAEPVVVLDPVSTHEPQTK_3	-1	8479.1	27946_QAEPVVVLDPVSTHEPQTK_3	0	1/A0MZ66	y10^2/-0.00	QAEPVVVLDPVSTHEPQTK	3	light	1/A0MZ66	y	2	10
692.032	927.453	41.0901	525763_QAEPVVVLDPVSTHEPQTK_3	-1	7058.9	27946_QAEPVVVLDPVSTHEPQTK_3	0	1/A0MZ66	y8/0.00	QAEPVVVLDPVSTHEPQTK	3	light	1/A0MZ66	y	1	8
692.032	473.272	41.0901	525741_QAEPVVVLDPVSTHEPQTK_3	-1	6761.4	27946_QAEPVVVLDPVSTHEPQTK_3	0	1/A0MZ66	y4/0.00	QAEPVVVLDPVSTHEPQTK	3	light	1/A0MZ66	y	1	4
692.032	1238.6	41.0901	525770_QAEPVVVLDPVSTHEPQTK_3	-1	4982.2	27946_QAEPVVVLDPVSTHEPQTK_3	0	1/A0MZ66	y11/0.01	QAEPVVVLDPVSTHEPQTK	3	light	1/A0MZ66	y	1	11
692.032	606.335	41.0901	525750_QAEPVVVLDPVSTHEPQTK_3	-1	4138.3	27946_QAEPVVVLDPVSTHEPQTK_3	0	1/A0MZ66	b6-18/0.01	QAEPVVVLDPVSTHEPQTK	3	light	1/A0MZ66	b-18	1	6
650.034	841.478	62.3346	545429_QSHLLLQSSIPDQQLLK_3	-1	10000	28885_QSHLLLQSSIPDQQLLK_3	0	1/A0MZ66	y7/0.01	QSHLLLQSSIPDQQLLK	3	light	1/A0MZ66	y	1	7
650.034	421.243	62.3346	545416_QSHLLLQSSIPDQQLLK_3	-1	1955.3	28885_QSHLLLQSSIPDQQLLK_3	0	1/A0MZ66	y7^2/0.00,b4-45/0.03	QSHLLLQSSIPDQQLLK	3	light	1/A0MZ66	y	2	7
650.034	692.409	62.3346	545426_QSHLLLQSSIPDQQLLK_3	-1	1681	28885_QSHLLLQSSIPDQQLLK_3	0	1/A0MZ66	b6/-0.01	QSHLLLQSSIPDQQLLK	3	light	1/A0MZ66	b	1	6
650.034	579.325	62.3346	545422_QSHLLLQSSIPDQQLLK_3	-1	1396.6	28885_QSHLLLQSSIPDQQLLK_3	0	1/A0MZ66	b5/0.00	QSHLLLQSSIPDQQLLK	3	light	1/A0MZ66	b	1	5
650.034	976.532	62.3346	545431_QSHLLLQSSIPDQQLLK_3	-1	1396.6	28885_QSHLLLQSSIPDQQLLK_3	0	1/A0MZ66	b9-18/0.01	QSHLLLQSSIPDQQLLK	3	light	1/A0MZ66	b-18	1	9
650.034	466.241	62.3346	545419_QSHLLLQSSIPDQQLLK_3	-1	1117.3	28885_QSHLLLQSSIPDQQLLK_3	0	1/A0MZ66	b4/-0.00	QSHLLLQSSIPDQQLLK	3	light	1/A0MZ66	b	1	4
759.85	1203.55	14.8954	601673_SLDPENSETELER_2	-1	10000	31674_SLDPENSETELER_2	0	1/A0MZ66	y10/0.05	SLDPENSETELER	2	light	1/A0MZ66	y	1	10
759.85	602.278	14.8954	601666_SLDPENSETELER_2	-1	10000	31674_SLDPENSETELER_2	0	1/A0MZ66	y10^2/0.00	SLDPENSETELER	2	light	1/A0MZ66	y	2	10
759.85	647.336	14.8954	601667_SLDPENSETELER_2	-1	10000	31674_SLDPENSETELER_2	0	1/A0MZ66	y5/0.00	SLDPENSETELER	2	light	1/A0MZ66	y	1	5
759.85	977.453	14.8954	601670_SLDPENSETELER_2	-1	10000	31674_SLDPENSETELER_2	0	1/A0MZ66	y8/0.01	SLDPENSETELER	2	light	1/A0MZ66	y	1	8
759.85	1106.5	14.8954	601672_SLDPENSETELER_2	-1	7500	31674_SLDPENSETELER_2	0	1/A0MZ66	y9/-0.01	SLDPENSETELER	2	light	1/A0MZ66	y	1	9
759.85	959.453	14.8954	601669_SLDPENSETELER_2	-1	5000	31674_SLDPENSETELER_2	0	1/A0MZ66	y8-18/-0.00	SLDPENSETELER	2	light	1/A0MZ66	y-18	1	8
737.018	838.405	40.4	657400_TLEAEFNSPSPPTPEPGEGPR_3	-1	6678.1	34647_TLEAEFNSPSPPTPEPGEGPR_3	0	1/A0MZ66	y8/0.01	TLEAEFNSPSPPTPEPGEGPR	3	light	1/A0MZ66	y	1	8
737.018	612.31	40.4	657397_TLEAEFNSPSPPTPEPGEGPR_3	-1	5827.9	34647_TLEAEFNSPSPPTPEPGEGPR_3	0	1/A0MZ66	y6/0.01,b18-46^3/0.03	TLEAEFNSPSPPTPEPGEGPR	3	light	1/A0MZ66	y	1	6
737.018	1036.51	40.4	657404_TLEAEFNSPSPPTPEPGEGPR_3	-1	4600.3	34647_TLEAEFNSPSPPTPEPGEGPR_3	0	1/A0MZ66	y10/0.02,y20-36^2/0.04	TLEAEFNSPSPPTPEPGEGPR	3	light	1/A0MZ66	y	1	10
737.018	567.283	40.4	657395_TLEAEFNSPSPPTPEPGEGPR_3	-1	4435.6	34647_TLEAEFNSPSPPTPEPGEGPR_3	0	1/A0MZ66	y11^2/0.00	TLEAEFNSPSPPTPEPGEGPR	3	light	1/A0MZ66	y	2	11
737.018	939.453	40.4	657403_TLEAEFNSPSPPTPEPGEGPR_3	-1	2694.7	34647_TLEAEFNSPSPPTPEPGEGPR_3	0	1/A0MZ66	y9/0.02	TLEAEFNSPSPPTPEPGEGPR	3	light	1/A0MZ66	y	1	9
737.018	1299.64	40.4	657407_TLEAEFNSPSPPTPEPGEGPR_3	-1	2087.8	34647_TLEAEFNSPSPPTPEPGEGPR_3	0	1/A0MZ66	y13-18/0.05	TLEAEFNSPSPPTPEPGEGPR	3	light	1/A0MZ66	y-18	1	13
644.349	1087.57	28.8	680063_TVLNSEVLEQR_2	-1	9985.6	35839_TVLNSEVLEQR_2	0	1/A0MZ66	y9/0.02	TVLNSEVLEQR	2	light	1/A0MZ66	y	1	9
644.349	974.49	28.8	680061_TVLNSEVLEQR_2	-1	8678.7	35839_TVLNSEVLEQR_2	0	1/A0MZ66	y8/0.01	TVLNSEVLEQR	2	light	1/A0MZ66	y	1	8
644.349	860.447	28.8	680059_TVLNSEVLEQR_2	-1	5962.5	35839_TVLNSEVLEQR_2	0	1/A0MZ66	y7/0.01	TVLNSEVLEQR	2	light	1/A0MZ66	y	1	7
644.349	545.304	28.8	680055_TVLNSEVLEQR_2	-1	3716.4	35839_TVLNSEVLEQR_2	0	1/A0MZ66	y4/0.00	TVLNSEVLEQR	2	light	1/A0MZ66	y	1	4
644.349	773.415	28.8	680058_TVLNSEVLEQR_2	-1	1943.6	35839_TVLNSEVLEQR_2	0	1/A0MZ66	y6/0.00	TVLNSEVLEQR	2	light	1/A0MZ66	y	1	6
644.349	1069.57	28.8	680062_TVLNSEVLEQR_2	-1	1158.4	35839_TVLNSEVLEQR_2	0	1/A0MZ66	y9-18/0.03,b10-44/0.00	TVLNSEVLEQR	2	light	1/A0MZ66	y-18	1	9
720.378	1152.55	18.2254	734837_VQSELEHLSELR_2	-1	773.1	38758_VQSELEHLSELR_2	0	1/A1A4V9	b10/0.02	VQSELEHLSELR	2	light	1/A1A4V9	b	1	10
720.378	1023.51	18.2254	734834_VQSELEHLSELR_2	-1	471.7	38758_VQSELEHLSELR_2	0	1/A1A4V9	b9/0.01	VQSELEHLSELR	2	light	1/A1A4V9	b	1	9
720.378	1265.64	18.2254	734839_VQSELEHLSELR_2	-1	355.7	38758_VQSELEHLSELR_2	0	1/A1A4V9	b11/0.04	VQSELEHLSELR	2	light	1/A1A4V9	b	1	11
720.378	883.463	18.2254	734831_VQSELEHLSELR_2	-1	355.7	38758_VQSELEHLSELR_2	0	1/A1A4V9	y7/-0.03	VQSELEHLSELR	2	light	1/A1A4V9	y	1	7
720.378	417.246	18.2254	734825_VQSELEHLSELR_2	-1	230	38758_VQSELEHLSELR_2	0	1/A1A4V9	y3/-0.01	VQSELEHLSELR	2	light	1/A1A4V9	y	1	3
720.378	442.235	18.2254	734826_VQSELEHLSELR_2	-1	151.1	38758_VQSELEHLSELR_2	0	1/A1A4V9	y7^2/-0.02	VQSELEHLSELR	2	light	1/A1A4V9	y	2	7
635.674	1009.53	105.427	199529_GALQAVDQLSLFRPLC(UniMod:39)K_3	-1	10000	10941_GALQAVDQLSLFRPLC(UniMod:39)K_3	0	1/A1L0T0	y8/0.01	GALQAVDQLSLFRPLC(UniMod:39)K	3	light	1/A1L0T0	y	1	8
635.674	768.407	105.427	199519_GALQAVDQLSLFRPLC(UniMod:39)K_3	-1	7406.3	10941_GALQAVDQLSLFRPLC(UniMod:39)K_3	0	1/A1L0T0	y13^2/0.01	GALQAVDQLSLFRPLC(UniMod:39)K	3	light	1/A1L0T0	y	2	13
635.674	1122.62	105.427	199531_GALQAVDQLSLFRPLC(UniMod:39)K_3	-1	5249.8	10941_GALQAVDQLSLFRPLC(UniMod:39)K_3	0	1/A1L0T0	y9/0.01	GALQAVDQLSLFRPLC(UniMod:39)K	3	light	1/A1L0T0	y	1	9
635.674	809.416	105.427	199520_GALQAVDQLSLFRPLC(UniMod:39)K_3	-1	4440.4	10941_GALQAVDQLSLFRPLC(UniMod:39)K_3	0	1/A1L0T0	y6/0.01,y14-46^2/-0.01	GALQAVDQLSLFRPLC(UniMod:39)K	3	light	1/A1L0T0	y	1	6
635.674	732.889	105.427	199517_GALQAVDQLSLFRPLC(UniMod:39)K_3	-1	3751.2	10941_GALQAVDQLSLFRPLC(UniMod:39)K_3	0	1/A1L0T0	y12^2/0.01	GALQAVDQLSLFRPLC(UniMod:39)K	3	light	1/A1L0T0	y	2	12
635.674	832.437	105.427	199523_GALQAVDQLSLFRPLC(UniMod:39)K_3	-1	3359.5	10941_GALQAVDQLSLFRPLC(UniMod:39)K_3	0	1/A1L0T0	y14^2/0.01	GALQAVDQLSLFRPLC(UniMod:39)K	3	light	1/A1L0T0	y	2	14
742.711	1043.52	101.4	459412_LVEGLQGQTWAPDWVEELR_3	-1	10000	24198_LVEGLQGQTWAPDWVEELR_3	0	1/A1L0T0	y8/0.00	LVEGLQGQTWAPDWVEELR	3	light	1/A1L0T0	y	1	8
742.711	831.436	101.4	459408_LVEGLQGQTWAPDWVEELR_3	-1	3728.7	24198_LVEGLQGQTWAPDWVEELR_3	0	1/A1L0T0	y6/-0.00	LVEGLQGQTWAPDWVEELR	3	light	1/A1L0T0	y	1	6
742.711	1114.55	101.4	459413_LVEGLQGQTWAPDWVEELR_3	-1	2557.2	24198_LVEGLQGQTWAPDWVEELR_3	0	1/A1L0T0	y9/0.00	LVEGLQGQTWAPDWVEELR	3	light	1/A1L0T0	y	1	9
742.711	645.357	101.4	459406_LVEGLQGQTWAPDWVEELR_3	-1	2555.7	24198_LVEGLQGQTWAPDWVEELR_3	0	1/A1L0T0	y5/-0.01	LVEGLQGQTWAPDWVEELR	3	light	1/A1L0T0	y	1	5
742.711	546.288	101.4	459405_LVEGLQGQTWAPDWVEELR_3	-1	2208.2	24198_LVEGLQGQTWAPDWVEELR_3	0	1/A1L0T0	y4/-0.00,b15-44^3/-0.00	LVEGLQGQTWAPDWVEELR	3	light	1/A1L0T0	y	1	4
742.711	946.463	101.4	459411_LVEGLQGQTWAPDWVEELR_3	-1	1775	24198_LVEGLQGQTWAPDWVEELR_3	0	1/A1L0T0	y7/0.01	LVEGLQGQTWAPDWVEELR	3	light	1/A1L0T0	y	1	7
789.765	1087.59	131.7	497029_NAQMAQSPILLLGGAASTLLQNR_3	-1	10000	26323_NAQMAQSPILLLGGAASTLLQNR_3	0	1/A1L0T0	y11/0.01	NAQMAQSPILLLGGAASTLLQNR	3	light	1/A1L0T0	y	1	11
789.765	831.468	131.7	497022_NAQMAQSPILLLGGAASTLLQNR_3	-1	4046.5	26323_NAQMAQSPILLLGGAASTLLQNR_3	0	1/A1L0T0	y7/0.01	NAQMAQSPILLLGGAASTLLQNR	3	light	1/A1L0T0	y	1	7
789.765	902.505	131.7	497023_NAQMAQSPILLLGGAASTLLQNR_3	-1	3864.3	26323_NAQMAQSPILLLGGAASTLLQNR_3	0	1/A1L0T0	y8/0.01,b19-34^2/0.05	NAQMAQSPILLLGGAASTLLQNR	3	light	1/A1L0T0	y	1	8
789.765	1030.56	131.7	497027_NAQMAQSPILLLGGAASTLLQNR_3	-1	3281.1	26323_NAQMAQSPILLLGGAASTLLQNR_3	0	1/A1L0T0	y10/0.02	NAQMAQSPILLLGGAASTLLQNR	3	light	1/A1L0T0	y	1	10
789.765	1200.67	131.7	497031_NAQMAQSPILLLGGAASTLLQNR_3	-1	3123.2	26323_NAQMAQSPILLLGGAASTLLQNR_3	0	1/A1L0T0	y12/0.02	NAQMAQSPILLLGGAASTLLQNR	3	light	1/A1L0T0	y	1	12
789.765	941.451	131.7	497025_NAQMAQSPILLLGGAASTLLQNR_3	-1	2390.6	26323_NAQMAQSPILLLGGAASTLLQNR_3	0	1/A1L0T0	b9/0.01	NAQMAQSPILLLGGAASTLLQNR	3	light	1/A1L0T0	b	1	9
795.097	1087.59	123.629	497054_NAQM(UniMod:35)AQSPILLLGGAASTLLQNR_3	-1	10000	26324_NAQM(UniMod:35)AQSPILLLGGAASTLLQNR_3	0	1/A1L0T0	y11/0.01,b22-35^2/0.03	NAQM(UniMod:35)AQSPILLLGGAASTLLQNR	3	light	1/A1L0T0	y	1	11
795.097	957.446	123.629	497050_NAQM(UniMod:35)AQSPILLLGGAASTLLQNR_3	-1	4515.3	26324_NAQM(UniMod:35)AQSPILLLGGAASTLLQNR_3	0	1/A1L0T0	b9/0.01	NAQM(UniMod:35)AQSPILLLGGAASTLLQNR	3	light	1/A1L0T0	b	1	9
795.097	1030.56	123.629	497052_NAQM(UniMod:35)AQSPILLLGGAASTLLQNR_3	-1	3850.3	26324_NAQM(UniMod:35)AQSPILLLGGAASTLLQNR_3	0	1/A1L0T0	y10/0.00,b21-35^2/0.02	NAQM(UniMod:35)AQSPILLLGGAASTLLQNR	3	light	1/A1L0T0	y	1	10
795.097	831.468	123.629	497047_NAQM(UniMod:35)AQSPILLLGGAASTLLQNR_3	-1	3569.7	26324_NAQM(UniMod:35)AQSPILLLGGAASTLLQNR_3	0	1/A1L0T0	y7/-0.00	NAQM(UniMod:35)AQSPILLLGGAASTLLQNR	3	light	1/A1L0T0	y	1	7
795.097	1070.53	123.629	497053_NAQM(UniMod:35)AQSPILLLGGAASTLLQNR_3	-1	3077.5	26324_NAQM(UniMod:35)AQSPILLLGGAASTLLQNR_3	0	1/A1L0T0	b10/0.02,y11-17/-0.01	NAQM(UniMod:35)AQSPILLLGGAASTLLQNR	3	light	1/A1L0T0	b	1	10
795.097	902.505	123.629	497048_NAQM(UniMod:35)AQSPILLLGGAASTLLQNR_3	-1	2836.9	26324_NAQM(UniMod:35)AQSPILLLGGAASTLLQNR_3	0	1/A1L0T0	y8/-0.00	NAQM(UniMod:35)AQSPILLLGGAASTLLQNR	3	light	1/A1L0T0	y	1	8
907.472	1234.75	139.918	726116_VMAC(UniMod:39)EPPALVELVAAVR_2	-1	10000	38280_VMAC(UniMod:39)EPPALVELVAAVR_2	0	1/A1L4H1	y12/0.03	VMAC(UniMod:39)EPPALVELVAAVR	2	light	1/A1L4H1	y	1	12
907.472	1137.7	139.918	726114_VMAC(UniMod:39)EPPALVELVAAVR_2	-1	5760.5	38280_VMAC(UniMod:39)EPPALVELVAAVR_2	0	1/A1L4H1	y11/0.02	VMAC(UniMod:39)EPPALVELVAAVR	2	light	1/A1L4H1	y	1	11
907.472	617.88	139.918	726110_VMAC(UniMod:39)EPPALVELVAAVR_2	-1	4444.4	38280_VMAC(UniMod:39)EPPALVELVAAVR_2	0	1/A1L4H1	y12^2/0.01	VMAC(UniMod:39)EPPALVELVAAVR	2	light	1/A1L4H1	y	2	12
907.472	1583.83	139.918	726119_VMAC(UniMod:39)EPPALVELVAAVR_2	-1	2932.6	38280_VMAC(UniMod:39)EPPALVELVAAVR_2	0	1/A1L4H1	y15/0.02	VMAC(UniMod:39)EPPALVELVAAVR	2	light	1/A1L4H1	y	1	15
907.472	969.609	139.918	726112_VMAC(UniMod:39)EPPALVELVAAVR_2	-1	2777.8	38280_VMAC(UniMod:39)EPPALVELVAAVR_2	0	1/A1L4H1	y9/0.01	VMAC(UniMod:39)EPPALVELVAAVR	2	light	1/A1L4H1	y	1	9
907.472	423.171	139.918	726109_VMAC(UniMod:39)EPPALVELVAAVR_2	-1	1676.7	38280_VMAC(UniMod:39)EPPALVELVAAVR_2	0	1/A1L4H1	b8^2/0.03,a4/0.05	VMAC(UniMod:39)EPPALVELVAAVR	2	light	1/A1L4H1	b	2	8
605.317	515.33	139.918	726121_VMAC(UniMod:39)EPPALVELVAAVR_3	-1	10000	38281_VMAC(UniMod:39)EPPALVELVAAVR_3	0	1/A1L4H1	y5/0.00	VMAC(UniMod:39)EPPALVELVAAVR	3	light	1/A1L4H1	y	1	5
605.317	757.457	139.918	726124_VMAC(UniMod:39)EPPALVELVAAVR_3	-1	9444.4	38281_VMAC(UniMod:39)EPPALVELVAAVR_3	0	1/A1L4H1	y7/-0.01	VMAC(UniMod:39)EPPALVELVAAVR	3	light	1/A1L4H1	y	1	7
605.317	958.419	139.918	726128_VMAC(UniMod:39)EPPALVELVAAVR_3	-1	7222.2	38281_VMAC(UniMod:39)EPPALVELVAAVR_3	0	1/A1L4H1	b9/0.02	VMAC(UniMod:39)EPPALVELVAAVR	3	light	1/A1L4H1	b	1	9
605.317	845.335	139.918	726125_VMAC(UniMod:39)EPPALVELVAAVR_3	-1	6111.1	38281_VMAC(UniMod:39)EPPALVELVAAVR_3	0	1/A1L4H1	b8/0.01	VMAC(UniMod:39)EPPALVELVAAVR	3	light	1/A1L4H1	b	1	8
605.317	628.414	139.918	726123_VMAC(UniMod:39)EPPALVELVAAVR_3	-1	5010.1	38281_VMAC(UniMod:39)EPPALVELVAAVR_3	0	1/A1L4H1	y6/0.00	VMAC(UniMod:39)EPPALVELVAAVR	3	light	1/A1L4H1	y	1	6
605.317	416.262	139.918	726120_VMAC(UniMod:39)EPPALVELVAAVR_3	-1	4038.3	38281_VMAC(UniMod:39)EPPALVELVAAVR_3	0	1/A1L4H1	y4/-0.00	VMAC(UniMod:39)EPPALVELVAAVR	3	light	1/A1L4H1	y	1	4
588.325	706.326	29.9	236975_GPTPKPPGVILPM(UniMod:35)M(UniMod:35)PAK_3	-1	10000	12912_GPTPKPPGVILPM(UniMod:35)M(UniMod:35)PAK_3	0	1/A1X283	y6/0.01	GPTPKPPGVILPM(UniMod:35)M(UniMod:35)PAK	3	light	1/A1X283	y	1	6
588.325	831.472	29.9	236981_GPTPKPPGVILPM(UniMod:35)M(UniMod:35)PAK_3	-1	8883.1	12912_GPTPKPPGVILPM(UniMod:35)M(UniMod:35)PAK_3	0	1/A1X283	b9/0.01,y16-44^2/0.00	GPTPKPPGVILPM(UniMod:35)M(UniMod:35)PAK	3	light	1/A1X283	b	1	9
588.325	642.326	29.9	236974_GPTPKPPGVILPM(UniMod:35)M(UniMod:35)PAK_3	-1	6866.5	12912_GPTPKPPGVILPM(UniMod:35)M(UniMod:35)PAK_3	0	1/A1X283	y6-64/0.01,b13-18^2/-0.03	GPTPKPPGVILPM(UniMod:35)M(UniMod:35)PAK	3	light	1/A1X283	y-64	1	6
588.325	944.556	29.9	236984_GPTPKPPGVILPM(UniMod:35)M(UniMod:35)PAK_3	-1	5495.9	12912_GPTPKPPGVILPM(UniMod:35)M(UniMod:35)PAK_3	0	1/A1X283	b10/0.01	GPTPKPPGVILPM(UniMod:35)M(UniMod:35)PAK	3	light	1/A1X283	b	1	10
588.325	578.33	29.9	236972_GPTPKPPGVILPM(UniMod:35)M(UniMod:35)PAK_3	-1	2673.1	12912_GPTPKPPGVILPM(UniMod:35)M(UniMod:35)PAK_3	0	1/A1X283	b6/-0.00	GPTPKPPGVILPM(UniMod:35)M(UniMod:35)PAK	3	light	1/A1X283	b	1	6
588.325	732.404	29.9	236977_GPTPKPPGVILPM(UniMod:35)M(UniMod:35)PAK_3	-1	2513.8	12912_GPTPKPPGVILPM(UniMod:35)M(UniMod:35)PAK_3	0	1/A1X283	b8/0.01,b15-82^2/0.01,y14-44^2/-0.01	GPTPKPPGVILPM(UniMod:35)M(UniMod:35)PAK	3	light	1/A1X283	b	1	8
668.332	936.453	55.3189	604579_SLLDGEGPQAVGGQDVAFSR_3	-1	10000	31833_SLLDGEGPQAVGGQDVAFSR_3	0	1/A1X283	y9/0.01,y19-44^2/-0.02	SLLDGEGPQAVGGQDVAFSR	3	light	1/A1X283	y	1	9
668.332	1035.52	55.3189	604583_SLLDGEGPQAVGGQDVAFSR_3	-1	2988.7	31833_SLLDGEGPQAVGGQDVAFSR_3	0	1/A1X283	y10/0.01	SLLDGEGPQAVGGQDVAFSR	3	light	1/A1X283	y	1	10
668.332	879.432	55.3189	604576_SLLDGEGPQAVGGQDVAFSR_3	-1	2549.6	31833_SLLDGEGPQAVGGQDVAFSR_3	0	1/A1X283	y8/0.00,b9-18/0.01,y18-45^2/0.01	SLLDGEGPQAVGGQDVAFSR	3	light	1/A1X283	y	1	8
668.332	480.257	55.3189	604564_SLLDGEGPQAVGGQDVAFSR_3	-1	2410.5	31833_SLLDGEGPQAVGGQDVAFSR_3	0	1/A1X283	y4/0.01	SLLDGEGPQAVGGQDVAFSR	3	light	1/A1X283	y	1	4
668.332	579.325	55.3189	604566_SLLDGEGPQAVGGQDVAFSR_3	-1	1983	31833_SLLDGEGPQAVGGQDVAFSR_3	0	1/A1X283	y5/0.00	SLLDGEGPQAVGGQDVAFSR	3	light	1/A1X283	y	1	5
668.332	694.352	55.3189	604573_SLLDGEGPQAVGGQDVAFSR_3	-1	1846.5	31833_SLLDGEGPQAVGGQDVAFSR_3	0	1/A1X283	y6/0.01	SLLDGEGPQAVGGQDVAFSR	3	light	1/A1X283	y	1	6
698.732	856.484	37.1	629161_SVPVPLQEAPQQRPVVPPR_3	-1	10000	33131_SVPVPLQEAPQQRPVVPPR_3	0	1/A1X283	y15^2/0.01	SVPVPLQEAPQQRPVVPPR	3	light	1/A1X283	y	2	15
698.732	751.415	37.1	629159_SVPVPLQEAPQQRPVVPPR_3	-1	2642.4	33131_SVPVPLQEAPQQRPVVPPR_3	0	1/A1X283	y13^2/0.01	SVPVPLQEAPQQRPVVPPR	3	light	1/A1X283	y	2	13
698.732	954.544	37.1	629163_SVPVPLQEAPQQRPVVPPR_3	-1	2521.1	33131_SVPVPLQEAPQQRPVVPPR_3	0	1/A1X283	y17^2/0.01	SVPVPLQEAPQQRPVVPPR	3	light	1/A1X283	y	2	17
698.732	571.325	37.1	629152_SVPVPLQEAPQQRPVVPPR_3	-1	2285.2	33131_SVPVPLQEAPQQRPVVPPR_3	0	1/A1X283	y15^3/0.00	SVPVPLQEAPQQRPVVPPR	3	light	1/A1X283	y	3	15
698.732	622.865	37.1	629154_SVPVPLQEAPQQRPVVPPR_3	-1	1933.8	33131_SVPVPLQEAPQQRPVVPPR_3	0	1/A1X283	y11^2/0.00	SVPVPLQEAPQQRPVVPPR	3	light	1/A1X283	y	2	11
698.732	687.386	37.1	629157_SVPVPLQEAPQQRPVVPPR_3	-1	1767.1	33131_SVPVPLQEAPQQRPVVPPR_3	0	1/A1X283	y12^2/0.01	SVPVPLQEAPQQRPVVPPR	3	light	1/A1X283	y	2	12
524.301	587.346	37.0846	629173_SVPVPLQEAPQQRPVVPPR_4	-1	10000	33132_SVPVPLQEAPQQRPVVPPR_4	0	1/A1X283	y10^2/0.01	SVPVPLQEAPQQRPVVPPR	4	light	1/A1X283	y	2	10
524.301	664.414	37.0846	629175_SVPVPLQEAPQQRPVVPPR_4	-1	4843.5	33132_SVPVPLQEAPQQRPVVPPR_4	0	1/A1X283	y6/-0.01,y12-46^2/0.02	SVPVPLQEAPQQRPVVPPR	4	light	1/A1X283	y	1	6
524.301	751.415	37.0846	629178_SVPVPLQEAPQQRPVVPPR_4	-1	4114.4	33132_SVPVPLQEAPQQRPVVPPR_4	0	1/A1X283	y13^2/0.00	SVPVPLQEAPQQRPVVPPR	4	light	1/A1X283	y	2	13
524.301	856.484	37.0846	629180_SVPVPLQEAPQQRPVVPPR_4	-1	3300.7	33132_SVPVPLQEAPQQRPVVPPR_4	0	1/A1X283	y15^2/0.02	SVPVPLQEAPQQRPVVPPR	4	light	1/A1X283	y	2	15
524.301	538.82	37.0846	629169_SVPVPLQEAPQQRPVVPPR_4	-1	2501.4	33132_SVPVPLQEAPQQRPVVPPR_4	0	1/A1X283	y9^2/0.04	SVPVPLQEAPQQRPVVPPR	4	light	1/A1X283	y	2	9
524.301	687.386	37.0846	629176_SVPVPLQEAPQQRPVVPPR_4	-1	2424.3	33132_SVPVPLQEAPQQRPVVPPR_4	0	1/A1X283	y12^2/0.01	SVPVPLQEAPQQRPVVPPR	4	light	1/A1X283	y	2	12
808.462	898.547	95.1642	419914_LLDFTQAQILQGLR_2	-1	10000	22090_LLDFTQAQILQGLR_2	0	1/A2RRP1	y8/0.01	LLDFTQAQILQGLR	2	light	1/A2RRP1	y	1	8
808.462	1127.65	95.1642	419918_LLDFTQAQILQGLR_2	-1	6460.4	22090_LLDFTQAQILQGLR_2	0	1/A2RRP1	y10/0.01	LLDFTQAQILQGLR	2	light	1/A2RRP1	y	1	10
808.462	827.51	95.1642	419913_LLDFTQAQILQGLR_2	-1	5314.1	22090_LLDFTQAQILQGLR_2	0	1/A2RRP1	y7/0.01	LLDFTQAQILQGLR	2	light	1/A2RRP1	y	1	7
808.462	1389.75	95.1642	419920_LLDFTQAQILQGLR_2	-1	5198	22090_LLDFTQAQILQGLR_2	0	1/A2RRP1	y12/0.04	LLDFTQAQILQGLR	2	light	1/A2RRP1	y	1	12
808.462	1026.61	95.1642	419917_LLDFTQAQILQGLR_2	-1	5154.2	22090_LLDFTQAQILQGLR_2	0	1/A2RRP1	y9/0.01	LLDFTQAQILQGLR	2	light	1/A2RRP1	y	1	9
808.462	586.367	95.1642	419908_LLDFTQAQILQGLR_2	-1	4232.7	22090_LLDFTQAQILQGLR_2	0	1/A2RRP1	y5/0.00	LLDFTQAQILQGLR	2	light	1/A2RRP1	y	1	5
611.943	710.362	96.7018	484845_M(UniMod:35)M(UniMod:35)VVDGDSGSIVWSYR_3	-1	4021.4	25639_M(UniMod:35)M(UniMod:35)VVDGDSGSIVWSYR_3	0	1/A2RU67	y5/-0.00	M(UniMod:35)M(UniMod:35)VVDGDSGSIVWSYR	3	light	1/A2RU67	y	1	5
611.943	484.253	96.7018	484840_M(UniMod:35)M(UniMod:35)VVDGDSGSIVWSYR_3	-1	3617.4	25639_M(UniMod:35)M(UniMod:35)VVDGDSGSIVWSYR_3	0	1/A2RU67	y8^2/-0.05,b10-44^2/0.01,b14-46^3/-0.01	M(UniMod:35)M(UniMod:35)VVDGDSGSIVWSYR	3	light	1/A2RU67	y	2	8
611.943	590.242	96.7018	484843_M(UniMod:35)M(UniMod:35)VVDGDSGSIVWSYR_3	-1	3468.9	25639_M(UniMod:35)M(UniMod:35)VVDGDSGSIVWSYR_3	0	1/A2RU67	b5-18/0.04,b12-44^2/-0.01	M(UniMod:35)M(UniMod:35)VVDGDSGSIVWSYR	3	light	1/A2RU67	b-18	1	5
611.943	830.355	96.7018	484848_M(UniMod:35)M(UniMod:35)VVDGDSGSIVWSYR_3	-1	3371.1	25639_M(UniMod:35)M(UniMod:35)VVDGDSGSIVWSYR_3	0	1/A2RU67	b15^2/-0.01	M(UniMod:35)M(UniMod:35)VVDGDSGSIVWSYR	3	light	1/A2RU67	b	2	15
611.943	711.841	96.7018	484846_M(UniMod:35)M(UniMod:35)VVDGDSGSIVWSYR_3	-1	2575.8	25639_M(UniMod:35)M(UniMod:35)VVDGDSGSIVWSYR_3	0	1/A2RU67	y13-18^2/0.02	M(UniMod:35)M(UniMod:35)VVDGDSGSIVWSYR	3	light	1/A2RU67	y-18	2	13
611.943	761.376	96.7018	484847_M(UniMod:35)M(UniMod:35)VVDGDSGSIVWSYR_3	-1	2358.6	25639_M(UniMod:35)M(UniMod:35)VVDGDSGSIVWSYR_3	0	1/A2RU67	y14-18^2/0.02	M(UniMod:35)M(UniMod:35)VVDGDSGSIVWSYR	3	light	1/A2RU67	y-18	2	14
746.891	996.511	-9.3209	450308_LSPAQGPPQPQSSAK_2	-1	10000	23699_LSPAQGPPQPQSSAK_2	0	1/A4D1P6	y10/0.02	LSPAQGPPQPQSSAK	2	light	1/A4D1P6	y	1	10
746.891	617.325	-9.3209	450303_LSPAQGPPQPQSSAK_2	-1	9615.9	23699_LSPAQGPPQPQSSAK_2	0	1/A4D1P6	y6/0.00	LSPAQGPPQPQSSAK	2	light	1/A4D1P6	y	1	6
746.891	939.489	-9.3209	450307_LSPAQGPPQPQSSAK_2	-1	8650.3	23699_LSPAQGPPQPQSSAK_2	0	1/A4D1P6	y9/0.02	LSPAQGPPQPQSSAK	2	light	1/A4D1P6	y	1	9
746.891	646.833	-9.3209	450304_LSPAQGPPQPQSSAK_2	-1	3371.4	23699_LSPAQGPPQPQSSAK_2	0	1/A4D1P6	y13^2/0.00	LSPAQGPPQPQSSAK	2	light	1/A4D1P6	y	2	13
746.891	842.437	-9.3209	450306_LSPAQGPPQPQSSAK_2	-1	2396.8	23699_LSPAQGPPQPQSSAK_2	0	1/A4D1P6	y8/0.01	LSPAQGPPQPQSSAK	2	light	1/A4D1P6	y	1	8
746.891	1195.61	-9.3209	450311_LSPAQGPPQPQSSAK_2	-1	1726.1	23699_LSPAQGPPQPQSSAK_2	0	1/A4D1P6	y12/0.02	LSPAQGPPQPQSSAK	2	light	1/A4D1P6	y	1	12
861.727	790.405	122.267	388122_LC(UniMod:39)YVALDFEQEM(UniMod:35)ATVASSSSLEK_3	-1	10000	20393_LC(UniMod:39)YVALDFEQEM(UniMod:35)ATVASSSSLEK_3	0	1/A5A3E0	y8-18/-0.02	LC(UniMod:39)YVALDFEQEM(UniMod:35)ATVASSSSLEK	3	light	1/A5A3E0	y-18	1	8
861.727	808.405	122.267	388123_LC(UniMod:39)YVALDFEQEM(UniMod:35)ATVASSSSLEK_3	-1	3280.2	20393_LC(UniMod:39)YVALDFEQEM(UniMod:35)ATVASSSSLEK_3	0	1/A5A3E0	y8/0.01	LC(UniMod:39)YVALDFEQEM(UniMod:35)ATVASSSSLEK	3	light	1/A5A3E0	y	1	8
861.727	737.368	122.267	388120_LC(UniMod:39)YVALDFEQEM(UniMod:35)ATVASSSSLEK_3	-1	3240.4	20393_LC(UniMod:39)YVALDFEQEM(UniMod:35)ATVASSSSLEK_3	0	1/A5A3E0	y7/0.00	LC(UniMod:39)YVALDFEQEM(UniMod:35)ATVASSSSLEK	3	light	1/A5A3E0	y	1	7
861.727	426.152	122.267	388108_LC(UniMod:39)YVALDFEQEM(UniMod:35)ATVASSSSLEK_3	-1	2583.4	20393_LC(UniMod:39)YVALDFEQEM(UniMod:35)ATVASSSSLEK_3	0	1/A5A3E0	b3/0.00	LC(UniMod:39)YVALDFEQEM(UniMod:35)ATVASSSSLEK	3	light	1/A5A3E0	b	1	3
861.727	774.367	122.267	388121_LC(UniMod:39)YVALDFEQEM(UniMod:35)ATVASSSSLEK_3	-1	2289.3	20393_LC(UniMod:39)YVALDFEQEM(UniMod:35)ATVASSSSLEK_3	0	1/A5A3E0	y21^3/-0.01,a13^2/0.02	LC(UniMod:39)YVALDFEQEM(UniMod:35)ATVASSSSLEK	3	light	1/A5A3E0	y	3	21
861.727	650.336	122.267	388116_LC(UniMod:39)YVALDFEQEM(UniMod:35)ATVASSSSLEK_3	-1	1405.4	20393_LC(UniMod:39)YVALDFEQEM(UniMod:35)ATVASSSSLEK_3	0	1/A5A3E0	y6/0.01	LC(UniMod:39)YVALDFEQEM(UniMod:35)ATVASSSSLEK	3	light	1/A5A3E0	y	1	6
749.033	870.377	150.807	180962_FLEGEVPLETFLENFSSMR_3	-1	10000	9920_FLEGEVPLETFLENFSSMR_3	0	1/A5D8V6	y7/0.01	FLEGEVPLETFLENFSSMR	3	light	1/A5D8V6	y	1	7
749.033	983.461	150.807	180963_FLEGEVPLETFLENFSSMR_3	-1	7727.1	9920_FLEGEVPLETFLENFSSMR_3	0	1/A5D8V6	y8/0.02	FLEGEVPLETFLENFSSMR	3	light	1/A5D8V6	y	1	8
749.033	741.335	150.807	180959_FLEGEVPLETFLENFSSMR_3	-1	5519.4	9920_FLEGEVPLETFLENFSSMR_3	0	1/A5D8V6	y6/0.00	FLEGEVPLETFLENFSSMR	3	light	1/A5D8V6	y	1	6
749.033	675.335	150.807	180957_FLEGEVPLETFLENFSSMR_3	-1	3663.1	9920_FLEGEVPLETFLENFSSMR_3	0	1/A5D8V6	b6/0.02	FLEGEVPLETFLENFSSMR	3	light	1/A5D8V6	b	1	6
749.033	627.292	150.807	180955_FLEGEVPLETFLENFSSMR_3	-1	3321.9	9920_FLEGEVPLETFLENFSSMR_3	0	1/A5D8V6	y5/0.00	FLEGEVPLETFLENFSSMR	3	light	1/A5D8V6	y	1	5
749.033	1570.76	150.807	180972_FLEGEVPLETFLENFSSMR_3	-1	3311.6	9920_FLEGEVPLETFLENFSSMR_3	0	1/A5D8V6	y13/0.03	FLEGEVPLETFLENFSSMR	3	light	1/A5D8V6	y	1	13
648.346	954.489	9.5	323238_IVEPPENIQEK_2	-1	10000	17414_IVEPPENIQEK_2	0	1/A5YKK6	y8/0.01	IVEPPENIQEK	2	light	1/A5YKK6	y	1	8
648.346	857.436	9.5	323235_IVEPPENIQEK_2	-1	4905.9	17414_IVEPPENIQEK_2	0	1/A5YKK6	y7/0.00,b8-35/0.00	IVEPPENIQEK	2	light	1/A5YKK6	y	1	7
648.346	477.748	9.5	323229_IVEPPENIQEK_2	-1	4468.5	17414_IVEPPENIQEK_2	0	1/A5YKK6	y8^2/0.00	IVEPPENIQEK	2	light	1/A5YKK6	y	2	8
648.346	1083.53	9.5	323240_IVEPPENIQEK_2	-1	2301.6	17414_IVEPPENIQEK_2	0	1/A5YKK6	y9/0.02	IVEPPENIQEK	2	light	1/A5YKK6	y	1	9
648.346	1065.53	9.5	323239_IVEPPENIQEK_2	-1	1861.2	17414_IVEPPENIQEK_2	0	1/A5YKK6	y9-18/0.02	IVEPPENIQEK	2	light	1/A5YKK6	y-18	1	9
648.346	631.341	9.5	323231_IVEPPENIQEK_2	-1	1685.7	17414_IVEPPENIQEK_2	0	1/A5YKK6	y5/0.00	IVEPPENIQEK	2	light	1/A5YKK6	y	1	5
827.445	1258.65	107.688	435675_LPDPFTPNLKVDMLSEINIAPR_3	-1	10000	22976_LPDPFTPNLKVDMLSEINIAPR_3	0	1/A5YKK6	y11/0.00	LPDPFTPNLKVDMLSEINIAPR	3	light	1/A5YKK6	y	1	11
827.445	1357.71	107.688	435676_LPDPFTPNLKVDMLSEINIAPR_3	-1	7449.2	22976_LPDPFTPNLKVDMLSEINIAPR_3	0	1/A5YKK6	y12/-0.00	LPDPFTPNLKVDMLSEINIAPR	3	light	1/A5YKK6	y	1	12
827.445	899.495	107.688	435668_LPDPFTPNLKVDMLSEINIAPR_3	-1	5959.4	22976_LPDPFTPNLKVDMLSEINIAPR_3	0	1/A5YKK6	y8/0.01,b16^2/0.05	LPDPFTPNLKVDMLSEINIAPR	3	light	1/A5YKK6	y	1	8
827.445	1012.58	107.688	435673_LPDPFTPNLKVDMLSEINIAPR_3	-1	5462.7	22976_LPDPFTPNLKVDMLSEINIAPR_3	0	1/A5YKK6	y9/-0.01	LPDPFTPNLKVDMLSEINIAPR	3	light	1/A5YKK6	y	1	9
827.445	1143.62	107.688	435674_LPDPFTPNLKVDMLSEINIAPR_3	-1	4966.1	22976_LPDPFTPNLKVDMLSEINIAPR_3	0	1/A5YKK6	y10/0.00	LPDPFTPNLKVDMLSEINIAPR	3	light	1/A5YKK6	y	1	10
827.445	683.42	107.688	435664_LPDPFTPNLKVDMLSEINIAPR_3	-1	3118	22976_LPDPFTPNLKVDMLSEINIAPR_3	0	1/A5YKK6	y6/0.01	LPDPFTPNLKVDMLSEINIAPR	3	light	1/A5YKK6	y	1	6
579.84	958.557	113.065	601533_SLDLIESLLR_2	-1	10000	31665_SLDLIESLLR_2	0	1/A5YKK6	y8/0.01	SLDLIESLLR	2	light	1/A5YKK6	y	1	8
579.84	617.362	113.065	601525_SLDLIESLLR_2	-1	5710.6	31665_SLDLIESLLR_2	0	1/A5YKK6	y5/0.00	SLDLIESLLR	2	light	1/A5YKK6	y	1	5
579.84	730.446	113.065	601527_SLDLIESLLR_2	-1	5395.5	31665_SLDLIESLLR_2	0	1/A5YKK6	y6/0.00	SLDLIESLLR	2	light	1/A5YKK6	y	1	6
579.84	843.53	113.065	601531_SLDLIESLLR_2	-1	3054.7	31665_SLDLIESLLR_2	0	1/A5YKK6	y7/0.01	SLDLIESLLR	2	light	1/A5YKK6	y	1	7
579.84	488.319	113.065	601521_SLDLIESLLR_2	-1	2135	31665_SLDLIESLLR_2	0	1/A5YKK6	y4/0.00	SLDLIESLLR	2	light	1/A5YKK6	y	1	4
579.84	401.287	113.065	601517_SLDLIESLLR_2	-1	967	31665_SLDLIESLLR_2	0	1/A5YKK6	y3/-0.03,a4/0.02	SLDLIESLLR	2	light	1/A5YKK6	y	1	3
567.811	851.462	73.5207	615615_SPVTFLSDLR_2	-1	10000	32411_SPVTFLSDLR_2	0	1/A5YKK6	y7/0.00	SPVTFLSDLR	2	light	1/A5YKK6	y	1	7
567.811	750.414	73.5207	615612_SPVTFLSDLR_2	-1	5235.9	32411_SPVTFLSDLR_2	0	1/A5YKK6	y6/-0.00	SPVTFLSDLR	2	light	1/A5YKK6	y	1	6
567.811	950.531	73.5207	615616_SPVTFLSDLR_2	-1	4384.8	32411_SPVTFLSDLR_2	0	1/A5YKK6	y8/0.00	SPVTFLSDLR	2	light	1/A5YKK6	y	1	8
567.811	603.346	73.5207	615610_SPVTFLSDLR_2	-1	2238.7	32411_SPVTFLSDLR_2	0	1/A5YKK6	y5/-0.01	SPVTFLSDLR	2	light	1/A5YKK6	y	1	5
567.811	490.262	73.5207	615607_SPVTFLSDLR_2	-1	2069.3	32411_SPVTFLSDLR_2	0	1/A5YKK6	y4/-0.00	SPVTFLSDLR	2	light	1/A5YKK6	y	1	4
567.811	833.462	73.5207	615613_SPVTFLSDLR_2	-1	1110.1	32411_SPVTFLSDLR_2	0	1/A5YKK6	y7-18/0.00	SPVTFLSDLR	2	light	1/A5YKK6	y-18	1	7
438.224	705.335	-22.8745	66263_AVEMAAQR_2	-1	10000	3489_AVEMAAQR_2	0	1/A6NDG6	y6/0.00	AVEMAAQR	2	light	1/A6NDG6	y	1	6
438.224	576.292	-22.8745	66261_AVEMAAQR_2	-1	4201.1	3489_AVEMAAQR_2	0	1/A6NDG6	y5/0.00	AVEMAAQR	2	light	1/A6NDG6	y	1	5
438.224	445.252	-22.8745	66257_AVEMAAQR_2	-1	3219	3489_AVEMAAQR_2	0	1/A6NDG6	y4/0.00	AVEMAAQR	2	light	1/A6NDG6	y	1	4
438.224	687.335	-22.8745	66262_AVEMAAQR_2	-1	1077	3489_AVEMAAQR_2	0	1/A6NDG6	y6-18/0.00	AVEMAAQR	2	light	1/A6NDG6	y-18	1	6
438.224	502.233	-22.8745	66259_AVEMAAQR_2	-1	802.8	3489_AVEMAAQR_2	0	1/A6NDG6	b5/0.04	AVEMAAQR	2	light	1/A6NDG6	b	1	5
438.224	431.196	-22.8745	66256_AVEMAAQR_2	-1	606.9	3489_AVEMAAQR_2	0	1/A6NDG6	b4/0.02	AVEMAAQR	2	light	1/A6NDG6	b	1	4
981.94	1192.56	96.654	177731_FIFDC(UniMod:39)VSQEYGINPER_2	-1	10000	9747_FIFDC(UniMod:39)VSQEYGINPER_2	0	1/A6NDG6	y10/0.02	FIFDC(UniMod:39)VSQEYGINPER	2	light	1/A6NDG6	y	1	10
981.94	848.426	96.654	177724_FIFDC(UniMod:39)VSQEYGINPER_2	-1	5785.2	9747_FIFDC(UniMod:39)VSQEYGINPER_2	0	1/A6NDG6	y7/0.01	FIFDC(UniMod:39)VSQEYGINPER	2	light	1/A6NDG6	y	1	7
981.94	1440.62	96.654	177734_FIFDC(UniMod:39)VSQEYGINPER_2	-1	3884.3	9747_FIFDC(UniMod:39)VSQEYGINPER_2	0	1/A6NDG6	y12/0.04	FIFDC(UniMod:39)VSQEYGINPER	2	light	1/A6NDG6	y	1	12
981.94	977.469	96.654	177726_FIFDC(UniMod:39)VSQEYGINPER_2	-1	3682.9	9747_FIFDC(UniMod:39)VSQEYGINPER_2	0	1/A6NDG6	y8/0.01	FIFDC(UniMod:39)VSQEYGINPER	2	light	1/A6NDG6	y	1	8
981.94	515.257	96.654	177719_FIFDC(UniMod:39)VSQEYGINPER_2	-1	3636.4	9747_FIFDC(UniMod:39)VSQEYGINPER_2	0	1/A6NDG6	y4/-0.00	FIFDC(UniMod:39)VSQEYGINPER	2	light	1/A6NDG6	y	1	4
981.94	1105.53	96.654	177729_FIFDC(UniMod:39)VSQEYGINPER_2	-1	3581.3	9747_FIFDC(UniMod:39)VSQEYGINPER_2	0	1/A6NDG6	y9/0.02	FIFDC(UniMod:39)VSQEYGINPER	2	light	1/A6NDG6	y	1	9
654.962	848.426	96.654	177755_FIFDC(UniMod:39)VSQEYGINPER_3	-1	10000	9748_FIFDC(UniMod:39)VSQEYGINPER_3	0	1/A6NDG6	y7/0.00	FIFDC(UniMod:39)VSQEYGINPER	3	light	1/A6NDG6	y	1	7
654.962	685.363	96.654	177752_FIFDC(UniMod:39)VSQEYGINPER_3	-1	9548.4	9748_FIFDC(UniMod:39)VSQEYGINPER_3	0	1/A6NDG6	y6/0.01	FIFDC(UniMod:39)VSQEYGINPER	3	light	1/A6NDG6	y	1	6
654.962	515.257	96.654	177741_FIFDC(UniMod:39)VSQEYGINPER_3	-1	5699.8	9748_FIFDC(UniMod:39)VSQEYGINPER_3	0	1/A6NDG6	y4/-0.00	FIFDC(UniMod:39)VSQEYGINPER	3	light	1/A6NDG6	y	1	4
654.962	977.469	96.654	177760_FIFDC(UniMod:39)VSQEYGINPER_3	-1	5419.4	9748_FIFDC(UniMod:39)VSQEYGINPER_3	0	1/A6NDG6	y8/0.01	FIFDC(UniMod:39)VSQEYGINPER	3	light	1/A6NDG6	y	1	8
654.962	401.214	96.654	177738_FIFDC(UniMod:39)VSQEYGINPER_3	-1	3462.4	9748_FIFDC(UniMod:39)VSQEYGINPER_3	0	1/A6NDG6	y3/-0.00	FIFDC(UniMod:39)VSQEYGINPER	3	light	1/A6NDG6	y	1	3
654.962	1115.45	96.654	177762_FIFDC(UniMod:39)VSQEYGINPER_3	-1	2580.7	9748_FIFDC(UniMod:39)VSQEYGINPER_3	0	1/A6NDG6	b9/0.01	FIFDC(UniMod:39)VSQEYGINPER	3	light	1/A6NDG6	b	1	9
688.683	485.272	158.005	493077_MVPDFYVDSIADLLPALQG_3	-1	10000	26091_MVPDFYVDSIADLLPALQG_3	0	1/A6NDG6	y5/0.00	MVPDFYVDSIADLLPALQG	3	light	1/A6NDG6	y	1	5
688.683	753.328	158.005	493081_MVPDFYVDSIADLLPALQG_3	-1	3830.5	26091_MVPDFYVDSIADLLPALQG_3	0	1/A6NDG6	b6/0.01	MVPDFYVDSIADLLPALQG	3	light	1/A6NDG6	b	1	6
688.683	581.356	158.005	493078_MVPDFYVDSIADLLPALQG_3	-1	2570.9	26091_MVPDFYVDSIADLLPALQG_3	0	1/A6NDG6	y6-17/0.00	MVPDFYVDSIADLLPALQG	3	light	1/A6NDG6	y-17	1	6
688.683	1167.54	158.005	493085_MVPDFYVDSIADLLPALQG_3	-1	2290.1	26091_MVPDFYVDSIADLLPALQG_3	0	1/A6NDG6	b10/-0.00	MVPDFYVDSIADLLPALQG	3	light	1/A6NDG6	b	1	10
688.683	725.347	158.005	493080_MVPDFYVDSIADLLPALQG_3	-1	2290.1	26091_MVPDFYVDSIADLLPALQG_3	0	1/A6NDG6	b13-17^2/-0.03,a6/-0.03	MVPDFYVDSIADLLPALQG	3	light	1/A6NDG6	b-17	2	13
688.683	967.423	158.005	493082_MVPDFYVDSIADLLPALQG_3	-1	2290.1	26091_MVPDFYVDSIADLLPALQG_3	0	1/A6NDG6	b8/0.01	MVPDFYVDSIADLLPALQG	3	light	1/A6NDG6	b	1	8
759.443	976.531	79.0796	653405_TILTLTGVSTLGDVK_2	-1	10000	34424_TILTLTGVSTLGDVK_2	0	1/A6NDG6	y10/0.01	TILTLTGVSTLGDVK	2	light	1/A6NDG6	y	1	10
759.443	875.483	79.0796	653403_TILTLTGVSTLGDVK_2	-1	7039.9	34424_TILTLTGVSTLGDVK_2	0	1/A6NDG6	y9/0.01	TILTLTGVSTLGDVK	2	light	1/A6NDG6	y	1	9
759.443	1190.66	79.0796	653408_TILTLTGVSTLGDVK_2	-1	5138.9	34424_TILTLTGVSTLGDVK_2	0	1/A6NDG6	y12/0.01	TILTLTGVSTLGDVK	2	light	1/A6NDG6	y	1	12
759.443	719.393	79.0796	653401_TILTLTGVSTLGDVK_2	-1	4537	34424_TILTLTGVSTLGDVK_2	0	1/A6NDG6	y7/0.00	TILTLTGVSTLGDVK	2	light	1/A6NDG6	y	1	7
759.443	1089.62	79.0796	653406_TILTLTGVSTLGDVK_2	-1	3719.1	34424_TILTLTGVSTLGDVK_2	0	1/A6NDG6	y11/0.01	TILTLTGVSTLGDVK	2	light	1/A6NDG6	y	1	11
759.443	1303.75	79.0796	653409_TILTLTGVSTLGDVK_2	-1	3719.1	34424_TILTLTGVSTLGDVK_2	0	1/A6NDG6	y13/0.01	TILTLTGVSTLGDVK	2	light	1/A6NDG6	y	1	13
652.932	799.394	83.7177	572925_RVEELGDLAQAHIQQLSEAAGEDDHFLIR_5	-1	10000	30122_RVEELGDLAQAHIQQLSEAAGEDDHFLIR_5	0	1/A6NDU8	b7/0.01	RVEELGDLAQAHIQQLSEAAGEDDHFLIR	5	light	1/A6NDU8	b	1	7
652.932	1101.53	83.7177	572939_RVEELGDLAQAHIQQLSEAAGEDDHFLIR_5	-1	5245.9	30122_RVEELGDLAQAHIQQLSEAAGEDDHFLIR_5	0	1/A6NDU8	y9/0.03	RVEELGDLAQAHIQQLSEAAGEDDHFLIR	5	light	1/A6NDU8	y	1	9
652.932	844.939	83.7177	572928_RVEELGDLAQAHIQQLSEAAGEDDHFLIR_5	-1	4664.8	30122_RVEELGDLAQAHIQQLSEAAGEDDHFLIR_5	0	1/A6NDU8	b15^2/0.02	RVEELGDLAQAHIQQLSEAAGEDDHFLIR	5	light	1/A6NDU8	b	2	15
652.932	685.414	83.7177	572919_RVEELGDLAQAHIQQLSEAAGEDDHFLIR_5	-1	3742.6	30122_RVEELGDLAQAHIQQLSEAAGEDDHFLIR_5	0	1/A6NDU8	y5/0.01	RVEELGDLAQAHIQQLSEAAGEDDHFLIR	5	light	1/A6NDU8	y	1	5
652.932	780.91	83.7177	572924_RVEELGDLAQAHIQQLSEAAGEDDHFLIR_5	-1	3475.2	30122_RVEELGDLAQAHIQQLSEAAGEDDHFLIR_5	0	1/A6NDU8	b14^2/0.01	RVEELGDLAQAHIQQLSEAAGEDDHFLIR	5	light	1/A6NDU8	b	2	14
652.932	1182.61	83.7177	572943_RVEELGDLAQAHIQQLSEAAGEDDHFLIR_5	-1	3443.7	30122_RVEELGDLAQAHIQQLSEAAGEDDHFLIR_5	0	1/A6NDU8	b11/0.04	RVEELGDLAQAHIQQLSEAAGEDDHFLIR	5	light	1/A6NDU8	b	1	11
436.767	596.346	54.037	379511_LAAAILGGVDQIHIKPK_4	-1	10000	19926_LAAAILGGVDQIHIKPK_4	0	1/A6NHQ2	y11^2/0.01	LAAAILGGVDQIHIKPK	4	light	1/A6NHQ2	y	2	11
436.767	489.79	54.037	379506_LAAAILGGVDQIHIKPK_4	-1	3388.8	19926_LAAAILGGVDQIHIKPK_4	0	1/A6NHQ2	y8^2/-0.00	LAAAILGGVDQIHIKPK	4	light	1/A6NHQ2	y	2	8
436.767	567.835	54.037	379509_LAAAILGGVDQIHIKPK_4	-1	1891.6	19926_LAAAILGGVDQIHIKPK_4	0	1/A6NHQ2	y10^2/0.00	LAAAILGGVDQIHIKPK	4	light	1/A6NHQ2	y	2	10
436.767	622.404	54.037	379514_LAAAILGGVDQIHIKPK_4	-1	1890.1	19926_LAAAILGGVDQIHIKPK_4	0	1/A6NHQ2	y5/0.01	LAAAILGGVDQIHIKPK	4	light	1/A6NHQ2	y	1	5
436.767	978.573	54.037	379522_LAAAILGGVDQIHIKPK_4	-1	1869.2	19926_LAAAILGGVDQIHIKPK_4	0	1/A6NHQ2	y8/0.01	LAAAILGGVDQIHIKPK	4	light	1/A6NHQ2	y	1	8
436.767	735.488	54.037	379518_LAAAILGGVDQIHIKPK_4	-1	1740	19926_LAAAILGGVDQIHIKPK_4	0	1/A6NHQ2	y6/-0.02	LAAAILGGVDQIHIKPK	4	light	1/A6NHQ2	y	1	6
656.358	532.324	131.3	189063_FSFGLLDLPFR_2	-1	10000	10357_FSFGLLDLPFR_2	0	1/A6NHR9	y4/0.00	FSFGLLDLPFR	2	light	1/A6NHR9	y	1	4
656.358	760.435	131.3	189066_FSFGLLDLPFR_2	-1	9137.8	10357_FSFGLLDLPFR_2	0	1/A6NHR9	y6/0.01	FSFGLLDLPFR	2	light	1/A6NHR9	y	1	6
656.358	930.541	131.3	189068_FSFGLLDLPFR_2	-1	8430.5	10357_FSFGLLDLPFR_2	0	1/A6NHR9	y8/0.02	FSFGLLDLPFR	2	light	1/A6NHR9	y	1	8
656.358	1077.61	131.3	189069_FSFGLLDLPFR_2	-1	6075	10357_FSFGLLDLPFR_2	0	1/A6NHR9	y9/0.02	FSFGLLDLPFR	2	light	1/A6NHR9	y	1	9
656.358	402.24	131.3	189060_FSFGLLDLPFR_2	-1	3021	10357_FSFGLLDLPFR_2	0	1/A6NHR9	y3-17/-0.00	FSFGLLDLPFR	2	light	1/A6NHR9	y-17	1	3
656.358	873.519	131.3	189067_FSFGLLDLPFR_2	-1	2504.9	10357_FSFGLLDLPFR_2	0	1/A6NHR9	y7/0.02	FSFGLLDLPFR	2	light	1/A6NHR9	y	1	7
620.371	1013.57	109.6	425393_LLLIDWPELK_2	-1	10000	22389_LLLIDWPELK_2	0	1/A6NHR9	y8/0.01	LLLIDWPELK	2	light	1/A6NHR9	y	1	8
620.371	787.398	109.6	425391_LLLIDWPELK_2	-1	7953.1	22389_LLLIDWPELK_2	0	1/A6NHR9	y6/0.01	LLLIDWPELK	2	light	1/A6NHR9	y	1	6
620.371	486.292	109.6	425388_LLLIDWPELK_2	-1	7792	22389_LLLIDWPELK_2	0	1/A6NHR9	y4/0.00	LLLIDWPELK	2	light	1/A6NHR9	y	1	4
620.371	900.483	109.6	425392_LLLIDWPELK_2	-1	7707	22389_LLLIDWPELK_2	0	1/A6NHR9	y7/0.01	LLLIDWPELK	2	light	1/A6NHR9	y	1	7
620.371	672.372	109.6	425389_LLLIDWPELK_2	-1	6908.3	22389_LLLIDWPELK_2	0	1/A6NHR9	y5/0.01	LLLIDWPELK	2	light	1/A6NHR9	y	1	5
620.371	1126.65	109.6	425394_LLLIDWPELK_2	-1	1630.7	22389_LLLIDWPELK_2	0	1/A6NHR9	y9/0.02	LLLIDWPELK	2	light	1/A6NHR9	y	1	9
555.299	895.459	87.4379	454425_LTFMDLELK_2	-1	10000	23922_LTFMDLELK_2	0	1/A6NHR9	y7/0.01	LTFMDLELK	2	light	1/A6NHR9	y	1	7
555.299	748.391	87.4379	454423_LTFMDLELK_2	-1	4862.6	23922_LTFMDLELK_2	0	1/A6NHR9	y6/0.01	LTFMDLELK	2	light	1/A6NHR9	y	1	6
555.299	996.507	87.4379	454427_LTFMDLELK_2	-1	4436.8	23922_LTFMDLELK_2	0	1/A6NHR9	y8/0.02	LTFMDLELK	2	light	1/A6NHR9	y	1	8
555.299	617.35	87.4379	454420_LTFMDLELK_2	-1	3186.8	23922_LTFMDLELK_2	0	1/A6NHR9	y5/0.00	LTFMDLELK	2	light	1/A6NHR9	y	1	5
555.299	502.324	87.4379	454418_LTFMDLELK_2	-1	1241.2	23922_LTFMDLELK_2	0	1/A6NHR9	y4/0.00	LTFMDLELK	2	light	1/A6NHR9	y	1	4
555.299	877.459	87.4379	454424_LTFMDLELK_2	-1	826.6	23922_LTFMDLELK_2	0	1/A6NHR9	y7-18/0.01	LTFMDLELK	2	light	1/A6NHR9	y-18	1	7
816.588	979.459	122.578	145418_ELSGAEEWEMESGSGC(UniMod:39)TNLNNNSSGTTAWR_4	-1	5626.5	7962_ELSGAEEWEMESGSGC(UniMod:39)TNLNNNSSGTTAWR_4	0	1/A6NJG2	y9/0.03	ELSGAEEWEMESGSGC(UniMod:39)TNLNNNSSGTTAWR	4	light	1/A6NJG2	y	1	9
816.588	701.294	122.578	145413_ELSGAEEWEMESGSGC(UniMod:39)TNLNNNSSGTTAWR_4	-1	4784.3	7962_ELSGAEEWEMESGSGC(UniMod:39)TNLNNNSSGTTAWR_4	0	1/A6NJG2	y20^3/-0.01	ELSGAEEWEMESGSGC(UniMod:39)TNLNNNSSGTTAWR	4	light	1/A6NJG2	y	3	20
816.588	1207.55	122.578	145421_ELSGAEEWEMESGSGC(UniMod:39)TNLNNNSSGTTAWR_4	-1	4654.9	7962_ELSGAEEWEMESGSGC(UniMod:39)TNLNNNSSGTTAWR_4	0	1/A6NJG2	y11/0.02	ELSGAEEWEMESGSGC(UniMod:39)TNLNNNSSGTTAWR	4	light	1/A6NJG2	y	1	11
816.588	1013.43	122.578	145419_ELSGAEEWEMESGSGC(UniMod:39)TNLNNNSSGTTAWR_4	-1	4282.3	7962_ELSGAEEWEMESGSGC(UniMod:39)TNLNNNSSGTTAWR_4	0	1/A6NJG2	b9-18/0.02	ELSGAEEWEMESGSGC(UniMod:39)TNLNNNSSGTTAWR	4	light	1/A6NJG2	b-18	1	9
816.588	431.176	122.578	145405_ELSGAEEWEMESGSGC(UniMod:39)TNLNNNSSGTTAWR_4	-1	4187.1	7962_ELSGAEEWEMESGSGC(UniMod:39)TNLNNNSSGTTAWR_4	0	1/A6NJG2	b11^3/0.00	ELSGAEEWEMESGSGC(UniMod:39)TNLNNNSSGTTAWR	4	light	1/A6NJG2	b	3	11
816.588	604.276	122.578	145409_ELSGAEEWEMESGSGC(UniMod:39)TNLNNNSSGTTAWR_4	-1	3825.1	7962_ELSGAEEWEMESGSGC(UniMod:39)TNLNNNSSGTTAWR_4	0	1/A6NJG2	y11^2/0.02,y17-18^3/0.04	ELSGAEEWEMESGSGC(UniMod:39)TNLNNNSSGTTAWR	4	light	1/A6NJG2	y	2	11
603.659	798.385	60.63	394293_LELRGTIVEESVNGHR_3	-1	5261.7	20728_LELRGTIVEESVNGHR_3	0	1/A6NKG5	y7/0.02	LELRGTIVEESVNGHR	3	light	1/A6NKG5	y	1	7
603.659	1240.63	60.63	394296_LELRGTIVEESVNGHR_3	-1	3856.7	20728_LELRGTIVEESVNGHR_3	0	1/A6NKG5	y11/-0.03	LELRGTIVEESVNGHR	3	light	1/A6NKG5	y	1	11
603.659	651.343	60.63	394292_LELRGTIVEESVNGHR_3	-1	2479.3	20728_LELRGTIVEESVNGHR_3	0	1/A6NKG5	y6-18/0.03	LELRGTIVEESVNGHR	3	light	1/A6NKG5	y-18	1	6
603.659	1026.5	60.63	394294_LELRGTIVEESVNGHR_3	-1	1928.4	20728_LELRGTIVEESVNGHR_3	0	1/A6NKG5	y9/-0.02	LELRGTIVEESVNGHR	3	light	1/A6NKG5	y	1	9
603.659	620.818	60.63	394291_LELRGTIVEESVNGHR_3	-1	1377.5	20728_LELRGTIVEESVNGHR_3	0	1/A6NKG5	y11^2/-0.02	LELRGTIVEESVNGHR	3	light	1/A6NKG5	y	2	11
603.659	1222.63	60.63	394295_LELRGTIVEESVNGHR_3	-1	551	20728_LELRGTIVEESVNGHR_3	0	1/A6NKG5	y11-18/-0.02	LELRGTIVEESVNGHR	3	light	1/A6NKG5	y-18	1	11
821.905	1302.59	14.2	312981_IQVLQQQADDAEER_2	-1	9025.9	16873_IQVLQQQADDAEER_2	0	1/A6NL28	y11/0.02	IQVLQQQADDAEER	2	light	1/A6NL28	y	1	11
821.905	1401.66	14.2	312982_IQVLQQQADDAEER_2	-1	8008.1	16873_IQVLQQQADDAEER_2	0	1/A6NL28	y12/0.02	IQVLQQQADDAEER	2	light	1/A6NL28	y	1	12
821.905	1189.51	14.2	312979_IQVLQQQADDAEER_2	-1	7834.2	16873_IQVLQQQADDAEER_2	0	1/A6NL28	y10/0.01	IQVLQQQADDAEER	2	light	1/A6NL28	y	1	10
821.905	1061.45	14.2	312976_IQVLQQQADDAEER_2	-1	6645.6	16873_IQVLQQQADDAEER_2	0	1/A6NL28	y9/0.01	IQVLQQQADDAEER	2	light	1/A6NL28	y	1	9
821.905	933.391	14.2	312974_IQVLQQQADDAEER_2	-1	5524.5	16873_IQVLQQQADDAEER_2	0	1/A6NL28	y8/0.01	IQVLQQQADDAEER	2	light	1/A6NL28	y	1	8
821.905	805.332	14.2	312971_IQVLQQQADDAEER_2	-1	5489.9	16873_IQVLQQQADDAEER_2	0	1/A6NL28	y7/0.01	IQVLQQQADDAEER	2	light	1/A6NL28	y	1	7
548.273	805.332	14.2	312998_IQVLQQQADDAEER_3	-1	10000	16874_IQVLQQQADDAEER_3	0	1/A6NL28	y7/0.01	IQVLQQQADDAEER	3	light	1/A6NL28	y	1	7
548.273	734.295	14.2	312996_IQVLQQQADDAEER_3	-1	8948.5	16874_IQVLQQQADDAEER_3	0	1/A6NL28	y6/0.00	IQVLQQQADDAEER	3	light	1/A6NL28	y	1	6
548.273	504.241	14.2	312988_IQVLQQQADDAEER_3	-1	4984.7	16874_IQVLQQQADDAEER_3	0	1/A6NL28	y4/0.00,b9-17^2/-0.02	IQVLQQQADDAEER	3	light	1/A6NL28	y	1	4
548.273	619.268	14.2	312993_IQVLQQQADDAEER_3	-1	4795	16874_IQVLQQQADDAEER_3	0	1/A6NL28	y5/0.00	IQVLQQQADDAEER	3	light	1/A6NL28	y	1	5
548.273	454.302	14.2	312985_IQVLQQQADDAEER_3	-1	3235.2	16874_IQVLQQQADDAEER_3	0	1/A6NL28	b4/-0.00	IQVLQQQADDAEER	3	light	1/A6NL28	b	1	4
548.273	933.391	14.2	313001_IQVLQQQADDAEER_3	-1	2841.4	16874_IQVLQQQADDAEER_3	0	1/A6NL28	y8/0.01	IQVLQQQADDAEER	3	light	1/A6NL28	y	1	8
872.438	961.459	112.7	19577_AFLGALLDHFEITPEPETSVTGDR_3	-1	10000	1039_AFLGALLDHFEITPEPETSVTGDR_3	0	1/A6NMZ7	y9/0.01	AFLGALLDHFEITPEPETSVTGDR	3	light	1/A6NMZ7	y	1	9
872.438	1187.55	112.7	19582_AFLGALLDHFEITPEPETSVTGDR_3	-1	6652.1	1039_AFLGALLDHFEITPEPETSVTGDR_3	0	1/A6NMZ7	y11/0.02	AFLGALLDHFEITPEPETSVTGDR	3	light	1/A6NMZ7	y	1	11
872.438	735.363	112.7	19573_AFLGALLDHFEITPEPETSVTGDR_3	-1	3454.4	1039_AFLGALLDHFEITPEPETSVTGDR_3	0	1/A6NMZ7	y7/0.01	AFLGALLDHFEITPEPETSVTGDR	3	light	1/A6NMZ7	y	1	7
872.438	1214.62	112.7	19583_AFLGALLDHFEITPEPETSVTGDR_3	-1	3316.8	1039_AFLGALLDHFEITPEPETSVTGDR_3	0	1/A6NMZ7	b11/0.02	AFLGALLDHFEITPEPETSVTGDR	3	light	1/A6NMZ7	b	1	11
872.438	1428.75	112.7	19587_AFLGALLDHFEITPEPETSVTGDR_3	-1	1992.2	1039_AFLGALLDHFEITPEPETSVTGDR_3	0	1/A6NMZ7	b13/0.01	AFLGALLDHFEITPEPETSVTGDR	3	light	1/A6NMZ7	b	1	13
872.438	1410.75	112.7	19586_AFLGALLDHFEITPEPETSVTGDR_3	-1	1831.7	1039_AFLGALLDHFEITPEPETSVTGDR_3	0	1/A6NMZ7	b13-18/0.03	AFLGALLDHFEITPEPETSVTGDR	3	light	1/A6NMZ7	b-18	1	13
474.903	610.812	46.3	45098_AMATSQFHFNLR_3	-1	10000	2381_AMATSQFHFNLR_3	0	1/A6NMZ7	y10^2/0.00,a11^2/0.02	AMATSQFHFNLR	3	light	1/A6NMZ7	y	2	10
474.903	686.373	46.3	45100_AMATSQFHFNLR_3	-1	4648.7	2381_AMATSQFHFNLR_3	0	1/A6NMZ7	y5/0.01	AMATSQFHFNLR	3	light	1/A6NMZ7	y	1	5
474.903	833.442	46.3	45101_AMATSQFHFNLR_3	-1	4614	2381_AMATSQFHFNLR_3	0	1/A6NMZ7	y6/0.00	AMATSQFHFNLR	3	light	1/A6NMZ7	y	1	6
474.903	549.314	46.3	45095_AMATSQFHFNLR_3	-1	3916.9	2381_AMATSQFHFNLR_3	0	1/A6NMZ7	y4/0.00	AMATSQFHFNLR	3	light	1/A6NMZ7	y	1	4
474.903	575.294	46.3	45096_AMATSQFHFNLR_3	-1	3225.5	2381_AMATSQFHFNLR_3	0	1/A6NMZ7	y9^2/0.00	AMATSQFHFNLR	3	light	1/A6NMZ7	y	2	9
474.903	524.77	46.3	45094_AMATSQFHFNLR_3	-1	2582.6	2381_AMATSQFHFNLR_3	0	1/A6NMZ7	y8^2/0.00	AMATSQFHFNLR	3	light	1/A6NMZ7	y	2	8
665.344	921.468	-15.5836	278342_IASHPAEQYVSK_2	-1	5970.5	15017_IASHPAEQYVSK_2	0	1/A6NMZ7	y8/0.01	IASHPAEQYVSK	2	light	1/A6NMZ7	y	1	8
665.344	409.219	-15.5836	278333_IASHPAEQYVSK_2	-1	2742.6	15017_IASHPAEQYVSK_2	0	1/A6NMZ7	b4/0.00,b8-17^2/0.03	IASHPAEQYVSK	2	light	1/A6NMZ7	b	1	4
665.344	1096.54	-15.5836	278346_IASHPAEQYVSK_2	-1	2016.3	15017_IASHPAEQYVSK_2	0	1/A6NMZ7	b10/0.00	IASHPAEQYVSK	2	light	1/A6NMZ7	b	1	10
665.344	608.801	-15.5836	278337_IASHPAEQYVSK_2	-1	1480.7	15017_IASHPAEQYVSK_2	0	1/A6NMZ7	y11^2/-0.00	IASHPAEQYVSK	2	light	1/A6NMZ7	y	2	11
665.344	1058.53	-15.5836	278345_IASHPAEQYVSK_2	-1	1480.6	15017_IASHPAEQYVSK_2	0	1/A6NMZ7	y9/-0.00	IASHPAEQYVSK	2	light	1/A6NMZ7	y	1	9
665.344	834.41	-15.5836	278341_IASHPAEQYVSK_2	-1	1265.8	15017_IASHPAEQYVSK_2	0	1/A6NMZ7	b8/0.02	IASHPAEQYVSK	2	light	1/A6NMZ7	b	1	8
842.416	1334.7	93.2	287490_IGAAQFSDTYHPEFPLGTFIGEK_3	-1	10000	15519_IGAAQFSDTYHPEFPLGTFIGEK_3	0	1/A6NMZ7	y12/0.02	IGAAQFSDTYHPEFPLGTFIGEK	3	light	1/A6NMZ7	y	1	12
842.416	961.535	93.2	287482_IGAAQFSDTYHPEFPLGTFIGEK_3	-1	4907.6	15519_IGAAQFSDTYHPEFPLGTFIGEK_3	0	1/A6NMZ7	y9/0.01	IGAAQFSDTYHPEFPLGTFIGEK	3	light	1/A6NMZ7	y	1	9
842.416	1043	93.2	287484_IGAAQFSDTYHPEFPLGTFIGEK_3	-1	3269.1	15519_IGAAQFSDTYHPEFPLGTFIGEK_3	0	1/A6NMZ7	y18^2/0.01	IGAAQFSDTYHPEFPLGTFIGEK	3	light	1/A6NMZ7	y	2	18
842.416	1108.6	93.2	287486_IGAAQFSDTYHPEFPLGTFIGEK_3	-1	2824.3	15519_IGAAQFSDTYHPEFPLGTFIGEK_3	0	1/A6NMZ7	y10/0.02	IGAAQFSDTYHPEFPLGTFIGEK	3	light	1/A6NMZ7	y	1	10
842.416	751.398	93.2	287479_IGAAQFSDTYHPEFPLGTFIGEK_3	-1	2726.1	15519_IGAAQFSDTYHPEFPLGTFIGEK_3	0	1/A6NMZ7	y7/-0.02	IGAAQFSDTYHPEFPLGTFIGEK	3	light	1/A6NMZ7	y	1	7
842.416	1098.03	93.2	287485_IGAAQFSDTYHPEFPLGTFIGEK_3	-1	2497.2	15519_IGAAQFSDTYHPEFPLGTFIGEK_3	0	1/A6NMZ7	y19-18^2/0.02	IGAAQFSDTYHPEFPLGTFIGEK	3	light	1/A6NMZ7	y-18	2	19
597.315	1014.52	130	645403_TFLSEVVGMFNIAPHK_3	-1	9946	33992_TFLSEVVGMFNIAPHK_3	0	1/A6NMZ7	y9/0.02	TFLSEVVGMFNIAPHK	3	light	1/A6NMZ7	y	1	9
597.315	1113.59	130	645404_TFLSEVVGMFNIAPHK_3	-1	5380.4	33992_TFLSEVVGMFNIAPHK_3	0	1/A6NMZ7	y10/0.02	TFLSEVVGMFNIAPHK	3	light	1/A6NMZ7	y	1	10
597.315	826.457	130	645401_TFLSEVVGMFNIAPHK_3	-1	3871.6	33992_TFLSEVVGMFNIAPHK_3	0	1/A6NMZ7	y7/0.01	TFLSEVVGMFNIAPHK	3	light	1/A6NMZ7	y	1	7
597.315	679.389	130	645400_TFLSEVVGMFNIAPHK_3	-1	3851	33992_TFLSEVVGMFNIAPHK_3	0	1/A6NMZ7	y6/0.01	TFLSEVVGMFNIAPHK	3	light	1/A6NMZ7	y	1	6
597.315	565.346	130	645399_TFLSEVVGMFNIAPHK_3	-1	2856.6	33992_TFLSEVVGMFNIAPHK_3	0	1/A6NMZ7	y5/0.00	TFLSEVVGMFNIAPHK	3	light	1/A6NMZ7	y	1	5
597.315	957.497	130	645402_TFLSEVVGMFNIAPHK_3	-1	2449.8	33992_TFLSEVVGMFNIAPHK_3	0	1/A6NMZ7	y8/0.02	TFLSEVVGMFNIAPHK	3	light	1/A6NMZ7	y	1	8
721.379	869.413	89.8262	747723_VVLLFSDGLDDDVEKLEQK_3	-1	10000	39434_VVLLFSDGLDDDVEKLEQK_3	0	1/A6NMZ7	y15^2/0.01	VVLLFSDGLDDDVEKLEQK	3	light	1/A6NMZ7	y	2	15
721.379	1218.58	89.8262	747733_VVLLFSDGLDDDVEKLEQK_3	-1	9191.3	39434_VVLLFSDGLDDDVEKLEQK_3	0	1/A6NMZ7	y10/0.02	VVLLFSDGLDDDVEKLEQK	3	light	1/A6NMZ7	y	1	10
721.379	982.497	89.8262	747727_VVLLFSDGLDDDVEKLEQK_3	-1	8343.3	39434_VVLLFSDGLDDDVEKLEQK_3	0	1/A6NMZ7	y17^2/0.01	VVLLFSDGLDDDVEKLEQK	3	light	1/A6NMZ7	y	2	17
721.379	795.878	89.8262	747721_VVLLFSDGLDDDVEKLEQK_3	-1	8125	39434_VVLLFSDGLDDDVEKLEQK_3	0	1/A6NMZ7	y14^2/0.01	VVLLFSDGLDDDVEKLEQK	3	light	1/A6NMZ7	y	2	14
721.379	925.955	89.8262	747726_VVLLFSDGLDDDVEKLEQK_3	-1	6985.3	39434_VVLLFSDGLDDDVEKLEQK_3	0	1/A6NMZ7	y16^2/0.03	VVLLFSDGLDDDVEKLEQK	3	light	1/A6NMZ7	y	2	16
721.379	1103.56	89.8262	747731_VVLLFSDGLDDDVEKLEQK_3	-1	5889	39434_VVLLFSDGLDDDVEKLEQK_3	0	1/A6NMZ7	y9/0.03	VVLLFSDGLDDDVEKLEQK	3	light	1/A6NMZ7	y	1	9
457.231	635.809	40.6705	752547_VYYVHDFDALK_3	-1	10000	39712_VYYVHDFDALK_3	0	1/A6NMZ7	y10^2/-0.00	VYYVHDFDALK	3	light	1/A6NMZ7	y	2	10
457.231	554.277	40.6705	752544_VYYVHDFDALK_3	-1	8132.5	39712_VYYVHDFDALK_3	0	1/A6NMZ7	y9^2/-0.00	VYYVHDFDALK	3	light	1/A6NMZ7	y	2	9
457.231	845.415	40.6705	752551_VYYVHDFDALK_3	-1	6981.6	39712_VYYVHDFDALK_3	0	1/A6NMZ7	y7/0.00	VYYVHDFDALK	3	light	1/A6NMZ7	y	1	7
457.231	428.261	40.6705	752541_VYYVHDFDALK_3	-1	4050.5	39712_VYYVHDFDALK_3	0	1/A6NMZ7	y4-18/-0.00	VYYVHDFDALK	3	light	1/A6NMZ7	y-18	1	4
457.231	423.211	40.6705	752540_VYYVHDFDALK_3	-1	3958.4	39712_VYYVHDFDALK_3	0	1/A6NMZ7	y7^2/0.00	VYYVHDFDALK	3	light	1/A6NMZ7	y	2	7
457.231	944.484	40.6705	752552_VYYVHDFDALK_3	-1	3836.1	39712_VYYVHDFDALK_3	0	1/A6NMZ7	y8/0.01	VYYVHDFDALK	3	light	1/A6NMZ7	y	1	8
586.634	797.417	72.9272	576518_SADWLGLFAPHHGPPR_3	-1	10000	30291_SADWLGLFAPHHGPPR_3	0	1/A8MXV4	y7/0.01	SADWLGLFAPHHGPPR	3	light	1/A8MXV4	y	1	7
586.634	593.317	72.9272	576511_SADWLGLFAPHHGPPR_3	-1	5373.2	30291_SADWLGLFAPHHGPPR_3	0	1/A8MXV4	y11^2/0.01	SADWLGLFAPHHGPPR	3	light	1/A8MXV4	y	2	11
586.634	426.246	72.9272	576502_SADWLGLFAPHHGPPR_3	-1	4181.4	30291_SADWLGLFAPHHGPPR_3	0	1/A8MXV4	y4/-0.00,y8-17^2/0.03	SADWLGLFAPHHGPPR	3	light	1/A8MXV4	y	1	4
586.634	563.305	72.9272	576507_SADWLGLFAPHHGPPR_3	-1	4156.5	30291_SADWLGLFAPHHGPPR_3	0	1/A8MXV4	y5/0.00	SADWLGLFAPHHGPPR	3	light	1/A8MXV4	y	1	5
586.634	1015.52	72.9272	576522_SADWLGLFAPHHGPPR_3	-1	2733.6	30291_SADWLGLFAPHHGPPR_3	0	1/A8MXV4	y9/0.03	SADWLGLFAPHHGPPR	3	light	1/A8MXV4	y	1	9
586.634	868.454	72.9272	576521_SADWLGLFAPHHGPPR_3	-1	2213.4	30291_SADWLGLFAPHHGPPR_3	0	1/A8MXV4	y8/0.01	SADWLGLFAPHHGPPR	3	light	1/A8MXV4	y	1	8
774.746	980.531	89.4903	673615_TSPPGPAPGPGLALEPPPGLASWR_3	-1	10000	35488_TSPPGPAPGPGLALEPPPGLASWR_3	0	1/A8MXV4	y9/0.02	TSPPGPAPGPGLALEPPPGLASWR	3	light	1/A8MXV4	y	1	9
774.746	786.426	89.4903	673607_TSPPGPAPGPGLALEPPPGLASWR_3	-1	6014.2	35488_TSPPGPAPGPGLALEPPPGLASWR_3	0	1/A8MXV4	y7/0.01,y16-46^2/-0.00	TSPPGPAPGPGLALEPPPGLASWR	3	light	1/A8MXV4	y	1	7
774.746	883.478	89.4903	673610_TSPPGPAPGPGLALEPPPGLASWR_3	-1	4023.8	35488_TSPPGPAPGPGLALEPPPGLASWR_3	0	1/A8MXV4	y8/0.02	TSPPGPAPGPGLALEPPPGLASWR	3	light	1/A8MXV4	y	1	8
774.746	442.243	89.4903	673597_TSPPGPAPGPGLALEPPPGLASWR_3	-1	2483.5	35488_TSPPGPAPGPGLALEPPPGLASWR_3	0	1/A8MXV4	y8^2/0.00,b15-18^3/0.01	TSPPGPAPGPGLALEPPPGLASWR	3	light	1/A8MXV4	y	2	8
774.746	490.769	89.4903	673599_TSPPGPAPGPGLALEPPPGLASWR_3	-1	2396.8	35488_TSPPGPAPGPGLALEPPPGLASWR_3	0	1/A8MXV4	y9^2/-0.00	TSPPGPAPGPGLALEPPPGLASWR	3	light	1/A8MXV4	y	2	9
774.746	735.397	89.4903	673606_TSPPGPAPGPGLALEPPPGLASWR_3	-1	1326.6	35488_TSPPGPAPGPGLALEPPPGLASWR_3	0	1/A8MXV4	y23-17^3/0.02	TSPPGPAPGPGLALEPPPGLASWR	3	light	1/A8MXV4	y-17	3	23
452.917	828.446	10.6197	635490_TALKDPGAVDLEK_3	-1	10000	33472_TALKDPGAVDLEK_3	0	1/A9UHW6	y8/0.00	TALKDPGAVDLEK	3	light	1/A9UHW6	y	1	8
452.917	592.83	10.6197	635482_TALKDPGAVDLEK_3	-1	5660.1	33472_TALKDPGAVDLEK_3	0	1/A9UHW6	y11^2/0.00	TALKDPGAVDLEK	3	light	1/A9UHW6	y	2	11
452.917	603.335	10.6197	635483_TALKDPGAVDLEK_3	-1	4728.9	33472_TALKDPGAVDLEK_3	0	1/A9UHW6	y5/-0.00	TALKDPGAVDLEK	3	light	1/A9UHW6	y	1	5
452.917	504.266	10.6197	635477_TALKDPGAVDLEK_3	-1	4471.9	33472_TALKDPGAVDLEK_3	0	1/A9UHW6	y4/0.01	TALKDPGAVDLEK	3	light	1/A9UHW6	y	1	4
452.917	943.473	10.6197	635491_TALKDPGAVDLEK_3	-1	4125.4	33472_TALKDPGAVDLEK_3	0	1/A9UHW6	y9/0.00	TALKDPGAVDLEK	3	light	1/A9UHW6	y	1	9
452.917	754.409	10.6197	635489_TALKDPGAVDLEK_3	-1	3691.3	33472_TALKDPGAVDLEK_3	0	1/A9UHW6	b8/-0.00	TALKDPGAVDLEK	3	light	1/A9UHW6	b	1	8
764.401	1209.62	105.012	129432_EGLAVAEEALVDHVAELTATPR_3	-1	10000	7130_EGLAVAEEALVDHVAELTATPR_3	0	1/B0I1T2	y11/0.02	EGLAVAEEALVDHVAELTATPR	3	light	1/B0I1T2	y	1	11
764.401	1094.6	105.012	129430_EGLAVAEEALVDHVAELTATPR_3	-1	9479.7	7130_EGLAVAEEALVDHVAELTATPR_3	0	1/B0I1T2	y10/0.01	EGLAVAEEALVDHVAELTATPR	3	light	1/B0I1T2	y	1	10
764.401	911.471	105.012	129426_EGLAVAEEALVDHVAELTATPR_3	-1	9067.3	7130_EGLAVAEEALVDHVAELTATPR_3	0	1/B0I1T2	y17^2/0.01	EGLAVAEEALVDHVAELTATPR	3	light	1/B0I1T2	y	2	17
764.401	858.468	105.012	129422_EGLAVAEEALVDHVAELTATPR_3	-1	7864.8	7130_EGLAVAEEALVDHVAELTATPR_3	0	1/B0I1T2	y8/-0.00,y16-35^2/0.03	EGLAVAEEALVDHVAELTATPR	3	light	1/B0I1T2	y	1	8
764.401	1308.69	105.012	129434_EGLAVAEEALVDHVAELTATPR_3	-1	7117.4	7130_EGLAVAEEALVDHVAELTATPR_3	0	1/B0I1T2	y12/0.03	EGLAVAEEALVDHVAELTATPR	3	light	1/B0I1T2	y	1	12
764.401	996.523	105.012	129429_EGLAVAEEALVDHVAELTATPR_3	-1	5789.7	7130_EGLAVAEEALVDHVAELTATPR_3	0	1/B0I1T2	y19^2/0.00,a20^2/0.01	EGLAVAEEALVDHVAELTATPR	3	light	1/B0I1T2	y	2	19
582.314	658.367	82.2124	241343_GSFTLLWPSR_2	-1	10000	13138_GSFTLLWPSR_2	0	1/B0I1T2	y5/0.01	GSFTLLWPSR	2	light	1/B0I1T2	y	1	5
582.314	545.283	82.2124	241339_GSFTLLWPSR_2	-1	6005.3	13138_GSFTLLWPSR_2	0	1/B0I1T2	y4/0.01,y9-17^2/-0.00	GSFTLLWPSR	2	light	1/B0I1T2	y	1	4
582.314	771.451	82.2124	241344_GSFTLLWPSR_2	-1	3611.1	13138_GSFTLLWPSR_2	0	1/B0I1T2	y6/0.01	GSFTLLWPSR	2	light	1/B0I1T2	y	1	6
582.314	872.499	82.2124	241345_GSFTLLWPSR_2	-1	3320.1	13138_GSFTLLWPSR_2	0	1/B0I1T2	y7/0.00	GSFTLLWPSR	2	light	1/B0I1T2	y	1	7
582.314	488.261	82.2124	241335_GSFTLLWPSR_2	-1	2548.8	13138_GSFTLLWPSR_2	0	1/B0I1T2	b5-18/-0.00,y8-44^2/-0.04	GSFTLLWPSR	2	light	1/B0I1T2	b-18	1	5
582.314	443.242	82.2124	241334_GSFTLLWPSR_2	-1	1988.9	13138_GSFTLLWPSR_2	0	1/B0I1T2	b8-17^2/0.02	GSFTLLWPSR	2	light	1/B0I1T2	b-17	2	8
832.123	1016.63	103.511	297894_ILAAILHLGNIEFVETEEGGLQK_3	-1	10000	16061_ILAAILHLGNIEFVETEEGGLQK_3	0	1/B0I1T2	b10/0.01	ILAAILHLGNIEFVETEEGGLQK	3	light	1/B0I1T2	b	1	10
832.123	990.474	103.511	297893_ILAAILHLGNIEFVETEEGGLQK_3	-1	9269.2	16061_ILAAILHLGNIEFVETEEGGLQK_3	0	1/B0I1T2	y9/0.02	ILAAILHLGNIEFVETEEGGLQK	3	light	1/B0I1T2	y	1	9
832.123	861.431	103.511	297891_ILAAILHLGNIEFVETEEGGLQK_3	-1	9099.2	16061_ILAAILHLGNIEFVETEEGGLQK_3	0	1/B0I1T2	y8/0.02	ILAAILHLGNIEFVETEEGGLQK	3	light	1/B0I1T2	y	1	8
832.123	1258.75	103.511	297899_ILAAILHLGNIEFVETEEGGLQK_3	-1	7730.8	16061_ILAAILHLGNIEFVETEEGGLQK_3	0	1/B0I1T2	b12/0.03	ILAAILHLGNIEFVETEEGGLQK	3	light	1/B0I1T2	b	1	12
832.123	1236.61	103.511	297898_ILAAILHLGNIEFVETEEGGLQK_3	-1	5384.6	16061_ILAAILHLGNIEFVETEEGGLQK_3	0	1/B0I1T2	y11/0.02	ILAAILHLGNIEFVETEEGGLQK	3	light	1/B0I1T2	y	1	11
832.123	1129.71	103.511	297897_ILAAILHLGNIEFVETEEGGLQK_3	-1	5219.5	16061_ILAAILHLGNIEFVETEEGGLQK_3	0	1/B0I1T2	b11/0.02	ILAAILHLGNIEFVETEEGGLQK	3	light	1/B0I1T2	b	1	11
543.808	714.426	40.1923	684803_VAAMGALQGLR_2	-1	5043.5	36103_VAAMGALQGLR_2	0	1/B0I1T2	y7/0.00,a8/0.03	VAAMGALQGLR	2	light	1/B0I1T2	y	1	7
543.808	916.503	40.1923	684805_VAAMGALQGLR_2	-1	2787	36103_VAAMGALQGLR_2	0	1/B0I1T2	y9/0.01	VAAMGALQGLR	2	light	1/B0I1T2	y	1	9
543.808	845.466	40.1923	684804_VAAMGALQGLR_2	-1	1548.4	36103_VAAMGALQGLR_2	0	1/B0I1T2	y8/0.01	VAAMGALQGLR	2	light	1/B0I1T2	y	1	8
543.808	987.54	40.1923	684806_VAAMGALQGLR_2	-1	1029.3	36103_VAAMGALQGLR_2	0	1/B0I1T2	y10/-0.00	VAAMGALQGLR	2	light	1/B0I1T2	y	1	10
543.808	586.367	40.1923	684801_VAAMGALQGLR_2	-1	900.2	36103_VAAMGALQGLR_2	0	1/B0I1T2	y5/-0.00,a7/0.03	VAAMGALQGLR	2	light	1/B0I1T2	y	1	5
543.808	657.404	40.1923	684802_VAAMGALQGLR_2	-1	870.9	36103_VAAMGALQGLR_2	0	1/B0I1T2	y6/-0.00	VAAMGALQGLR	2	light	1/B0I1T2	y	1	6
528.939	541.267	41.8718	710644_VIGFSPEEVESVHR_3	-1	7507.2	37462_VIGFSPEEVESVHR_3	0	1/B0I1T2	y9^2/-0.00	VIGFSPEEVESVHR	3	light	1/B0I1T2	y	2	9
528.939	686.828	41.8718	710650_VIGFSPEEVESVHR_3	-1	7125.7	37462_VIGFSPEEVESVHR_3	0	1/B0I1T2	y12^2/0.00	VIGFSPEEVESVHR	3	light	1/B0I1T2	y	2	12
528.939	1081.53	41.8718	710658_VIGFSPEEVESVHR_3	-1	6138.3	37462_VIGFSPEEVESVHR_3	0	1/B0I1T2	y9/0.01	VIGFSPEEVESVHR	3	light	1/B0I1T2	y	1	9
528.939	855.432	41.8718	710653_VIGFSPEEVESVHR_3	-1	5446.9	37462_VIGFSPEEVESVHR_3	0	1/B0I1T2	y7/0.01	VIGFSPEEVESVHR	3	light	1/B0I1T2	y	1	7
528.939	627.321	41.8718	710648_VIGFSPEEVESVHR_3	-1	4941	37462_VIGFSPEEVESVHR_3	0	1/B0I1T2	y5/-0.00	VIGFSPEEVESVHR	3	light	1/B0I1T2	y	1	5
528.939	584.783	41.8718	710645_VIGFSPEEVESVHR_3	-1	4266.4	37462_VIGFSPEEVESVHR_3	0	1/B0I1T2	y10^2/-0.00	VIGFSPEEVESVHR	3	light	1/B0I1T2	y	2	10
782.876	1093.51	23.1385	90433_DGVSLGAVSSTEEASR_2	-1	10000	4912_DGVSLGAVSSTEEASR_2	0	1/B2RUZ4	y11/0.01	DGVSLGAVSSTEEASR	2	light	1/B2RUZ4	y	1	11
782.876	866.385	23.1385	90427_DGVSLGAVSSTEEASR_2	-1	5592.7	4912_DGVSLGAVSSTEEASR_2	0	1/B2RUZ4	y8/-0.00	DGVSLGAVSSTEEASR	2	light	1/B2RUZ4	y	1	8
782.876	965.453	23.1385	90429_DGVSLGAVSSTEEASR_2	-1	4424.8	4912_DGVSLGAVSSTEEASR_2	0	1/B2RUZ4	y9/0.01	DGVSLGAVSSTEEASR	2	light	1/B2RUZ4	y	1	9
782.876	1293.63	23.1385	90436_DGVSLGAVSSTEEASR_2	-1	3539.8	4912_DGVSLGAVSSTEEASR_2	0	1/B2RUZ4	y13/0.02	DGVSLGAVSSTEEASR	2	light	1/B2RUZ4	y	1	13
782.876	1036.49	23.1385	90431_DGVSLGAVSSTEEASR_2	-1	3097.3	4912_DGVSLGAVSSTEEASR_2	0	1/B2RUZ4	y10/0.00	DGVSLGAVSSTEEASR	2	light	1/B2RUZ4	y	1	10
782.876	779.353	23.1385	90425_DGVSLGAVSSTEEASR_2	-1	2433.6	4912_DGVSLGAVSSTEEASR_2	0	1/B2RUZ4	y7/0.01	DGVSLGAVSSTEEASR	2	light	1/B2RUZ4	y	1	7
421.261	641.398	0.6	744159_VTVLGQPK_2	-1	10000	39246_VTVLGQPK_2	0	1/B9A064	y6/0.00	VTVLGQPK	2	light	1/B9A064	y	1	6
421.261	542.33	0.6	744157_VTVLGQPK_2	-1	6940.3	39246_VTVLGQPK_2	0	1/B9A064	y5/0.00	VTVLGQPK	2	light	1/B9A064	y	1	5
421.261	742.446	0.6	744161_VTVLGQPK_2	-1	4493	39246_VTVLGQPK_2	0	1/B9A064	y7/0.00	VTVLGQPK	2	light	1/B9A064	y	1	7
421.261	429.246	0.6	744155_VTVLGQPK_2	-1	3808.8	39246_VTVLGQPK_2	0	1/B9A064	y4/0.00	VTVLGQPK	2	light	1/B9A064	y	1	4
421.261	724.446	0.6	744160_VTVLGQPK_2	-1	359.6	39246_VTVLGQPK_2	0	1/B9A064	y7-18/0.00	VTVLGQPK	2	light	1/B9A064	y-18	1	7
421.261	525.33	0.6	744156_VTVLGQPK_2	-1	206.4	39246_VTVLGQPK_2	0	1/B9A064	y5-17/0.00	VTVLGQPK	2	light	1/B9A064	y-17	1	5
515.912	617.308	1.7	565238_RM(UniMod:35)LEALGAEPNEEA_3	-1	9120.7	29775_RM(UniMod:35)LEALGAEPNEEA_3	0	1/C9J6K1	b5/0.02	RM(UniMod:35)LEALGAEPNEEA	3	light	1/C9J6K1	b	1	5
515.912	417.228	1.7	565234_RM(UniMod:35)LEALGAEPNEEA_3	-1	4353	29775_RM(UniMod:35)LEALGAEPNEEA_3	0	1/C9J6K1	b3/0.02	RM(UniMod:35)LEALGAEPNEEA	3	light	1/C9J6K1	b	1	3
515.912	929.421	1.7	565240_RM(UniMod:35)LEALGAEPNEEA_3	-1	2729.2	29775_RM(UniMod:35)LEALGAEPNEEA_3	0	1/C9J6K1	y9/0.00	RM(UniMod:35)LEALGAEPNEEA	3	light	1/C9J6K1	y	1	9
515.912	599.308	1.7	565237_RM(UniMod:35)LEALGAEPNEEA_3	-1	2374.5	29775_RM(UniMod:35)LEALGAEPNEEA_3	0	1/C9J6K1	b5-18/0.02,y12-45^2/0.03	RM(UniMod:35)LEALGAEPNEEA	3	light	1/C9J6K1	b-18	1	5
515.912	759.316	1.7	565239_RM(UniMod:35)LEALGAEPNEEA_3	-1	1930.8	29775_RM(UniMod:35)LEALGAEPNEEA_3	0	1/C9J6K1	y7/0.00	RM(UniMod:35)LEALGAEPNEEA	3	light	1/C9J6K1	y	1	7
515.912	429.729	1.7	565235_RM(UniMod:35)LEALGAEPNEEA_3	-1	1206.9	29775_RM(UniMod:35)LEALGAEPNEEA_3	0	1/C9J6K1	b8^2/-0.03	RM(UniMod:35)LEALGAEPNEEA	3	light	1/C9J6K1	b	2	8
699.346	1137.53	56.249	178998_FIYEAWQGVER_2	-1	10000	9815_FIYEAWQGVER_2	0	1/C9JLW8	y9/0.01	FIYEAWQGVER	2	light	1/C9JLW8	y	1	9
699.346	845.426	56.249	178992_FIYEAWQGVER_2	-1	4784.1	9815_FIYEAWQGVER_2	0	1/C9JLW8	y7/0.01	FIYEAWQGVER	2	light	1/C9JLW8	y	1	7
699.346	974.469	56.249	178995_FIYEAWQGVER_2	-1	3628.7	9815_FIYEAWQGVER_2	0	1/C9JLW8	y8/0.01	FIYEAWQGVER	2	light	1/C9JLW8	y	1	8
699.346	774.389	56.249	178988_FIYEAWQGVER_2	-1	3415.6	9815_FIYEAWQGVER_2	0	1/C9JLW8	y6/0.00	FIYEAWQGVER	2	light	1/C9JLW8	y	1	6
699.346	460.251	56.249	178980_FIYEAWQGVER_2	-1	1845.2	9815_FIYEAWQGVER_2	0	1/C9JLW8	y4/0.00	FIYEAWQGVER	2	light	1/C9JLW8	y	1	4
699.346	588.31	56.249	178984_FIYEAWQGVER_2	-1	1475	9815_FIYEAWQGVER_2	0	1/C9JLW8	y5/0.00	FIYEAWQGVER	2	light	1/C9JLW8	y	1	5
426.243	900.504	55.2147	645274_TFKPIDLSDLK_3	-1	10000	33983_TFKPIDLSDLK_3	0	1/C9JLW8	y8/0.01	TFKPIDLSDLK	3	light	1/C9JLW8	y	1	8
426.243	690.367	55.2147	645269_TFKPIDLSDLK_3	-1	6235.4	33983_TFKPIDLSDLK_3	0	1/C9JLW8	y6/0.01	TFKPIDLSDLK	3	light	1/C9JLW8	y	1	6
426.243	462.256	55.2147	645260_TFKPIDLSDLK_3	-1	5874.1	33983_TFKPIDLSDLK_3	0	1/C9JLW8	y4/0.00	TFKPIDLSDLK	3	light	1/C9JLW8	y	1	4
426.243	514.803	55.2147	645264_TFKPIDLSDLK_3	-1	5046.6	33983_TFKPIDLSDLK_3	0	1/C9JLW8	y9^2/0.00	TFKPIDLSDLK	3	light	1/C9JLW8	y	2	9
426.243	702.382	55.2147	645270_TFKPIDLSDLK_3	-1	4829.4	33983_TFKPIDLSDLK_3	0	1/C9JLW8	b6/0.01	TFKPIDLSDLK	3	light	1/C9JLW8	b	1	6
426.243	575.34	55.2147	645265_TFKPIDLSDLK_3	-1	4463.9	33983_TFKPIDLSDLK_3	0	1/C9JLW8	y5/0.00	TFKPIDLSDLK	3	light	1/C9JLW8	y	1	5
570.942	506.228	13.3219	12930_ADSLTTSISESLDM(UniMod:35)PK_3	-1	4448.2	675_ADSLTTSISESLDM(UniMod:35)PK_3	0	1/I3L273	y4/-0.01	ADSLTTSISESLDM(UniMod:35)PK	3	light	1/I3L273	y	1	4
570.942	619.312	13.3219	12932_ADSLTTSISESLDM(UniMod:35)PK_3	-1	2419.3	675_ADSLTTSISESLDM(UniMod:35)PK_3	0	1/I3L273	y5/-0.03	ADSLTTSISESLDM(UniMod:35)PK	3	light	1/I3L273	y	1	5
570.942	658.315	13.3219	12933_ADSLTTSISESLDM(UniMod:35)PK_3	-1	2150.5	675_ADSLTTSISESLDM(UniMod:35)PK_3	0	1/I3L273	b7-18/0.03	ADSLTTSISESLDM(UniMod:35)PK	3	light	1/I3L273	b-18	1	7
570.942	561.771	13.3219	12931_ADSLTTSISESLDM(UniMod:35)PK_3	-1	2041.1	675_ADSLTTSISESLDM(UniMod:35)PK_3	0	1/I3L273	y10^2/-0.01	ADSLTTSISESLDM(UniMod:35)PK	3	light	1/I3L273	y	2	10
570.942	1092.51	13.3219	12935_ADSLTTSISESLDM(UniMod:35)PK_3	-1	1147.6	675_ADSLTTSISESLDM(UniMod:35)PK_3	0	1/I3L273	b11/0.02	ADSLTTSISESLDM(UniMod:35)PK	3	light	1/I3L273	b	1	11
570.942	488.228	13.3219	12929_ADSLTTSISESLDM(UniMod:35)PK_3	-1	1075.3	675_ADSLTTSISESLDM(UniMod:35)PK_3	0	1/I3L273	y4-18/-0.03	ADSLTTSISESLDM(UniMod:35)PK	3	light	1/I3L273	y-18	1	4
401.745	456.318	20.5295	20108_AFQPLVK_2	-1	10000	1073_AFQPLVK_2	0	1/O00115	y4/0.00	AFQPLVK	2	light	1/O00115	y	1	4
401.745	584.377	20.5295	20112_AFQPLVK_2	-1	7771	1073_AFQPLVK_2	0	1/O00115	y5/0.00	AFQPLVK	2	light	1/O00115	y	1	5
401.745	567.377	20.5295	20111_AFQPLVK_2	-1	7134.9	1073_AFQPLVK_2	0	1/O00115	y5-17/0.00	AFQPLVK	2	light	1/O00115	y-17	1	5
401.745	566.377	20.5295	20110_AFQPLVK_2	-1	4379.1	1073_AFQPLVK_2	0	1/O00115	y5-18/0.00	AFQPLVK	2	light	1/O00115	y-18	1	5
401.745	731.445	20.5295	20116_AFQPLVK_2	-1	1511.5	1073_AFQPLVK_2	0	1/O00115	y6/0.01	AFQPLVK	2	light	1/O00115	y	1	6
401.745	438.318	20.5295	20106_AFQPLVK_2	-1	603.5	1073_AFQPLVK_2	0	1/O00115	y4-18/-0.03	AFQPLVK	2	light	1/O00115	y-18	1	4
592.325	886.438	18.8	38706_ALINSPEGAVGR_2	-1	10000	2052_ALINSPEGAVGR_2	0	1/O00115	y9/0.01	ALINSPEGAVGR	2	light	1/O00115	y	1	9
592.325	685.363	18.8	38700_ALINSPEGAVGR_2	-1	7536.6	2052_ALINSPEGAVGR_2	0	1/O00115	y7/0.00	ALINSPEGAVGR	2	light	1/O00115	y	1	7
592.325	772.395	18.8	38702_ALINSPEGAVGR_2	-1	4575.3	2052_ALINSPEGAVGR_2	0	1/O00115	y8/0.01	ALINSPEGAVGR	2	light	1/O00115	y	1	8
592.325	999.522	18.8	38708_ALINSPEGAVGR_2	-1	2414.5	2052_ALINSPEGAVGR_2	0	1/O00115	y10/0.01	ALINSPEGAVGR	2	light	1/O00115	y	1	10
592.325	459.267	18.8	38696_ALINSPEGAVGR_2	-1	1540.8	2052_ALINSPEGAVGR_2	0	1/O00115	y5/0.00,b10-35^2/0.03	ALINSPEGAVGR	2	light	1/O00115	y	1	5
592.325	869.438	18.8	38705_ALINSPEGAVGR_2	-1	1319.7	2052_ALINSPEGAVGR_2	0	1/O00115	y9-17/0.01	ALINSPEGAVGR	2	light	1/O00115	y-17	1	9
730.873	1075.54	105	213819_GGGTLC(UniMod:39)AQLPALWK_2	-1	10000	11717_GGGTLC(UniMod:39)AQLPALWK_2	0	1/O00115	y9/0.01	GGGTLC(UniMod:39)AQLPALWK	2	light	1/O00115	y	1	9
730.873	614.366	105	213812_GGGTLC(UniMod:39)AQLPALWK_2	-1	9094	11717_GGGTLC(UniMod:39)AQLPALWK_2	0	1/O00115	y5/0.00	GGGTLC(UniMod:39)AQLPALWK	2	light	1/O00115	y	1	5
730.873	926.546	105	213818_GGGTLC(UniMod:39)AQLPALWK_2	-1	4946.7	11717_GGGTLC(UniMod:39)AQLPALWK_2	0	1/O00115	y8/0.01	GGGTLC(UniMod:39)AQLPALWK	2	light	1/O00115	y	1	8
730.873	1188.63	105	213820_GGGTLC(UniMod:39)AQLPALWK_2	-1	3138.9	11717_GGGTLC(UniMod:39)AQLPALWK_2	0	1/O00115	y10/0.02	GGGTLC(UniMod:39)AQLPALWK	2	light	1/O00115	y	1	10
730.873	855.509	105	213817_GGGTLC(UniMod:39)AQLPALWK_2	-1	2663.3	11717_GGGTLC(UniMod:39)AQLPALWK_2	0	1/O00115	y7/0.01	GGGTLC(UniMod:39)AQLPALWK	2	light	1/O00115	y	1	7
730.873	727.45	105	213814_GGGTLC(UniMod:39)AQLPALWK_2	-1	2605	11717_GGGTLC(UniMod:39)AQLPALWK_2	0	1/O00115	y6/-0.00	GGGTLC(UniMod:39)AQLPALWK	2	light	1/O00115	y	1	6
487.584	614.366	104.98	213824_GGGTLC(UniMod:39)AQLPALWK_3	-1	10000	11718_GGGTLC(UniMod:39)AQLPALWK_3	0	1/O00115	y5/0.01	GGGTLC(UniMod:39)AQLPALWK	3	light	1/O00115	y	1	5
487.584	727.45	104.98	213826_GGGTLC(UniMod:39)AQLPALWK_3	-1	2476	11718_GGGTLC(UniMod:39)AQLPALWK_3	0	1/O00115	y6/0.01	GGGTLC(UniMod:39)AQLPALWK	3	light	1/O00115	y	1	6
487.584	716.296	104.98	213825_GGGTLC(UniMod:39)AQLPALWK_3	-1	1882.5	11718_GGGTLC(UniMod:39)AQLPALWK_3	0	1/O00115	b8-18/0.03	GGGTLC(UniMod:39)AQLPALWK	3	light	1/O00115	b-18	1	8
487.584	517.313	104.98	213823_GGGTLC(UniMod:39)AQLPALWK_3	-1	1208.5	11718_GGGTLC(UniMod:39)AQLPALWK_3	0	1/O00115	y4/-0.05	GGGTLC(UniMod:39)AQLPALWK	3	light	1/O00115	y	1	4
487.584	734.296	104.98	213827_GGGTLC(UniMod:39)AQLPALWK_3	-1	1197.7	11718_GGGTLC(UniMod:39)AQLPALWK_3	0	1/O00115	b8/0.03	GGGTLC(UniMod:39)AQLPALWK	3	light	1/O00115	b	1	8
487.584	446.276	104.98	213821_GGGTLC(UniMod:39)AQLPALWK_3	-1	1197.7	11718_GGGTLC(UniMod:39)AQLPALWK_3	0	1/O00115	y3/-0.00,y8-35^2/0.02	GGGTLC(UniMod:39)AQLPALWK	3	light	1/O00115	y	1	3
585.265	893.375	14.4153	771783_YLDESSGGWR_2	-1	10000	40790_YLDESSGGWR_2	0	1/O00115	y8/0.01	YLDESSGGWR	2	light	1/O00115	y	1	8
585.265	649.305	14.4153	771779_YLDESSGGWR_2	-1	2581.8	40790_YLDESSGGWR_2	0	1/O00115	y6/-0.00,b6-46/0.02	YLDESSGGWR	2	light	1/O00115	y	1	6
585.265	778.348	14.4153	771781_YLDESSGGWR_2	-1	2219.3	40790_YLDESSGGWR_2	0	1/O00115	y7/0.00	YLDESSGGWR	2	light	1/O00115	y	1	7
585.265	1006.46	14.4153	771785_YLDESSGGWR_2	-1	1688.8	40790_YLDESSGGWR_2	0	1/O00115	y9/0.01	YLDESSGGWR	2	light	1/O00115	y	1	9
585.265	475.241	14.4153	771775_YLDESSGGWR_2	-1	1237.8	40790_YLDESSGGWR_2	0	1/O00115	y4/0.00,b4-46/0.02,b9-46^2/0.04	YLDESSGGWR	2	light	1/O00115	y	1	4
585.265	562.273	14.4153	771777_YLDESSGGWR_2	-1	1149.4	40790_YLDESSGGWR_2	0	1/O00115	y5/-0.00,p-46^2/0.01,b5-46/0.02	YLDESSGGWR	2	light	1/O00115	y	1	5
641.821	953.476	71.8333	155475_ESISDVGFGMLK_2	-1	10000	8507_ESISDVGFGMLK_2	0	1/O00116	y9/0.00	ESISDVGFGMLK	2	light	1/O00116	y	1	9
641.821	652.349	71.8333	155468_ESISDVGFGMLK_2	-1	6900.9	8507_ESISDVGFGMLK_2	0	1/O00116	y6/0.00	ESISDVGFGMLK	2	light	1/O00116	y	1	6
641.821	751.417	71.8333	155472_ESISDVGFGMLK_2	-1	4738.7	8507_ESISDVGFGMLK_2	0	1/O00116	y7/0.01	ESISDVGFGMLK	2	light	1/O00116	y	1	7
641.821	1066.56	71.8333	155476_ESISDVGFGMLK_2	-1	3606.9	8507_ESISDVGFGMLK_2	0	1/O00116	y10/0.00	ESISDVGFGMLK	2	light	1/O00116	y	1	10
641.821	866.444	71.8333	155474_ESISDVGFGMLK_2	-1	3136.1	8507_ESISDVGFGMLK_2	0	1/O00116	y8/-0.00	ESISDVGFGMLK	2	light	1/O00116	y	1	8
641.821	733.417	71.8333	155470_ESISDVGFGMLK_2	-1	2078.9	8507_ESISDVGFGMLK_2	0	1/O00116	y7-18/0.01	ESISDVGFGMLK	2	light	1/O00116	y-18	1	7
542.967	952.546	93	505618_NIYGNIEDLVVHIK_3	-1	10000	26810_NIYGNIEDLVVHIK_3	0	1/O00116	y8/0.01	NIYGNIEDLVVHIK	3	light	1/O00116	y	1	8
542.967	700.383	93	505614_NIYGNIEDLVVHIK_3	-1	8154.4	26810_NIYGNIEDLVVHIK_3	0	1/O00116	y12^2/0.00	NIYGNIEDLVVHIK	3	light	1/O00116	y	2	12
542.967	823.504	93	505617_NIYGNIEDLVVHIK_3	-1	8066.2	26810_NIYGNIEDLVVHIK_3	0	1/O00116	y7/0.01	NIYGNIEDLVVHIK	3	light	1/O00116	y	1	7
542.967	496.324	93	505609_NIYGNIEDLVVHIK_3	-1	6109.3	26810_NIYGNIEDLVVHIK_3	0	1/O00116	y4/0.00	NIYGNIEDLVVHIK	3	light	1/O00116	y	1	4
542.967	595.393	93	505611_NIYGNIEDLVVHIK_3	-1	4071.1	26810_NIYGNIEDLVVHIK_3	0	1/O00116	y5/-0.00	NIYGNIEDLVVHIK	3	light	1/O00116	y	1	5
542.967	806.504	93	505616_NIYGNIEDLVVHIK_3	-1	3139.2	26810_NIYGNIEDLVVHIK_3	0	1/O00116	y7-17/-0.03	NIYGNIEDLVVHIK	3	light	1/O00116	y-17	1	7
689.853	1051.48	40.6929	653118_TIISLDTSQMNR_2	-1	10000	34406_TIISLDTSQMNR_2	0	1/O00116	y9/0.02	TIISLDTSQMNR	2	light	1/O00116	y	1	9
689.853	1164.57	40.6929	653120_TIISLDTSQMNR_2	-1	6666.7	34406_TIISLDTSQMNR_2	0	1/O00116	y10/0.02	TIISLDTSQMNR	2	light	1/O00116	y	1	10
689.853	851.368	40.6929	653115_TIISLDTSQMNR_2	-1	5818.6	34406_TIISLDTSQMNR_2	0	1/O00116	y7/0.01	TIISLDTSQMNR	2	light	1/O00116	y	1	7
689.853	736.341	40.6929	653112_TIISLDTSQMNR_2	-1	3922.3	34406_TIISLDTSQMNR_2	0	1/O00116	y6/0.00	TIISLDTSQMNR	2	light	1/O00116	y	1	6
689.853	964.452	40.6929	653116_TIISLDTSQMNR_2	-1	3203.8	34406_TIISLDTSQMNR_2	0	1/O00116	y8/0.01	TIISLDTSQMNR	2	light	1/O00116	y	1	8
689.853	397.255	40.6929	653104_TIISLDTSQMNR_2	-1	1778.6	34406_TIISLDTSQMNR_2	0	1/O00116	b4-18/-0.00	TIISLDTSQMNR	2	light	1/O00116	b-18	1	4
697.851	1067.48	26.6319	653132_TIISLDTSQM(UniMod:35)NR_2	-1	7360.7	34407_TIISLDTSQM(UniMod:35)NR_2	0	1/O00116	y9/0.01	TIISLDTSQM(UniMod:35)NR	2	light	1/O00116	y	1	9
697.851	1003.48	26.6319	653131_TIISLDTSQM(UniMod:35)NR_2	-1	6510.2	34407_TIISLDTSQM(UniMod:35)NR_2	0	1/O00116	y9-64/0.01	TIISLDTSQM(UniMod:35)NR	2	light	1/O00116	y-64	1	9
697.851	688.336	26.6319	653124_TIISLDTSQM(UniMod:35)NR_2	-1	6245.5	34407_TIISLDTSQM(UniMod:35)NR_2	0	1/O00116	y6-64/0.00	TIISLDTSQM(UniMod:35)NR	2	light	1/O00116	y-64	1	6
697.851	867.363	26.6319	653128_TIISLDTSQM(UniMod:35)NR_2	-1	5313.2	34407_TIISLDTSQM(UniMod:35)NR_2	0	1/O00116	y7/0.00	TIISLDTSQM(UniMod:35)NR	2	light	1/O00116	y	1	7
697.851	1180.56	26.6319	653134_TIISLDTSQM(UniMod:35)NR_2	-1	4770.9	34407_TIISLDTSQM(UniMod:35)NR_2	0	1/O00116	y10/0.01	TIISLDTSQM(UniMod:35)NR	2	light	1/O00116	y	1	10
697.851	803.363	26.6319	653127_TIISLDTSQM(UniMod:35)NR_2	-1	4105.6	34407_TIISLDTSQM(UniMod:35)NR_2	0	1/O00116	y7-64/0.01	TIISLDTSQM(UniMod:35)NR	2	light	1/O00116	y-64	1	7
952.445	1279.59	100.4	768506_YGSVAFPNFEQGVAC(UniMod:39)LR_2	-1	10000	40601_YGSVAFPNFEQGVAC(UniMod:39)LR_2	0	1/O00116	y11/0.01,b12-18/0.03	YGSVAFPNFEQGVAC(UniMod:39)LR	2	light	1/O00116	y	1	11
952.445	1426.66	100.4	768507_YGSVAFPNFEQGVAC(UniMod:39)LR_2	-1	2805.3	40601_YGSVAFPNFEQGVAC(UniMod:39)LR_2	0	1/O00116	y12/0.01	YGSVAFPNFEQGVAC(UniMod:39)LR	2	light	1/O00116	y	1	12
952.445	1497.7	100.4	768508_YGSVAFPNFEQGVAC(UniMod:39)LR_2	-1	1731.6	40601_YGSVAFPNFEQGVAC(UniMod:39)LR_2	0	1/O00116	y13/0.02	YGSVAFPNFEQGVAC(UniMod:39)LR	2	light	1/O00116	y	1	13
952.445	792.385	100.4	768502_YGSVAFPNFEQGVAC(UniMod:39)LR_2	-1	1359	40601_YGSVAFPNFEQGVAC(UniMod:39)LR_2	0	1/O00116	y7/-0.00	YGSVAFPNFEQGVAC(UniMod:39)LR	2	light	1/O00116	y	1	7
952.445	1182.54	100.4	768505_YGSVAFPNFEQGVAC(UniMod:39)LR_2	-1	950.4	40601_YGSVAFPNFEQGVAC(UniMod:39)LR_2	0	1/O00116	y10/0.02	YGSVAFPNFEQGVAC(UniMod:39)LR	2	light	1/O00116	y	1	10
952.445	491.237	100.4	768498_YGSVAFPNFEQGVAC(UniMod:39)LR_2	-1	657.8	40601_YGSVAFPNFEQGVAC(UniMod:39)LR_2	0	1/O00116	y4-17/0.01	YGSVAFPNFEQGVAC(UniMod:39)LR	2	light	1/O00116	y-17	1	4
427.878	487.262	14.6	497787_NC(UniMod:39)PHVVVGTPGR_3	-1	10000	26370_NC(UniMod:39)PHVVVGTPGR_3	0	1/O00148	y5/0.00	NC(UniMod:39)PHVVVGTPGR	3	light	1/O00148	y	1	5
427.878	586.331	14.6	497793_NC(UniMod:39)PHVVVGTPGR_3	-1	6749.9	26370_NC(UniMod:39)PHVVVGTPGR_3	0	1/O00148	y6/0.00	NC(UniMod:39)PHVVVGTPGR	3	light	1/O00148	y	1	6
427.878	685.399	14.6	497796_NC(UniMod:39)PHVVVGTPGR_3	-1	6158.1	26370_NC(UniMod:39)PHVVVGTPGR_3	0	1/O00148	y7/0.01	NC(UniMod:39)PHVVVGTPGR	3	light	1/O00148	y	1	7
427.878	509.793	14.6	497789_NC(UniMod:39)PHVVVGTPGR_3	-1	5667.2	26370_NC(UniMod:39)PHVVVGTPGR_3	0	1/O00148	y10^2/0.00	NC(UniMod:39)PHVVVGTPGR	3	light	1/O00148	y	2	10
427.878	784.468	14.6	497798_NC(UniMod:39)PHVVVGTPGR_3	-1	5223.2	26370_NC(UniMod:39)PHVVVGTPGR_3	0	1/O00148	y8/0.00	NC(UniMod:39)PHVVVGTPGR	3	light	1/O00148	y	1	8
427.878	696.296	14.6	497797_NC(UniMod:39)PHVVVGTPGR_3	-1	3528	26370_NC(UniMod:39)PHVVVGTPGR_3	0	1/O00148	b6/0.00	NC(UniMod:39)PHVVVGTPGR	3	light	1/O00148	b	1	6
826.146	867.443	131.8	4251_AALANLC(UniMod:39)IGDVITAIDGENTSNMTHLEAQNR_4	-1	10000	221_AALANLC(UniMod:39)IGDVITAIDGENTSNMTHLEAQNR_4	0	1/O00151	y7/0.01	AALANLC(UniMod:39)IGDVITAIDGENTSNMTHLEAQNR	4	light	1/O00151	y	1	7
826.146	730.384	131.8	4244_AALANLC(UniMod:39)IGDVITAIDGENTSNMTHLEAQNR_4	-1	9276.1	221_AALANLC(UniMod:39)IGDVITAIDGENTSNMTHLEAQNR_4	0	1/O00151	y6/0.00	AALANLC(UniMod:39)IGDVITAIDGENTSNMTHLEAQNR	4	light	1/O00151	y	1	6
826.146	968.491	131.8	4255_AALANLC(UniMod:39)IGDVITAIDGENTSNMTHLEAQNR_4	-1	9101.3	221_AALANLC(UniMod:39)IGDVITAIDGENTSNMTHLEAQNR_4	0	1/O00151	y8/0.01	AALANLC(UniMod:39)IGDVITAIDGENTSNMTHLEAQNR	4	light	1/O00151	y	1	8
826.146	617.3	131.8	4239_AALANLC(UniMod:39)IGDVITAIDGENTSNMTHLEAQNR_4	-1	8200.2	221_AALANLC(UniMod:39)IGDVITAIDGENTSNMTHLEAQNR_4	0	1/O00151	y5/-0.00	AALANLC(UniMod:39)IGDVITAIDGENTSNMTHLEAQNR	4	light	1/O00151	y	1	5
826.146	488.258	131.8	4235_AALANLC(UniMod:39)IGDVITAIDGENTSNMTHLEAQNR_4	-1	7156.9	221_AALANLC(UniMod:39)IGDVITAIDGENTSNMTHLEAQNR_4	0	1/O00151	y4/0.00	AALANLC(UniMod:39)IGDVITAIDGENTSNMTHLEAQNR	4	light	1/O00151	y	1	4
826.146	1300.61	131.8	4267_AALANLC(UniMod:39)IGDVITAIDGENTSNMTHLEAQNR_4	-1	6519.9	221_AALANLC(UniMod:39)IGDVITAIDGENTSNMTHLEAQNR_4	0	1/O00151	y11/0.02	AALANLC(UniMod:39)IGDVITAIDGENTSNMTHLEAQNR	4	light	1/O00151	y	1	11
830.144	867.443	125.2	4286_AALANLC(UniMod:39)IGDVITAIDGENTSNM(UniMod:35)THLEAQNR_4	-1	10000	222_AALANLC(UniMod:39)IGDVITAIDGENTSNM(UniMod:35)THLEAQNR_4	0	1/O00151	y7/0.01	AALANLC(UniMod:39)IGDVITAIDGENTSNM(UniMod:35)THLEAQNR	4	light	1/O00151	y	1	7
830.144	617.3	125.2	4275_AALANLC(UniMod:39)IGDVITAIDGENTSNM(UniMod:35)THLEAQNR_4	-1	9451.3	222_AALANLC(UniMod:39)IGDVITAIDGENTSNM(UniMod:35)THLEAQNR_4	0	1/O00151	y5/0.00,y23-36^4/0.01	AALANLC(UniMod:39)IGDVITAIDGENTSNM(UniMod:35)THLEAQNR	4	light	1/O00151	y	1	5
830.144	730.384	125.2	4279_AALANLC(UniMod:39)IGDVITAIDGENTSNM(UniMod:35)THLEAQNR_4	-1	9347.6	222_AALANLC(UniMod:39)IGDVITAIDGENTSNM(UniMod:35)THLEAQNR_4	0	1/O00151	y6/0.00	AALANLC(UniMod:39)IGDVITAIDGENTSNM(UniMod:35)THLEAQNR	4	light	1/O00151	y	1	6
830.144	968.491	125.2	4289_AALANLC(UniMod:39)IGDVITAIDGENTSNM(UniMod:35)THLEAQNR_4	-1	6769.3	222_AALANLC(UniMod:39)IGDVITAIDGENTSNM(UniMod:35)THLEAQNR_4	0	1/O00151	y8/0.01	AALANLC(UniMod:39)IGDVITAIDGENTSNM(UniMod:35)THLEAQNR	4	light	1/O00151	y	1	8
830.144	488.258	125.2	4272_AALANLC(UniMod:39)IGDVITAIDGENTSNM(UniMod:35)THLEAQNR_4	-1	6622.9	222_AALANLC(UniMod:39)IGDVITAIDGENTSNM(UniMod:35)THLEAQNR_4	0	1/O00151	y4/0.00	AALANLC(UniMod:39)IGDVITAIDGENTSNM(UniMod:35)THLEAQNR	4	light	1/O00151	y	1	4
830.144	988.459	125.2	4291_AALANLC(UniMod:39)IGDVITAIDGENTSNM(UniMod:35)THLEAQNR_4	-1	6257.4	222_AALANLC(UniMod:39)IGDVITAIDGENTSNM(UniMod:35)THLEAQNR_4	0	1/O00151	b10/0.01	AALANLC(UniMod:39)IGDVITAIDGENTSNM(UniMod:35)THLEAQNR	4	light	1/O00151	b	1	10
563.293	648.408	71.1	75640_C(UniMod:39)GTGIVGVFVK_2	-1	10000	4047_C(UniMod:39)GTGIVGVFVK_2	0	1/O00151	y6/0.00	C(UniMod:39)GTGIVGVFVK	2	light	1/O00151	y	1	6
563.293	549.34	71.1	75637_C(UniMod:39)GTGIVGVFVK_2	-1	5654.5	4047_C(UniMod:39)GTGIVGVFVK_2	0	1/O00151	y5/0.00	C(UniMod:39)GTGIVGVFVK	2	light	1/O00151	y	1	5
563.293	818.513	71.1	75643_C(UniMod:39)GTGIVGVFVK_2	-1	5246.3	4047_C(UniMod:39)GTGIVGVFVK_2	0	1/O00151	y8/0.01	C(UniMod:39)GTGIVGVFVK	2	light	1/O00151	y	1	8
563.293	761.492	71.1	75642_C(UniMod:39)GTGIVGVFVK_2	-1	2466.3	4047_C(UniMod:39)GTGIVGVFVK_2	0	1/O00151	y7/0.01	C(UniMod:39)GTGIVGVFVK	2	light	1/O00151	y	1	7
563.293	432.206	71.1	75630_C(UniMod:39)GTGIVGVFVK_2	-1	1544.9	4047_C(UniMod:39)GTGIVGVFVK_2	0	1/O00151	b9-17^2/-0.01	C(UniMod:39)GTGIVGVFVK	2	light	1/O00151	b-17	2	9
563.293	460.179	71.1	75632_C(UniMod:39)GTGIVGVFVK_2	-1	1205.1	4047_C(UniMod:39)GTGIVGVFVK_2	0	1/O00151	b5-18/0.01	C(UniMod:39)GTGIVGVFVK	2	light	1/O00151	b-18	1	5
655.316	559.356	48.6	202291_GC(UniMod:39)TDNLTLTVAR_2	-1	3823.4	11099_GC(UniMod:39)TDNLTLTVAR_2	0	1/O00151	y5/0.00	GC(UniMod:39)TDNLTLTVAR	2	light	1/O00151	y	1	5
655.316	773.488	48.6	202297_GC(UniMod:39)TDNLTLTVAR_2	-1	3729.3	11099_GC(UniMod:39)TDNLTLTVAR_2	0	1/O00151	y7/0.00	GC(UniMod:39)TDNLTLTVAR	2	light	1/O00151	y	1	7
655.316	887.531	48.6	202300_GC(UniMod:39)TDNLTLTVAR_2	-1	2994.7	11099_GC(UniMod:39)TDNLTLTVAR_2	0	1/O00151	y8/0.01	GC(UniMod:39)TDNLTLTVAR	2	light	1/O00151	y	1	8
655.316	446.272	48.6	202288_GC(UniMod:39)TDNLTLTVAR_2	-1	2721	11099_GC(UniMod:39)TDNLTLTVAR_2	0	1/O00151	y4/0.00	GC(UniMod:39)TDNLTLTVAR	2	light	1/O00151	y	1	4
655.316	1002.56	48.6	202302_GC(UniMod:39)TDNLTLTVAR_2	-1	2548.8	11099_GC(UniMod:39)TDNLTLTVAR_2	0	1/O00151	y9/0.01	GC(UniMod:39)TDNLTLTVAR	2	light	1/O00151	y	1	9
655.316	1103.61	48.6	202305_GC(UniMod:39)TDNLTLTVAR_2	-1	1197.9	11099_GC(UniMod:39)TDNLTLTVAR_2	0	1/O00151	y10/0.02	GC(UniMod:39)TDNLTLTVAR	2	light	1/O00151	y	1	10
815.452	1175.61	40.8	459999_LVGGKDFEQPLAISR_2	-1	6978.9	24235_LVGGKDFEQPLAISR_2	0	1/O00151	y10/0.01	LVGGKDFEQPLAISR	2	light	1/O00151	y	1	10
815.452	656.409	40.8	459985_LVGGKDFEQPLAISR_2	-1	6279	24235_LVGGKDFEQPLAISR_2	0	1/O00151	y6/-0.00	LVGGKDFEQPLAISR	2	light	1/O00151	y	1	6
815.452	1060.58	40.8	459996_LVGGKDFEQPLAISR_2	-1	5997.1	24235_LVGGKDFEQPLAISR_2	0	1/O00151	y9/0.01	LVGGKDFEQPLAISR	2	light	1/O00151	y	1	9
815.452	1417.74	40.8	460005_LVGGKDFEQPLAISR_2	-1	4655	24235_LVGGKDFEQPLAISR_2	0	1/O00151	y13/0.01	LVGGKDFEQPLAISR	2	light	1/O00151	y	1	13
815.452	784.468	40.8	459991_LVGGKDFEQPLAISR_2	-1	3491.9	24235_LVGGKDFEQPLAISR_2	0	1/O00151	y7/0.01	LVGGKDFEQPLAISR	2	light	1/O00151	y	1	7
815.452	913.51	40.8	459994_LVGGKDFEQPLAISR_2	-1	3044.5	24235_LVGGKDFEQPLAISR_2	0	1/O00151	y8/0.01	LVGGKDFEQPLAISR	2	light	1/O00151	y	1	8
543.97	656.409	40.8	460010_LVGGKDFEQPLAISR_3	-1	10000	24236_LVGGKDFEQPLAISR_3	0	1/O00151	y6/0.00	LVGGKDFEQPLAISR	3	light	1/O00151	y	1	6
543.97	709.375	40.8	460013_LVGGKDFEQPLAISR_3	-1	4069.1	24236_LVGGKDFEQPLAISR_3	0	1/O00151	y13^2/0.00	LVGGKDFEQPLAISR	3	light	1/O00151	y	2	13
543.97	446.272	40.8	460006_LVGGKDFEQPLAISR_3	-1	3249.8	24236_LVGGKDFEQPLAISR_3	0	1/O00151	y4/0.00	LVGGKDFEQPLAISR	3	light	1/O00151	y	1	4
543.97	559.356	40.8	460008_LVGGKDFEQPLAISR_3	-1	1982.4	24236_LVGGKDFEQPLAISR_3	0	1/O00151	y5/0.00	LVGGKDFEQPLAISR	3	light	1/O00151	y	1	5
543.97	1175.61	40.8	460024_LVGGKDFEQPLAISR_3	-1	1943.1	24236_LVGGKDFEQPLAISR_3	0	1/O00151	y10/0.01	LVGGKDFEQPLAISR	3	light	1/O00151	y	1	10
543.97	784.468	40.8	460016_LVGGKDFEQPLAISR_3	-1	1759.7	24236_LVGGKDFEQPLAISR_3	0	1/O00151	y7/0.00	LVGGKDFEQPLAISR	3	light	1/O00151	y	1	7
408.229	446.272	40.8	460026_LVGGKDFEQPLAISR_4	-1	10000	24237_LVGGKDFEQPLAISR_4	0	1/O00151	y4/-0.00	LVGGKDFEQPLAISR	4	light	1/O00151	y	1	4
408.229	974.494	40.8	460034_LVGGKDFEQPLAISR_4	-1	2020.7	24237_LVGGKDFEQPLAISR_4	0	1/O00151	b9/0.01	LVGGKDFEQPLAISR	4	light	1/O00151	b	1	9
408.229	487.751	40.8	460027_LVGGKDFEQPLAISR_4	-1	1862.1	24237_LVGGKDFEQPLAISR_4	0	1/O00151	b9^2/0.00	LVGGKDFEQPLAISR	4	light	1/O00151	b	2	9
408.229	656.409	40.8	460029_LVGGKDFEQPLAISR_4	-1	1564.4	24237_LVGGKDFEQPLAISR_4	0	1/O00151	y6/-0.00	LVGGKDFEQPLAISR	4	light	1/O00151	y	1	6
408.229	559.356	40.8	460028_LVGGKDFEQPLAISR_4	-1	1195.4	24237_LVGGKDFEQPLAISR_4	0	1/O00151	y5/0.00	LVGGKDFEQPLAISR	4	light	1/O00151	y	1	5
408.229	846.436	40.8	460032_LVGGKDFEQPLAISR_4	-1	1092.9	24237_LVGGKDFEQPLAISR_4	0	1/O00151	b8/0.00	LVGGKDFEQPLAISR	4	light	1/O00151	b	1	8
707.016	641.311	34.9454	485093_M(UniMod:35)NLASEPQEVLHIGSAHNR_3	-1	10000	25657_M(UniMod:35)NLASEPQEVLHIGSAHNR_3	0	1/O00151	y6/0.00	M(UniMod:35)NLASEPQEVLHIGSAHNR	3	light	1/O00151	y	1	6
707.016	891.454	34.9454	485106_M(UniMod:35)NLASEPQEVLHIGSAHNR_3	-1	9499.1	25657_M(UniMod:35)NLASEPQEVLHIGSAHNR_3	0	1/O00151	y8/0.01	M(UniMod:35)NLASEPQEVLHIGSAHNR	3	light	1/O00151	y	1	8
707.016	1004.54	34.9454	485108_M(UniMod:35)NLASEPQEVLHIGSAHNR_3	-1	7388.4	25657_M(UniMod:35)NLASEPQEVLHIGSAHNR_3	0	1/O00151	y9/0.01	M(UniMod:35)NLASEPQEVLHIGSAHNR	3	light	1/O00151	y	1	9
707.016	754.395	34.9454	485098_M(UniMod:35)NLASEPQEVLHIGSAHNR_3	-1	6417.5	25657_M(UniMod:35)NLASEPQEVLHIGSAHNR_3	0	1/O00151	y7/0.00,a14^2/0.01	M(UniMod:35)NLASEPQEVLHIGSAHNR	3	light	1/O00151	y	1	7
707.016	729.384	34.9454	485096_M(UniMod:35)NLASEPQEVLHIGSAHNR_3	-1	6234.1	25657_M(UniMod:35)NLASEPQEVLHIGSAHNR_3	0	1/O00151	y13^2/0.00	M(UniMod:35)NLASEPQEVLHIGSAHNR	3	light	1/O00151	y	2	13
707.016	869.393	34.9454	485104_M(UniMod:35)NLASEPQEVLHIGSAHNR_3	-1	5584.8	25657_M(UniMod:35)NLASEPQEVLHIGSAHNR_3	0	1/O00151	b8-18/0.05	M(UniMod:35)NLASEPQEVLHIGSAHNR	3	light	1/O00151	b-18	1	8
530.514	641.311	34.9454	485127_M(UniMod:35)NLASEPQEVLHIGSAHNR_4	-1	10000	25658_M(UniMod:35)NLASEPQEVLHIGSAHNR_4	0	1/O00151	y6/0.00	M(UniMod:35)NLASEPQEVLHIGSAHNR	4	light	1/O00151	y	1	6
530.514	754.395	34.9454	485133_M(UniMod:35)NLASEPQEVLHIGSAHNR_4	-1	4664.7	25658_M(UniMod:35)NLASEPQEVLHIGSAHNR_4	0	1/O00151	y7/0.01,a14^2/0.02	M(UniMod:35)NLASEPQEVLHIGSAHNR	4	light	1/O00151	y	1	7
530.514	891.454	34.9454	485135_M(UniMod:35)NLASEPQEVLHIGSAHNR_4	-1	2772	25658_M(UniMod:35)NLASEPQEVLHIGSAHNR_4	0	1/O00151	y8/0.02	M(UniMod:35)NLASEPQEVLHIGSAHNR	4	light	1/O00151	y	1	8
530.514	729.384	34.9454	485131_M(UniMod:35)NLASEPQEVLHIGSAHNR_4	-1	2704.9	25658_M(UniMod:35)NLASEPQEVLHIGSAHNR_4	0	1/O00151	y13^2/0.01	M(UniMod:35)NLASEPQEVLHIGSAHNR	4	light	1/O00151	y	2	13
530.514	446.231	34.9454	485117_M(UniMod:35)NLASEPQEVLHIGSAHNR_4	-1	1795.8	25658_M(UniMod:35)NLASEPQEVLHIGSAHNR_4	0	1/O00151	y8^2/-0.01,b4/0.02	M(UniMod:35)NLASEPQEVLHIGSAHNR	4	light	1/O00151	y	2	8
530.514	409.221	34.9454	485115_M(UniMod:35)NLASEPQEVLHIGSAHNR_4	-1	1604.9	25658_M(UniMod:35)NLASEPQEVLHIGSAHNR_4	0	1/O00151	y3-17/0.00	M(UniMod:35)NLASEPQEVLHIGSAHNR	4	light	1/O00151	y-17	1	3
972.501	976.483	101.703	529330_QELNEPPKQSTSFLVLQEILESEEK_3	-1	9230.7	28121_QELNEPPKQSTSFLVLQEILESEEK_3	0	1/O00151	y8/0.02	QELNEPPKQSTSFLVLQEILESEEK	3	light	1/O00151	y	1	8
972.501	492.23	101.703	529320_QELNEPPKQSTSFLVLQEILESEEK_3	-1	8461.6	28121_QELNEPPKQSTSFLVLQEILESEEK_3	0	1/O00151	y4/0.00	QELNEPPKQSTSFLVLQEILESEEK	3	light	1/O00151	y	1	4
972.501	596.278	101.703	529322_QELNEPPKQSTSFLVLQEILESEEK_3	-1	7692.2	28121_QELNEPPKQSTSFLVLQEILESEEK_3	0	1/O00151	b5-18/0.02	QELNEPPKQSTSFLVLQEILESEEK	3	light	1/O00151	b-18	1	5
972.501	734.357	101.703	529325_QELNEPPKQSTSFLVLQEILESEEK_3	-1	7692.2	28121_QELNEPPKQSTSFLVLQEILESEEK_3	0	1/O00151	y6/0.01	QELNEPPKQSTSFLVLQEILESEEK	3	light	1/O00151	y	1	6
972.501	1217.63	101.703	529335_QELNEPPKQSTSFLVLQEILESEEK_3	-1	7129.9	28121_QELNEPPKQSTSFLVLQEILESEEK_3	0	1/O00151	y10/0.02	QELNEPPKQSTSFLVLQEILESEEK	3	light	1/O00151	y	1	10
972.501	1104.54	101.703	529333_QELNEPPKQSTSFLVLQEILESEEK_3	-1	6936.9	28121_QELNEPPKQSTSFLVLQEILESEEK_3	0	1/O00151	y9/0.02	QELNEPPKQSTSFLVLQEILESEEK	3	light	1/O00151	y	1	9
795.006	902.484	87.9044	529363_QELNEPPKQSTSFLVLQEILESEEKGDPNKPSGFR_5	-1	10000	28122_QELNEPPKQSTSFLVLQEILESEEKGDPNKPSGFR_5	0	1/O00151	y8/0.01	QELNEPPKQSTSFLVLQEILESEEKGDPNKPSGFR	5	light	1/O00151	y	1	8
795.006	563.294	87.9044	529342_QELNEPPKQSTSFLVLQEILESEEKGDPNKPSGFR_5	-1	5664.7	28122_QELNEPPKQSTSFLVLQEILESEEKGDPNKPSGFR_5	0	1/O00151	y5/0.00,b20-45^4/-0.01	QELNEPPKQSTSFLVLQEILESEEKGDPNKPSGFR	5	light	1/O00151	y	1	5
795.006	596.278	87.9044	529343_QELNEPPKQSTSFLVLQEILESEEKGDPNKPSGFR_5	-1	3598.1	28122_QELNEPPKQSTSFLVLQEILESEEKGDPNKPSGFR_5	0	1/O00151	b5-18/0.00	QELNEPPKQSTSFLVLQEILESEEKGDPNKPSGFR	5	light	1/O00151	b-18	1	5
795.006	895.439	87.9044	529362_QELNEPPKQSTSFLVLQEILESEEKGDPNKPSGFR_5	-1	2766.5	28122_QELNEPPKQSTSFLVLQEILESEEKGDPNKPSGFR_5	0	1/O00151	y16^2/0.01,y24-35^3/-0.01	QELNEPPKQSTSFLVLQEILESEEKGDPNKPSGFR	5	light	1/O00151	y	2	16
795.006	1016.5	87.9044	529369_QELNEPPKQSTSFLVLQEILESEEKGDPNKPSGFR_5	-1	1803	28122_QELNEPPKQSTSFLVLQEILESEEKGDPNKPSGFR_5	0	1/O00151	y18^2/0.01	QELNEPPKQSTSFLVLQEILESEEKGDPNKPSGFR	5	light	1/O00151	y	2	18
795.006	1074.53	87.9044	529372_QELNEPPKQSTSFLVLQEILESEEKGDPNKPSGFR_5	-1	1754.9	28122_QELNEPPKQSTSFLVLQEILESEEKGDPNKPSGFR_5	0	1/O00151	y10/0.02,b19-34^2/0.01	QELNEPPKQSTSFLVLQEILESEEKGDPNKPSGFR	5	light	1/O00151	y	1	10
791.88	790.405	25.3	578144_SAMPFTASPASSTTAR_2	-1	10000	30384_SAMPFTASPASSTTAR_2	0	1/O00151	y8/0.01	SAMPFTASPASSTTAR	2	light	1/O00151	y	1	8
791.88	877.437	25.3	578146_SAMPFTASPASSTTAR_2	-1	7572.5	30384_SAMPFTASPASSTTAR_2	0	1/O00151	y9/0.01	SAMPFTASPASSTTAR	2	light	1/O00151	y	1	9
791.88	1049.52	25.3	578150_SAMPFTASPASSTTAR_2	-1	6807.1	30384_SAMPFTASPASSTTAR_2	0	1/O00151	y11/0.01	SAMPFTASPASSTTAR	2	light	1/O00151	y	1	11
791.88	1293.64	25.3	578155_SAMPFTASPASSTTAR_2	-1	6783.3	30384_SAMPFTASPASSTTAR_2	0	1/O00151	y13/0.02	SAMPFTASPASSTTAR	2	light	1/O00151	y	1	13
791.88	948.474	25.3	578148_SAMPFTASPASSTTAR_2	-1	5969.7	30384_SAMPFTASPASSTTAR_2	0	1/O00151	y10/0.01	SAMPFTASPASSTTAR	2	light	1/O00151	y	1	10
791.88	1196.59	25.3	578153_SAMPFTASPASSTTAR_2	-1	3170.6	30384_SAMPFTASPASSTTAR_2	0	1/O00151	y12/0.01	SAMPFTASPASSTTAR	2	light	1/O00151	y	1	12
799.878	1293.64	6.5	578169_SAM(UniMod:35)PFTASPASSTTAR_2	-1	10000	30385_SAM(UniMod:35)PFTASPASSTTAR_2	0	1/O00151	y13/0.01	SAM(UniMod:35)PFTASPASSTTAR	2	light	1/O00151	y	1	13
799.878	790.405	6.5	578160_SAM(UniMod:35)PFTASPASSTTAR_2	-1	5096.7	30385_SAM(UniMod:35)PFTASPASSTTAR_2	0	1/O00151	y8/0.01	SAM(UniMod:35)PFTASPASSTTAR	2	light	1/O00151	y	1	8
799.878	948.474	6.5	578164_SAM(UniMod:35)PFTASPASSTTAR_2	-1	4396.5	30385_SAM(UniMod:35)PFTASPASSTTAR_2	0	1/O00151	y10/0.01	SAM(UniMod:35)PFTASPASSTTAR	2	light	1/O00151	y	1	10
799.878	1049.52	6.5	578166_SAM(UniMod:35)PFTASPASSTTAR_2	-1	4113.5	30385_SAM(UniMod:35)PFTASPASSTTAR_2	0	1/O00151	y11/0.01	SAM(UniMod:35)PFTASPASSTTAR	2	light	1/O00151	y	1	11
799.878	877.437	6.5	578162_SAM(UniMod:35)PFTASPASSTTAR_2	-1	3984.6	30385_SAM(UniMod:35)PFTASPASSTTAR_2	0	1/O00151	y9/0.01	SAM(UniMod:35)PFTASPASSTTAR	2	light	1/O00151	y	1	9
799.878	1196.59	6.5	578167_SAM(UniMod:35)PFTASPASSTTAR_2	-1	1373.9	30385_SAM(UniMod:35)PFTASPASSTTAR_2	0	1/O00151	y12/0.01	SAM(UniMod:35)PFTASPASSTTAR	2	light	1/O00151	y	1	12
564.614	639.23	40.5841	684813_VAASIGNAQKLPMC(UniMod:39)DK_3	-1	10000	36104_VAASIGNAQKLPMC(UniMod:39)DK_3	0	1/O00151	y5/-0.00	VAASIGNAQKLPMC(UniMod:39)DK	3	light	1/O00151	y	1	5
564.614	761.365	40.5841	684818_VAASIGNAQKLPMC(UniMod:39)DK_3	-1	7995.6	36104_VAASIGNAQKLPMC(UniMod:39)DK_3	0	1/O00151	y14^2/-0.00	VAASIGNAQKLPMC(UniMod:39)DK	3	light	1/O00151	y	2	14
564.614	796.883	40.5841	684821_VAASIGNAQKLPMC(UniMod:39)DK_3	-1	5613.6	36104_VAASIGNAQKLPMC(UniMod:39)DK_3	0	1/O00151	y15^2/0.00	VAASIGNAQKLPMC(UniMod:39)DK	3	light	1/O00151	y	2	15
564.614	752.314	40.5841	684816_VAASIGNAQKLPMC(UniMod:39)DK_3	-1	4653.6	36104_VAASIGNAQKLPMC(UniMod:39)DK_3	0	1/O00151	y6/0.01,y14-18^2/-0.04	VAASIGNAQKLPMC(UniMod:39)DK	3	light	1/O00151	y	1	6
564.614	625.788	40.5841	684812_VAASIGNAQKLPMC(UniMod:39)DK_3	-1	3984	36104_VAASIGNAQKLPMC(UniMod:39)DK_3	0	1/O00151	y11^2/0.00	VAASIGNAQKLPMC(UniMod:39)DK	3	light	1/O00151	y	2	11
564.614	1250.57	40.5841	684830_VAASIGNAQKLPMC(UniMod:39)DK_3	-1	3667.4	36104_VAASIGNAQKLPMC(UniMod:39)DK_3	0	1/O00151	y11/-0.01	VAASIGNAQKLPMC(UniMod:39)DK	3	light	1/O00151	y	1	11
831.443	731.385	68.3	742876_VTPPEGYEVVTVFPK_2	-1	10000	39183_VTPPEGYEVVTVFPK_2	0	1/O00151	y13^2/0.00	VTPPEGYEVVTVFPK	2	light	1/O00151	y	2	13
831.443	954.467	68.3	742879_VTPPEGYEVVTVFPK_2	-1	2629.3	39183_VTPPEGYEVVTVFPK_2	0	1/O00151	b9-18/0.01	VTPPEGYEVVTVFPK	2	light	1/O00151	b-18	1	9
831.443	1364.71	68.3	742885_VTPPEGYEVVTVFPK_2	-1	1967.2	39183_VTPPEGYEVVTVFPK_2	0	1/O00151	y12/0.02	VTPPEGYEVVTVFPK	2	light	1/O00151	y	1	12
831.443	972.467	68.3	742880_VTPPEGYEVVTVFPK_2	-1	1843.2	39183_VTPPEGYEVVTVFPK_2	0	1/O00151	b9/0.01	VTPPEGYEVVTVFPK	2	light	1/O00151	b	1	9
831.443	1071.54	68.3	742882_VTPPEGYEVVTVFPK_2	-1	1474.6	39183_VTPPEGYEVVTVFPK_2	0	1/O00151	b10/0.01	VTPPEGYEVVTVFPK	2	light	1/O00151	b	1	10
831.443	1053.54	68.3	742881_VTPPEGYEVVTVFPK_2	-1	1389.3	39183_VTPPEGYEVVTVFPK_2	0	1/O00151	b10-18/0.01	VTPPEGYEVVTVFPK	2	light	1/O00151	b-18	1	10
554.631	591.35	68.266	742890_VTPPEGYEVVTVFPK_3	-1	7694.7	39184_VTPPEGYEVVTVFPK_3	0	1/O00151	y5/0.01	VTPPEGYEVVTVFPK	3	light	1/O00151	y	1	5
554.631	627.33	68.266	742891_VTPPEGYEVVTVFPK_3	-1	7690.6	39184_VTPPEGYEVVTVFPK_3	0	1/O00151	b12-18^2/0.03	VTPPEGYEVVTVFPK	3	light	1/O00151	b-18	2	12
554.631	690.418	68.266	742893_VTPPEGYEVVTVFPK_3	-1	7205.5	39184_VTPPEGYEVVTVFPK_3	0	1/O00151	y6/-0.00	VTPPEGYEVVTVFPK	3	light	1/O00151	y	1	6
554.631	731.385	68.266	742895_VTPPEGYEVVTVFPK_3	-1	6535.8	39184_VTPPEGYEVVTVFPK_3	0	1/O00151	y13^2/0.01	VTPPEGYEVVTVFPK	3	light	1/O00151	y	2	13
554.631	744.356	68.266	742896_VTPPEGYEVVTVFPK_3	-1	4558	39184_VTPPEGYEVVTVFPK_3	0	1/O00151	b7/0.02,a14^2/-0.02	VTPPEGYEVVTVFPK	3	light	1/O00151	b	1	7
554.631	873.399	68.266	742901_VTPPEGYEVVTVFPK_3	-1	4415.2	39184_VTPPEGYEVVTVFPK_3	0	1/O00151	b8/0.01	VTPPEGYEVVTVFPK	3	light	1/O00151	b	1	8
700.88	1115.61	32.2966	750787_VWSPLVTEEGKR_2	-1	10000	39607_VWSPLVTEEGKR_2	0	1/O00151	y10/0.02	VWSPLVTEEGKR	2	light	1/O00151	y	1	10
700.88	1028.57	32.2966	750785_VWSPLVTEEGKR_2	-1	8019.6	39607_VWSPLVTEEGKR_2	0	1/O00151	y9/0.01	VWSPLVTEEGKR	2	light	1/O00151	y	1	9
700.88	719.368	32.2966	750779_VWSPLVTEEGKR_2	-1	4559.9	39607_VWSPLVTEEGKR_2	0	1/O00151	y6/0.01	VWSPLVTEEGKR	2	light	1/O00151	y	1	6
700.88	818.437	32.2966	750781_VWSPLVTEEGKR_2	-1	3704.2	39607_VWSPLVTEEGKR_2	0	1/O00151	y7/0.00	VWSPLVTEEGKR	2	light	1/O00151	y	1	7
700.88	514.79	32.2966	750770_VWSPLVTEEGKR_2	-1	2591.7	39607_VWSPLVTEEGKR_2	0	1/O00151	y9^2/0.00	VWSPLVTEEGKR	2	light	1/O00151	y	2	9
700.88	558.306	32.2966	750772_VWSPLVTEEGKR_2	-1	1267.6	39607_VWSPLVTEEGKR_2	0	1/O00151	y10^2/0.00	VWSPLVTEEGKR	2	light	1/O00151	y	2	10
467.589	558.306	32.3	750795_VWSPLVTEEGKR_3	-1	10000	39608_VWSPLVTEEGKR_3	0	1/O00151	y10^2/0.00	VWSPLVTEEGKR	3	light	1/O00151	y	2	10
467.589	719.368	32.3	750804_VWSPLVTEEGKR_3	-1	9413	39608_VWSPLVTEEGKR_3	0	1/O00151	y6/0.00	VWSPLVTEEGKR	3	light	1/O00151	y	1	6
467.589	818.437	32.3	750806_VWSPLVTEEGKR_3	-1	7848.2	39608_VWSPLVTEEGKR_3	0	1/O00151	y7/0.00	VWSPLVTEEGKR	3	light	1/O00151	y	1	7
467.589	514.79	32.3	750793_VWSPLVTEEGKR_3	-1	4209.3	39608_VWSPLVTEEGKR_3	0	1/O00151	y9^2/0.00	VWSPLVTEEGKR	3	light	1/O00151	y	2	9
467.589	931.521	32.3	750808_VWSPLVTEEGKR_3	-1	3722.8	39608_VWSPLVTEEGKR_3	0	1/O00151	y8/0.00	VWSPLVTEEGKR	3	light	1/O00151	y	1	8
467.589	651.346	32.3	750801_VWSPLVTEEGKR_3	-1	2465.1	39608_VWSPLVTEEGKR_3	0	1/O00151	y11^2/0.00	VWSPLVTEEGKR	3	light	1/O00151	y	2	11
867.428	1139.57	77.3807	6757_AASAFFTYVSLSQEGR_2	-1	10000	354_AASAFFTYVSLSQEGR_2	0	1/O00154	y10/0.00	AASAFFTYVSLSQEGR	2	light	1/O00154	y	1	10
867.428	1286.64	77.3807	6759_AASAFFTYVSLSQEGR_2	-1	8464.5	354_AASAFFTYVSLSQEGR_2	0	1/O00154	y11/0.00	AASAFFTYVSLSQEGR	2	light	1/O00154	y	1	11
867.428	875.458	77.3807	6753_AASAFFTYVSLSQEGR_2	-1	6789.3	354_AASAFFTYVSLSQEGR_2	0	1/O00154	y8/-0.00	AASAFFTYVSLSQEGR	2	light	1/O00154	y	1	8
867.428	1038.52	77.3807	6755_AASAFFTYVSLSQEGR_2	-1	6015.2	354_AASAFFTYVSLSQEGR_2	0	1/O00154	y9/0.00	AASAFFTYVSLSQEGR	2	light	1/O00154	y	1	9
867.428	776.39	77.3807	6752_AASAFFTYVSLSQEGR_2	-1	5522.7	354_AASAFFTYVSLSQEGR_2	0	1/O00154	y7/0.00	AASAFFTYVSLSQEGR	2	light	1/O00154	y	1	7
867.428	1433.71	77.3807	6761_AASAFFTYVSLSQEGR_2	-1	4200.5	354_AASAFFTYVSLSQEGR_2	0	1/O00154	y12/-0.00	AASAFFTYVSLSQEGR	2	light	1/O00154	y	1	12
520.276	728.34	25.0006	306317_IMRPDDANVAGNVHGGTILK_4	-1	10000	16511_IMRPDDANVAGNVHGGTILK_4	0	1/O00154	b6/0.00,b14-35^2/-0.00	IMRPDDANVAGNVHGGTILK	4	light	1/O00154	b	1	6
520.276	913.42	25.0006	306323_IMRPDDANVAGNVHGGTILK_4	-1	8780.7	16511_IMRPDDANVAGNVHGGTILK_4	0	1/O00154	b8/0.01	IMRPDDANVAGNVHGGTILK	4	light	1/O00154	b	1	8
520.276	799.377	25.0006	306318_IMRPDDANVAGNVHGGTILK_4	-1	7962.7	16511_IMRPDDANVAGNVHGGTILK_4	0	1/O00154	b7/0.00	IMRPDDANVAGNVHGGTILK	4	light	1/O00154	b	1	7
520.276	725.43	25.0006	306316_IMRPDDANVAGNVHGGTILK_4	-1	6454.7	16511_IMRPDDANVAGNVHGGTILK_4	0	1/O00154	y7/0.00	IMRPDDANVAGNVHGGTILK	4	light	1/O00154	y	1	7
520.276	533.804	25.0006	306306_IMRPDDANVAGNVHGGTILK_4	-1	5131.8	16511_IMRPDDANVAGNVHGGTILK_4	0	1/O00154	y11^2/-0.00	IMRPDDANVAGNVHGGTILK	4	light	1/O00154	y	2	11
520.276	588.372	25.0006	306308_IMRPDDANVAGNVHGGTILK_4	-1	3850.6	16511_IMRPDDANVAGNVHGGTILK_4	0	1/O00154	y6/-0.00	IMRPDDANVAGNVHGGTILK	4	light	1/O00154	y	1	6
524.274	929.415	17.4084	306352_IM(UniMod:35)RPDDANVAGNVHGGTILK_4	-1	3620.6	16512_IM(UniMod:35)RPDDANVAGNVHGGTILK_4	0	1/O00154	b8/0.01	IM(UniMod:35)RPDDANVAGNVHGGTILK	4	light	1/O00154	b	1	8
524.274	533.804	17.4084	306335_IM(UniMod:35)RPDDANVAGNVHGGTILK_4	-1	3186.4	16512_IM(UniMod:35)RPDDANVAGNVHGGTILK_4	0	1/O00154	y11^2/0.01	IM(UniMod:35)RPDDANVAGNVHGGTILK	4	light	1/O00154	y	2	11
524.274	680.335	17.4084	306341_IM(UniMod:35)RPDDANVAGNVHGGTILK_4	-1	2536.7	16512_IM(UniMod:35)RPDDANVAGNVHGGTILK_4	0	1/O00154	b6-64/0.00	IM(UniMod:35)RPDDANVAGNVHGGTILK	4	light	1/O00154	b-64	1	6
524.274	588.372	17.4084	306337_IM(UniMod:35)RPDDANVAGNVHGGTILK_4	-1	2269.7	16512_IM(UniMod:35)RPDDANVAGNVHGGTILK_4	0	1/O00154	y6/-0.02	IM(UniMod:35)RPDDANVAGNVHGGTILK	4	light	1/O00154	y	1	6
524.274	744.335	17.4084	306345_IM(UniMod:35)RPDDANVAGNVHGGTILK_4	-1	2174.5	16512_IM(UniMod:35)RPDDANVAGNVHGGTILK_4	0	1/O00154	b6/-0.01	IM(UniMod:35)RPDDANVAGNVHGGTILK	4	light	1/O00154	b	1	6
524.274	725.43	17.4084	306343_IM(UniMod:35)RPDDANVAGNVHGGTILK_4	-1	2149.5	16512_IM(UniMod:35)RPDDANVAGNVHGGTILK_4	0	1/O00154	y7/0.00	IM(UniMod:35)RPDDANVAGNVHGGTILK	4	light	1/O00154	y	1	7
645.84	1046.55	35.9035	478920_MIEEAGAIISTR_2	-1	10000	25300_MIEEAGAIISTR_2	0	1/O00154	y10/0.02	MIEEAGAIISTR	2	light	1/O00154	y	1	10
645.84	717.425	35.9035	478914_MIEEAGAIISTR_2	-1	4856.6	25300_MIEEAGAIISTR_2	0	1/O00154	y7/0.01	MIEEAGAIISTR	2	light	1/O00154	y	1	7
645.84	788.462	35.9035	478915_MIEEAGAIISTR_2	-1	4662.4	25300_MIEEAGAIISTR_2	0	1/O00154	y8/0.01	MIEEAGAIISTR	2	light	1/O00154	y	1	8
645.84	917.505	35.9035	478918_MIEEAGAIISTR_2	-1	3654	25300_MIEEAGAIISTR_2	0	1/O00154	y9/0.01	MIEEAGAIISTR	2	light	1/O00154	y	1	9
645.84	476.283	35.9035	478909_MIEEAGAIISTR_2	-1	1804.4	25300_MIEEAGAIISTR_2	0	1/O00154	y4/-0.00	MIEEAGAIISTR	2	light	1/O00154	y	1	4
645.84	589.367	35.9035	478911_MIEEAGAIISTR_2	-1	1674.4	25300_MIEEAGAIISTR_2	0	1/O00154	y5/0.01	MIEEAGAIISTR	2	light	1/O00154	y	1	5
432.745	694.377	24.1317	65295_AVASEIFK_2	-1	10000	3437_AVASEIFK_2	0	1/O00159	y6/0.01	AVASEIFK	2	light	1/O00159	y	1	6
432.745	623.34	24.1317	65293_AVASEIFK_2	-1	1216	3437_AVASEIFK_2	0	1/O00159	y5/0.00	AVASEIFK	2	light	1/O00159	y	1	5
432.745	407.265	24.1317	65290_AVASEIFK_2	-1	501.6	3437_AVASEIFK_2	0	1/O00159	y3/0.00	AVASEIFK	2	light	1/O00159	y	1	3
432.745	676.377	24.1317	65294_AVASEIFK_2	-1	369.1	3437_AVASEIFK_2	0	1/O00159	y6-18/0.00	AVASEIFK	2	light	1/O00159	y-18	1	6
432.745	793.445	24.1317	65297_AVASEIFK_2	-1	330.6	3437_AVASEIFK_2	0	1/O00159	y7/0.01	AVASEIFK	2	light	1/O00159	y	1	7
432.745	536.308	24.1317	65292_AVASEIFK_2	-1	224.1	3437_AVASEIFK_2	0	1/O00159	y4/0.00,b6-35/0.04	AVASEIFK	2	light	1/O00159	y	1	4
853.946	957.562	80.9	89967_DGTIDFTPGSELLITK_2	-1	10000	4888_DGTIDFTPGSELLITK_2	0	1/O00159	y9/0.01	DGTIDFTPGSELLITK	2	light	1/O00159	y	1	9
853.946	1320.7	80.9	89972_DGTIDFTPGSELLITK_2	-1	4164.1	4888_DGTIDFTPGSELLITK_2	0	1/O00159	y12/0.02	DGTIDFTPGSELLITK	2	light	1/O00159	y	1	12
853.946	1058.61	80.9	89968_DGTIDFTPGSELLITK_2	-1	3654.4	4888_DGTIDFTPGSELLITK_2	0	1/O00159	y10/0.01	DGTIDFTPGSELLITK	2	light	1/O00159	y	1	10
853.946	484.214	80.9	89955_DGTIDFTPGSELLITK_2	-1	3246.7	4888_DGTIDFTPGSELLITK_2	0	1/O00159	b5-18/0.03	DGTIDFTPGSELLITK	2	light	1/O00159	b-18	1	5
853.946	1205.68	80.9	89970_DGTIDFTPGSELLITK_2	-1	2241.3	4888_DGTIDFTPGSELLITK_2	0	1/O00159	y11/0.02	DGTIDFTPGSELLITK	2	light	1/O00159	y	1	11
853.946	474.329	80.9	89954_DGTIDFTPGSELLITK_2	-1	1087.1	4888_DGTIDFTPGSELLITK_2	0	1/O00159	y4/-0.00	DGTIDFTPGSELLITK	2	light	1/O00159	y	1	4
683.319	625.806	-8.10473	104729_DQAVM(UniMod:35)ISGESGAGK_2	-1	2159.7	5731_DQAVM(UniMod:35)ISGESGAGK_2	0	1/O00159	y13^2/-0.01	DQAVM(UniMod:35)ISGESGAGK	2	light	1/O00159	y	2	13
683.319	692.321	-8.10473	104730_DQAVM(UniMod:35)ISGESGAGK_2	-1	2030.5	5731_DQAVM(UniMod:35)ISGESGAGK_2	0	1/O00159	y8/-0.01	DQAVM(UniMod:35)ISGESGAGK	2	light	1/O00159	y	1	8
683.319	1051.51	-8.10473	104734_DQAVM(UniMod:35)ISGESGAGK_2	-1	1718.8	5731_DQAVM(UniMod:35)ISGESGAGK_2	0	1/O00159	y11/-0.01	DQAVM(UniMod:35)ISGESGAGK	2	light	1/O00159	y	1	11
683.319	805.405	-8.10473	104731_DQAVM(UniMod:35)ISGESGAGK_2	-1	1396	5731_DQAVM(UniMod:35)ISGESGAGK_2	0	1/O00159	y9/0.01	DQAVM(UniMod:35)ISGESGAGK	2	light	1/O00159	y	1	9
683.319	952.44	-8.10473	104733_DQAVM(UniMod:35)ISGESGAGK_2	-1	1395.9	5731_DQAVM(UniMod:35)ISGESGAGK_2	0	1/O00159	y10/0.00,b10-82/0.00	DQAVM(UniMod:35)ISGESGAGK	2	light	1/O00159	y	1	10
683.319	605.289	-8.10473	104727_DQAVM(UniMod:35)ISGESGAGK_2	-1	1015.2	5731_DQAVM(UniMod:35)ISGESGAGK_2	0	1/O00159	y7/-0.00	DQAVM(UniMod:35)ISGESGAGK	2	light	1/O00159	y	1	7
509.757	689.85	-7.97208	104752_DQAVMISGESGAGKTEATKR_4	-1	10000	5732_DQAVMISGESGAGKTEATKR_4	0	1/O00159	y14^2/0.01	DQAVMISGESGAGKTEATKR	4	light	1/O00159	y	2	14
509.757	705.389	-7.97208	104753_DQAVMISGESGAGKTEATKR_4	-1	5345.6	5732_DQAVMISGESGAGKTEATKR_4	0	1/O00159	y6/0.01	DQAVMISGESGAGKTEATKR	4	light	1/O00159	y	1	6
509.757	746.392	-7.97208	104754_DQAVMISGESGAGKTEATKR_4	-1	4980.4	5732_DQAVMISGESGAGKTEATKR_4	0	1/O00159	y15^2/0.00	DQAVMISGESGAGKTEATKR	4	light	1/O00159	y	2	15
509.757	553.302	-7.97208	104744_DQAVMISGESGAGKTEATKR_4	-1	3353.5	5732_DQAVMISGESGAGKTEATKR_4	0	1/O00159	y11^2/-0.00	DQAVMISGESGAGKTEATKR	4	light	1/O00159	y	2	11
509.757	890.505	-7.97208	104758_DQAVMISGESGAGKTEATKR_4	-1	3353.5	5732_DQAVMISGESGAGKTEATKR_4	0	1/O00159	y8/0.01	DQAVMISGESGAGKTEATKR	4	light	1/O00159	y	1	8
509.757	646.334	-7.97208	104749_DQAVMISGESGAGKTEATKR_4	-1	2988.3	5732_DQAVMISGESGAGKTEATKR_4	0	1/O00159	y13^2/0.01	DQAVMISGESGAGKTEATKR	4	light	1/O00159	y	2	13
961.494	770.379	145.748	106161_DRVGVQDFVLLENFTSEAAFIENLR_3	-1	10000	5812_DRVGVQDFVLLENFTSEAAFIENLR_3	0	1/O00159	b7/0.01	DRVGVQDFVLLENFTSEAAFIENLR	3	light	1/O00159	b	1	7
961.494	1016.52	145.748	106165_DRVGVQDFVLLENFTSEAAFIENLR_3	-1	9000	5812_DRVGVQDFVLLENFTSEAAFIENLR_3	0	1/O00159	b9/0.02,y9-46/-0.02	DRVGVQDFVLLENFTSEAAFIENLR	3	light	1/O00159	b	1	9
961.494	862.478	145.748	106163_DRVGVQDFVLLENFTSEAAFIENLR_3	-1	6018.2	5812_DRVGVQDFVLLENFTSEAAFIENLR_3	0	1/O00159	y7/0.01	DRVGVQDFVLLENFTSEAAFIENLR	3	light	1/O00159	y	1	7
961.494	1149.59	145.748	106167_DRVGVQDFVLLENFTSEAAFIENLR_3	-1	6000	5812_DRVGVQDFVLLENFTSEAAFIENLR_3	0	1/O00159	y10/0.01	DRVGVQDFVLLENFTSEAAFIENLR	3	light	1/O00159	y	1	10
961.494	1250.64	145.748	106168_DRVGVQDFVLLENFTSEAAFIENLR_3	-1	6000	5812_DRVGVQDFVLLENFTSEAAFIENLR_3	0	1/O00159	y11/0.00	DRVGVQDFVLLENFTSEAAFIENLR	3	light	1/O00159	y	1	11
961.494	1129.6	145.748	106166_DRVGVQDFVLLENFTSEAAFIENLR_3	-1	5268.9	5812_DRVGVQDFVLLENFTSEAAFIENLR_3	0	1/O00159	b10/0.01	DRVGVQDFVLLENFTSEAAFIENLR	3	light	1/O00159	b	1	10
760.398	770.379	129	106175_DRVGVQDFVLLENFTSEAAFIENLRR_4	-1	10000	5813_DRVGVQDFVLLENFTSEAAFIENLRR_4	0	1/O00159	b7/0.00	DRVGVQDFVLLENFTSEAAFIENLRR	4	light	1/O00159	b	1	7
760.398	1016.52	129	106182_DRVGVQDFVLLENFTSEAAFIENLRR_4	-1	9739.6	5813_DRVGVQDFVLLENFTSEAAFIENLRR_4	0	1/O00159	b9/0.01	DRVGVQDFVLLENFTSEAAFIENLRR	4	light	1/O00159	b	1	9
760.398	1012.03	129	106181_DRVGVQDFVLLENFTSEAAFIENLRR_4	-1	5935.9	5813_DRVGVQDFVLLENFTSEAAFIENLRR_4	0	1/O00159	y17^2/0.01	DRVGVQDFVLLENFTSEAAFIENLRR	4	light	1/O00159	y	2	17
760.398	898.95	129	106178_DRVGVQDFVLLENFTSEAAFIENLRR_4	-1	5421.4	5813_DRVGVQDFVLLENFTSEAAFIENLRR_4	0	1/O00159	y15^2/0.01	DRVGVQDFVLLENFTSEAAFIENLRR	4	light	1/O00159	y	2	15
760.398	917.448	129	106179_DRVGVQDFVLLENFTSEAAFIENLRR_4	-1	5158.5	5813_DRVGVQDFVLLENFTSEAAFIENLRR_4	0	1/O00159	b8/0.01,y24-17^3/-0.02	DRVGVQDFVLLENFTSEAAFIENLRR	4	light	1/O00159	b	1	8
760.398	955.492	129	106180_DRVGVQDFVLLENFTSEAAFIENLRR_4	-1	4897.3	5813_DRVGVQDFVLLENFTSEAAFIENLRR_4	0	1/O00159	y16^2/0.01,b25^3/0.01	DRVGVQDFVLLENFTSEAAFIENLRR	4	light	1/O00159	y	2	16
737.4	834.447	124.258	148731_ENLIYTYIGPVLVSVNPYR_3	-1	7469.6	8150_ENLIYTYIGPVLVSVNPYR_3	0	1/O00159	y7/0.00	ENLIYTYIGPVLVSVNPYR	3	light	1/O00159	y	1	7
737.4	947.531	124.258	148733_ENLIYTYIGPVLVSVNPYR_3	-1	5443.1	8150_ENLIYTYIGPVLVSVNPYR_3	0	1/O00159	y8/-0.00	ENLIYTYIGPVLVSVNPYR	3	light	1/O00159	y	1	8
737.4	1143.65	124.258	148734_ENLIYTYIGPVLVSVNPYR_3	-1	3734.8	8150_ENLIYTYIGPVLVSVNPYR_3	0	1/O00159	y10/0.01	ENLIYTYIGPVLVSVNPYR	3	light	1/O00159	y	1	10
737.4	452.261	124.258	148726_ENLIYTYIGPVLVSVNPYR_3	-1	3188.8	8150_ENLIYTYIGPVLVSVNPYR_3	0	1/O00159	b4-18/0.01,y8-44^2/-0.01	ENLIYTYIGPVLVSVNPYR	3	light	1/O00159	b-18	1	4
737.4	716.372	124.258	148728_ENLIYTYIGPVLVSVNPYR_3	-1	1494	8150_ENLIYTYIGPVLVSVNPYR_3	0	1/O00159	b6-18/0.02,b13-44^2/-0.04,y13-45^2/-0.02	ENLIYTYIGPVLVSVNPYR	3	light	1/O00159	b-18	1	6
737.4	470.261	124.258	148727_ENLIYTYIGPVLVSVNPYR_3	-1	1493.9	8150_ENLIYTYIGPVLVSVNPYR_3	0	1/O00159	b4/0.02	ENLIYTYIGPVLVSVNPYR	3	light	1/O00159	b	1	4
777.438	713.409	76.9602	200157_GAPVGGHILSYLLEK_2	-1	9267	10977_GAPVGGHILSYLLEK_2	0	1/O00159	y13^2/0.00,b14+18^2/0.02	GAPVGGHILSYLLEK	2	light	1/O00159	y	2	13
777.438	1229.69	76.9602	200168_GAPVGGHILSYLLEK_2	-1	5790	10977_GAPVGGHILSYLLEK_2	0	1/O00159	y11/0.01	GAPVGGHILSYLLEK	2	light	1/O00159	y	1	11
777.438	865.503	76.9602	200161_GAPVGGHILSYLLEK_2	-1	4738.3	10977_GAPVGGHILSYLLEK_2	0	1/O00159	y7/0.01	GAPVGGHILSYLLEK	2	light	1/O00159	y	1	7
777.438	1278.72	76.9602	200169_GAPVGGHILSYLLEK_2	-1	4712	10977_GAPVGGHILSYLLEK_2	0	1/O00159	b13/0.01	GAPVGGHILSYLLEK	2	light	1/O00159	b	1	13
777.438	978.587	76.9602	200163_GAPVGGHILSYLLEK_2	-1	4193.2	10977_GAPVGGHILSYLLEK_2	0	1/O00159	y8/0.00	GAPVGGHILSYLLEK	2	light	1/O00159	y	1	8
777.438	576.289	76.9602	200154_GAPVGGHILSYLLEK_2	-1	3478.3	10977_GAPVGGHILSYLLEK_2	0	1/O00159	b7/0.01	GAPVGGHILSYLLEK	2	light	1/O00159	b	1	7
518.628	475.942	77	200175_GAPVGGHILSYLLEK_3	-1	10000	10978_GAPVGGHILSYLLEK_3	0	1/O00159	y13^3/0.00,b14+18^3/0.01	GAPVGGHILSYLLEK	3	light	1/O00159	y	3	13
518.628	752.419	77	200180_GAPVGGHILSYLLEK_3	-1	9524.4	10978_GAPVGGHILSYLLEK_3	0	1/O00159	y6/0.01	GAPVGGHILSYLLEK	3	light	1/O00159	y	1	6
518.628	865.503	77	200181_GAPVGGHILSYLLEK_3	-1	7804	10978_GAPVGGHILSYLLEK_3	0	1/O00159	y7/0.01	GAPVGGHILSYLLEK	3	light	1/O00159	y	1	7
518.628	664.882	77	200178_GAPVGGHILSYLLEK_3	-1	6431.3	10978_GAPVGGHILSYLLEK_3	0	1/O00159	y12^2/0.00	GAPVGGHILSYLLEK	3	light	1/O00159	y	2	12
518.628	713.409	77	200179_GAPVGGHILSYLLEK_3	-1	5945.8	10978_GAPVGGHILSYLLEK_3	0	1/O00159	y13^2/0.01,b14+18^2/0.03	GAPVGGHILSYLLEK	3	light	1/O00159	y	2	13
518.628	615.348	77	200177_GAPVGGHILSYLLEK_3	-1	5052.3	10978_GAPVGGHILSYLLEK_3	0	1/O00159	y11^2/0.00	GAPVGGHILSYLLEK	3	light	1/O00159	y	2	11
877.47	1142.61	59.1786	204931_GDVVLQSDHVIETLTK_2	-1	4306.9	11237_GDVVLQSDHVIETLTK_2	0	1/O00159	y10/0.00	GDVVLQSDHVIETLTK	2	light	1/O00159	y	1	10
877.47	1383.75	59.1786	204939_GDVVLQSDHVIETLTK_2	-1	4174.9	11237_GDVVLQSDHVIETLTK_2	0	1/O00159	y12/0.00	GDVVLQSDHVIETLTK	2	light	1/O00159	y	1	12
877.47	1270.66	59.1786	204935_GDVVLQSDHVIETLTK_2	-1	2970.3	11237_GDVVLQSDHVIETLTK_2	0	1/O00159	y11/0.03	GDVVLQSDHVIETLTK	2	light	1/O00159	y	1	11
877.47	1253.66	59.1786	204934_GDVVLQSDHVIETLTK_2	-1	2643.3	11237_GDVVLQSDHVIETLTK_2	0	1/O00159	y11-17/-0.00	GDVVLQSDHVIETLTK	2	light	1/O00159	y-17	1	11
877.47	484.277	59.1786	204913_GDVVLQSDHVIETLTK_2	-1	1999.8	11237_GDVVLQSDHVIETLTK_2	0	1/O00159	b5/-0.00	GDVVLQSDHVIETLTK	2	light	1/O00159	b	1	5
877.47	803.487	59.1786	204925_GDVVLQSDHVIETLTK_2	-1	1994.7	11237_GDVVLQSDHVIETLTK_2	0	1/O00159	y7/-0.00	GDVVLQSDHVIETLTK	2	light	1/O00159	y	1	7
585.316	692.378	59.1786	204952_GDVVLQSDHVIETLTK_3	-1	10000	11238_GDVVLQSDHVIETLTK_3	0	1/O00159	y12^2/0.00	GDVVLQSDHVIETLTK	3	light	1/O00159	y	2	12
585.316	741.912	59.1786	204954_GDVVLQSDHVIETLTK_3	-1	7445.1	11238_GDVVLQSDHVIETLTK_3	0	1/O00159	y13^2/0.01	GDVVLQSDHVIETLTK	3	light	1/O00159	y	2	13
585.316	704.419	59.1786	204953_GDVVLQSDHVIETLTK_3	-1	3794.8	11238_GDVVLQSDHVIETLTK_3	0	1/O00159	y6/0.01	GDVVLQSDHVIETLTK	3	light	1/O00159	y	1	6
585.316	635.836	59.1786	204951_GDVVLQSDHVIETLTK_3	-1	3571.5	11238_GDVVLQSDHVIETLTK_3	0	1/O00159	y11^2/0.01	GDVVLQSDHVIETLTK	3	light	1/O00159	y	2	11
585.316	940.546	59.1786	204956_GDVVLQSDHVIETLTK_3	-1	3296.7	11238_GDVVLQSDHVIETLTK_3	0	1/O00159	y8/0.02	GDVVLQSDHVIETLTK	3	light	1/O00159	y	1	8
585.316	627.336	59.1786	204950_GDVVLQSDHVIETLTK_3	-1	2905	11238_GDVVLQSDHVIETLTK_3	0	1/O00159	y11-17^2/0.05	GDVVLQSDHVIETLTK	3	light	1/O00159	y-17	2	11
937.486	1245.66	84.2488	205475_GEELLSPLNLEQAAYAR_2	-1	10000	11276_GEELLSPLNLEQAAYAR_2	0	1/O00159	y11/0.02	GEELLSPLNLEQAAYAR	2	light	1/O00159	y	1	11
937.486	1332.69	84.2488	205476_GEELLSPLNLEQAAYAR_2	-1	8174.1	11276_GEELLSPLNLEQAAYAR_2	0	1/O00159	y12/0.02	GEELLSPLNLEQAAYAR	2	light	1/O00159	y	1	12
937.486	1445.77	84.2488	205478_GEELLSPLNLEQAAYAR_2	-1	2694.9	11276_GEELLSPLNLEQAAYAR_2	0	1/O00159	y13/0.02	GEELLSPLNLEQAAYAR	2	light	1/O00159	y	1	13
937.486	1035.52	84.2488	205472_GEELLSPLNLEQAAYAR_2	-1	1934.7	11276_GEELLSPLNLEQAAYAR_2	0	1/O00159	y9/0.02	GEELLSPLNLEQAAYAR	2	light	1/O00159	y	1	9
937.486	429.198	84.2488	205460_GEELLSPLNLEQAAYAR_2	-1	1637	11276_GEELLSPLNLEQAAYAR_2	0	1/O00159	b4/0.00	GEELLSPLNLEQAAYAR	2	light	1/O00159	b	1	4
937.486	921.479	84.2488	205471_GEELLSPLNLEQAAYAR_2	-1	1560.7	11276_GEELLSPLNLEQAAYAR_2	0	1/O00159	y8/0.01	GEELLSPLNLEQAAYAR	2	light	1/O00159	y	1	8
756.388	743.396	98.7	250416_GVSFYEVPPHLFAVADTVYR_3	-1	10000	13629_GVSFYEVPPHLFAVADTVYR_3	0	1/O00159	y13^2/0.01	GVSFYEVPPHLFAVADTVYR	3	light	1/O00159	y	2	13
756.388	1041.54	98.7	250423_GVSFYEVPPHLFAVADTVYR_3	-1	6368.4	13629_GVSFYEVPPHLFAVADTVYR_3	0	1/O00159	y9/0.01	GVSFYEVPPHLFAVADTVYR	3	light	1/O00159	y	1	9
756.388	1154.62	98.7	250424_GVSFYEVPPHLFAVADTVYR_3	-1	4203.2	13629_GVSFYEVPPHLFAVADTVYR_3	0	1/O00159	y10/0.02	GVSFYEVPPHLFAVADTVYR	3	light	1/O00159	y	1	10
756.388	538.298	98.7	250411_GVSFYEVPPHLFAVADTVYR_3	-1	3788.2	13629_GVSFYEVPPHLFAVADTVYR_3	0	1/O00159	y4/0.00	GVSFYEVPPHLFAVADTVYR	3	light	1/O00159	y	1	4
756.388	1485.78	98.7	250427_GVSFYEVPPHLFAVADTVYR_3	-1	3706.8	13629_GVSFYEVPPHLFAVADTVYR_3	0	1/O00159	y13/0.02	GVSFYEVPPHLFAVADTVYR	3	light	1/O00159	y	1	13
756.388	1388.73	98.7	250426_GVSFYEVPPHLFAVADTVYR_3	-1	3564.7	13629_GVSFYEVPPHLFAVADTVYR_3	0	1/O00159	y12/0.02	GVSFYEVPPHLFAVADTVYR	3	light	1/O00159	y	1	12
632.322	1013.49	-14.2993	262823_HLGYKPEEYK_2	-1	1498.7	14262_HLGYKPEEYK_2	0	1/O00159	y8/0.01	HLGYKPEEYK	2	light	1/O00159	y	1	8
632.322	665.314	-14.2993	262818_HLGYKPEEYK_2	-1	1402.3	14262_HLGYKPEEYK_2	0	1/O00159	y5/0.02	HLGYKPEEYK	2	light	1/O00159	y	1	5
632.322	1126.58	-14.2993	262825_HLGYKPEEYK_2	-1	461.8	14262_HLGYKPEEYK_2	0	1/O00159	y9/0.04	HLGYKPEEYK	2	light	1/O00159	y	1	9
632.322	421.219	-14.2993	262816_HLGYKPEEYK_2	-1	397.7	14262_HLGYKPEEYK_2	0	1/O00159	y3-18/0.00	HLGYKPEEYK	2	light	1/O00159	y-18	1	3
632.322	599.33	-14.2993	262817_HLGYKPEEYK_2	-1	374.2	14262_HLGYKPEEYK_2	0	1/O00159	b5/0.01	HLGYKPEEYK	2	light	1/O00159	b	1	5
632.322	954.468	-14.2993	262821_HLGYKPEEYK_2	-1	350.6	14262_HLGYKPEEYK_2	0	1/O00159	b8/0.01	HLGYKPEEYK	2	light	1/O00159	b	1	8
421.884	665.314	-14.2993	262835_HLGYKPEEYK_3	-1	4241	14263_HLGYKPEEYK_3	0	1/O00159	y5/0.00	HLGYKPEEYK	3	light	1/O00159	y	1	5
421.884	471.235	-14.2993	262827_HLGYKPEEYK_3	-1	1911.3	14263_HLGYKPEEYK_3	0	1/O00159	b4/0.00	HLGYKPEEYK	3	light	1/O00159	b	1	4
421.884	568.261	-14.2993	262832_HLGYKPEEYK_3	-1	1349.2	14263_HLGYKPEEYK_3	0	1/O00159	y4/0.01,b9+18^2/-0.00	HLGYKPEEYK	3	light	1/O00159	y	1	4
421.884	507.251	-14.2993	262829_HLGYKPEEYK_3	-1	1298.7	14263_HLGYKPEEYK_3	0	1/O00159	y8^2/0.00	HLGYKPEEYK	3	light	1/O00159	y	2	8
421.884	563.793	-14.2993	262831_HLGYKPEEYK_3	-1	1280.8	14263_HLGYKPEEYK_3	0	1/O00159	y9^2/0.00	HLGYKPEEYK	3	light	1/O00159	y	2	9
421.884	477.738	-14.2993	262828_HLGYKPEEYK_3	-1	1129.6	14263_HLGYKPEEYK_3	0	1/O00159	b8^2/-0.00	HLGYKPEEYK	3	light	1/O00159	b	2	8
912.152	1300.7	123	282848_IDYANLTGISVSSLSDSLFVLHVQR_3	-1	10000	15252_IDYANLTGISVSSLSDSLFVLHVQR_3	0	1/O00159	y11/0.03	IDYANLTGISVSSLSDSLFVLHVQR	3	light	1/O00159	y	1	11
912.152	1587.85	123	282852_IDYANLTGISVSSLSDSLFVLHVQR_3	-1	9758.5	15252_IDYANLTGISVSSLSDSLFVLHVQR_3	0	1/O00159	y14/0.02	IDYANLTGISVSSLSDSLFVLHVQR	3	light	1/O00159	y	1	14
912.152	898.526	123	282840_IDYANLTGISVSSLSDSLFVLHVQR_3	-1	6385.7	15252_IDYANLTGISVSSLSDSLFVLHVQR_3	0	1/O00159	y7/0.01	IDYANLTGISVSSLSDSLFVLHVQR	3	light	1/O00159	y	1	7
912.152	652.389	123	282832_IDYANLTGISVSSLSDSLFVLHVQR_3	-1	6137.4	15252_IDYANLTGISVSSLSDSLFVLHVQR_3	0	1/O00159	y5/0.01	IDYANLTGISVSSLSDSLFVLHVQR	3	light	1/O00159	y	1	5
912.152	1098.64	123	282844_IDYANLTGISVSSLSDSLFVLHVQR_3	-1	5931.5	15252_IDYANLTGISVSSLSDSLFVLHVQR_3	0	1/O00159	y9/0.01	IDYANLTGISVSSLSDSLFVLHVQR	3	light	1/O00159	y	1	9
912.152	539.305	123	282829_IDYANLTGISVSSLSDSLFVLHVQR_3	-1	5517.5	15252_IDYANLTGISVSSLSDSLFVLHVQR_3	0	1/O00159	y4/0.00	IDYANLTGISVSSLSDSLFVLHVQR	3	light	1/O00159	y	1	4
554.275	881.374	63.5463	292874_IIC(UniMod:39)DLVEEK_2	-1	10000	15798_IIC(UniMod:39)DLVEEK_2	0	1/O00159	y7/0.01	IIC(UniMod:39)DLVEEK	2	light	1/O00159	y	1	7
554.275	994.458	63.5463	292875_IIC(UniMod:39)DLVEEK_2	-1	1980.2	15798_IIC(UniMod:39)DLVEEK_2	0	1/O00159	y8/0.01	IIC(UniMod:39)DLVEEK	2	light	1/O00159	y	1	8
554.275	387.198	63.5463	292868_IIC(UniMod:39)DLVEEK_2	-1	1320.1	15798_IIC(UniMod:39)DLVEEK_2	0	1/O00159	y3-18/0.00	IIC(UniMod:39)DLVEEK	2	light	1/O00159	y-18	1	3
554.275	405.198	63.5463	292869_IIC(UniMod:39)DLVEEK_2	-1	1223.7	15798_IIC(UniMod:39)DLVEEK_2	0	1/O00159	y3/0.01	IIC(UniMod:39)DLVEEK	2	light	1/O00159	y	1	3
554.275	703.352	63.5463	292871_IIC(UniMod:39)DLVEEK_2	-1	825.1	15798_IIC(UniMod:39)DLVEEK_2	0	1/O00159	b6/0.05	IIC(UniMod:39)DLVEEK	2	light	1/O00159	b	1	6
554.275	732.377	63.5463	292872_IIC(UniMod:39)DLVEEK_2	-1	825.1	15798_IIC(UniMod:39)DLVEEK_2	0	1/O00159	y6/0.02	IIC(UniMod:39)DLVEEK	2	light	1/O00159	y	1	6
602.309	683.383	-15.9867	334308_KDNYPQSVPR_2	-1	4748.6	17980_KDNYPQSVPR_2	0	1/O00159	y6/0.00	KDNYPQSVPR	2	light	1/O00159	y	1	6
602.309	1075.52	-15.9867	334311_KDNYPQSVPR_2	-1	2501.3	17980_KDNYPQSVPR_2	0	1/O00159	y9/0.01	KDNYPQSVPR	2	light	1/O00159	y	1	9
602.309	960.49	-15.9867	334310_KDNYPQSVPR_2	-1	1940.8	17980_KDNYPQSVPR_2	0	1/O00159	y8/0.01	KDNYPQSVPR	2	light	1/O00159	y	1	8
602.309	846.447	-15.9867	334309_KDNYPQSVPR_2	-1	1003.6	17980_KDNYPQSVPR_2	0	1/O00159	y7/0.01	KDNYPQSVPR	2	light	1/O00159	y	1	7
602.309	458.272	-15.9867	334304_KDNYPQSVPR_2	-1	540.9	17980_KDNYPQSVPR_2	0	1/O00159	y4/-0.00,y8-45^2/0.03	KDNYPQSVPR	2	light	1/O00159	y	1	4
602.309	504.235	-15.9867	334305_KDNYPQSVPR_2	-1	459.5	17980_KDNYPQSVPR_2	0	1/O00159	b4-17/0.02	KDNYPQSVPR	2	light	1/O00159	b-17	1	4
401.875	458.272	-15.9867	334314_KDNYPQSVPR_3	-1	4147.4	17981_KDNYPQSVPR_3	0	1/O00159	y4/0.00,y8-45^2/0.04	KDNYPQSVPR	3	light	1/O00159	y	1	4
401.875	521.235	-15.9867	334316_KDNYPQSVPR_3	-1	2353.6	17981_KDNYPQSVPR_3	0	1/O00159	b4/0.00	KDNYPQSVPR	3	light	1/O00159	b	1	4
401.875	569.331	-15.9867	334318_KDNYPQSVPR_3	-1	1908.4	17981_KDNYPQSVPR_3	0	1/O00159	y5-17/-0.00	KDNYPQSVPR	3	light	1/O00159	y-17	1	5
401.875	586.331	-15.9867	334319_KDNYPQSVPR_3	-1	1771.9	17981_KDNYPQSVPR_3	0	1/O00159	y5/0.00	KDNYPQSVPR	3	light	1/O00159	y	1	5
401.875	504.235	-15.9867	334315_KDNYPQSVPR_3	-1	1288.7	17981_KDNYPQSVPR_3	0	1/O00159	b4-17/0.00	KDNYPQSVPR	3	light	1/O00159	b-17	1	4
401.875	618.288	-15.9867	334321_KDNYPQSVPR_3	-1	632.6	17981_KDNYPQSVPR_3	0	1/O00159	b5/0.00	KDNYPQSVPR	3	light	1/O00159	b	1	5
494.259	874.426	1.5	407155_LGTDEISPR_2	-1	7274.4	21435_LGTDEISPR_2	0	1/O00159	y8/0.01	LGTDEISPR	2	light	1/O00159	y	1	8
494.259	601.33	1.5	407149_LGTDEISPR_2	-1	3893.2	21435_LGTDEISPR_2	0	1/O00159	y5/0.00,a6/0.01	LGTDEISPR	2	light	1/O00159	y	1	5
494.259	716.357	1.5	407152_LGTDEISPR_2	-1	3397	21435_LGTDEISPR_2	0	1/O00159	y6/0.00,b7/0.01	LGTDEISPR	2	light	1/O00159	y	1	6
494.259	817.405	1.5	407153_LGTDEISPR_2	-1	2913.3	21435_LGTDEISPR_2	0	1/O00159	y7/0.00	LGTDEISPR	2	light	1/O00159	y	1	7
494.259	472.288	1.5	407145_LGTDEISPR_2	-1	2866.6	21435_LGTDEISPR_2	0	1/O00159	y4/-0.00,p-44^2/0.02,b5-44/0.05	LGTDEISPR	2	light	1/O00159	y	1	4
494.259	611.314	1.5	407150_LGTDEISPR_2	-1	1592.4	21435_LGTDEISPR_2	0	1/O00159	b6-18/0.03	LGTDEISPR	2	light	1/O00159	b-18	1	6
842.397	1182.49	70.8	427162_LLQFYAETC(UniMod:39)PAPER_2	-1	10000	22499_LLQFYAETC(UniMod:39)PAPER_2	0	1/O00159	y10/0.01	LLQFYAETC(UniMod:39)PAPER	2	light	1/O00159	y	1	10
842.397	1019.43	70.8	427160_LLQFYAETC(UniMod:39)PAPER_2	-1	9940.4	22499_LLQFYAETC(UniMod:39)PAPER_2	0	1/O00159	y9/0.01	LLQFYAETC(UniMod:39)PAPER	2	light	1/O00159	y	1	9
842.397	1329.56	70.8	427163_LLQFYAETC(UniMod:39)PAPER_2	-1	9230.2	22499_LLQFYAETC(UniMod:39)PAPER_2	0	1/O00159	y11/0.01	LLQFYAETC(UniMod:39)PAPER	2	light	1/O00159	y	1	11
842.397	948.391	70.8	427158_LLQFYAETC(UniMod:39)PAPER_2	-1	5698.9	22499_LLQFYAETC(UniMod:39)PAPER_2	0	1/O00159	y8/0.01	LLQFYAETC(UniMod:39)PAPER	2	light	1/O00159	y	1	8
842.397	819.349	70.8	427156_LLQFYAETC(UniMod:39)PAPER_2	-1	5484.4	22499_LLQFYAETC(UniMod:39)PAPER_2	0	1/O00159	y7/0.01,p-46^2/-0.04	LLQFYAETC(UniMod:39)PAPER	2	light	1/O00159	y	1	7
842.397	569.304	70.8	427152_LLQFYAETC(UniMod:39)PAPER_2	-1	4378.5	22499_LLQFYAETC(UniMod:39)PAPER_2	0	1/O00159	y5/0.00	LLQFYAETC(UniMod:39)PAPER	2	light	1/O00159	y	1	5
561.934	569.304	70.8187	427172_LLQFYAETC(UniMod:39)PAPER_3	-1	10000	22500_LLQFYAETC(UniMod:39)PAPER_3	0	1/O00159	y5/0.00	LLQFYAETC(UniMod:39)PAPER	3	light	1/O00159	y	1	5
561.934	401.214	70.8187	427167_LLQFYAETC(UniMod:39)PAPER_3	-1	2930.2	22500_LLQFYAETC(UniMod:39)PAPER_3	0	1/O00159	y3/-0.00,y7-18^2/0.04	LLQFYAETC(UniMod:39)PAPER	3	light	1/O00159	y	1	3
561.934	472.251	70.8187	427168_LLQFYAETC(UniMod:39)PAPER_3	-1	1941.9	22500_LLQFYAETC(UniMod:39)PAPER_3	0	1/O00159	y4/-0.00	LLQFYAETC(UniMod:39)PAPER	3	light	1/O00159	y	1	4
561.934	718.301	70.8187	427174_LLQFYAETC(UniMod:39)PAPER_3	-1	1805	22500_LLQFYAETC(UniMod:39)PAPER_3	0	1/O00159	y6/0.00	LLQFYAETC(UniMod:39)PAPER	3	light	1/O00159	y	1	6
561.934	948.493	70.8187	427180_LLQFYAETC(UniMod:39)PAPER_3	-1	1737.1	22500_LLQFYAETC(UniMod:39)PAPER_3	0	1/O00159	b8-18/-0.02	LLQFYAETC(UniMod:39)PAPER	3	light	1/O00159	b-18	1	8
561.934	819.349	70.8187	427177_LLQFYAETC(UniMod:39)PAPER_3	-1	1382.2	22500_LLQFYAETC(UniMod:39)PAPER_3	0	1/O00159	y7/0.02	LLQFYAETC(UniMod:39)PAPER	3	light	1/O00159	y	1	7
501.293	717.414	140.256	489035_MSLLQLVEILQSK_3	-1	10000	25857_MSLLQLVEILQSK_3	0	1/O00159	y6/0.01	MSLLQLVEILQSK	3	light	1/O00159	y	1	6
501.293	475.287	140.256	489032_MSLLQLVEILQSK_3	-1	5000	25857_MSLLQLVEILQSK_3	0	1/O00159	y4/-0.00	MSLLQLVEILQSK	3	light	1/O00159	y	1	4
501.293	555.306	140.256	489033_MSLLQLVEILQSK_3	-1	3750	25857_MSLLQLVEILQSK_3	0	1/O00159	b5-18/-0.01	MSLLQLVEILQSK	3	light	1/O00159	b-18	1	5
501.293	686.391	140.256	489034_MSLLQLVEILQSK_3	-1	3750	25857_MSLLQLVEILQSK_3	0	1/O00159	b6/0.02	MSLLQLVEILQSK	3	light	1/O00159	b	1	6
501.293	929.567	140.256	489037_MSLLQLVEILQSK_3	-1	3750	25857_MSLLQLVEILQSK_3	0	1/O00159	y8/0.01	MSLLQLVEILQSK	3	light	1/O00159	y	1	8
501.293	816.483	140.256	489036_MSLLQLVEILQSK_3	-1	2500	25857_MSLLQLVEILQSK_3	0	1/O00159	y7/0.04	MSLLQLVEILQSK	3	light	1/O00159	y	1	7
739.749	605.341	131.04	489042_MSLLQLVEILQSKEPAYVR_3	-1	10000	25858_MSLLQLVEILQSKEPAYVR_3	0	1/O00159	y5/0.01	MSLLQLVEILQSKEPAYVR	3	light	1/O00159	y	1	5
739.749	1077.57	131.04	489055_MSLLQLVEILQSKEPAYVR_3	-1	9390.8	25858_MSLLQLVEILQSKEPAYVR_3	0	1/O00159	y9/0.01	MSLLQLVEILQSKEPAYVR	3	light	1/O00159	y	1	9
739.749	766.428	131.04	489047_MSLLQLVEILQSKEPAYVR_3	-1	8478.9	25858_MSLLQLVEILQSKEPAYVR_3	0	1/O00159	y13^2/0.02	MSLLQLVEILQSKEPAYVR	3	light	1/O00159	y	2	13
739.749	862.478	131.04	489049_MSLLQLVEILQSKEPAYVR_3	-1	6666.7	25858_MSLLQLVEILQSKEPAYVR_3	0	1/O00159	y7/0.01	MSLLQLVEILQSKEPAYVR	3	light	1/O00159	y	1	7
739.749	886.999	131.04	489050_MSLLQLVEILQSKEPAYVR_3	-1	5833.3	25858_MSLLQLVEILQSKEPAYVR_3	0	1/O00159	y15^2/0.01	MSLLQLVEILQSKEPAYVR	3	light	1/O00159	y	2	15
739.749	949.51	131.04	489052_MSLLQLVEILQSKEPAYVR_3	-1	5833.3	25858_MSLLQLVEILQSKEPAYVR_3	0	1/O00159	y8/0.04,b17-46^2/0.03	MSLLQLVEILQSKEPAYVR	3	light	1/O00159	y	1	8
745.08	1190.65	117.032	489072_M(UniMod:35)SLLQLVEILQSKEPAYVR_3	-1	10000	25859_M(UniMod:35)SLLQLVEILQSKEPAYVR_3	0	1/O00159	y10/0.02	M(UniMod:35)SLLQLVEILQSKEPAYVR	3	light	1/O00159	y	1	10
745.08	605.341	117.032	489062_M(UniMod:35)SLLQLVEILQSKEPAYVR_3	-1	8150.8	25859_M(UniMod:35)SLLQLVEILQSKEPAYVR_3	0	1/O00159	y5/0.00	M(UniMod:35)SLLQLVEILQSKEPAYVR	3	light	1/O00159	y	1	5
745.08	1077.57	117.032	489071_M(UniMod:35)SLLQLVEILQSKEPAYVR_3	-1	8150.7	25859_M(UniMod:35)SLLQLVEILQSKEPAYVR_3	0	1/O00159	y9/0.01	M(UniMod:35)SLLQLVEILQSKEPAYVR	3	light	1/O00159	y	1	9
745.08	949.51	117.032	489070_M(UniMod:35)SLLQLVEILQSKEPAYVR_3	-1	5735	25859_M(UniMod:35)SLLQLVEILQSKEPAYVR_3	0	1/O00159	y8/-0.03	M(UniMod:35)SLLQLVEILQSKEPAYVR	3	light	1/O00159	y	1	8
745.08	734.383	117.032	489063_M(UniMod:35)SLLQLVEILQSKEPAYVR_3	-1	5705.5	25859_M(UniMod:35)SLLQLVEILQSKEPAYVR_3	0	1/O00159	y6/0.01	M(UniMod:35)SLLQLVEILQSKEPAYVR	3	light	1/O00159	y	1	6
745.08	1531.85	117.032	489076_M(UniMod:35)SLLQLVEILQSKEPAYVR_3	-1	4513.7	25859_M(UniMod:35)SLLQLVEILQSKEPAYVR_3	0	1/O00159	y13/0.02	M(UniMod:35)SLLQLVEILQSKEPAYVR	3	light	1/O00159	y	1	13
732.364	890.421	100.1	500587_NFHIFYQLLEGGEEETLR_3	-1	10000	26529_NFHIFYQLLEGGEEETLR_3	0	1/O00159	y8/0.01,y15-17^2/-0.01	NFHIFYQLLEGGEEETLR	3	light	1/O00159	y	1	8
732.364	1019.46	100.1	500591_NFHIFYQLLEGGEEETLR_3	-1	8102.2	26529_NFHIFYQLLEGGEEETLR_3	0	1/O00159	y9/0.01	NFHIFYQLLEGGEEETLR	3	light	1/O00159	y	1	9
732.364	950.452	100.1	500589_NFHIFYQLLEGGEEETLR_3	-1	5566.9	26529_NFHIFYQLLEGGEEETLR_3	0	1/O00159	b7/0.01	NFHIFYQLLEGGEEETLR	3	light	1/O00159	b	1	7
732.364	1063.54	100.1	500592_NFHIFYQLLEGGEEETLR_3	-1	4268.2	26529_NFHIFYQLLEGGEEETLR_3	0	1/O00159	b8/0.01	NFHIFYQLLEGGEEETLR	3	light	1/O00159	b	1	8
732.364	659.33	100.1	500581_NFHIFYQLLEGGEEETLR_3	-1	3252.2	26529_NFHIFYQLLEGGEEETLR_3	0	1/O00159	b5/0.00,b11-45^2/-0.00,b17-45^3/0.01	NFHIFYQLLEGGEEETLR	3	light	1/O00159	b	1	5
732.364	1132.55	100.1	500593_NFHIFYQLLEGGEEETLR_3	-1	3203.1	26529_NFHIFYQLLEGGEEETLR_3	0	1/O00159	y10/0.01	NFHIFYQLLEGGEEETLR	3	light	1/O00159	y	1	10
862.004	1154.64	89.7	538932_QLLLTPNAVVIVEDAK_2	-1	10000	28576_QLLLTPNAVVIVEDAK_2	0	1/O00159	y11/0.02	QLLLTPNAVVIVEDAK	2	light	1/O00159	y	1	11
862.004	1255.69	89.7	538933_QLLLTPNAVVIVEDAK_2	-1	4460.1	28576_QLLLTPNAVVIVEDAK_2	0	1/O00159	y12/0.03	QLLLTPNAVVIVEDAK	2	light	1/O00159	y	1	12
862.004	674.372	89.7	538927_QLLLTPNAVVIVEDAK_2	-1	2885.9	28576_QLLLTPNAVVIVEDAK_2	0	1/O00159	y6/0.01	QLLLTPNAVVIVEDAK	2	light	1/O00159	y	1	6
862.004	1368.77	89.7	538934_QLLLTPNAVVIVEDAK_2	-1	2864.2	28576_QLLLTPNAVVIVEDAK_2	0	1/O00159	y13/0.03	QLLLTPNAVVIVEDAK	2	light	1/O00159	y	1	13
862.004	773.44	89.7	538928_QLLLTPNAVVIVEDAK_2	-1	1954.7	28576_QLLLTPNAVVIVEDAK_2	0	1/O00159	y7/0.01	QLLLTPNAVVIVEDAK	2	light	1/O00159	y	1	7
862.004	561.288	89.7	538926_QLLLTPNAVVIVEDAK_2	-1	1953.9	28576_QLLLTPNAVVIVEDAK_2	0	1/O00159	y5/0.00	QLLLTPNAVVIVEDAK	2	light	1/O00159	y	1	5
682.856	1150.57	59.7	658211_TLFATEDALEVR_2	-1	10000	34687_TLFATEDALEVR_2	0	1/O00159	y10/0.01	TLFATEDALEVR	2	light	1/O00159	y	1	10
682.856	1003.51	59.7	658209_TLFATEDALEVR_2	-1	8335.2	34687_TLFATEDALEVR_2	0	1/O00159	y9/0.01	TLFATEDALEVR	2	light	1/O00159	y	1	9
682.856	932.468	59.7	658207_TLFATEDALEVR_2	-1	7581	34687_TLFATEDALEVR_2	0	1/O00159	y8/0.01	TLFATEDALEVR	2	light	1/O00159	y	1	8
682.856	587.351	59.7	658203_TLFATEDALEVR_2	-1	4009.8	34687_TLFATEDALEVR_2	0	1/O00159	y5/0.00	TLFATEDALEVR	2	light	1/O00159	y	1	5
682.856	831.421	59.7	658206_TLFATEDALEVR_2	-1	3568.2	34687_TLFATEDALEVR_2	0	1/O00159	y7/0.01,b8-18/0.04	TLFATEDALEVR	2	light	1/O00159	y	1	7
682.856	702.378	59.7	658204_TLFATEDALEVR_2	-1	3407.3	34687_TLFATEDALEVR_2	0	1/O00159	y6/0.01	TLFATEDALEVR	2	light	1/O00159	y	1	6
482.285	775.482	67.5	672497_TSFLLNLR_2	-1	10000	35427_TSFLLNLR_2	0	1/O00159	y6/0.01	TSFLLNLR	2	light	1/O00159	y	1	6
482.285	515.33	67.5	672493_TSFLLNLR_2	-1	8085.1	35427_TSFLLNLR_2	0	1/O00159	y4/0.00	TSFLLNLR	2	light	1/O00159	y	1	4
482.285	628.414	67.5	672495_TSFLLNLR_2	-1	7845.1	35427_TSFLLNLR_2	0	1/O00159	y5/0.00	TSFLLNLR	2	light	1/O00159	y	1	5
482.285	402.246	67.5	672489_TSFLLNLR_2	-1	2117.4	35427_TSFLLNLR_2	0	1/O00159	y3/0.00	TSFLLNLR	2	light	1/O00159	y	1	3
482.285	862.515	67.5	672499_TSFLLNLR_2	-1	1748	35427_TSFLLNLR_2	0	1/O00159	y7/0.01	TSFLLNLR	2	light	1/O00159	y	1	7
482.285	385.246	67.5	672488_TSFLLNLR_2	-1	583.9	35427_TSFLLNLR_2	0	1/O00159	y3-17/0.00	TSFLLNLR	2	light	1/O00159	y-17	1	3
871.118	862.478	154.805	707499_VGVQDFVLLENFTSEAAFIENLR_3	-1	8911.2	37306_VGVQDFVLLENFTSEAAFIENLR_3	0	1/O00159	y7/0.01	VGVQDFVLLENFTSEAAFIENLR	3	light	1/O00159	y	1	7
871.118	791.441	154.805	707496_VGVQDFVLLENFTSEAAFIENLR_3	-1	7581.5	37306_VGVQDFVLLENFTSEAAFIENLR_3	0	1/O00159	y6/0.01	VGVQDFVLLENFTSEAAFIENLR	3	light	1/O00159	y	1	6
871.118	1250.64	154.805	707504_VGVQDFVLLENFTSEAAFIENLR_3	-1	7523.7	37306_VGVQDFVLLENFTSEAAFIENLR_3	0	1/O00159	y11/0.03	VGVQDFVLLENFTSEAAFIENLR	3	light	1/O00159	y	1	11
871.118	858.472	154.805	707498_VGVQDFVLLENFTSEAAFIENLR_3	-1	6366.2	37306_VGVQDFVLLENFTSEAAFIENLR_3	0	1/O00159	b8/0.00	VGVQDFVLLENFTSEAAFIENLR	3	light	1/O00159	b	1	8
871.118	933.515	154.805	707500_VGVQDFVLLENFTSEAAFIENLR_3	-1	6366.2	37306_VGVQDFVLLENFTSEAAFIENLR_3	0	1/O00159	y8/0.01	VGVQDFVLLENFTSEAAFIENLR	3	light	1/O00159	y	1	8
871.118	1149.59	154.805	707503_VGVQDFVLLENFTSEAAFIENLR_3	-1	6098.9	37306_VGVQDFVLLENFTSEAAFIENLR_3	0	1/O00159	y10/0.00	VGVQDFVLLENFTSEAAFIENLR	3	light	1/O00159	y	1	10
956.051	442.302	76.7	723147_VLQALGSEPIQYAVPVVK_2	-1	10000	38117_VLQALGSEPIQYAVPVVK_2	0	1/O00159	y4/-0.00	VLQALGSEPIQYAVPVVK	2	light	1/O00159	y	1	4
956.051	1386.76	76.7	723160_VLQALGSEPIQYAVPVVK_2	-1	7187.3	38117_VLQALGSEPIQYAVPVVK_2	0	1/O00159	y13/0.02	VLQALGSEPIQYAVPVVK	2	light	1/O00159	y	1	13
956.051	1113.67	76.7	723157_VLQALGSEPIQYAVPVVK_2	-1	5519.9	38117_VLQALGSEPIQYAVPVVK_2	0	1/O00159	y10/0.02	VLQALGSEPIQYAVPVVK	2	light	1/O00159	y	1	10
956.051	412.255	76.7	723145_VLQALGSEPIQYAVPVVK_2	-1	3539.3	38117_VLQALGSEPIQYAVPVVK_2	0	1/O00159	b4/-0.00	VLQALGSEPIQYAVPVVK	2	light	1/O00159	b	1	4
956.051	1499.85	76.7	723161_VLQALGSEPIQYAVPVVK_2	-1	2234.4	38117_VLQALGSEPIQYAVPVVK_2	0	1/O00159	y14/0.02	VLQALGSEPIQYAVPVVK	2	light	1/O00159	y	1	14
956.051	1329.74	76.7	723159_VLQALGSEPIQYAVPVVK_2	-1	1889.4	38117_VLQALGSEPIQYAVPVVK_2	0	1/O00159	y12/0.02	VLQALGSEPIQYAVPVVK	2	light	1/O00159	y	1	12
539.782	747.4	21.4	742552_VTMESALTAR_2	-1	10000	39162_VTMESALTAR_2	0	1/O00159	y7/0.00	VTMESALTAR	2	light	1/O00159	y	1	7
539.782	878.44	21.4	742554_VTMESALTAR_2	-1	9725.3	39162_VTMESALTAR_2	0	1/O00159	y8/0.01	VTMESALTAR	2	light	1/O00159	y	1	8
539.782	618.357	21.4	742549_VTMESALTAR_2	-1	6314	39162_VTMESALTAR_2	0	1/O00159	y6/0.00	VTMESALTAR	2	light	1/O00159	y	1	6
539.782	979.488	21.4	742555_VTMESALTAR_2	-1	4229.2	39162_VTMESALTAR_2	0	1/O00159	y9/0.01	VTMESALTAR	2	light	1/O00159	y	1	9
539.782	460.288	21.4	742547_VTMESALTAR_2	-1	2807	39162_VTMESALTAR_2	0	1/O00159	y4/-0.00	VTMESALTAR	2	light	1/O00159	y	1	4
539.782	531.325	21.4	742548_VTMESALTAR_2	-1	2399.8	39162_VTMESALTAR_2	0	1/O00159	y5/-0.00	VTMESALTAR	2	light	1/O00159	y	1	5
545.816	814.478	73.9475	772325_YLGLLENLR_2	-1	10000	40824_YLGLLENLR_2	0	1/O00159	y7/0.01	YLGLLENLR	2	light	1/O00159	y	1	7
545.816	644.373	73.9475	772320_YLGLLENLR_2	-1	2884.2	40824_YLGLLENLR_2	0	1/O00159	y5/0.01	YLGLLENLR	2	light	1/O00159	y	1	5
545.816	927.562	73.9475	772327_YLGLLENLR_2	-1	1167.1	40824_YLGLLENLR_2	0	1/O00159	y8/0.01	YLGLLENLR	2	light	1/O00159	y	1	8
545.816	531.289	73.9475	772317_YLGLLENLR_2	-1	1136.3	40824_YLGLLENLR_2	0	1/O00159	y4/0.00	YLGLLENLR	2	light	1/O00159	y	1	4
545.816	402.246	73.9475	772312_YLGLLENLR_2	-1	714.9	40824_YLGLLENLR_2	0	1/O00159	y3/0.00,b7^2/0.03	YLGLLENLR	2	light	1/O00159	y	1	3
545.816	757.457	73.9475	772322_YLGLLENLR_2	-1	668.7	40824_YLGLLENLR_2	0	1/O00159	y6/0.01,b7-46/0.04	YLGLLENLR	2	light	1/O00159	y	1	6
604.768	898.431	44.2685	774469_YM(UniMod:35)DVQFDFK_2	-1	10000	40959_YM(UniMod:35)DVQFDFK_2	0	1/O00159	y7/0.01	YM(UniMod:35)DVQFDFK	2	light	1/O00159	y	1	7
604.768	684.335	44.2685	774466_YM(UniMod:35)DVQFDFK_2	-1	2952.6	40959_YM(UniMod:35)DVQFDFK_2	0	1/O00159	y5/-0.00	YM(UniMod:35)DVQFDFK	2	light	1/O00159	y	1	5
604.768	556.277	44.2685	774462_YM(UniMod:35)DVQFDFK_2	-1	2879.6	40959_YM(UniMod:35)DVQFDFK_2	0	1/O00159	y4/-0.00	YM(UniMod:35)DVQFDFK	2	light	1/O00159	y	1	4
604.768	981.466	44.2685	774470_YM(UniMod:35)DVQFDFK_2	-1	2617.8	40959_YM(UniMod:35)DVQFDFK_2	0	1/O00159	y8-64/0.01	YM(UniMod:35)DVQFDFK	2	light	1/O00159	y-64	1	8
604.768	391.208	44.2685	774459_YM(UniMod:35)DVQFDFK_2	-1	2356	40959_YM(UniMod:35)DVQFDFK_2	0	1/O00159	y3-18/-0.02	YM(UniMod:35)DVQFDFK	2	light	1/O00159	y-18	1	3
604.768	426.133	44.2685	774461_YM(UniMod:35)DVQFDFK_2	-1	2094.2	40959_YM(UniMod:35)DVQFDFK_2	0	1/O00159	b3/0.01,b7-64^2/-0.04	YM(UniMod:35)DVQFDFK	2	light	1/O00159	b	1	3
600.981	919.488	62.587	408913_LHGQEGLFPGNYVEKI_3	-1	10000	21524_LHGQEGLFPGNYVEKI_3	0	1/O00160	y8/0.01	LHGQEGLFPGNYVEKI	3	light	1/O00160	y	1	8
600.981	735.378	62.587	408908_LHGQEGLFPGNYVEKI_3	-1	9720.4	21524_LHGQEGLFPGNYVEKI_3	0	1/O00160	b7/0.00	LHGQEGLFPGNYVEKI	3	light	1/O00160	b	1	7
600.981	622.294	62.587	408905_LHGQEGLFPGNYVEKI_3	-1	6080.3	21524_LHGQEGLFPGNYVEKI_3	0	1/O00160	b6/0.00	LHGQEGLFPGNYVEKI	3	light	1/O00160	b	1	6
600.981	882.447	62.587	408911_LHGQEGLFPGNYVEKI_3	-1	6051	21524_LHGQEGLFPGNYVEKI_3	0	1/O00160	b8/-0.00	LHGQEGLFPGNYVEKI	3	light	1/O00160	b	1	8
600.981	460.248	62.587	408902_LHGQEGLFPGNYVEKI_3	-1	5145.3	21524_LHGQEGLFPGNYVEKI_3	0	1/O00160	y8^2/0.00,b13-34^3/0.03	LHGQEGLFPGNYVEKI	3	light	1/O00160	y	2	8
600.981	822.436	62.587	408909_LHGQEGLFPGNYVEKI_3	-1	2855.4	21524_LHGQEGLFPGNYVEKI_3	0	1/O00160	y7/0.03,y15-44^2/0.03	LHGQEGLFPGNYVEKI	3	light	1/O00160	y	1	7
699.345	904.412	69.8189	500609_NFHIYYQLLEGASQEQR_3	-1	8743.4	26530_NFHIYYQLLEGASQEQR_3	0	1/O00160	y8/0.02	NFHIYYQLLEGASQEQR	3	light	1/O00160	y	1	8
699.345	775.369	69.8189	500605_NFHIYYQLLEGASQEQR_3	-1	7517	26530_NFHIYYQLLEGASQEQR_3	0	1/O00160	y7/0.01,y13-35^2/0.01	NFHIYYQLLEGASQEQR	3	light	1/O00160	y	1	7
699.345	966.447	69.8189	500610_NFHIYYQLLEGASQEQR_3	-1	6398.5	26530_NFHIYYQLLEGASQEQR_3	0	1/O00160	b7/0.01	NFHIYYQLLEGASQEQR	3	light	1/O00160	b	1	7
699.345	647.311	69.8189	500600_NFHIYYQLLEGASQEQR_3	-1	5412.6	26530_NFHIYYQLLEGASQEQR_3	0	1/O00160	y5/0.01,b16+18^3/0.01,a5/-0.01,a10^2/-0.01	NFHIYYQLLEGASQEQR	3	light	1/O00160	y	1	5
699.345	1079.53	69.8189	500612_NFHIYYQLLEGASQEQR_3	-1	4996.2	26530_NFHIYYQLLEGASQEQR_3	0	1/O00160	b8/0.03	NFHIYYQLLEGASQEQR	3	light	1/O00160	b	1	8
699.345	838.388	69.8189	500606_NFHIYYQLLEGASQEQR_3	-1	4849.8	26530_NFHIYYQLLEGASQEQR_3	0	1/O00160	b6/0.01	NFHIYYQLLEGASQEQR	3	light	1/O00160	b	1	6
636.327	773.897	69.7104	501409_NFVGDYLGLEERPELR_3	-1	3721.2	26578_NFVGDYLGLEERPELR_3	0	1/O00160	y13^2/0.01	NFVGDYLGLEERPELR	3	light	1/O00160	y	2	13
636.327	823.431	69.7104	501412_NFVGDYLGLEERPELR_3	-1	3081.8	26578_NFVGDYLGLEERPELR_3	0	1/O00160	y14^2/0.00	NFVGDYLGLEERPELR	3	light	1/O00160	y	2	14
636.327	418.208	69.7104	501399_NFVGDYLGLEERPELR_3	-1	1290.6	26578_NFVGDYLGLEERPELR_3	0	1/O00160	b4/0.01	NFVGDYLGLEERPELR	3	light	1/O00160	b	1	4
636.327	687.872	69.7104	501407_NFVGDYLGLEERPELR_3	-1	1278.8	26578_NFVGDYLGLEERPELR_3	0	1/O00160	y11^2/0.00	NFVGDYLGLEERPELR	3	light	1/O00160	y	2	11
636.327	858.431	69.7104	501413_NFVGDYLGLEERPELR_3	-1	1263	26578_NFVGDYLGLEERPELR_3	0	1/O00160	b15-17^2/0.01	NFVGDYLGLEERPELR	3	light	1/O00160	b-17	2	15
636.327	1081.59	69.7104	501416_NFVGDYLGLEERPELR_3	-1	1216.5	26578_NFVGDYLGLEERPELR_3	0	1/O00160	y9-17/0.01	NFVGDYLGLEERPELR	3	light	1/O00160	y-17	1	9
564.314	866.437	76.49	567989_RPLPLTFSDTLQFR_3	-1	10000	29899_RPLPLTFSDTLQFR_3	0	1/O00160	y7/0.01	RPLPLTFSDTLQFR	3	light	1/O00160	y	1	7
564.314	678.43	76.49	567984_RPLPLTFSDTLQFR_3	-1	5750.4	29899_RPLPLTFSDTLQFR_3	0	1/O00160	b6/0.01	RPLPLTFSDTLQFR	3	light	1/O00160	b	1	6
564.314	413.253	76.49	567978_RPLPLTFSDTLQFR_3	-1	5511.7	29899_RPLPLTFSDTLQFR_3	0	1/O00160	b7^2/-0.04	RPLPLTFSDTLQFR	3	light	1/O00160	b	2	7
564.314	563.33	76.49	567980_RPLPLTFSDTLQFR_3	-1	4467.2	29899_RPLPLTFSDTLQFR_3	0	1/O00160	y4/0.00	RPLPLTFSDTLQFR	3	light	1/O00160	y	1	4
564.314	660.43	76.49	567982_RPLPLTFSDTLQFR_3	-1	4069.1	29899_RPLPLTFSDTLQFR_3	0	1/O00160	b6-18/0.01	RPLPLTFSDTLQFR	3	light	1/O00160	b-18	1	6
564.314	779.405	76.49	567986_RPLPLTFSDTLQFR_3	-1	3861.8	29899_RPLPLTFSDTLQFR_3	0	1/O00160	y6/0.01	RPLPLTFSDTLQFR	3	light	1/O00160	y	1	6
712.384	604.305	155.079	698760_VESVDLLAFPAYLLGIDSGR_3	-1	8214.5	36825_VESVDLLAFPAYLLGIDSGR_3	0	1/O00160	y6/0.01	VESVDLLAFPAYLLGIDSGR	3	light	1/O00160	y	1	6
712.384	1161.63	155.079	698765_VESVDLLAFPAYLLGIDSGR_3	-1	8181.9	36825_VESVDLLAFPAYLLGIDSGR_3	0	1/O00160	y11/0.01	VESVDLLAFPAYLLGIDSGR	3	light	1/O00160	y	1	11
712.384	993.536	155.079	698764_VESVDLLAFPAYLLGIDSGR_3	-1	6363.6	36825_VESVDLLAFPAYLLGIDSGR_3	0	1/O00160	y9/0.00	VESVDLLAFPAYLLGIDSGR	3	light	1/O00160	y	1	9
712.384	830.473	155.079	698762_VESVDLLAFPAYLLGIDSGR_3	-1	5487.5	36825_VESVDLLAFPAYLLGIDSGR_3	0	1/O00160	y8/0.01	VESVDLLAFPAYLLGIDSGR	3	light	1/O00160	y	1	8
712.384	974.519	155.079	698763_VESVDLLAFPAYLLGIDSGR_3	-1	3897.2	36825_VESVDLLAFPAYLLGIDSGR_3	0	1/O00160	b9/-0.00	VESVDLLAFPAYLLGIDSGR	3	light	1/O00160	b	1	9
712.384	547.283	155.079	698759_VESVDLLAFPAYLLGIDSGR_3	-1	3636.4	36825_VESVDLLAFPAYLLGIDSGR_3	0	1/O00160	y5/-0.00	VESVDLLAFPAYLLGIDSGR	3	light	1/O00160	y	1	5
495.752	714.349	5.56027	770112_YIM(UniMod:35)GYISK_2	-1	10000	40695_YIM(UniMod:35)GYISK_2	0	1/O00160	y6/0.00	YIM(UniMod:35)GYISK	2	light	1/O00160	y	1	6
495.752	650.349	5.56027	770110_YIM(UniMod:35)GYISK_2	-1	4854.4	40695_YIM(UniMod:35)GYISK_2	0	1/O00160	y6-64/0.01	YIM(UniMod:35)GYISK	2	light	1/O00160	y-64	1	6
495.752	567.314	5.56027	770109_YIM(UniMod:35)GYISK_2	-1	4417.5	40695_YIM(UniMod:35)GYISK_2	0	1/O00160	y5/-0.00	YIM(UniMod:35)GYISK	2	light	1/O00160	y	1	5
495.752	763.433	5.56027	770114_YIM(UniMod:35)GYISK_2	-1	1601.9	40695_YIM(UniMod:35)GYISK_2	0	1/O00160	y7-64/0.01	YIM(UniMod:35)GYISK	2	light	1/O00160	y-64	1	7
495.752	827.433	5.56027	770115_YIM(UniMod:35)GYISK_2	-1	1213.6	40695_YIM(UniMod:35)GYISK_2	0	1/O00160	y7/0.00	YIM(UniMod:35)GYISK	2	light	1/O00160	y	1	7
495.752	481.212	5.56027	770106_YIM(UniMod:35)GYISK_2	-1	1068	40695_YIM(UniMod:35)GYISK_2	0	1/O00160	b4/0.00	YIM(UniMod:35)GYISK	2	light	1/O00160	b	1	4
743.86	1037.47	-3.07726	27585_AHQITDESLESTR_2	-1	2312.3	1466_AHQITDESLESTR_2	0	1/O00161	y9/0.01	AHQITDESLESTR	2	light	1/O00161	y	1	9
743.86	1150.56	-3.07726	27586_AHQITDESLESTR_2	-1	2141.6	1466_AHQITDESLESTR_2	0	1/O00161	y10/0.00	AHQITDESLESTR	2	light	1/O00161	y	1	10
743.86	1278.62	-3.07726	27590_AHQITDESLESTR_2	-1	2141.6	1466_AHQITDESLESTR_2	0	1/O00161	y11/0.01	AHQITDESLESTR	2	light	1/O00161	y	1	11
743.86	1260.62	-3.07726	27588_AHQITDESLESTR_2	-1	2049.3	1466_AHQITDESLESTR_2	0	1/O00161	y11-18/0.01	AHQITDESLESTR	2	light	1/O00161	y-18	1	11
743.86	821.4	-3.07726	27582_AHQITDESLESTR_2	-1	938.6	1466_AHQITDESLESTR_2	0	1/O00161	y7/0.00	AHQITDESLESTR	2	light	1/O00161	y	1	7
743.86	936.427	-3.07726	27583_AHQITDESLESTR_2	-1	767.9	1466_AHQITDESLESTR_2	0	1/O00161	y8/0.01	AHQITDESLESTR	2	light	1/O00161	y	1	8
496.243	492.241	-3.07726	27593_AHQITDESLESTR_3	-1	10000	1467_AHQITDESLESTR_3	0	1/O00161	y4/-0.00	AHQITDESLESTR	3	light	1/O00161	y	1	4
496.243	864.395	-3.07726	27604_AHQITDESLESTR_3	-1	5008.4	1467_AHQITDESLESTR_3	0	1/O00161	b8-18/0.00	AHQITDESLESTR	3	light	1/O00161	b-18	1	8
496.243	605.325	-3.07726	27596_AHQITDESLESTR_3	-1	3892.6	1467_AHQITDESLESTR_3	0	1/O00161	y5/0.01	AHQITDESLESTR	3	light	1/O00161	y	1	5
496.243	692.357	-3.07726	27599_AHQITDESLESTR_3	-1	3808.7	1467_AHQITDESLESTR_3	0	1/O00161	y6/0.01	AHQITDESLESTR	3	light	1/O00161	y	1	6
496.243	882.395	-3.07726	27606_AHQITDESLESTR_3	-1	3632.6	1467_AHQITDESLESTR_3	0	1/O00161	b8/0.01	AHQITDESLESTR	3	light	1/O00161	b	1	8
496.243	795.363	-3.07726	27601_AHQITDESLESTR_3	-1	2793.6	1467_AHQITDESLESTR_3	0	1/O00161	b7/0.00	AHQITDESLESTR	3	light	1/O00161	b	1	7
714.409	1031.54	63.4	300699_ILGLAIESQDAGIK_2	-1	10000	16210_ILGLAIESQDAGIK_2	0	1/O00161	y10/0.01	ILGLAIESQDAGIK	2	light	1/O00161	y	1	10
714.409	710.445	63.4	300694_ILGLAIESQDAGIK_2	-1	9747.5	16210_ILGLAIESQDAGIK_2	0	1/O00161	b7/-0.01	ILGLAIESQDAGIK	2	light	1/O00161	b	1	7
714.409	1201.64	63.4	300702_ILGLAIESQDAGIK_2	-1	7800.4	16210_ILGLAIESQDAGIK_2	0	1/O00161	y12/0.02	ILGLAIESQDAGIK	2	light	1/O00161	y	1	12
714.409	960.5	63.4	300698_ILGLAIESQDAGIK_2	-1	7411.7	16210_ILGLAIESQDAGIK_2	0	1/O00161	y9/0.01	ILGLAIESQDAGIK	2	light	1/O00161	y	1	9
714.409	847.416	63.4	300697_ILGLAIESQDAGIK_2	-1	7199.6	16210_ILGLAIESQDAGIK_2	0	1/O00161	y8/0.01	ILGLAIESQDAGIK	2	light	1/O00161	y	1	8
714.409	516.272	63.4	300690_ILGLAIESQDAGIK_2	-1	1916.6	16210_ILGLAIESQDAGIK_2	0	1/O00161	y10^2/-0.01	ILGLAIESQDAGIK	2	light	1/O00161	y	2	10
866.778	1033.6	166.148	203941_GDPESPRPPALDDAFSILDLFLGR_3	-1	10000	11181_GDPESPRPPALDDAFSILDLFLGR_3	0	1/O00165	y9/0.02	GDPESPRPPALDDAFSILDLFLGR	3	light	1/O00165	y	1	9
866.778	833.488	166.148	203939_GDPESPRPPALDDAFSILDLFLGR_3	-1	6740	11181_GDPESPRPPALDDAFSILDLFLGR_3	0	1/O00165	y7/0.01	GDPESPRPPALDDAFSILDLFLGR	3	light	1/O00165	y	1	7
866.778	605.377	166.148	203935_GDPESPRPPALDDAFSILDLFLGR_3	-1	4463.5	11181_GDPESPRPPALDDAFSILDLFLGR_3	0	1/O00165	y5/0.02	GDPESPRPPALDDAFSILDLFLGR	3	light	1/O00165	y	1	5
866.778	720.404	166.148	203937_GDPESPRPPALDDAFSILDLFLGR_3	-1	4463.5	11181_GDPESPRPPALDDAFSILDLFLGR_3	0	1/O00165	y6/0.01	GDPESPRPPALDDAFSILDLFLGR	3	light	1/O00165	y	1	6
866.778	1175.6	166.148	203944_GDPESPRPPALDDAFSILDLFLGR_3	-1	3124.5	11181_GDPESPRPPALDDAFSILDLFLGR_3	0	1/O00165	b22-17^2/0.00	GDPESPRPPALDDAFSILDLFLGR	3	light	1/O00165	b-17	2	22
866.778	1180.67	166.148	203945_GDPESPRPPALDDAFSILDLFLGR_3	-1	2678.1	11181_GDPESPRPPALDDAFSILDLFLGR_3	0	1/O00165	y10/0.01	GDPESPRPPALDDAFSILDLFLGR	3	light	1/O00165	y	1	10
411.895	532.286	-0.5381	68875_AVPLIHQEGNR_3	-1	10000	3637_AVPLIHQEGNR_3	0	1/O00170	y9^2/0.00	AVPLIHQEGNR	3	light	1/O00170	y	2	9
411.895	740.343	-0.5381	68881_AVPLIHQEGNR_3	-1	4359.6	3637_AVPLIHQEGNR_3	0	1/O00170	y6/0.00	AVPLIHQEGNR	3	light	1/O00170	y	1	6
411.895	603.285	-0.5381	68878_AVPLIHQEGNR_3	-1	3382.1	3637_AVPLIHQEGNR_3	0	1/O00170	y5/0.00	AVPLIHQEGNR	3	light	1/O00170	y	1	5
411.895	853.427	-0.5381	68883_AVPLIHQEGNR_3	-1	2181.3	3637_AVPLIHQEGNR_3	0	1/O00170	y7/0.01,b8-35/-0.02	AVPLIHQEGNR	3	light	1/O00170	y	1	7
411.895	475.226	-0.5381	68870_AVPLIHQEGNR_3	-1	1888.7	3637_AVPLIHQEGNR_3	0	1/O00170	y4/0.00,y8-17^2/-0.02	AVPLIHQEGNR	3	light	1/O00170	y	1	4
411.895	427.217	-0.5381	68867_AVPLIHQEGNR_3	-1	1599	3637_AVPLIHQEGNR_3	0	1/O00170	y7^2/0.00,b8-35^2/-0.01	AVPLIHQEGNR	3	light	1/O00170	y	2	7
706.333	983.469	105	128048_EGEIAQFLC(UniMod:39)DIK_2	-1	10000	7057_EGEIAQFLC(UniMod:39)DIK_2	0	1/O00170	y8/0.00	EGEIAQFLC(UniMod:39)DIK	2	light	1/O00170	y	1	8
706.333	784.373	105	128044_EGEIAQFLC(UniMod:39)DIK_2	-1	5458.2	7057_EGEIAQFLC(UniMod:39)DIK_2	0	1/O00170	y6/0.00	EGEIAQFLC(UniMod:39)DIK	2	light	1/O00170	y	1	6
706.333	637.305	105	128043_EGEIAQFLC(UniMod:39)DIK_2	-1	4111.8	7057_EGEIAQFLC(UniMod:39)DIK_2	0	1/O00170	y5/0.00	EGEIAQFLC(UniMod:39)DIK	2	light	1/O00170	y	1	5
706.333	912.432	105	128047_EGEIAQFLC(UniMod:39)DIK_2	-1	3622	7057_EGEIAQFLC(UniMod:39)DIK_2	0	1/O00170	y7/0.00	EGEIAQFLC(UniMod:39)DIK	2	light	1/O00170	y	1	7
706.333	524.221	105	128041_EGEIAQFLC(UniMod:39)DIK_2	-1	3595.4	7057_EGEIAQFLC(UniMod:39)DIK_2	0	1/O00170	y4/0.01	EGEIAQFLC(UniMod:39)DIK	2	light	1/O00170	y	1	4
706.333	1096.55	105	128049_EGEIAQFLC(UniMod:39)DIK_2	-1	2938.1	7057_EGEIAQFLC(UniMod:39)DIK_2	0	1/O00170	y9/0.01	EGEIAQFLC(UniMod:39)DIK	2	light	1/O00170	y	1	9
830.376	1308.55	0.9	659001_TLHSDDEGTVLDDSR_2	-1	4204.8	34730_TLHSDDEGTVLDDSR_2	0	1/O00170	y12/0.02	TLHSDDEGTVLDDSR	2	light	1/O00170	y	1	12
830.376	723.311	0.9	658993_TLHSDDEGTVLDDSR_2	-1	2584.7	34730_TLHSDDEGTVLDDSR_2	0	1/O00170	y13^2/0.01	TLHSDDEGTVLDDSR	2	light	1/O00170	y	2	13
830.376	1106.5	0.9	658998_TLHSDDEGTVLDDSR_2	-1	1674.9	34730_TLHSDDEGTVLDDSR_2	0	1/O00170	y10/0.01	TLHSDDEGTVLDDSR	2	light	1/O00170	y	1	10
830.376	1221.52	0.9	658999_TLHSDDEGTVLDDSR_2	-1	1578.4	34730_TLHSDDEGTVLDDSR_2	0	1/O00170	y11/0.02	TLHSDDEGTVLDDSR	2	light	1/O00170	y	1	11
830.376	862.426	0.9	658995_TLHSDDEGTVLDDSR_2	-1	1427.6	34730_TLHSDDEGTVLDDSR_2	0	1/O00170	y8/0.01	TLHSDDEGTVLDDSR	2	light	1/O00170	y	1	8
830.376	991.469	0.9	658997_TLHSDDEGTVLDDSR_2	-1	1261.3	34730_TLHSDDEGTVLDDSR_2	0	1/O00170	y9/0.01	TLHSDDEGTVLDDSR	2	light	1/O00170	y	1	9
553.92	605.289	0.9	659011_TLHSDDEGTVLDDSR_3	-1	10000	34731_TLHSDDEGTVLDDSR_3	0	1/O00170	y5/0.00	TLHSDDEGTVLDDSR	3	light	1/O00170	y	1	5
553.92	492.205	0.9	659006_TLHSDDEGTVLDDSR_3	-1	4407.3	34731_TLHSDDEGTVLDDSR_3	0	1/O00170	y4/0.00	TLHSDDEGTVLDDSR	3	light	1/O00170	y	1	4
553.92	938.396	0.9	659019_TLHSDDEGTVLDDSR_3	-1	4376.9	34731_TLHSDDEGTVLDDSR_3	0	1/O00170	b9-18/0.01	TLHSDDEGTVLDDSR	3	light	1/O00170	b-18	1	9
553.92	704.357	0.9	659013_TLHSDDEGTVLDDSR_3	-1	2985.3	34731_TLHSDDEGTVLDDSR_3	0	1/O00170	y6/0.00	TLHSDDEGTVLDDSR	3	light	1/O00170	y	1	6
553.92	956.396	0.9	659021_TLHSDDEGTVLDDSR_3	-1	2360.6	34731_TLHSDDEGTVLDDSR_3	0	1/O00170	b9/0.00,y9-35/-0.03	TLHSDDEGTVLDDSR	3	light	1/O00170	b	1	9
553.92	669.284	0.9	659012_TLHSDDEGTVLDDSR_3	-1	1633.9	34731_TLHSDDEGTVLDDSR_3	0	1/O00170	b6/0.00,y6-35/-0.03	TLHSDDEGTVLDDSR	3	light	1/O00170	b	1	6
739.932	909.552	75.5725	718922_VLELDPALAPVVSR_2	-1	10000	37881_VLELDPALAPVVSR_2	0	1/O00170	y9/0.01	VLELDPALAPVVSR	2	light	1/O00170	y	1	9
739.932	1024.58	75.5725	718925_VLELDPALAPVVSR_2	-1	1670.9	37881_VLELDPALAPVVSR_2	0	1/O00170	y10/0.02	VLELDPALAPVVSR	2	light	1/O00170	y	1	10
739.932	628.378	75.5725	718916_VLELDPALAPVVSR_2	-1	1645.8	37881_VLELDPALAPVVSR_2	0	1/O00170	y6/0.00	VLELDPALAPVVSR	2	light	1/O00170	y	1	6
739.932	557.341	75.5725	718911_VLELDPALAPVVSR_2	-1	1479.8	37881_VLELDPALAPVVSR_2	0	1/O00170	y5/0.00	VLELDPALAPVVSR	2	light	1/O00170	y	1	5
739.932	1137.66	75.5725	718926_VLELDPALAPVVSR_2	-1	834.4	37881_VLELDPALAPVVSR_2	0	1/O00170	y11/0.02	VLELDPALAPVVSR	2	light	1/O00170	y	1	11
739.932	1266.71	75.5725	718928_VLELDPALAPVVSR_2	-1	770.7	37881_VLELDPALAPVVSR_2	0	1/O00170	y12/0.02	VLELDPALAPVVSR	2	light	1/O00170	y	1	12
493.624	557.341	75.5725	718931_VLELDPALAPVVSR_3	-1	10000	37882_VLELDPALAPVVSR_3	0	1/O00170	y5/0.01	VLELDPALAPVVSR	3	light	1/O00170	y	1	5
493.624	628.378	75.5725	718934_VLELDPALAPVVSR_3	-1	3839.2	37882_VLELDPALAPVVSR_3	0	1/O00170	y6/0.00	VLELDPALAPVVSR	3	light	1/O00170	y	1	6
493.624	460.288	75.5725	718930_VLELDPALAPVVSR_3	-1	2936.9	37882_VLELDPALAPVVSR_3	0	1/O00170	y4/-0.00	VLELDPALAPVVSR	3	light	1/O00170	y	1	4
493.624	851.487	75.5725	718937_VLELDPALAPVVSR_3	-1	2395.2	37882_VLELDPALAPVVSR_3	0	1/O00170	b8/0.00	VLELDPALAPVVSR	3	light	1/O00170	b	1	8
493.624	741.462	75.5725	718936_VLELDPALAPVVSR_3	-1	2395.2	37882_VLELDPALAPVVSR_3	0	1/O00170	y7/0.01	VLELDPALAPVVSR	3	light	1/O00170	y	1	7
493.624	738.403	75.5725	718935_VLELDPALAPVVSR_3	-1	2095.8	37882_VLELDPALAPVVSR_3	0	1/O00170	b7/0.02	VLELDPALAPVVSR	3	light	1/O00170	b	1	7
553.256	779.379	64.4	782976_YYDAIAC(UniMod:39)LK_2	-1	10000	41455_YYDAIAC(UniMod:39)LK_2	0	1/O00170	y7/0.01	YYDAIAC(UniMod:39)LK	2	light	1/O00170	y	1	7
553.256	942.442	64.4	782978_YYDAIAC(UniMod:39)LK_2	-1	3759.3	41455_YYDAIAC(UniMod:39)LK_2	0	1/O00170	y8/0.01	YYDAIAC(UniMod:39)LK	2	light	1/O00170	y	1	8
553.256	480.231	64.4	782973_YYDAIAC(UniMod:39)LK_2	-1	2596	41455_YYDAIAC(UniMod:39)LK_2	0	1/O00170	y4/0.00,b8^2/0.03	YYDAIAC(UniMod:39)LK	2	light	1/O00170	y	1	4
553.256	664.352	64.4	782975_YYDAIAC(UniMod:39)LK_2	-1	1838.1	41455_YYDAIAC(UniMod:39)LK_2	0	1/O00170	y6/0.01	YYDAIAC(UniMod:39)LK	2	light	1/O00170	y	1	6
553.256	409.194	64.4	782971_YYDAIAC(UniMod:39)LK_2	-1	1572.5	41455_YYDAIAC(UniMod:39)LK_2	0	1/O00170	y3/0.00	YYDAIAC(UniMod:39)LK	2	light	1/O00170	y	1	3
553.256	593.315	64.4	782974_YYDAIAC(UniMod:39)LK_2	-1	1223.4	41455_YYDAIAC(UniMod:39)LK_2	0	1/O00170	y5/0.00	YYDAIAC(UniMod:39)LK	2	light	1/O00170	y	1	5
910.494	1308.64	77.5	461567_LVLVSPTSEQYDSLLR_2	-1	10000	24329_LVLVSPTSEQYDSLLR_2	0	1/O00178	y11/0.02	LVLVSPTSEQYDSLLR	2	light	1/O00178	y	1	11
910.494	1395.68	77.5	461569_LVLVSPTSEQYDSLLR_2	-1	9933.2	24329_LVLVSPTSEQYDSLLR_2	0	1/O00178	y12/0.01	LVLVSPTSEQYDSLLR	2	light	1/O00178	y	1	12
910.494	488.319	77.5	461557_LVLVSPTSEQYDSLLR_2	-1	2621.2	24329_LVLVSPTSEQYDSLLR_2	0	1/O00178	y4/0.00	LVLVSPTSEQYDSLLR	2	light	1/O00178	y	1	4
910.494	1494.74	77.5	461570_LVLVSPTSEQYDSLLR_2	-1	2540.7	24329_LVLVSPTSEQYDSLLR_2	0	1/O00178	y13/0.02	LVLVSPTSEQYDSLLR	2	light	1/O00178	y	1	13
910.494	894.468	77.5	461561_LVLVSPTSEQYDSLLR_2	-1	2099	24329_LVLVSPTSEQYDSLLR_2	0	1/O00178	y7/0.00	LVLVSPTSEQYDSLLR	2	light	1/O00178	y	1	7
910.494	1110.54	77.5	461564_LVLVSPTSEQYDSLLR_2	-1	1876.5	24329_LVLVSPTSEQYDSLLR_2	0	1/O00178	y9/0.01	LVLVSPTSEQYDSLLR	2	light	1/O00178	y	1	9
607.332	766.409	77.5	461579_LVLVSPTSEQYDSLLR_3	-1	10000	24330_LVLVSPTSEQYDSLLR_3	0	1/O00178	y6/0.00	LVLVSPTSEQYDSLLR	3	light	1/O00178	y	1	6
607.332	488.319	77.5	461573_LVLVSPTSEQYDSLLR_3	-1	6464.5	24330_LVLVSPTSEQYDSLLR_3	0	1/O00178	y4/-0.00	LVLVSPTSEQYDSLLR	3	light	1/O00178	y	1	4
607.332	894.468	77.5	461582_LVLVSPTSEQYDSLLR_3	-1	6169.8	24330_LVLVSPTSEQYDSLLR_3	0	1/O00178	y7/0.01	LVLVSPTSEQYDSLLR	3	light	1/O00178	y	1	7
607.332	1110.54	77.5	461586_LVLVSPTSEQYDSLLR_3	-1	3245.5	24330_LVLVSPTSEQYDSLLR_3	0	1/O00178	y9/0.01	LVLVSPTSEQYDSLLR	3	light	1/O00178	y	1	9
607.332	654.825	77.5	461577_LVLVSPTSEQYDSLLR_3	-1	3167.4	24330_LVLVSPTSEQYDSLLR_3	0	1/O00178	y11^2/0.00	LVLVSPTSEQYDSLLR	3	light	1/O00178	y	2	11
607.332	877.468	77.5	461581_LVLVSPTSEQYDSLLR_3	-1	3044.6	24330_LVLVSPTSEQYDSLLR_3	0	1/O00178	y7-17/0.00	LVLVSPTSEQYDSLLR	3	light	1/O00178	y-17	1	7
727.697	1002.55	127.418	471652_MC(UniMod:39)PIFQISNVTGENLDLLK_3	-1	10000	24895_MC(UniMod:39)PIFQISNVTGENLDLLK_3	0	1/O00178	y9/0.02	MC(UniMod:39)PIFQISNVTGENLDLLK	3	light	1/O00178	y	1	9
727.697	901.499	127.418	471651_MC(UniMod:39)PIFQISNVTGENLDLLK_3	-1	8413.2	24895_MC(UniMod:39)PIFQISNVTGENLDLLK_3	0	1/O00178	y8/0.01	MC(UniMod:39)PIFQISNVTGENLDLLK	3	light	1/O00178	y	1	8
727.697	601.392	127.418	471646_MC(UniMod:39)PIFQISNVTGENLDLLK_3	-1	3680.7	24895_MC(UniMod:39)PIFQISNVTGENLDLLK_3	0	1/O00178	y5/-0.02	MC(UniMod:39)PIFQISNVTGENLDLLK	3	light	1/O00178	y	1	5
727.697	766.308	127.418	471648_MC(UniMod:39)PIFQISNVTGENLDLLK_3	-1	3154.9	24895_MC(UniMod:39)PIFQISNVTGENLDLLK_3	0	1/O00178	b6/0.04	MC(UniMod:39)PIFQISNVTGENLDLLK	3	light	1/O00178	b	1	6
727.697	879.393	127.418	471650_MC(UniMod:39)PIFQISNVTGENLDLLK_3	-1	2103.3	24895_MC(UniMod:39)PIFQISNVTGENLDLLK_3	0	1/O00178	b7/0.02	MC(UniMod:39)PIFQISNVTGENLDLLK	3	light	1/O00178	b	1	7
727.697	515.282	127.418	471645_MC(UniMod:39)PIFQISNVTGENLDLLK_3	-1	2103.3	24895_MC(UniMod:39)PIFQISNVTGENLDLLK_3	0	1/O00178	y14^3/-0.04	MC(UniMod:39)PIFQISNVTGENLDLLK	3	light	1/O00178	y	3	14
545.808	812.499	88.0027	475411_MFLNLLSPR_2	-1	10000	25102_MFLNLLSPR_2	0	1/O00178	y7/0.01	MFLNLLSPR	2	light	1/O00178	y	1	7
545.808	699.415	88.0027	475408_MFLNLLSPR_2	-1	8722.5	25102_MFLNLLSPR_2	0	1/O00178	y6/0.01	MFLNLLSPR	2	light	1/O00178	y	1	6
545.808	472.288	88.0027	475400_MFLNLLSPR_2	-1	5752.4	25102_MFLNLLSPR_2	0	1/O00178	y4/0.00	MFLNLLSPR	2	light	1/O00178	y	1	4
545.808	585.372	88.0027	475403_MFLNLLSPR_2	-1	3764.8	25102_MFLNLLSPR_2	0	1/O00178	y5/0.01	MFLNLLSPR	2	light	1/O00178	y	1	5
545.808	959.567	88.0027	475413_MFLNLLSPR_2	-1	2994.9	25102_MFLNLLSPR_2	0	1/O00178	y8/0.01	MFLNLLSPR	2	light	1/O00178	y	1	8
545.808	506.243	88.0027	475401_MFLNLLSPR_2	-1	976.7	25102_MFLNLLSPR_2	0	1/O00178	b4/0.02	MFLNLLSPR	2	light	1/O00178	b	1	4
529.952	514.371	100.709	608585_SMAEQIEADVILLR_3	-1	10000	32047_SMAEQIEADVILLR_3	0	1/O00178	y4/0.01	SMAEQIEADVILLR	3	light	1/O00178	y	1	4
529.952	401.287	100.709	608584_SMAEQIEADVILLR_3	-1	7077.4	32047_SMAEQIEADVILLR_3	0	1/O00178	y3/0.01	SMAEQIEADVILLR	3	light	1/O00178	y	1	3
529.952	613.44	100.709	608587_SMAEQIEADVILLR_3	-1	5628.9	32047_SMAEQIEADVILLR_3	0	1/O00178	y5/0.00	SMAEQIEADVILLR	3	light	1/O00178	y	1	5
529.952	728.467	100.709	608589_SMAEQIEADVILLR_3	-1	5628.9	32047_SMAEQIEADVILLR_3	0	1/O00178	y6/0.01	SMAEQIEADVILLR	3	light	1/O00178	y	1	6
529.952	799.504	100.709	608590_SMAEQIEADVILLR_3	-1	5628.9	32047_SMAEQIEADVILLR_3	0	1/O00178	y7/0.02	SMAEQIEADVILLR	3	light	1/O00178	y	1	7
529.952	547.218	100.709	608586_SMAEQIEADVILLR_3	-1	3752.7	32047_SMAEQIEADVILLR_3	0	1/O00178	b5/0.01	SMAEQIEADVILLR	3	light	1/O00178	b	1	5
514.79	660.331	1.77394	691098_VAVVGNVDAGK_2	-1	10000	36417_VAVVGNVDAGK_2	0	1/O00178	y7/0.00	VAVVGNVDAGK	2	light	1/O00178	y	1	7
514.79	759.4	1.77394	691099_VAVVGNVDAGK_2	-1	9520	36417_VAVVGNVDAGK_2	0	1/O00178	y8/0.01	VAVVGNVDAGK	2	light	1/O00178	y	1	8
514.79	858.468	1.77394	691101_VAVVGNVDAGK_2	-1	5473.9	36417_VAVVGNVDAGK_2	0	1/O00178	y9/0.01	VAVVGNVDAGK	2	light	1/O00178	y	1	9
514.79	929.505	1.77394	691103_VAVVGNVDAGK_2	-1	1834.8	36417_VAVVGNVDAGK_2	0	1/O00178	y10/0.00	VAVVGNVDAGK	2	light	1/O00178	y	1	10
514.79	603.31	1.77394	691094_VAVVGNVDAGK_2	-1	850.5	36417_VAVVGNVDAGK_2	0	1/O00178	y6/0.00	VAVVGNVDAGK	2	light	1/O00178	y	1	6
514.79	489.267	1.77394	691092_VAVVGNVDAGK_2	-1	607.5	36417_VAVVGNVDAGK_2	0	1/O00178	y5/0.00	VAVVGNVDAGK	2	light	1/O00178	y	1	5
796.05	817.41	90.0033	169098_FAVNFQTGFSGNDIAFHFNPR_3	-1	6021.6	9252_FAVNFQTGFSGNDIAFHFNPR_3	0	1/O00182	y6/-0.02,y15-46^2/-0.01	FAVNFQTGFSGNDIAFHFNPR	3	light	1/O00182	y	1	6
796.05	888.447	90.0033	169099_FAVNFQTGFSGNDIAFHFNPR_3	-1	5871.9	9252_FAVNFQTGFSGNDIAFHFNPR_3	0	1/O00182	y7/0.01	FAVNFQTGFSGNDIAFHFNPR	3	light	1/O00182	y	1	7
796.05	533.283	90.0033	169091_FAVNFQTGFSGNDIAFHFNPR_3	-1	5602.3	9252_FAVNFQTGFSGNDIAFHFNPR_3	0	1/O00182	y4/-0.02,b10-34^2/0.02	FAVNFQTGFSGNDIAFHFNPR	3	light	1/O00182	y	1	4
796.05	1001.53	90.0033	169102_FAVNFQTGFSGNDIAFHFNPR_3	-1	5365.2	9252_FAVNFQTGFSGNDIAFHFNPR_3	0	1/O00182	y8/-0.02	FAVNFQTGFSGNDIAFHFNPR	3	light	1/O00182	y	1	8
796.05	670.342	90.0033	169093_FAVNFQTGFSGNDIAFHFNPR_3	-1	4322.2	9252_FAVNFQTGFSGNDIAFHFNPR_3	0	1/O00182	y5/0.01,b13-46^2/0.04,y12-35^2/0.04	FAVNFQTGFSGNDIAFHFNPR	3	light	1/O00182	y	1	5
796.05	679.331	90.0033	169094_FAVNFQTGFSGNDIAFHFNPR_3	-1	4029.9	9252_FAVNFQTGFSGNDIAFHFNPR_3	0	1/O00182	y12-17^2/-0.01,a6/-0.05,a13^2/-0.00	FAVNFQTGFSGNDIAFHFNPR	3	light	1/O00182	y-17	2	12
984.006	666.346	145.258	490322_MTDLLEEGITVVENIYK_2	-1	10000	25932_MTDLLEEGITVVENIYK_2	0	1/O00186	y5/-0.00	MTDLLEEGITVVENIYK	2	light	1/O00186	y	1	5
984.006	1135.64	145.258	490325_MTDLLEEGITVVENIYK_2	-1	8036	25932_MTDLLEEGITVVENIYK_2	0	1/O00186	y10/0.01	MTDLLEEGITVVENIYK	2	light	1/O00186	y	1	10
984.006	1393.72	145.258	490327_MTDLLEEGITVVENIYK_2	-1	8000.2	25932_MTDLLEEGITVVENIYK_2	0	1/O00186	y12/0.03	MTDLLEEGITVVENIYK	2	light	1/O00186	y	1	12
984.006	965.53	145.258	490324_MTDLLEEGITVVENIYK_2	-1	8000	25932_MTDLLEEGITVVENIYK_2	0	1/O00186	y8/0.00	MTDLLEEGITVVENIYK	2	light	1/O00186	y	1	8
984.006	871.397	145.258	490323_MTDLLEEGITVVENIYK_2	-1	4000.2	25932_MTDLLEEGITVVENIYK_2	0	1/O00186	b8-18/0.04	MTDLLEEGITVVENIYK	2	light	1/O00186	b-18	1	8
984.006	1264.68	145.258	490326_MTDLLEEGITVVENIYK_2	-1	4000	25932_MTDLLEEGITVVENIYK_2	0	1/O00186	y11/-0.01	MTDLLEEGITVVENIYK	2	light	1/O00186	y	1	11
656.34	765.414	145.258	490337_MTDLLEEGITVVENIYK_3	-1	10000	25933_MTDLLEEGITVVENIYK_3	0	1/O00186	y6/0.01	MTDLLEEGITVVENIYK	3	light	1/O00186	y	1	6
656.34	965.53	145.258	490343_MTDLLEEGITVVENIYK_3	-1	6465.5	25933_MTDLLEEGITVVENIYK_3	0	1/O00186	y8/0.01	MTDLLEEGITVVENIYK	3	light	1/O00186	y	1	8
656.34	864.483	145.258	490340_MTDLLEEGITVVENIYK_3	-1	4101.1	25933_MTDLLEEGITVVENIYK_3	0	1/O00186	y7/0.01	MTDLLEEGITVVENIYK	3	light	1/O00186	y	1	7
656.34	666.346	145.258	490335_MTDLLEEGITVVENIYK_3	-1	3943.2	25933_MTDLLEEGITVVENIYK_3	0	1/O00186	y5/0.00	MTDLLEEGITVVENIYK	3	light	1/O00186	y	1	5
656.34	889.397	145.258	490342_MTDLLEEGITVVENIYK_3	-1	2812.2	25933_MTDLLEEGITVVENIYK_3	0	1/O00186	b8/0.01	MTDLLEEGITVVENIYK	3	light	1/O00186	b	1	8
656.34	871.397	145.258	490341_MTDLLEEGITVVENIYK_3	-1	1464.8	25933_MTDLLEEGITVVENIYK_3	0	1/O00186	b8-18/0.01	MTDLLEEGITVVENIYK	3	light	1/O00186	b-18	1	8
799.113	1266.73	59.1652	523849_NWSYLGVPIVPQSQQGKPLRK_3	-1	10000	27844_NWSYLGVPIVPQSQQGKPLRK_3	0	1/O00186	y11/0.03	NWSYLGVPIVPQSQQGKPLRK	3	light	1/O00186	y	1	11
799.113	788.47	59.1652	523837_NWSYLGVPIVPQSQQGKPLRK_3	-1	4310.9	27844_NWSYLGVPIVPQSQQGKPLRK_3	0	1/O00186	y14^2/0.01	NWSYLGVPIVPQSQQGKPLRK	3	light	1/O00186	y	2	14
799.113	1575.93	59.1652	523851_NWSYLGVPIVPQSQQGKPLRK_3	-1	4268.7	27844_NWSYLGVPIVPQSQQGKPLRK_3	0	1/O00186	y14/0.03	NWSYLGVPIVPQSQQGKPLRK	3	light	1/O00186	y	1	14
799.113	633.867	59.1652	523833_NWSYLGVPIVPQSQQGKPLRK_3	-1	2312.5	27844_NWSYLGVPIVPQSQQGKPLRK_3	0	1/O00186	y11^2/0.01	NWSYLGVPIVPQSQQGKPLRK	3	light	1/O00186	y	2	11
799.113	954.584	59.1652	523843_NWSYLGVPIVPQSQQGKPLRK_3	-1	1995.5	27844_NWSYLGVPIVPQSQQGKPLRK_3	0	1/O00186	y8/-0.03	NWSYLGVPIVPQSQQGKPLRK	3	light	1/O00186	y	1	8
799.113	625.367	59.1652	523832_NWSYLGVPIVPQSQQGKPLRK_3	-1	1957.3	27844_NWSYLGVPIVPQSQQGKPLRK_3	0	1/O00186	y11-17^2/-0.01	NWSYLGVPIVPQSQQGKPLRK	3	light	1/O00186	y-17	2	11
596.834	891.497	76.4556	673092_TSLSALTQLMK_2	-1	10000	35464_TSLSALTQLMK_2	0	1/O00186	y8/0.01	TSLSALTQLMK	2	light	1/O00186	y	1	8
596.834	804.465	76.4556	673090_TSLSALTQLMK_2	-1	2922.1	35464_TSLSALTQLMK_2	0	1/O00186	y7/0.02	TSLSALTQLMK	2	light	1/O00186	y	1	7
596.834	733.428	76.4556	673089_TSLSALTQLMK_2	-1	2759.7	35464_TSLSALTQLMK_2	0	1/O00186	y6/0.01	TSLSALTQLMK	2	light	1/O00186	y	1	6
596.834	620.344	76.4556	673088_TSLSALTQLMK_2	-1	2597.4	35464_TSLSALTQLMK_2	0	1/O00186	y5/0.00	TSLSALTQLMK	2	light	1/O00186	y	1	5
596.834	1004.58	76.4556	673094_TSLSALTQLMK_2	-1	2289	35464_TSLSALTQLMK_2	0	1/O00186	y9/0.02	TSLSALTQLMK	2	light	1/O00186	y	1	9
596.834	1091.61	76.4556	673095_TSLSALTQLMK_2	-1	1623.4	35464_TSLSALTQLMK_2	0	1/O00186	y10/0.02	TSLSALTQLMK	2	light	1/O00186	y	1	10
504.844	683.445	78.5	722124_VLLPVLLNK_2	-1	10000	38055_VLLPVLLNK_2	0	1/O00186	y6/0.00	VLLPVLLNK	2	light	1/O00186	y	1	6
504.844	796.529	78.5	722125_VLLPVLLNK_2	-1	4604.9	38055_VLLPVLLNK_2	0	1/O00186	y7/0.01	VLLPVLLNK	2	light	1/O00186	y	1	7
504.844	487.324	78.5	722123_VLLPVLLNK_2	-1	1544.7	38055_VLLPVLLNK_2	0	1/O00186	y4/-0.00,p-35^2/-0.00	VLLPVLLNK	2	light	1/O00186	y	1	4
504.844	423.297	78.5	722121_VLLPVLLNK_2	-1	1366.9	38055_VLLPVLLNK_2	0	1/O00186	b4/0.00,b8-17^2/0.02	VLLPVLLNK	2	light	1/O00186	b	1	4
504.844	446.31	78.5	722122_VLLPVLLNK_2	-1	1245.1	38055_VLLPVLLNK_2	0	1/O00186	y8-18^2/-0.04	VLLPVLLNK	2	light	1/O00186	y-18	2	8
504.844	909.613	78.5	722126_VLLPVLLNK_2	-1	888.6	38055_VLLPVLLNK_2	0	1/O00186	y8/0.01	VLLPVLLNK	2	light	1/O00186	y	1	8
964.931	1201.52	20.1	307078_INEELESQYQQSMDSK_2	-1	10000	16551_INEELESQYQQSMDSK_2	0	1/O00193	y10/0.02	INEELESQYQQSMDSK	2	light	1/O00193	y	1	10
964.931	1330.56	20.1	307079_INEELESQYQQSMDSK_2	-1	8153.7	16551_INEELESQYQQSMDSK_2	0	1/O00193	y11/0.03	INEELESQYQQSMDSK	2	light	1/O00193	y	1	11
964.931	567.244	20.1	307068_INEELESQYQQSMDSK_2	-1	6804.5	16551_INEELESQYQQSMDSK_2	0	1/O00193	y5/0.01	INEELESQYQQSMDSK	2	light	1/O00193	y	1	5
964.931	486.219	20.1	307067_INEELESQYQQSMDSK_2	-1	5284.7	16551_INEELESQYQQSMDSK_2	0	1/O00193	b4/0.00	INEELESQYQQSMDSK	2	light	1/O00193	b	1	4
964.931	986.425	20.1	307075_INEELESQYQQSMDSK_2	-1	4903.5	16551_INEELESQYQQSMDSK_2	0	1/O00193	y8/0.02	INEELESQYQQSMDSK	2	light	1/O00193	y	1	8
964.931	1443.64	20.1	307080_INEELESQYQQSMDSK_2	-1	3987.1	16551_INEELESQYQQSMDSK_2	0	1/O00193	y12/0.03	INEELESQYQQSMDSK	2	light	1/O00193	y	1	12
643.623	806.361	20.1185	307091_INEELESQYQQSMDSK_3	-1	2098.5	16552_INEELESQYQQSMDSK_3	0	1/O00193	y7-17/0.02	INEELESQYQQSMDSK	3	light	1/O00193	y-17	1	7
643.623	599.304	20.1185	307087_INEELESQYQQSMDSK_3	-1	2048.5	16552_INEELESQYQQSMDSK_3	0	1/O00193	b5/0.02	INEELESQYQQSMDSK	3	light	1/O00193	b	1	5
643.623	986.425	20.1185	307095_INEELESQYQQSMDSK_3	-1	1912.3	16552_INEELESQYQQSMDSK_3	0	1/O00193	y8/0.01	INEELESQYQQSMDSK	3	light	1/O00193	y	1	8
643.623	677.303	20.1185	307088_INEELESQYQQSMDSK_3	-1	1744.7	16552_INEELESQYQQSMDSK_3	0	1/O00193	y6-18/-0.00	INEELESQYQQSMDSK	3	light	1/O00193	y-18	1	6
643.623	839.362	20.1185	307093_INEELESQYQQSMDSK_3	-1	1303.6	16552_INEELESQYQQSMDSK_3	0	1/O00193	b14-18^2/0.05	INEELESQYQQSMDSK	3	light	1/O00193	b-18	2	14
643.623	695.303	20.1185	307089_INEELESQYQQSMDSK_3	-1	1303.5	16552_INEELESQYQQSMDSK_3	0	1/O00193	y6/0.00	INEELESQYQQSMDSK	3	light	1/O00193	y	1	6
407.706	515.257	-21.5454	12208_ADLPDQR_2	-1	10000	636_ADLPDQR_2	0	1/O00194	y4/0.00	ADLPDQR	2	light	1/O00194	y	1	4
407.706	628.341	-21.5454	12210_ADLPDQR_2	-1	1727.9	636_ADLPDQR_2	0	1/O00194	y5/0.00	ADLPDQR	2	light	1/O00194	y	1	5
407.706	418.204	-21.5454	12205_ADLPDQR_2	-1	1118.5	636_ADLPDQR_2	0	1/O00194	y3/0.00	ADLPDQR	2	light	1/O00194	y	1	3
407.706	743.368	-21.5454	12212_ADLPDQR_2	-1	620.9	636_ADLPDQR_2	0	1/O00194	y6/0.00	ADLPDQR	2	light	1/O00194	y	1	6
407.706	498.257	-21.5454	12207_ADLPDQR_2	-1	376.6	636_ADLPDQR_2	0	1/O00194	y4-17/0.00	ADLPDQR	2	light	1/O00194	y-17	1	4
407.706	401.204	-21.5454	12204_ADLPDQR_2	-1	118.3	636_ADLPDQR_2	0	1/O00194	y3-17/-0.01	ADLPDQR	2	light	1/O00194	y-17	1	3
623.36	1075.61	124.2	66350_AVETLLDLIMK_2	-1	10000	3494_AVETLLDLIMK_2	0	1/O00194	y9/0.01	AVETLLDLIMK	2	light	1/O00194	y	1	9
623.36	732.432	124.2	66346_AVETLLDLIMK_2	-1	8359	3494_AVETLLDLIMK_2	0	1/O00194	y6/0.01	AVETLLDLIMK	2	light	1/O00194	y	1	6
623.36	946.564	124.2	66348_AVETLLDLIMK_2	-1	7743.5	3494_AVETLLDLIMK_2	0	1/O00194	y8/0.01	AVETLLDLIMK	2	light	1/O00194	y	1	8
623.36	845.516	124.2	66347_AVETLLDLIMK_2	-1	4090.9	3494_AVETLLDLIMK_2	0	1/O00194	y7/0.01	AVETLLDLIMK	2	light	1/O00194	y	1	7
623.36	1057.61	124.2	66349_AVETLLDLIMK_2	-1	2704.5	3494_AVETLLDLIMK_2	0	1/O00194	y9-18/0.01	AVETLLDLIMK	2	light	1/O00194	y-18	1	9
623.36	504.321	124.2	66342_AVETLLDLIMK_2	-1	2452.9	3494_AVETLLDLIMK_2	0	1/O00194	y4/0.00	AVETLLDLIMK	2	light	1/O00194	y	1	4
415.909	619.348	124.2	66355_AVETLLDLIMK_3	-1	10000	3495_AVETLLDLIMK_3	0	1/O00194	y5/0.00	AVETLLDLIMK	3	light	1/O00194	y	1	5
415.909	732.432	124.2	66356_AVETLLDLIMK_3	-1	4382.6	3495_AVETLLDLIMK_3	0	1/O00194	y6/0.01	AVETLLDLIMK	3	light	1/O00194	y	1	6
415.909	496.287	124.2	66352_AVETLLDLIMK_3	-1	4371.6	3495_AVETLLDLIMK_3	0	1/O00194	b5-18/0.00	AVETLLDLIMK	3	light	1/O00194	b-18	1	5
415.909	504.321	124.2	66353_AVETLLDLIMK_3	-1	4168	3495_AVETLLDLIMK_3	0	1/O00194	y4/0.00	AVETLLDLIMK	3	light	1/O00194	y	1	4
415.909	514.287	124.2	66354_AVETLLDLIMK_3	-1	3199.6	3495_AVETLLDLIMK_3	0	1/O00194	b5/0.01	AVETLLDLIMK	3	light	1/O00194	b	1	5
415.909	383.203	124.2	66351_AVETLLDLIMK_3	-1	2123.9	3495_AVETLLDLIMK_3	0	1/O00194	b4-18/0.01	AVETLLDLIMK	3	light	1/O00194	b-18	1	4
649.345	1023.5	21.7702	748189_VVNVANVGAVPSGQDNIHR_3	-1	10000	39462_VVNVANVGAVPSGQDNIHR_3	0	1/O00203	y9/0.01	VVNVANVGAVPSGQDNIHR	3	light	1/O00203	y	1	9
649.345	1250.62	21.7702	748194_VVNVANVGAVPSGQDNIHR_3	-1	1962.6	39462_VVNVANVGAVPSGQDNIHR_3	0	1/O00203	y12/0.01	VVNVANVGAVPSGQDNIHR	3	light	1/O00203	y	1	12
649.345	512.252	21.7702	748166_VVNVANVGAVPSGQDNIHR_3	-1	1557.9	39462_VVNVANVGAVPSGQDNIHR_3	0	1/O00203	y9^2/0.00,y15^3/-0.01	VVNVANVGAVPSGQDNIHR	3	light	1/O00203	y	2	9
649.345	926.444	21.7702	748187_VVNVANVGAVPSGQDNIHR_3	-1	1230.4	39462_VVNVANVGAVPSGQDNIHR_3	0	1/O00203	y8/0.01	VVNVANVGAVPSGQDNIHR	3	light	1/O00203	y	1	8
649.345	1122.57	21.7702	748190_VVNVANVGAVPSGQDNIHR_3	-1	1101.2	39462_VVNVANVGAVPSGQDNIHR_3	0	1/O00203	y10/0.01	VVNVANVGAVPSGQDNIHR	3	light	1/O00203	y	1	10
649.345	539.305	21.7702	748168_VVNVANVGAVPSGQDNIHR_3	-1	1052.7	39462_VVNVANVGAVPSGQDNIHR_3	0	1/O00203	y4/0.00,y16-18^3/0.02,y10-45^2/0.03	VVNVANVGAVPSGQDNIHR	3	light	1/O00203	y	1	4
629.337	899.499	103.962	227463_GLGMTLSYLFR_2	-1	10000	12381_GLGMTLSYLFR_2	0	1/O00217	y7/0.01	GLGMTLSYLFR	2	light	1/O00217	y	1	7
629.337	685.367	103.962	227461_GLGMTLSYLFR_2	-1	6489	12381_GLGMTLSYLFR_2	0	1/O00217	y5/0.00	GLGMTLSYLFR	2	light	1/O00217	y	1	5
629.337	798.451	103.962	227462_GLGMTLSYLFR_2	-1	3743.3	12381_GLGMTLSYLFR_2	0	1/O00217	y6/0.01	GLGMTLSYLFR	2	light	1/O00217	y	1	6
629.337	1087.56	103.962	227466_GLGMTLSYLFR_2	-1	2946.1	12381_GLGMTLSYLFR_2	0	1/O00217	y9/0.02	GLGMTLSYLFR	2	light	1/O00217	y	1	9
629.337	598.335	103.962	227460_GLGMTLSYLFR_2	-1	1943.6	12381_GLGMTLSYLFR_2	0	1/O00217	y4/0.00	GLGMTLSYLFR	2	light	1/O00217	y	1	4
629.337	1030.54	103.962	227464_GLGMTLSYLFR_2	-1	807	12381_GLGMTLSYLFR_2	0	1/O00217	y8/0.03	GLGMTLSYLFR	2	light	1/O00217	y	1	8
589.832	851.441	112.7	659860_TLLWTELFR_2	-1	10000	34781_TLLWTELFR_2	0	1/O00217	y6/0.01	TLLWTELFR	2	light	1/O00217	y	1	6
589.832	964.525	112.7	659862_TLLWTELFR_2	-1	9352.9	34781_TLLWTELFR_2	0	1/O00217	y7/0.01	TLLWTELFR	2	light	1/O00217	y	1	7
589.832	665.362	112.7	659858_TLLWTELFR_2	-1	6302.6	34781_TLLWTELFR_2	0	1/O00217	y5/0.00	TLLWTELFR	2	light	1/O00217	y	1	5
589.832	564.314	112.7	659857_TLLWTELFR_2	-1	1416.8	34781_TLLWTELFR_2	0	1/O00217	y4/0.00	TLLWTELFR	2	light	1/O00217	y	1	4
589.832	435.271	112.7	659854_TLLWTELFR_2	-1	1066.6	34781_TLLWTELFR_2	0	1/O00217	y3/-0.00	TLLWTELFR	2	light	1/O00217	y	1	3
589.832	833.441	112.7	659859_TLLWTELFR_2	-1	890.4	34781_TLLWTELFR_2	0	1/O00217	y6-18/0.01	TLLWTELFR	2	light	1/O00217	y-18	1	6
456.581	533.268	16.2347	635386_TALHLAVETQER_3	-1	6463.8	33466_TALHLAVETQER_3	0	1/O00221	y4/0.00,y9-17^2/-0.00	TALHLAVETQER	3	light	1/O00221	y	1	4
456.581	662.31	16.2347	635392_TALHLAVETQER_3	-1	5950.2	33466_TALHLAVETQER_3	0	1/O00221	y5/0.00	TALHLAVETQER	3	light	1/O00221	y	1	5
456.581	607.356	16.2347	635390_TALHLAVETQER_3	-1	4827.6	33466_TALHLAVETQER_3	0	1/O00221	b6/0.00	TALHLAVETQER	3	light	1/O00221	b	1	6
456.581	815.416	16.2347	635397_TALHLAVETQER_3	-1	3632.2	33466_TALHLAVETQER_3	0	1/O00221	y7-17/0.01	TALHLAVETQER	3	light	1/O00221	y-17	1	7
456.581	536.319	16.2347	635387_TALHLAVETQER_3	-1	3090.4	33466_TALHLAVETQER_3	0	1/O00221	b5/0.00	TALHLAVETQER	3	light	1/O00221	b	1	5
456.581	644.31	16.2347	635391_TALHLAVETQER_3	-1	3043.6	33466_TALHLAVETQER_3	0	1/O00221	y5-18/0.00	TALHLAVETQER	3	light	1/O00221	y-18	1	5
560.309	700.326	26.0456	16539_AELRDDPIISTHLAK_3	-1	10000	865_AELRDDPIISTHLAK_3	0	1/O00231	b6/0.01	AELRDDPIISTHLAK	3	light	1/O00231	b	1	6
560.309	769.457	26.0456	16541_AELRDDPIISTHLAK_3	-1	8075.5	865_AELRDDPIISTHLAK_3	0	1/O00231	y7/0.01	AELRDDPIISTHLAK	3	light	1/O00231	y	1	7
560.309	656.373	26.0456	16537_AELRDDPIISTHLAK_3	-1	7788.7	865_AELRDDPIISTHLAK_3	0	1/O00231	y6/0.01,b6-44/0.04	AELRDDPIISTHLAK	3	light	1/O00231	y	1	6
560.309	910.463	26.0456	16545_AELRDDPIISTHLAK_3	-1	7162.3	865_AELRDDPIISTHLAK_3	0	1/O00231	b8/0.01	AELRDDPIISTHLAK	3	light	1/O00231	b	1	8
560.309	797.379	26.0456	16542_AELRDDPIISTHLAK_3	-1	6241.5	865_AELRDDPIISTHLAK_3	0	1/O00231	b7/0.01	AELRDDPIISTHLAK	3	light	1/O00231	b	1	7
560.309	682.326	26.0456	16538_AELRDDPIISTHLAK_3	-1	2128.3	865_AELRDDPIISTHLAK_3	0	1/O00231	b6-18/0.00	AELRDDPIISTHLAK	3	light	1/O00231	b-18	1	6
495.764	791.426	3.23665	54804_AQSLLSTDR_2	-1	10000	2882_AQSLLSTDR_2	0	1/O00231	y7/0.01	AQSLLSTDR	2	light	1/O00231	y	1	7
495.764	591.31	3.23665	54800_AQSLLSTDR_2	-1	3247.5	2882_AQSLLSTDR_2	0	1/O00231	y5/0.00	AQSLLSTDR	2	light	1/O00231	y	1	5
495.764	478.226	3.23665	54797_AQSLLSTDR_2	-1	2750.7	2882_AQSLLSTDR_2	0	1/O00231	y4/0.00,p-35^2/-0.02,b5-35/-0.04	AQSLLSTDR	2	light	1/O00231	y	1	4
495.764	704.394	3.23665	54802_AQSLLSTDR_2	-1	2360.3	2882_AQSLLSTDR_2	0	1/O00231	y6/0.00	AQSLLSTDR	2	light	1/O00231	y	1	6
495.764	902.484	3.23665	54805_AQSLLSTDR_2	-1	856.8	2882_AQSLLSTDR_2	0	1/O00231	y8-17/0.01	AQSLLSTDR	2	light	1/O00231	y-17	1	8
495.764	773.426	3.23665	54803_AQSLLSTDR_2	-1	508	2882_AQSLLSTDR_2	0	1/O00231	y7-18/0.00	AQSLLSTDR	2	light	1/O00231	y-18	1	7
613.843	751.757	72.853	54817_AQSLLSTDREASIDILHSIVKR_4	-1	10000	2883_AQSLLSTDREASIDILHSIVKR_4	0	1/O00231	y20^3/0.00	AQSLLSTDREASIDILHSIVKR	4	light	1/O00231	y	3	20
613.843	739.457	72.853	54816_AQSLLSTDREASIDILHSIVKR_4	-1	5484.7	2883_AQSLLSTDREASIDILHSIVKR_4	0	1/O00231	y6/0.01	AQSLLSTDREASIDILHSIVKR	4	light	1/O00231	y	1	6
613.843	602.398	72.853	54811_AQSLLSTDREASIDILHSIVKR_4	-1	3309.7	2883_AQSLLSTDREASIDILHSIVKR_4	0	1/O00231	y5/0.01	AQSLLSTDREASIDILHSIVKR	4	light	1/O00231	y	1	5
613.843	852.541	72.853	54818_AQSLLSTDREASIDILHSIVKR_4	-1	2836.9	2883_AQSLLSTDREASIDILHSIVKR_4	0	1/O00231	y7/0.01	AQSLLSTDREASIDILHSIVKR	4	light	1/O00231	y	1	7
613.843	722.746	72.853	54815_AQSLLSTDREASIDILHSIVKR_4	-1	1891.3	2883_AQSLLSTDREASIDILHSIVKR_4	0	1/O00231	y19^3/0.01	AQSLLSTDREASIDILHSIVKR	4	light	1/O00231	y	3	19
613.843	685.052	72.853	54814_AQSLLSTDREASIDILHSIVKR_4	-1	1654.8	2883_AQSLLSTDREASIDILHSIVKR_4	0	1/O00231	y18^3/-0.00	AQSLLSTDREASIDILHSIVKR	4	light	1/O00231	y	3	18
758.86	1031.5	4.3	93527_DIQENDEEAVQVK_2	-1	9966.3	5097_DIQENDEEAVQVK_2	0	1/O00231	y9/0.01	DIQENDEEAVQVK	2	light	1/O00231	y	1	9
758.86	1160.54	4.3	93529_DIQENDEEAVQVK_2	-1	8031.5	5097_DIQENDEEAVQVK_2	0	1/O00231	y10/0.01	DIQENDEEAVQVK	2	light	1/O00231	y	1	10
758.86	635.804	4.3	93520_DIQENDEEAVQVK_2	-1	4798.7	5097_DIQENDEEAVQVK_2	0	1/O00231	y11-18^2/0.01	DIQENDEEAVQVK	2	light	1/O00231	y-18	2	11
758.86	544.345	4.3	93519_DIQENDEEAVQVK_2	-1	4043.6	5097_DIQENDEEAVQVK_2	0	1/O00231	y5/0.00	DIQENDEEAVQVK	2	light	1/O00231	y	1	5
758.86	1271.54	4.3	93531_DIQENDEEAVQVK_2	-1	3954.3	5097_DIQENDEEAVQVK_2	0	1/O00231	b11/0.05,y11-17/0.01	DIQENDEEAVQVK	2	light	1/O00231	b	1	11
758.86	917.457	4.3	93524_DIQENDEEAVQVK_2	-1	3836.6	5097_DIQENDEEAVQVK_2	0	1/O00231	y8/0.01	DIQENDEEAVQVK	2	light	1/O00231	y	1	8
506.242	544.345	4.32259	93537_DIQENDEEAVQVK_3	-1	6942.9	5098_DIQENDEEAVQVK_3	0	1/O00231	y5/0.00	DIQENDEEAVQVK	3	light	1/O00231	y	1	5
506.242	673.388	4.32259	93542_DIQENDEEAVQVK_3	-1	6340.7	5098_DIQENDEEAVQVK_3	0	1/O00231	y6/0.01	DIQENDEEAVQVK	3	light	1/O00231	y	1	6
506.242	473.308	4.32259	93534_DIQENDEEAVQVK_3	-1	4403.1	5098_DIQENDEEAVQVK_3	0	1/O00231	y4/-0.01	DIQENDEEAVQVK	3	light	1/O00231	y	1	4
506.242	486.219	4.32259	93535_DIQENDEEAVQVK_3	-1	3157.5	5098_DIQENDEEAVQVK_3	0	1/O00231	b4/0.00	DIQENDEEAVQVK	3	light	1/O00231	b	1	4
506.242	715.289	4.32259	93543_DIQENDEEAVQVK_3	-1	2452.4	5098_DIQENDEEAVQVK_3	0	1/O00231	b6/0.01	DIQENDEEAVQVK	3	light	1/O00231	b	1	6
506.242	635.804	4.32259	93538_DIQENDEEAVQVK_3	-1	1892.7	5098_DIQENDEEAVQVK_3	0	1/O00231	y11-18^2/0.00	DIQENDEEAVQVK	3	light	1/O00231	y-18	2	11
442.254	462.779	66.5	120574_EASIDILHSIVK_3	-1	10000	6644_EASIDILHSIVK_3	0	1/O00231	y8^2/0.00	EASIDILHSIVK	3	light	1/O00231	y	2	8
442.254	696.44	66.5	120581_EASIDILHSIVK_3	-1	4508.9	6644_EASIDILHSIVK_3	0	1/O00231	y6/0.00,b7-46/0.05	EASIDILHSIVK	3	light	1/O00231	y	1	6
442.254	583.356	66.5	120578_EASIDILHSIVK_3	-1	4380.5	6644_EASIDILHSIVK_3	0	1/O00231	y5/0.00	EASIDILHSIVK	3	light	1/O00231	y	1	5
442.254	924.551	66.5	120585_EASIDILHSIVK_3	-1	4074.6	6644_EASIDILHSIVK_3	0	1/O00231	y8/0.00	EASIDILHSIVK	3	light	1/O00231	y	1	8
442.254	562.837	66.5	120576_EASIDILHSIVK_3	-1	3693.8	6644_EASIDILHSIVK_3	0	1/O00231	y10^2/0.00	EASIDILHSIVK	3	light	1/O00231	y	2	10
442.254	519.321	66.5	120575_EASIDILHSIVK_3	-1	1948.4	6644_EASIDILHSIVK_3	0	1/O00231	y9^2/0.00	EASIDILHSIVK	3	light	1/O00231	y	2	9
494.288	540.83	52.7773	120595_EASIDILHSIVKR_3	-1	10000	6645_EASIDILHSIVKR_3	0	1/O00231	y9^2/0.00	EASIDILHSIVKR	3	light	1/O00231	y	2	9
494.288	739.457	52.7773	120602_EASIDILHSIVKR_3	-1	5714.9	6645_EASIDILHSIVKR_3	0	1/O00231	y6/0.01	EASIDILHSIVKR	3	light	1/O00231	y	1	6
494.288	602.398	52.7773	120597_EASIDILHSIVKR_3	-1	5133.4	6645_EASIDILHSIVKR_3	0	1/O00231	y5/0.00	EASIDILHSIVKR	3	light	1/O00231	y	1	5
494.288	640.888	52.7773	120598_EASIDILHSIVKR_3	-1	2853.1	6645_EASIDILHSIVKR_3	0	1/O00231	y11^2/0.00	EASIDILHSIVKR	3	light	1/O00231	y	2	11
494.288	597.372	52.7773	120596_EASIDILHSIVKR_3	-1	2552.5	6645_EASIDILHSIVKR_3	0	1/O00231	y10^2/0.00	EASIDILHSIVKR	3	light	1/O00231	y	2	10
494.288	483.316	52.7773	120590_EASIDILHSIVKR_3	-1	2146.4	6645_EASIDILHSIVKR_3	0	1/O00231	y8^2/0.00	EASIDILHSIVKR	3	light	1/O00231	y	2	8
700.903	943.582	99.4	152929_EQSILELGSLLAK_2	-1	10000	8377_EQSILELGSLLAK_2	0	1/O00231	y9/0.01	EQSILELGSLLAK	2	light	1/O00231	y	1	9
700.903	830.498	99.4	152928_EQSILELGSLLAK_2	-1	6568.2	8377_EQSILELGSLLAK_2	0	1/O00231	y8/0.01	EQSILELGSLLAK	2	light	1/O00231	y	1	8
700.903	1143.7	99.4	152931_EQSILELGSLLAK_2	-1	6137.2	8377_EQSILELGSLLAK_2	0	1/O00231	y11/0.02	EQSILELGSLLAK	2	light	1/O00231	y	1	11
700.903	588.372	99.4	152922_EQSILELGSLLAK_2	-1	4758.3	8377_EQSILELGSLLAK_2	0	1/O00231	y6/0.00	EQSILELGSLLAK	2	light	1/O00231	y	1	6
700.903	440.225	99.4	152919_EQSILELGSLLAK_2	-1	3167.8	8377_EQSILELGSLLAK_2	0	1/O00231	b4-18/0.00	EQSILELGSLLAK	2	light	1/O00231	b-18	1	4
700.903	1056.67	99.4	152930_EQSILELGSLLAK_2	-1	2076	8377_EQSILELGSLLAK_2	0	1/O00231	y10/0.01	EQSILELGSLLAK	2	light	1/O00231	y	1	10
467.605	588.372	99.4	152939_EQSILELGSLLAK_3	-1	10000	8378_EQSILELGSLLAK_3	0	1/O00231	y6/0.00	EQSILELGSLLAK	3	light	1/O00231	y	1	6
467.605	701.456	99.4	152943_EQSILELGSLLAK_3	-1	4052	8378_EQSILELGSLLAK_3	0	1/O00231	y7/0.00	EQSILELGSLLAK	3	light	1/O00231	y	1	7
467.605	440.225	99.4	152932_EQSILELGSLLAK_3	-1	2919.4	8378_EQSILELGSLLAK_3	0	1/O00231	b4-18/0.00	EQSILELGSLLAK	3	light	1/O00231	b-18	1	4
467.605	700.351	99.4	152942_EQSILELGSLLAK_3	-1	2654.4	8378_EQSILELGSLLAK_3	0	1/O00231	b6/0.01	EQSILELGSLLAK	3	light	1/O00231	b	1	6
467.605	553.309	99.4	152936_EQSILELGSLLAK_3	-1	2208.2	8378_EQSILELGSLLAK_3	0	1/O00231	b5-18/0.00,y6-35/-0.03	EQSILELGSLLAK	3	light	1/O00231	b-18	1	5
467.605	531.35	99.4	152935_EQSILELGSLLAK_3	-1	1668.1	8378_EQSILELGSLLAK_3	0	1/O00231	y5/0.01	EQSILELGSLLAK	3	light	1/O00231	y	1	5
857.956	1142.61	78.2	305639_IMLNTPEDVQALVSGK_2	-1	10000	16471_IMLNTPEDVQALVSGK_2	0	1/O00231	y11/0.02	IMLNTPEDVQALVSGK	2	light	1/O00231	y	1	11
857.956	1357.7	78.2	305641_IMLNTPEDVQALVSGK_2	-1	1815.9	16471_IMLNTPEDVQALVSGK_2	0	1/O00231	y13/0.02	IMLNTPEDVQALVSGK	2	light	1/O00231	y	1	13
857.956	574.356	78.2	305630_IMLNTPEDVQALVSGK_2	-1	1543.1	16471_IMLNTPEDVQALVSGK_2	0	1/O00231	y6/-0.00	IMLNTPEDVQALVSGK	2	light	1/O00231	y	1	6
857.956	1243.65	78.2	305640_IMLNTPEDVQALVSGK_2	-1	1525.6	16471_IMLNTPEDVQALVSGK_2	0	1/O00231	y12/0.02	IMLNTPEDVQALVSGK	2	light	1/O00231	y	1	12
857.956	702.414	78.2	305633_IMLNTPEDVQALVSGK_2	-1	1283	16471_IMLNTPEDVQALVSGK_2	0	1/O00231	y7/-0.00	IMLNTPEDVQALVSGK	2	light	1/O00231	y	1	7
857.956	916.51	78.2	305637_IMLNTPEDVQALVSGK_2	-1	1215.3	16471_IMLNTPEDVQALVSGK_2	0	1/O00231	y9/0.01	IMLNTPEDVQALVSGK	2	light	1/O00231	y	1	9
572.306	914.429	78.2	305650_IMLNTPEDVQALVSGK_3	-1	5394	16472_IMLNTPEDVQALVSGK_3	0	1/O00231	b8/0.01	IMLNTPEDVQALVSGK	3	light	1/O00231	b	1	8
572.306	574.356	78.2	305646_IMLNTPEDVQALVSGK_3	-1	5088.7	16472_IMLNTPEDVQALVSGK_3	0	1/O00231	y6/0.01	IMLNTPEDVQALVSGK	3	light	1/O00231	y	1	6
572.306	702.414	78.2	305649_IMLNTPEDVQALVSGK_3	-1	4996.2	16472_IMLNTPEDVQALVSGK_3	0	1/O00231	y7/0.01	IMLNTPEDVQALVSGK	3	light	1/O00231	y	1	7
572.306	685.414	78.2	305648_IMLNTPEDVQALVSGK_3	-1	3073.8	16472_IMLNTPEDVQALVSGK_3	0	1/O00231	y7-17/0.00	IMLNTPEDVQALVSGK	3	light	1/O00231	y-17	1	7
572.306	472.259	78.2	305643_IMLNTPEDVQALVSGK_3	-1	2608.1	16472_IMLNTPEDVQALVSGK_3	0	1/O00231	b4/-0.02	IMLNTPEDVQALVSGK	3	light	1/O00231	b	1	4
572.306	503.319	78.2	305644_IMLNTPEDVQALVSGK_3	-1	2498.1	16472_IMLNTPEDVQALVSGK_3	0	1/O00231	y5/0.00	IMLNTPEDVQALVSGK	3	light	1/O00231	y	1	5
596.803	742.381	61.4681	439099_LQATLDMQSGIIHAAEEKDWK_4	-1	10000	23149_LQATLDMQSGIIHAAEEKDWK_4	0	1/O00231	y13^2/-0.00,y20-46^3/0.01	LQATLDMQSGIIHAAEEKDWK	4	light	1/O00231	y	2	13
596.803	976.473	61.4681	439111_LQATLDMQSGIIHAAEEKDWK_4	-1	6996.3	23149_LQATLDMQSGIIHAAEEKDWK_4	0	1/O00231	y8/0.02	LQATLDMQSGIIHAAEEKDWK	4	light	1/O00231	y	1	8
596.803	642.346	61.4681	439096_LQATLDMQSGIIHAAEEKDWK_4	-1	4395.6	23149_LQATLDMQSGIIHAAEEKDWK_4	0	1/O00231	b6/0.01,y17-46^3/0.03	LQATLDMQSGIIHAAEEKDWK	4	light	1/O00231	b	1	6
596.803	905.436	61.4681	439108_LQATLDMQSGIIHAAEEKDWK_4	-1	4029.3	23149_LQATLDMQSGIIHAAEEKDWK_4	0	1/O00231	y7/0.01	LQATLDMQSGIIHAAEEKDWK	4	light	1/O00231	y	1	7
596.803	1113.53	61.4681	439114_LQATLDMQSGIIHAAEEKDWK_4	-1	3663	23149_LQATLDMQSGIIHAAEEKDWK_4	0	1/O00231	y9/0.02,b11-45/-0.01,y20-45^2/0.00	LQATLDMQSGIIHAAEEKDWK	4	light	1/O00231	y	1	9
596.803	557.27	61.4681	439093_LQATLDMQSGIIHAAEEKDWK_4	-1	3663	23149_LQATLDMQSGIIHAAEEKDWK_4	0	1/O00231	y9^2/0.01,b11-45^2/-0.00,y20-45^4/0.01	LQATLDMQSGIIHAAEEKDWK	4	light	1/O00231	y	2	9
414.568	515.272	41.6068	464281_LVSLYFDTKR_3	-1	10000	24465_LVSLYFDTKR_3	0	1/O00231	y8^2/0.00	LVSLYFDTKR	3	light	1/O00231	y	2	8
414.568	666.357	41.6068	464284_LVSLYFDTKR_3	-1	6897.5	24465_LVSLYFDTKR_3	0	1/O00231	y5/0.01	LVSLYFDTKR	3	light	1/O00231	y	1	5
414.568	829.42	41.6068	464286_LVSLYFDTKR_3	-1	6888.5	24465_LVSLYFDTKR_3	0	1/O00231	y6/0.01	LVSLYFDTKR	3	light	1/O00231	y	1	6
414.568	519.289	41.6068	464282_LVSLYFDTKR_3	-1	2176.3	24465_LVSLYFDTKR_3	0	1/O00231	y4/0.00	LVSLYFDTKR	3	light	1/O00231	y	1	4
414.568	404.262	41.6068	464277_LVSLYFDTKR_3	-1	1840.7	24465_LVSLYFDTKR_3	0	1/O00231	y3/0.01	LVSLYFDTKR	3	light	1/O00231	y	1	3
414.568	564.806	41.6068	464283_LVSLYFDTKR_3	-1	1636.7	24465_LVSLYFDTKR_3	0	1/O00231	y9^2/0.01	LVSLYFDTKR	3	light	1/O00231	y	2	9
752.412	885.515	77	466590_LYDNLLEQNLIR_2	-1	10000	24600_LYDNLLEQNLIR_2	0	1/O00231	y7/0.01	LYDNLLEQNLIR	2	light	1/O00231	y	1	7
752.412	772.431	77	466587_LYDNLLEQNLIR_2	-1	6633.1	24600_LYDNLLEQNLIR_2	0	1/O00231	y6/0.01	LYDNLLEQNLIR	2	light	1/O00231	y	1	6
752.412	1227.67	77	466595_LYDNLLEQNLIR_2	-1	5887.5	24600_LYDNLLEQNLIR_2	0	1/O00231	y10/0.02	LYDNLLEQNLIR	2	light	1/O00231	y	1	10
752.412	643.389	77	466584_LYDNLLEQNLIR_2	-1	3064.5	24600_LYDNLLEQNLIR_2	0	1/O00231	y5/0.01,b11-44^2/0.03	LYDNLLEQNLIR	2	light	1/O00231	y	1	5
752.412	1112.64	77	466593_LYDNLLEQNLIR_2	-1	2943.9	24600_LYDNLLEQNLIR_2	0	1/O00231	y9/0.01	LYDNLLEQNLIR	2	light	1/O00231	y	1	9
752.412	998.599	77	466591_LYDNLLEQNLIR_2	-1	2292.6	24600_LYDNLLEQNLIR_2	0	1/O00231	y8/0.01	LYDNLLEQNLIR	2	light	1/O00231	y	1	8
501.944	772.431	77	466609_LYDNLLEQNLIR_3	-1	10000	24601_LYDNLLEQNLIR_3	0	1/O00231	y6/0.00	LYDNLLEQNLIR	3	light	1/O00231	y	1	6
501.944	643.389	77	466605_LYDNLLEQNLIR_3	-1	6498.8	24601_LYDNLLEQNLIR_3	0	1/O00231	y5/0.01,b11-44^2/0.03	LYDNLLEQNLIR	3	light	1/O00231	y	1	5
501.944	619.309	77	466603_LYDNLLEQNLIR_3	-1	5712.6	24601_LYDNLLEQNLIR_3	0	1/O00231	b5/0.00	LYDNLLEQNLIR	3	light	1/O00231	b	1	5
501.944	515.33	77	466600_LYDNLLEQNLIR_3	-1	4650.2	24601_LYDNLLEQNLIR_3	0	1/O00231	y4/0.00	LYDNLLEQNLIR	3	light	1/O00231	y	1	4
501.944	506.225	77	466599_LYDNLLEQNLIR_3	-1	3753	24601_LYDNLLEQNLIR_3	0	1/O00231	b4/0.00	LYDNLLEQNLIR	3	light	1/O00231	b	1	4
501.944	626.389	77	466604_LYDNLLEQNLIR_3	-1	3210.5	24601_LYDNLLEQNLIR_3	0	1/O00231	y5-17/0.00	LYDNLLEQNLIR	3	light	1/O00231	y-17	1	5
561.981	673.399	40.3938	575346_RYQEALHLGSQLLR_3	-1	9278.8	30230_RYQEALHLGSQLLR_3	0	1/O00231	y6/0.01	RYQEALHLGSQLLR	3	light	1/O00231	y	1	6
561.981	761.394	40.3938	575348_RYQEALHLGSQLLR_3	-1	7826.9	30230_RYQEALHLGSQLLR_3	0	1/O00231	b6/0.01	RYQEALHLGSQLLR	3	light	1/O00231	b	1	6
561.981	786.483	40.3938	575349_RYQEALHLGSQLLR_3	-1	4518.5	30230_RYQEALHLGSQLLR_3	0	1/O00231	y7/0.00	RYQEALHLGSQLLR	3	light	1/O00231	y	1	7
561.981	449.73	40.3938	575338_RYQEALHLGSQLLR_3	-1	3576.9	30230_RYQEALHLGSQLLR_3	0	1/O00231	b7^2/-0.00	RYQEALHLGSQLLR	3	light	1/O00231	b	2	7
561.981	648.31	40.3938	575344_RYQEALHLGSQLLR_3	-1	2479.1	30230_RYQEALHLGSQLLR_3	0	1/O00231	b5/0.01	RYQEALHLGSQLLR	3	light	1/O00231	b	1	5
561.981	923.542	40.3938	575351_RYQEALHLGSQLLR_3	-1	2479.1	30230_RYQEALHLGSQLLR_3	0	1/O00231	y8/0.02	RYQEALHLGSQLLR	3	light	1/O00231	y	1	8
421.738	761.394	40.3938	575381_RYQEALHLGSQLLR_4	-1	10000	30231_RYQEALHLGSQLLR_4	0	1/O00231	b6/0.01	RYQEALHLGSQLLR	4	light	1/O00231	b	1	6
421.738	401.287	40.3938	575353_RYQEALHLGSQLLR_4	-1	8783	30231_RYQEALHLGSQLLR_4	0	1/O00231	y3/0.00	RYQEALHLGSQLLR	4	light	1/O00231	y	1	3
421.738	448.23	40.3938	575356_RYQEALHLGSQLLR_4	-1	5996.7	30231_RYQEALHLGSQLLR_4	0	1/O00231	b3/0.00	RYQEALHLGSQLLR	4	light	1/O00231	b	1	3
421.738	577.273	40.3938	575369_RYQEALHLGSQLLR_4	-1	4294.7	30231_RYQEALHLGSQLLR_4	0	1/O00231	b4/0.00	RYQEALHLGSQLLR	4	light	1/O00231	b	1	4
421.738	512.346	40.3938	575361_RYQEALHLGSQLLR_4	-1	4293.4	30231_RYQEALHLGSQLLR_4	0	1/O00231	y4-17/0.00,b9-45^2/0.05	RYQEALHLGSQLLR	4	light	1/O00231	y-17	1	4
421.738	656.399	40.3938	575377_RYQEALHLGSQLLR_4	-1	3472.1	30231_RYQEALHLGSQLLR_4	0	1/O00231	y6-17/0.00	RYQEALHLGSQLLR	4	light	1/O00231	y-17	1	6
579.33	871.525	46.5	648750_TGQAAELGGLLK_2	-1	10000	34174_TGQAAELGGLLK_2	0	1/O00231	y9/0.01	TGQAAELGGLLK	2	light	1/O00231	y	1	9
579.33	800.488	46.5	648749_TGQAAELGGLLK_2	-1	9977.7	34174_TGQAAELGGLLK_2	0	1/O00231	y8/0.01	TGQAAELGGLLK	2	light	1/O00231	y	1	8
579.33	600.408	46.5	648746_TGQAAELGGLLK_2	-1	9394.9	34174_TGQAAELGGLLK_2	0	1/O00231	y6/-0.02	TGQAAELGGLLK	2	light	1/O00231	y	1	6
579.33	729.451	46.5	648748_TGQAAELGGLLK_2	-1	4760.7	34174_TGQAAELGGLLK_2	0	1/O00231	y7/0.00	TGQAAELGGLLK	2	light	1/O00231	y	1	7
579.33	487.324	46.5	648743_TGQAAELGGLLK_2	-1	3108.8	34174_TGQAAELGGLLK_2	0	1/O00231	y5/0.00	TGQAAELGGLLK	2	light	1/O00231	y	1	5
579.33	491.295	46.5	648744_TGQAAELGGLLK_2	-1	1949.4	34174_TGQAAELGGLLK_2	0	1/O00231	y10-18^2/-0.00	TGQAAELGGLLK	2	light	1/O00231	y-18	2	10
572.311	440.256	6.76465	683393_TYHALSNLPK_2	-1	4000	36018_TYHALSNLPK_2	0	1/O00231	y8^2/0.01	TYHALSNLPK	2	light	1/O00231	y	2	8
572.311	742.446	6.76465	683399_TYHALSNLPK_2	-1	3200	36018_TYHALSNLPK_2	0	1/O00231	y7/0.00	TYHALSNLPK	2	light	1/O00231	y	1	7
572.311	473.214	6.76465	683394_TYHALSNLPK_2	-1	2911.4	36018_TYHALSNLPK_2	0	1/O00231	b4/-0.00	TYHALSNLPK	2	light	1/O00231	b	1	4
572.311	402.177	6.76465	683392_TYHALSNLPK_2	-1	2400	36018_TYHALSNLPK_2	0	1/O00231	b3/-0.00	TYHALSNLPK	2	light	1/O00231	b	1	3
572.311	900.457	6.76465	683406_TYHALSNLPK_2	-1	2400	36018_TYHALSNLPK_2	0	1/O00231	b8/-0.00	TYHALSNLPK	2	light	1/O00231	b	1	8
572.311	787.373	6.76465	683401_TYHALSNLPK_2	-1	2007.2	36018_TYHALSNLPK_2	0	1/O00231	b7/0.01	TYHALSNLPK	2	light	1/O00231	b	1	7
633.874	1039.61	41.7	733867_VQIEHISSLIK_2	-1	6305.5	38702_VQIEHISSLIK_2	0	1/O00231	y9/0.01	VQIEHISSLIK	2	light	1/O00231	y	1	9
633.874	926.531	41.7	733865_VQIEHISSLIK_2	-1	4766.2	38702_VQIEHISSLIK_2	0	1/O00231	y8/0.01	VQIEHISSLIK	2	light	1/O00231	y	1	8
633.874	797.488	41.7	733861_VQIEHISSLIK_2	-1	3309.6	38702_VQIEHISSLIK_2	0	1/O00231	y7/0.01	VQIEHISSLIK	2	light	1/O00231	y	1	7
633.874	575.34	41.7	733857_VQIEHISSLIK_2	-1	2941.8	38702_VQIEHISSLIK_2	0	1/O00231	y10-18^2/0.01	VQIEHISSLIK	2	light	1/O00231	y-18	2	10
633.874	660.429	41.7	733859_VQIEHISSLIK_2	-1	2731	38702_VQIEHISSLIK_2	0	1/O00231	y6/0.01	VQIEHISSLIK	2	light	1/O00231	y	1	6
633.874	547.345	41.7	733856_VQIEHISSLIK_2	-1	2659.7	38702_VQIEHISSLIK_2	0	1/O00231	y5/0.00	VQIEHISSLIK	2	light	1/O00231	y	1	5
422.919	520.311	41.7	733872_VQIEHISSLIK_3	-1	10000	38703_VQIEHISSLIK_3	0	1/O00231	y9^2/-0.00	VQIEHISSLIK	3	light	1/O00231	y	2	9
422.919	575.84	41.7	733875_VQIEHISSLIK_3	-1	8767.7	38703_VQIEHISSLIK_3	0	1/O00231	y10-17^2/0.00	VQIEHISSLIK	3	light	1/O00231	y-17	2	10
422.919	547.345	41.7	733873_VQIEHISSLIK_3	-1	5567.9	38703_VQIEHISSLIK_3	0	1/O00231	y5/-0.00	VQIEHISSLIK	3	light	1/O00231	y	1	5
422.919	575.34	41.7	733874_VQIEHISSLIK_3	-1	5333	38703_VQIEHISSLIK_3	0	1/O00231	y10-18^2/0.00	VQIEHISSLIK	3	light	1/O00231	y-18	2	10
422.919	584.34	41.7	733876_VQIEHISSLIK_3	-1	5000.4	38703_VQIEHISSLIK_3	0	1/O00231	y10^2/0.00	VQIEHISSLIK	3	light	1/O00231	y	2	10
422.919	660.429	41.7	733878_VQIEHISSLIK_3	-1	4954.8	38703_VQIEHISSLIK_3	0	1/O00231	y6/0.00	VQIEHISSLIK	3	light	1/O00231	y	1	6
469.253	739.362	-3.35876	745806_VVDSLYNK_2	-1	10000	39330_VVDSLYNK_2	0	1/O00231	y6/-0.00	VVDSLYNK	2	light	1/O00231	y	1	6
469.253	838.431	-3.35876	745808_VVDSLYNK_2	-1	2816.9	39330_VVDSLYNK_2	0	1/O00231	y7/-0.00	VVDSLYNK	2	light	1/O00231	y	1	7
469.253	424.219	-3.35876	745799_VVDSLYNK_2	-1	1315.4	39330_VVDSLYNK_2	0	1/O00231	y3/-0.00	VVDSLYNK	2	light	1/O00231	y	1	3
469.253	624.335	-3.35876	745803_VVDSLYNK_2	-1	1153.3	39330_VVDSLYNK_2	0	1/O00231	y5/-0.00	VVDSLYNK	2	light	1/O00231	y	1	5
469.253	722.362	-3.35876	745805_VVDSLYNK_2	-1	611.7	39330_VVDSLYNK_2	0	1/O00231	y6-17/-0.00	VVDSLYNK	2	light	1/O00231	y-17	1	6
469.253	721.362	-3.35876	745804_VVDSLYNK_2	-1	299.5	39330_VVDSLYNK_2	0	1/O00231	y6-18/0.00	VVDSLYNK	2	light	1/O00231	y-18	1	6
441.919	663.361	30.9681	782038_YVRPFLNSISK_3	-1	10000	41402_YVRPFLNSISK_3	0	1/O00231	b5/0.00	YVRPFLNSISK	3	light	1/O00231	b	1	5
441.919	531.309	30.9681	782031_YVRPFLNSISK_3	-1	6702.9	41402_YVRPFLNSISK_3	0	1/O00231	y9^2/-0.00,y5-17/0.03	YVRPFLNSISK	3	light	1/O00231	y	2	9
441.919	548.304	30.9681	782032_YVRPFLNSISK_3	-1	6195.7	41402_YVRPFLNSISK_3	0	1/O00231	y5/0.00	YVRPFLNSISK	3	light	1/O00231	y	1	5
441.919	580.843	30.9681	782034_YVRPFLNSISK_3	-1	5877.9	41402_YVRPFLNSISK_3	0	1/O00231	y10^2/0.00,b10-17^2/0.04	YVRPFLNSISK	3	light	1/O00231	y	2	10
441.919	776.445	30.9681	782040_YVRPFLNSISK_3	-1	3152.2	41402_YVRPFLNSISK_3	0	1/O00231	b6/0.01	YVRPFLNSISK	3	light	1/O00231	b	1	6
441.919	572.343	30.9681	782033_YVRPFLNSISK_3	-1	1948.8	41402_YVRPFLNSISK_3	0	1/O00231	y10-17^2/-0.00,b10-34^2/0.03	YVRPFLNSISK	3	light	1/O00231	y-17	2	10
752.047	1171.57	86.161	115535_EAASILQELQVETYGSMEKK_3	-1	10000	6374_EAASILQELQVETYGSMEKK_3	0	1/O00232	y10/0.02	EAASILQELQVETYGSMEKK	3	light	1/O00232	y	1	10
752.047	943.455	86.161	115526_EAASILQELQVETYGSMEKK_3	-1	9739.1	6374_EAASILQELQVETYGSMEKK_3	0	1/O00232	y8/0.01	EAASILQELQVETYGSMEKK	3	light	1/O00232	y	1	8
752.047	1072.5	86.161	115533_EAASILQELQVETYGSMEKK_3	-1	9508.9	6374_EAASILQELQVETYGSMEKK_3	0	1/O00232	y9/0.01	EAASILQELQVETYGSMEKK	3	light	1/O00232	y	1	9
752.047	891.951	86.161	115525_EAASILQELQVETYGSMEKK_3	-1	8973.2	6374_EAASILQELQVETYGSMEKK_3	0	1/O00232	y15^2/0.01	EAASILQELQVETYGSMEKK	3	light	1/O00232	y	2	15
752.047	1299.62	86.161	115538_EAASILQELQVETYGSMEKK_3	-1	6383.9	6374_EAASILQELQVETYGSMEKK_3	0	1/O00232	y11/0.03	EAASILQELQVETYGSMEKK	3	light	1/O00232	y	1	11
752.047	1412.71	86.161	115539_EAASILQELQVETYGSMEKK_3	-1	6201.4	6374_EAASILQELQVETYGSMEKK_3	0	1/O00232	y12/0.03,b13/0.01	EAASILQELQVETYGSMEKK	3	light	1/O00232	y	1	12
859.445	413.156	114.387	165055_EWDLLNENIMLLSK_2	-1	10000	9025_EWDLLNENIMLLSK_2	0	1/O00232	b3-18/-0.00	EWDLLNENIMLLSK	2	light	1/O00232	b-18	1	3
859.445	1174.65	114.387	165064_EWDLLNENIMLLSK_2	-1	7500	9025_EWDLLNENIMLLSK_2	0	1/O00232	y10/0.03	EWDLLNENIMLLSK	2	light	1/O00232	y	1	10
859.445	499.23	114.387	165057_EWDLLNENIMLLSK_2	-1	6250	9025_EWDLLNENIMLLSK_2	0	1/O00232	b8-17^2/0.02	EWDLLNENIMLLSK	2	light	1/O00232	b-17	2	8
859.445	526.24	114.387	165058_EWDLLNENIMLLSK_2	-1	5022.5	9025_EWDLLNENIMLLSK_2	0	1/O00232	b4-18/0.02	EWDLLNENIMLLSK	2	light	1/O00232	b-18	1	4
859.445	591.353	114.387	165059_EWDLLNENIMLLSK_2	-1	5000	9025_EWDLLNENIMLLSK_2	0	1/O00232	y5/-0.01	EWDLLNENIMLLSK	2	light	1/O00232	y	1	5
859.445	929.523	114.387	165061_EWDLLNENIMLLSK_2	-1	3772.5	9025_EWDLLNENIMLLSK_2	0	1/O00232	y8-18/0.04	EWDLLNENIMLLSK	2	light	1/O00232	y-18	1	8
573.299	591.353	114.387	165069_EWDLLNENIMLLSK_3	-1	10000	9026_EWDLLNENIMLLSK_3	0	1/O00232	y5/0.01	EWDLLNENIMLLSK	3	light	1/O00232	y	1	5
573.299	818.48	114.387	165073_EWDLLNENIMLLSK_3	-1	6250	9026_EWDLLNENIMLLSK_3	0	1/O00232	y7/0.01	EWDLLNENIMLLSK	3	light	1/O00232	y	1	7
573.299	704.438	114.387	165071_EWDLLNENIMLLSK_3	-1	3750	9026_EWDLLNENIMLLSK_3	0	1/O00232	y6/0.01	EWDLLNENIMLLSK	3	light	1/O00232	y	1	6
573.299	431.156	114.387	165067_EWDLLNENIMLLSK_3	-1	2500	9026_EWDLLNENIMLLSK_3	0	1/O00232	b3/0.00	EWDLLNENIMLLSK	3	light	1/O00232	b	1	3
573.299	657.324	114.387	165070_EWDLLNENIMLLSK_3	-1	2500	9026_EWDLLNENIMLLSK_3	0	1/O00232	b5/0.02	EWDLLNENIMLLSK	3	light	1/O00232	b	1	5
573.299	460.313	114.387	165068_EWDLLNENIMLLSK_3	-1	2500	9026_EWDLLNENIMLLSK_3	0	1/O00232	y4/0.00	EWDLLNENIMLLSK	3	light	1/O00232	y	1	4
586.267	877.39	-4.65504	173360_FFQEENTEK_2	-1	10000	9498_FFQEENTEK_2	0	1/O00232	y7/0.01	FFQEENTEK	2	light	1/O00232	y	1	7
586.267	860.39	-4.65504	173359_FFQEENTEK_2	-1	7354.8	9498_FFQEENTEK_2	0	1/O00232	y7-17/0.01,b7-36/0.02	FFQEENTEK	2	light	1/O00232	y-17	1	7
586.267	749.331	-4.65504	173357_FFQEENTEK_2	-1	7352.6	9498_FFQEENTEK_2	0	1/O00232	y6/0.01,b6-46/0.01	FFQEENTEK	2	light	1/O00232	y	1	6
586.267	1024.46	-4.65504	173361_FFQEENTEK_2	-1	2625	9498_FFQEENTEK_2	0	1/O00232	y8/0.02	FFQEENTEK	2	light	1/O00232	y	1	8
586.267	620.289	-4.65504	173356_FFQEENTEK_2	-1	2507.5	9498_FFQEENTEK_2	0	1/O00232	y5/0.01	FFQEENTEK	2	light	1/O00232	y	1	5
586.267	491.246	-4.65504	173355_FFQEENTEK_2	-1	2435.5	9498_FFQEENTEK_2	0	1/O00232	y4/0.01,b8-44^2/0.04	FFQEENTEK	2	light	1/O00232	y	1	4
471.573	550.788	7.37208	173366_FFQEENTEKLK_3	-1	10000	9499_FFQEENTEKLK_3	0	1/O00232	y9-18^2/0.00	FFQEENTEKLK	3	light	1/O00232	y-18	2	9
471.573	559.788	7.37208	173367_FFQEENTEKLK_3	-1	4866.8	9499_FFQEENTEKLK_3	0	1/O00232	y9^2/0.00,b9-35^2/0.05	FFQEENTEKLK	3	light	1/O00232	y	2	9
471.573	633.322	7.37208	173370_FFQEENTEKLK_3	-1	3656.2	9499_FFQEENTEKLK_3	0	1/O00232	y10^2/0.00	FFQEENTEKLK	3	light	1/O00232	y	2	10
471.573	990.51	7.37208	173377_FFQEENTEKLK_3	-1	2663.4	9499_FFQEENTEKLK_3	0	1/O00232	y8/0.01	FFQEENTEKLK	3	light	1/O00232	y	1	8
471.573	732.425	7.37208	173373_FFQEENTEKLK_3	-1	2556.2	9499_FFQEENTEKLK_3	0	1/O00232	y6/0.01	FFQEENTEKLK	3	light	1/O00232	y	1	6
471.573	495.759	7.37208	173364_FFQEENTEKLK_3	-1	1937	9499_FFQEENTEKLK_3	0	1/O00232	y8^2/-0.00	FFQEENTEKLK	3	light	1/O00232	y	2	8
699.331	1139.53	37.5874	242084_GSLESPATDVFGSTEEGEKR_3	-1	5688.7	13175_GSLESPATDVFGSTEEGEKR_3	0	1/O00232	y10/0.02	GSLESPATDVFGSTEEGEKR	3	light	1/O00232	y	1	10
699.331	992.464	37.5874	242083_GSLESPATDVFGSTEEGEKR_3	-1	2844.3	13175_GSLESPATDVFGSTEEGEKR_3	0	1/O00232	y9/-0.00	GSLESPATDVFGSTEEGEKR	3	light	1/O00232	y	1	9
699.331	811.886	37.5874	242080_GSLESPATDVFGSTEEGEKR_3	-1	2275.5	13175_GSLESPATDVFGSTEEGEKR_3	0	1/O00232	y15^2/-0.01	GSLESPATDVFGSTEEGEKR	3	light	1/O00232	y	2	15
699.331	747.363	37.5874	242079_GSLESPATDVFGSTEEGEKR_3	-1	1706.6	13175_GSLESPATDVFGSTEEGEKR_3	0	1/O00232	y6/0.03	GSLESPATDVFGSTEEGEKR	3	light	1/O00232	y	1	6
699.331	1238.6	37.5874	242085_GSLESPATDVFGSTEEGEKR_3	-1	1148	13175_GSLESPATDVFGSTEEGEKR_3	0	1/O00232	y11/0.02	GSLESPATDVFGSTEEGEKR	3	light	1/O00232	y	1	11
699.331	1353.63	37.5874	242086_GSLESPATDVFGSTEEGEKR_3	-1	1148	13175_GSLESPATDVFGSTEEGEKR_3	0	1/O00232	y12/0.03	GSLESPATDVFGSTEEGEKR	3	light	1/O00232	y	1	12
742.029	986.479	25.1	344224_KGSLESPATDVFGSTEEGEKR_3	-1	10000	18410_KGSLESPATDVFGSTEEGEKR_3	0	1/O00232	b10/0.01	KGSLESPATDVFGSTEEGEKR	3	light	1/O00232	b	1	10
742.029	992.464	25.1	344225_KGSLESPATDVFGSTEEGEKR_3	-1	9948.6	18410_KGSLESPATDVFGSTEEGEKR_3	0	1/O00232	y9/0.01	KGSLESPATDVFGSTEEGEKR	3	light	1/O00232	y	1	9
742.029	1139.53	25.1	344230_KGSLESPATDVFGSTEEGEKR_3	-1	7803.2	18410_KGSLESPATDVFGSTEEGEKR_3	0	1/O00232	y10/0.01	KGSLESPATDVFGSTEEGEKR	3	light	1/O00232	y	1	10
742.029	1085.55	25.1	344228_KGSLESPATDVFGSTEEGEKR_3	-1	5143.4	18410_KGSLESPATDVFGSTEEGEKR_3	0	1/O00232	b11/0.01	KGSLESPATDVFGSTEEGEKR	3	light	1/O00232	b	1	11
742.029	935.443	25.1	344221_KGSLESPATDVFGSTEEGEKR_3	-1	3332.5	18410_KGSLESPATDVFGSTEEGEKR_3	0	1/O00232	y8/0.01	KGSLESPATDVFGSTEEGEKR	3	light	1/O00232	y	1	8
742.029	770.404	25.1	344218_KGSLESPATDVFGSTEEGEKR_3	-1	2952.5	18410_KGSLESPATDVFGSTEEGEKR_3	0	1/O00232	b8/0.01	KGSLESPATDVFGSTEEGEKR	3	light	1/O00232	b	1	8
556.774	570.27	25.1018	344240_KGSLESPATDVFGSTEEGEKR_4	-1	10000	18411_KGSLESPATDVFGSTEEGEKR_4	0	1/O00232	y10^2/0.00	KGSLESPATDVFGSTEEGEKR	4	light	1/O00232	y	2	10
556.774	992.464	25.1018	344262_KGSLESPATDVFGSTEEGEKR_4	-1	7551	18411_KGSLESPATDVFGSTEEGEKR_4	0	1/O00232	y9/0.02	KGSLESPATDVFGSTEEGEKR	4	light	1/O00232	y	1	9
556.774	986.479	25.1018	344261_KGSLESPATDVFGSTEEGEKR_4	-1	7142.9	18411_KGSLESPATDVFGSTEEGEKR_4	0	1/O00232	b10/0.02	KGSLESPATDVFGSTEEGEKR	4	light	1/O00232	b	1	10
556.774	618.321	25.1018	344244_KGSLESPATDVFGSTEEGEKR_4	-1	5476.2	18411_KGSLESPATDVFGSTEEGEKR_4	0	1/O00232	y5/0.00	KGSLESPATDVFGSTEEGEKR	4	light	1/O00232	y	1	5
556.774	496.736	25.1018	344237_KGSLESPATDVFGSTEEGEKR_4	-1	5476.2	18411_KGSLESPATDVFGSTEEGEKR_4	0	1/O00232	y9^2/-0.00	KGSLESPATDVFGSTEEGEKR	4	light	1/O00232	y	2	9
556.774	770.404	25.1018	344253_KGSLESPATDVFGSTEEGEKR_4	-1	4115.6	18411_KGSLESPATDVFGSTEEGEKR_4	0	1/O00232	b8/0.01	KGSLESPATDVFGSTEEGEKR	4	light	1/O00232	b	1	8
628.877	902.521	39.6769	381845_LAGIINFQRPK_2	-1	10000	20057_LAGIINFQRPK_2	0	1/O00232	y7/0.01	LAGIINFQRPK	2	light	1/O00232	y	1	7
628.877	789.437	39.6769	381843_LAGIINFQRPK_2	-1	8316.8	20057_LAGIINFQRPK_2	0	1/O00232	y6/0.01	LAGIINFQRPK	2	light	1/O00232	y	1	6
628.877	1072.63	39.6769	381848_LAGIINFQRPK_2	-1	3300.3	20057_LAGIINFQRPK_2	0	1/O00232	y9/0.00	LAGIINFQRPK	2	light	1/O00232	y	1	9
628.877	536.817	39.6769	381838_LAGIINFQRPK_2	-1	2328	20057_LAGIINFQRPK_2	0	1/O00232	y9^2/0.01	LAGIINFQRPK	2	light	1/O00232	y	2	9
628.877	675.394	39.6769	381841_LAGIINFQRPK_2	-1	1980.2	20057_LAGIINFQRPK_2	0	1/O00232	y5/-0.01	LAGIINFQRPK	2	light	1/O00232	y	1	5
628.877	572.335	39.6769	381840_LAGIINFQRPK_2	-1	1320.1	20057_LAGIINFQRPK_2	0	1/O00232	y10^2/-0.00	LAGIINFQRPK	2	light	1/O00232	y	2	10
419.587	536.817	39.6769	381858_LAGIINFQRPK_3	-1	10000	20058_LAGIINFQRPK_3	0	1/O00232	y9^2/0.00	LAGIINFQRPK	3	light	1/O00232	y	2	9
419.587	572.335	39.6769	381861_LAGIINFQRPK_3	-1	6420.1	20058_LAGIINFQRPK_3	0	1/O00232	y10^2/0.00	LAGIINFQRPK	3	light	1/O00232	y	2	10
419.587	789.437	39.6769	381865_LAGIINFQRPK_3	-1	5251.2	20058_LAGIINFQRPK_3	0	1/O00232	y6/0.01	LAGIINFQRPK	3	light	1/O00232	y	1	6
419.587	902.521	39.6769	381867_LAGIINFQRPK_3	-1	2463.4	20058_LAGIINFQRPK_3	0	1/O00232	y7/0.01	LAGIINFQRPK	3	light	1/O00232	y	1	7
419.587	675.394	39.6769	381863_LAGIINFQRPK_3	-1	2114.4	20058_LAGIINFQRPK_3	0	1/O00232	y5/0.01	LAGIINFQRPK	3	light	1/O00232	y	1	5
419.587	451.764	39.6769	381853_LAGIINFQRPK_3	-1	1762	20058_LAGIINFQRPK_3	0	1/O00232	y7^2/0.00	LAGIINFQRPK	3	light	1/O00232	y	2	7
571.291	881.422	67.1	399078_LFTTMELMR_2	-1	10000	21009_LFTTMELMR_2	0	1/O00232	y7/0.01	LFTTMELMR	2	light	1/O00232	y	1	7
571.291	780.374	67.1	399076_LFTTMELMR_2	-1	3508.7	21009_LFTTMELMR_2	0	1/O00232	y6/0.01	LFTTMELMR	2	light	1/O00232	y	1	6
571.291	679.327	67.1	399075_LFTTMELMR_2	-1	2487.5	21009_LFTTMELMR_2	0	1/O00232	y5/0.00,b6-44/-0.02	LFTTMELMR	2	light	1/O00232	y	1	5
571.291	1028.49	67.1	399080_LFTTMELMR_2	-1	2029.2	21009_LFTTMELMR_2	0	1/O00232	y8/0.01	LFTTMELMR	2	light	1/O00232	y	1	8
571.291	419.244	67.1	399074_LFTTMELMR_2	-1	1027.3	21009_LFTTMELMR_2	0	1/O00232	y3/-0.00,y7-44^2/0.02	LFTTMELMR	2	light	1/O00232	y	1	3
571.291	1010.49	67.1	399079_LFTTMELMR_2	-1	779.8	21009_LFTTMELMR_2	0	1/O00232	y8-18/0.01	LFTTMELMR	2	light	1/O00232	y-18	1	8
579.288	833.417	47.2	399086_LFTTM(UniMod:35)ELMR_2	-1	4726.9	21010_LFTTM(UniMod:35)ELMR_2	0	1/O00232	y7-64/0.00	LFTTM(UniMod:35)ELMR	2	light	1/O00232	y-64	1	7
579.288	897.417	47.2	399088_LFTTM(UniMod:35)ELMR_2	-1	4494.1	21010_LFTTM(UniMod:35)ELMR_2	0	1/O00232	y7/0.01	LFTTM(UniMod:35)ELMR	2	light	1/O00232	y	1	7
579.288	796.369	47.2	399085_LFTTM(UniMod:35)ELMR_2	-1	1799.1	21010_LFTTM(UniMod:35)ELMR_2	0	1/O00232	y6/0.01	LFTTM(UniMod:35)ELMR	2	light	1/O00232	y	1	6
579.288	732.369	47.2	399084_LFTTM(UniMod:35)ELMR_2	-1	1756.1	21010_LFTTM(UniMod:35)ELMR_2	0	1/O00232	y6-64/0.00	LFTTM(UniMod:35)ELMR	2	light	1/O00232	y-64	1	6
579.288	695.321	47.2	399083_LFTTM(UniMod:35)ELMR_2	-1	1445.7	21010_LFTTM(UniMod:35)ELMR_2	0	1/O00232	y5/0.00,b6-44/-0.02	LFTTM(UniMod:35)ELMR	2	light	1/O00232	y	1	5
579.288	631.321	47.2	399082_LFTTM(UniMod:35)ELMR_2	-1	1222.4	21010_LFTTM(UniMod:35)ELMR_2	0	1/O00232	y5-64/0.01	LFTTM(UniMod:35)ELMR	2	light	1/O00232	y-64	1	5
587.286	913.412	27.3	399101_LFTTM(UniMod:35)ELM(UniMod:35)R_2	-1	3247.8	21011_LFTTM(UniMod:35)ELM(UniMod:35)R_2	0	1/O00232	y7/0.01	LFTTM(UniMod:35)ELM(UniMod:35)R	2	light	1/O00232	y	1	7
587.286	849.412	27.3	399099_LFTTM(UniMod:35)ELM(UniMod:35)R_2	-1	3137.3	21011_LFTTM(UniMod:35)ELM(UniMod:35)R_2	0	1/O00232	y7-64/0.01	LFTTM(UniMod:35)ELM(UniMod:35)R	2	light	1/O00232	y-64	1	7
587.286	812.364	27.3	399098_LFTTM(UniMod:35)ELM(UniMod:35)R_2	-1	1513.9	21011_LFTTM(UniMod:35)ELM(UniMod:35)R_2	0	1/O00232	y6/0.01	LFTTM(UniMod:35)ELM(UniMod:35)R	2	light	1/O00232	y	1	6
587.286	711.316	27.3	399096_LFTTM(UniMod:35)ELM(UniMod:35)R_2	-1	1169.9	21011_LFTTM(UniMod:35)ELM(UniMod:35)R_2	0	1/O00232	y5/0.01,a6/-0.01	LFTTM(UniMod:35)ELM(UniMod:35)R	2	light	1/O00232	y	1	5
587.286	748.364	27.3	399097_LFTTM(UniMod:35)ELM(UniMod:35)R_2	-1	956.4	21011_LFTTM(UniMod:35)ELM(UniMod:35)R_2	0	1/O00232	y6-64/0.00	LFTTM(UniMod:35)ELM(UniMod:35)R	2	light	1/O00232	y-64	1	6
587.286	647.316	27.3	399095_LFTTM(UniMod:35)ELM(UniMod:35)R_2	-1	933.8	21011_LFTTM(UniMod:35)ELM(UniMod:35)R_2	0	1/O00232	y5-64/0.02	LFTTM(UniMod:35)ELM(UniMod:35)R	2	light	1/O00232	y-64	1	5
757.937	1273.72	110.7	441049_LQEVIETLLSLEK_2	-1	10000	23242_LQEVIETLLSLEK_2	0	1/O00232	y11/0.02	LQEVIETLLSLEK	2	light	1/O00232	y	1	11
757.937	1045.61	110.7	441046_LQEVIETLLSLEK_2	-1	8320.4	23242_LQEVIETLLSLEK_2	0	1/O00232	y9/0.01	LQEVIETLLSLEK	2	light	1/O00232	y	1	9
757.937	932.53	110.7	441045_LQEVIETLLSLEK_2	-1	6401.6	23242_LQEVIETLLSLEK_2	0	1/O00232	y8/0.01	LQEVIETLLSLEK	2	light	1/O00232	y	1	8
757.937	1144.68	110.7	441047_LQEVIETLLSLEK_2	-1	4574.2	23242_LQEVIETLLSLEK_2	0	1/O00232	y10/0.01	LQEVIETLLSLEK	2	light	1/O00232	y	1	10
757.937	476.271	110.7	441040_LQEVIETLLSLEK_2	-1	3977.3	23242_LQEVIETLLSLEK_2	0	1/O00232	y4/0.00	LQEVIETLLSLEK	2	light	1/O00232	y	1	4
757.937	803.487	110.7	441043_LQEVIETLLSLEK_2	-1	3320.6	23242_LQEVIETLLSLEK_2	0	1/O00232	y7/0.01	LQEVIETLLSLEK	2	light	1/O00232	y	1	7
505.627	589.356	110.7	441053_LQEVIETLLSLEK_3	-1	10000	23243_LQEVIETLLSLEK_3	0	1/O00232	y5/0.00	LQEVIETLLSLEK	3	light	1/O00232	y	1	5
505.627	476.271	110.7	441051_LQEVIETLLSLEK_3	-1	6338.5	23243_LQEVIETLLSLEK_3	0	1/O00232	y4/0.00	LQEVIETLLSLEK	3	light	1/O00232	y	1	4
505.627	803.487	110.7	441055_LQEVIETLLSLEK_3	-1	4474.5	23243_LQEVIETLLSLEK_3	0	1/O00232	y7/0.01	LQEVIETLLSLEK	3	light	1/O00232	y	1	7
505.627	702.44	110.7	441054_LQEVIETLLSLEK_3	-1	3458.8	23243_LQEVIETLLSLEK_3	0	1/O00232	y6/0.00	LQEVIETLLSLEK	3	light	1/O00232	y	1	6
505.627	583.345	110.7	441052_LQEVIETLLSLEK_3	-1	2795.9	23243_LQEVIETLLSLEK_3	0	1/O00232	b5/0.01	LQEVIETLLSLEK	3	light	1/O00232	b	1	5
505.627	914.53	110.7	441057_LQEVIETLLSLEK_3	-1	2604.8	23243_LQEVIETLLSLEK_3	0	1/O00232	y8-18/0.01	LQEVIETLLSLEK	3	light	1/O00232	y-18	1	8
707.319	1054.48	15.8	474596_MEVDYSATVDQR_2	-1	10000	25047_MEVDYSATVDQR_2	0	1/O00232	y9/0.01	MEVDYSATVDQR	2	light	1/O00232	y	1	9
707.319	776.39	15.8	474593_MEVDYSATVDQR_2	-1	9392.6	25047_MEVDYSATVDQR_2	0	1/O00232	y7/0.01	MEVDYSATVDQR	2	light	1/O00232	y	1	7
707.319	1153.55	15.8	474597_MEVDYSATVDQR_2	-1	7378	25047_MEVDYSATVDQR_2	0	1/O00232	y10/0.01	MEVDYSATVDQR	2	light	1/O00232	y	1	10
707.319	939.453	15.8	474595_MEVDYSATVDQR_2	-1	7088.6	25047_MEVDYSATVDQR_2	0	1/O00232	y8/0.01	MEVDYSATVDQR	2	light	1/O00232	y	1	8
707.319	689.358	15.8	474592_MEVDYSATVDQR_2	-1	4662.6	25047_MEVDYSATVDQR_2	0	1/O00232	y6/0.01	MEVDYSATVDQR	2	light	1/O00232	y	1	6
707.319	618.321	15.8	474590_MEVDYSATVDQR_2	-1	2835.1	25047_MEVDYSATVDQR_2	0	1/O00232	y5/0.00	MEVDYSATVDQR	2	light	1/O00232	y	1	5
715.317	1054.48	2.3	474604_M(UniMod:35)EVDYSATVDQR_2	-1	397.2	25048_M(UniMod:35)EVDYSATVDQR_2	0	1/O00232	y9/0.02	M(UniMod:35)EVDYSATVDQR	2	light	1/O00232	y	1	9
715.317	776.39	2.3	474601_M(UniMod:35)EVDYSATVDQR_2	-1	228.7	25048_M(UniMod:35)EVDYSATVDQR_2	0	1/O00232	y7/0.01	M(UniMod:35)EVDYSATVDQR	2	light	1/O00232	y	1	7
715.317	470.23	2.3	474600_M(UniMod:35)EVDYSATVDQR_2	-1	187.9	25048_M(UniMod:35)EVDYSATVDQR_2	0	1/O00232	y8^2/0.03	M(UniMod:35)EVDYSATVDQR	2	light	1/O00232	y	2	8
715.317	939.453	2.3	474603_M(UniMod:35)EVDYSATVDQR_2	-1	173	25048_M(UniMod:35)EVDYSATVDQR_2	0	1/O00232	y8/0.02	M(UniMod:35)EVDYSATVDQR	2	light	1/O00232	y	1	8
715.317	1153.55	2.3	474606_M(UniMod:35)EVDYSATVDQR_2	-1	171.4	25048_M(UniMod:35)EVDYSATVDQR_2	0	1/O00232	y10/0.01	M(UniMod:35)EVDYSATVDQR	2	light	1/O00232	y	1	10
715.317	1127.46	2.3	474605_M(UniMod:35)EVDYSATVDQR_2	-1	58.5	25048_M(UniMod:35)EVDYSATVDQR_2	0	1/O00232	b10/-0.03	M(UniMod:35)EVDYSATVDQR	2	light	1/O00232	b	1	10
735.664	686.408	135.096	493360_MVQQC(UniMod:39)C(UniMod:39)TYVEEITDLPIK_3	-1	10000	26105_MVQQC(UniMod:39)C(UniMod:39)TYVEEITDLPIK_3	0	1/O00232	y6/0.00	MVQQC(UniMod:39)C(UniMod:39)TYVEEITDLPIK	3	light	1/O00232	y	1	6
735.664	1156.65	135.096	493366_MVQQC(UniMod:39)C(UniMod:39)TYVEEITDLPIK_3	-1	4000	26105_MVQQC(UniMod:39)C(UniMod:39)TYVEEITDLPIK_3	0	1/O00232	y10/0.03	MVQQC(UniMod:39)C(UniMod:39)TYVEEITDLPIK	3	light	1/O00232	y	1	10
735.664	868.275	135.096	493362_MVQQC(UniMod:39)C(UniMod:39)TYVEEITDLPIK_3	-1	3000	26105_MVQQC(UniMod:39)C(UniMod:39)TYVEEITDLPIK_3	0	1/O00232	b7-18/-0.00	MVQQC(UniMod:39)C(UniMod:39)TYVEEITDLPIK	3	light	1/O00232	b-18	1	7
735.664	1057.58	135.096	493365_MVQQC(UniMod:39)C(UniMod:39)TYVEEITDLPIK_3	-1	3000	26105_MVQQC(UniMod:39)C(UniMod:39)TYVEEITDLPIK_3	0	1/O00232	y9/0.03	MVQQC(UniMod:39)C(UniMod:39)TYVEEITDLPIK	3	light	1/O00232	y	1	9
735.664	1049.34	135.096	493364_MVQQC(UniMod:39)C(UniMod:39)TYVEEITDLPIK_3	-1	2000	26105_MVQQC(UniMod:39)C(UniMod:39)TYVEEITDLPIK_3	0	1/O00232	b8/0.01	MVQQC(UniMod:39)C(UniMod:39)TYVEEITDLPIK	3	light	1/O00232	b	1	8
735.664	799.492	135.096	493361_MVQQC(UniMod:39)C(UniMod:39)TYVEEITDLPIK_3	-1	2000	26105_MVQQC(UniMod:39)C(UniMod:39)TYVEEITDLPIK_3	0	1/O00232	y7/0.01	MVQQC(UniMod:39)C(UniMod:39)TYVEEITDLPIK	3	light	1/O00232	y	1	7
805.429	1456.68	121.052	630197_SVVLYVILAPFDNEQSDLVHR_3	-1	10000	33189_SVVLYVILAPFDNEQSDLVHR_3	0	1/O00232	y12/0.01	SVVLYVILAPFDNEQSDLVHR	3	light	1/O00232	y	1	12
805.429	728.844	121.052	630185_SVVLYVILAPFDNEQSDLVHR_3	-1	5905.1	33189_SVVLYVILAPFDNEQSDLVHR_3	0	1/O00232	y12^2/0.00	SVVLYVILAPFDNEQSDLVHR	3	light	1/O00232	y	2	12
805.429	524.33	121.052	630177_SVVLYVILAPFDNEQSDLVHR_3	-1	4353.4	33189_SVVLYVILAPFDNEQSDLVHR_3	0	1/O00232	y4/0.01	SVVLYVILAPFDNEQSDLVHR	3	light	1/O00232	y	1	4
805.429	1212.56	121.052	630195_SVVLYVILAPFDNEQSDLVHR_3	-1	2795	33189_SVVLYVILAPFDNEQSDLVHR_3	0	1/O00232	y10/0.00	SVVLYVILAPFDNEQSDLVHR	3	light	1/O00232	y	1	10
805.429	726.389	121.052	630184_SVVLYVILAPFDNEQSDLVHR_3	-1	2495.6	33189_SVVLYVILAPFDNEQSDLVHR_3	0	1/O00232	y6/0.01	SVVLYVILAPFDNEQSDLVHR	3	light	1/O00232	y	1	6
805.429	1097.53	121.052	630193_SVVLYVILAPFDNEQSDLVHR_3	-1	2257.5	33189_SVVLYVILAPFDNEQSDLVHR_3	0	1/O00232	y9/0.02,b20-46^2/-0.03	SVVLYVILAPFDNEQSDLVHR	3	light	1/O00232	y	1	9
527.745	882.399	-19.7367	636522_TASDMVSTSR_2	-1	10000	33526_TASDMVSTSR_2	0	1/O00232	y8/0.01	TASDMVSTSR	2	light	1/O00232	y	1	8
527.745	680.34	-19.7367	636520_TASDMVSTSR_2	-1	3725.7	33526_TASDMVSTSR_2	0	1/O00232	y6/0.00	TASDMVSTSR	2	light	1/O00232	y	1	6
527.745	450.231	-19.7367	636516_TASDMVSTSR_2	-1	3618.5	33526_TASDMVSTSR_2	0	1/O00232	y4/0.00	TASDMVSTSR	2	light	1/O00232	y	1	4
527.745	795.367	-19.7367	636521_TASDMVSTSR_2	-1	3035.8	33526_TASDMVSTSR_2	0	1/O00232	y7/0.01	TASDMVSTSR	2	light	1/O00232	y	1	7
527.745	549.299	-19.7367	636519_TASDMVSTSR_2	-1	2634.2	33526_TASDMVSTSR_2	0	1/O00232	y5/-0.00	TASDMVSTSR	2	light	1/O00232	y	1	5
527.745	953.436	-19.7367	636523_TASDMVSTSR_2	-1	579.3	33526_TASDMVSTSR_2	0	1/O00232	y9/0.01	TASDMVSTSR	2	light	1/O00232	y	1	9
799.88	1012.44	76.2	757728_WSTLVEDYGMELR_2	-1	10000	39991_WSTLVEDYGMELR_2	0	1/O00232	y8/0.01	WSTLVEDYGMELR	2	light	1/O00232	y	1	8
799.88	1111.51	76.2	757729_WSTLVEDYGMELR_2	-1	8936.6	39991_WSTLVEDYGMELR_2	0	1/O00232	y9/0.02	WSTLVEDYGMELR	2	light	1/O00232	y	1	9
799.88	768.371	76.2	757725_WSTLVEDYGMELR_2	-1	8611.5	39991_WSTLVEDYGMELR_2	0	1/O00232	y6/0.01	WSTLVEDYGMELR	2	light	1/O00232	y	1	6
799.88	883.398	76.2	757726_WSTLVEDYGMELR_2	-1	4171.7	39991_WSTLVEDYGMELR_2	0	1/O00232	y7/0.01	WSTLVEDYGMELR	2	light	1/O00232	y	1	7
799.88	1224.59	76.2	757730_WSTLVEDYGMELR_2	-1	3935.6	39991_WSTLVEDYGMELR_2	0	1/O00232	y10/0.02	WSTLVEDYGMELR	2	light	1/O00232	y	1	10
799.88	1325.64	76.2	757731_WSTLVEDYGMELR_2	-1	3200.2	39991_WSTLVEDYGMELR_2	0	1/O00232	y11/0.02	WSTLVEDYGMELR	2	light	1/O00232	y	1	11
807.877	964.435	63.7781	757743_WSTLVEDYGM(UniMod:35)ELR_2	-1	8818.9	39992_WSTLVEDYGM(UniMod:35)ELR_2	0	1/O00232	y8-64/0.01	WSTLVEDYGM(UniMod:35)ELR	2	light	1/O00232	y-64	1	8
807.877	1063.5	63.7781	757746_WSTLVEDYGM(UniMod:35)ELR_2	-1	8603.9	39992_WSTLVEDYGM(UniMod:35)ELR_2	0	1/O00232	y9-64/0.01	WSTLVEDYGM(UniMod:35)ELR	2	light	1/O00232	y-64	1	9
807.877	1028.44	63.7781	757745_WSTLVEDYGM(UniMod:35)ELR_2	-1	7055.1	39992_WSTLVEDYGM(UniMod:35)ELR_2	0	1/O00232	y8/0.02	WSTLVEDYGM(UniMod:35)ELR	2	light	1/O00232	y	1	8
807.877	720.366	63.7781	757739_WSTLVEDYGM(UniMod:35)ELR_2	-1	6173.2	39992_WSTLVEDYGM(UniMod:35)ELR_2	0	1/O00232	y6-64/0.00	WSTLVEDYGM(UniMod:35)ELR	2	light	1/O00232	y-64	1	6
807.877	1127.5	63.7781	757747_WSTLVEDYGM(UniMod:35)ELR_2	-1	5879.2	39992_WSTLVEDYGM(UniMod:35)ELR_2	0	1/O00232	y9/0.01	WSTLVEDYGM(UniMod:35)ELR	2	light	1/O00232	y	1	9
807.877	1240.59	63.7781	757749_WSTLVEDYGM(UniMod:35)ELR_2	-1	4115.5	39992_WSTLVEDYGM(UniMod:35)ELR_2	0	1/O00232	y10/0.02	WSTLVEDYGM(UniMod:35)ELR	2	light	1/O00232	y	1	10
583.788	818.425	12.9671	48488_ANYDVLESQK_2	-1	10000	2560_ANYDVLESQK_2	0	1/O00233	y7/0.01	ANYDVLESQK	2	light	1/O00233	y	1	7
583.788	981.489	12.9671	48491_ANYDVLESQK_2	-1	9503.7	2560_ANYDVLESQK_2	0	1/O00233	y8/0.01	ANYDVLESQK	2	light	1/O00233	y	1	8
583.788	604.33	12.9671	48485_ANYDVLESQK_2	-1	8081.6	2560_ANYDVLESQK_2	0	1/O00233	y5/0.01	ANYDVLESQK	2	light	1/O00233	y	1	5
583.788	703.398	12.9671	48486_ANYDVLESQK_2	-1	7493.8	2560_ANYDVLESQK_2	0	1/O00233	y6/-0.00	ANYDVLESQK	2	light	1/O00233	y	1	6
583.788	491.246	12.9671	48482_ANYDVLESQK_2	-1	4491.3	2560_ANYDVLESQK_2	0	1/O00233	y4/0.00,y8^2/-0.00	ANYDVLESQK	2	light	1/O00233	y	1	4
583.788	447.178	12.9671	48479_ANYDVLESQK_2	-1	2300	2560_ANYDVLESQK_2	0	1/O00233	b4-17/0.01	ANYDVLESQK	2	light	1/O00233	b-17	1	4
898.394	1194.53	73	220223_GIGMNEPLVDC(UniMod:39)EGYPR_2	-1	10000	12007_GIGMNEPLVDC(UniMod:39)EGYPR_2	0	1/O00233	y10/0.00	GIGMNEPLVDC(UniMod:39)EGYPR	2	light	1/O00233	y	1	10
898.394	770.296	73	220218_GIGMNEPLVDC(UniMod:39)EGYPR_2	-1	2408.8	12007_GIGMNEPLVDC(UniMod:39)EGYPR_2	0	1/O00233	y6/-0.00	GIGMNEPLVDC(UniMod:39)EGYPR	2	light	1/O00233	y	1	6
898.394	885.323	73	220219_GIGMNEPLVDC(UniMod:39)EGYPR_2	-1	2071.2	12007_GIGMNEPLVDC(UniMod:39)EGYPR_2	0	1/O00233	y7/0.00	GIGMNEPLVDC(UniMod:39)EGYPR	2	light	1/O00233	y	1	7
898.394	1437.61	73	220227_GIGMNEPLVDC(UniMod:39)EGYPR_2	-1	1582.3	12007_GIGMNEPLVDC(UniMod:39)EGYPR_2	0	1/O00233	y12/0.00	GIGMNEPLVDC(UniMod:39)EGYPR	2	light	1/O00233	y	1	12
898.394	984.391	73	220220_GIGMNEPLVDC(UniMod:39)EGYPR_2	-1	1509.9	12007_GIGMNEPLVDC(UniMod:39)EGYPR_2	0	1/O00233	y8/0.00	GIGMNEPLVDC(UniMod:39)EGYPR	2	light	1/O00233	y	1	8
898.394	1323.57	73	220225_GIGMNEPLVDC(UniMod:39)EGYPR_2	-1	1347.5	12007_GIGMNEPLVDC(UniMod:39)EGYPR_2	0	1/O00233	y11/0.00	GIGMNEPLVDC(UniMod:39)EGYPR	2	light	1/O00233	y	1	11
642.339	1042.49	-30.6817	355338_KLGQSESQGPPR_2	-1	4337.7	18882_KLGQSESQGPPR_2	0	1/O00233	y10/0.01	KLGQSESQGPPR	2	light	1/O00233	y	1	10
642.339	1155.58	-30.6817	355339_KLGQSESQGPPR_2	-1	2329.8	18882_KLGQSESQGPPR_2	0	1/O00233	y11/0.01	KLGQSESQGPPR	2	light	1/O00233	y	1	11
642.339	857.411	-30.6817	355334_KLGQSESQGPPR_2	-1	1667.4	18882_KLGQSESQGPPR_2	0	1/O00233	y8/0.01	KLGQSESQGPPR	2	light	1/O00233	y	1	8
642.339	770.379	-30.6817	355333_KLGQSESQGPPR_2	-1	805.6	18882_KLGQSESQGPPR_2	0	1/O00233	y7/0.00	KLGQSESQGPPR	2	light	1/O00233	y	1	7
642.339	426.246	-30.6817	355329_KLGQSESQGPPR_2	-1	443.9	18882_KLGQSESQGPPR_2	0	1/O00233	y4/-0.00	KLGQSESQGPPR	2	light	1/O00233	y	1	4
642.339	1024.49	-30.6817	355337_KLGQSESQGPPR_2	-1	381.5	18882_KLGQSESQGPPR_2	0	1/O00233	y10-18/0.02	KLGQSESQGPPR	2	light	1/O00233	y-18	1	10
428.562	643.341	-30.6817	355355_KLGQSESQGPPR_3	-1	2619.8	18883_KLGQSESQGPPR_3	0	1/O00233	b6/0.00	KLGQSESQGPPR	3	light	1/O00233	b	1	6
428.562	641.337	-30.6817	355354_KLGQSESQGPPR_3	-1	2404.6	18883_KLGQSESQGPPR_3	0	1/O00233	y6/0.00	KLGQSESQGPPR	3	light	1/O00233	y	1	6
428.562	554.305	-30.6817	355350_KLGQSESQGPPR_3	-1	1942.3	18883_KLGQSESQGPPR_3	0	1/O00233	y5/0.00	KLGQSESQGPPR	3	light	1/O00233	y	1	5
428.562	730.373	-30.6817	355357_KLGQSESQGPPR_3	-1	1588.3	18883_KLGQSESQGPPR_3	0	1/O00233	b7/0.01	KLGQSESQGPPR	3	light	1/O00233	b	1	7
428.562	624.337	-30.6817	355352_KLGQSESQGPPR_3	-1	1570	18883_KLGQSESQGPPR_3	0	1/O00233	y6-17/0.00	KLGQSESQGPPR	3	light	1/O00233	y-17	1	6
428.562	537.305	-30.6817	355349_KLGQSESQGPPR_3	-1	1542.6	18883_KLGQSESQGPPR_3	0	1/O00233	y5-17/0.00,b11-36^2/0.01	KLGQSESQGPPR	3	light	1/O00233	y-17	1	5
477.588	624.358	1.43963	548209_QVEEALHQLHAR_3	-1	9176.4	29021_QVEEALHQLHAR_3	0	1/O00233	y5/0.00,b6-46/0.02	QVEEALHQLHAR	3	light	1/O00233	y	1	5
477.588	602.315	1.43963	548206_QVEEALHQLHAR_3	-1	5113.8	29021_QVEEALHQLHAR_3	0	1/O00233	y10^2/0.00	QVEEALHQLHAR	3	light	1/O00233	y	2	10
477.588	496.299	1.43963	548200_QVEEALHQLHAR_3	-1	4833	29021_QVEEALHQLHAR_3	0	1/O00233	y4/0.00	QVEEALHQLHAR	3	light	1/O00233	y	1	4
477.588	473.272	1.43963	548199_QVEEALHQLHAR_3	-1	3761.3	29021_QVEEALHQLHAR_3	0	1/O00233	y8^2/0.00	QVEEALHQLHAR	3	light	1/O00233	y	2	8
477.588	539.257	1.43963	548203_QVEEALHQLHAR_3	-1	3712.2	29021_QVEEALHQLHAR_3	0	1/O00233	b5-18/0.00	QVEEALHQLHAR	3	light	1/O00233	b-18	1	5
477.588	593.304	1.43963	548205_QVEEALHQLHAR_3	-1	3675.3	29021_QVEEALHQLHAR_3	0	1/O00233	b10^2/0.01,y10-18^2/0.00	QVEEALHQLHAR	3	light	1/O00233	b	2	10
516.76	545.366	70.6912	373154_KVC(UniMod:39)IESEHSMDTLLATLK_4	-1	10000	19640_KVC(UniMod:39)IESEHSMDTLLATLK_4	0	1/O00244	y5/-0.00	KVC(UniMod:39)IESEHSMDTLLATLK	4	light	1/O00244	y	1	5
516.76	694.791	70.6912	373160_KVC(UniMod:39)IESEHSMDTLLATLK_4	-1	6336.5	19640_KVC(UniMod:39)IESEHSMDTLLATLK_4	0	1/O00244	b12-18^2/0.00	KVC(UniMod:39)IESEHSMDTLLATLK	4	light	1/O00244	b-18	2	12
516.76	432.282	70.6912	373147_KVC(UniMod:39)IESEHSMDTLLATLK_4	-1	5619.2	19640_KVC(UniMod:39)IESEHSMDTLLATLK_4	0	1/O00244	y4/0.00	KVC(UniMod:39)IESEHSMDTLLATLK	4	light	1/O00244	y	1	4
516.76	653.267	70.6912	373158_KVC(UniMod:39)IESEHSMDTLLATLK_4	-1	5105.1	19640_KVC(UniMod:39)IESEHSMDTLLATLK_4	0	1/O00244	b11^2/0.00	KVC(UniMod:39)IESEHSMDTLLATLK	4	light	1/O00244	b	2	11
516.76	703.791	70.6912	373161_KVC(UniMod:39)IESEHSMDTLLATLK_4	-1	4908.5	19640_KVC(UniMod:39)IESEHSMDTLLATLK_4	0	1/O00244	b12^2/0.01	KVC(UniMod:39)IESEHSMDTLLATLK	4	light	1/O00244	b	2	12
516.76	760.333	70.6912	373162_KVC(UniMod:39)IESEHSMDTLLATLK_4	-1	3177.9	19640_KVC(UniMod:39)IESEHSMDTLLATLK_4	0	1/O00244	b13^2/-0.02	KVC(UniMod:39)IESEHSMDTLLATLK	4	light	1/O00244	b	2	13
477.933	659.854	34.7	403098_LGGVKYDIDLPNK_3	-1	10000	21227_LGGVKYDIDLPNK_3	0	1/O00244	y12^2/0.00	LGGVKYDIDLPNK	3	light	1/O00244	y	2	12
477.933	733.388	34.7	403100_LGGVKYDIDLPNK_3	-1	4907.3	21227_LGGVKYDIDLPNK_3	0	1/O00244	b7/0.00	LGGVKYDIDLPNK	3	light	1/O00244	b	1	7
477.933	586.322	34.7	403095_LGGVKYDIDLPNK_3	-1	4258	21227_LGGVKYDIDLPNK_3	0	1/O00244	b11^2/0.00,y5/0.00	LGGVKYDIDLPNK	3	light	1/O00244	b	2	11
477.933	961.499	34.7	403105_LGGVKYDIDLPNK_3	-1	4251.8	21227_LGGVKYDIDLPNK_3	0	1/O00244	b9/0.01	LGGVKYDIDLPNK	3	light	1/O00244	b	1	9
477.933	471.293	34.7	403091_LGGVKYDIDLPNK_3	-1	4191.3	21227_LGGVKYDIDLPNK_3	0	1/O00244	y4/-0.00	LGGVKYDIDLPNK	3	light	1/O00244	y	1	4
477.933	977.494	34.7	403106_LGGVKYDIDLPNK_3	-1	3901	21227_LGGVKYDIDLPNK_3	0	1/O00244	y8/0.01	LGGVKYDIDLPNK	3	light	1/O00244	y	1	8
441.234	603.324	53.7	681562_TVSYLGLE_2	-1	10000	35914_TVSYLGLE_2	0	1/O00244	b6-18/0.00	TVSYLGLE	2	light	1/O00244	b-18	1	6
441.234	621.324	53.7	681563_TVSYLGLE_2	-1	4189	35914_TVSYLGLE_2	0	1/O00244	b6/0.00	TVSYLGLE	2	light	1/O00244	b	1	6
441.234	716.408	53.7	681566_TVSYLGLE_2	-1	4174.6	35914_TVSYLGLE_2	0	1/O00244	b7-18/0.01	TVSYLGLE	2	light	1/O00244	b-18	1	7
441.234	433.219	53.7	681558_TVSYLGLE_2	-1	2433.6	35914_TVSYLGLE_2	0	1/O00244	b4-18/0.00	TVSYLGLE	2	light	1/O00244	b-18	1	4
441.234	431.25	53.7	681557_TVSYLGLE_2	-1	2273.4	35914_TVSYLGLE_2	0	1/O00244	y4/-0.00	TVSYLGLE	2	light	1/O00244	y	1	4
441.234	734.408	53.7	681567_TVSYLGLE_2	-1	1885.3	35914_TVSYLGLE_2	0	1/O00244	b7/0.00,y7-46/0.00	TVSYLGLE	2	light	1/O00244	b	1	7
968.465	1260.48	83.2	691713_VC(UniMod:39)IESEHSMDTLLATLK_2	-1	5067.9	36449_VC(UniMod:39)IESEHSMDTLLATLK_2	0	1/O00244	b11-18/0.02	VC(UniMod:39)IESEHSMDTLLATLK	2	light	1/O00244	b-18	1	11
968.465	1391.56	83.2	691716_VC(UniMod:39)IESEHSMDTLLATLK_2	-1	5037.5	36449_VC(UniMod:39)IESEHSMDTLLATLK_2	0	1/O00244	b12/0.02	VC(UniMod:39)IESEHSMDTLLATLK	2	light	1/O00244	b	1	12
968.465	1092.6	83.2	691710_VC(UniMod:39)IESEHSMDTLLATLK_2	-1	4742.2	36449_VC(UniMod:39)IESEHSMDTLLATLK_2	0	1/O00244	y10/0.02	VC(UniMod:39)IESEHSMDTLLATLK	2	light	1/O00244	y	1	10
968.465	1177.43	83.2	691711_VC(UniMod:39)IESEHSMDTLLATLK_2	-1	4735.1	36449_VC(UniMod:39)IESEHSMDTLLATLK_2	0	1/O00244	b10/0.02	VC(UniMod:39)IESEHSMDTLLATLK	2	light	1/O00244	b	1	10
968.465	1229.66	83.2	691712_VC(UniMod:39)IESEHSMDTLLATLK_2	-1	4548.6	36449_VC(UniMod:39)IESEHSMDTLLATLK_2	0	1/O00244	y11/0.02	VC(UniMod:39)IESEHSMDTLLATLK	2	light	1/O00244	y	1	11
968.465	844.333	83.2	691703_VC(UniMod:39)IESEHSMDTLLATLK_2	-1	4224.9	36449_VC(UniMod:39)IESEHSMDTLLATLK_2	0	1/O00244	b7/0.01	VC(UniMod:39)IESEHSMDTLLATLK	2	light	1/O00244	b	1	7
645.979	844.432	83.2	691735_VC(UniMod:39)IESEHSMDTLLATLK_3	-1	10000	36450_VC(UniMod:39)IESEHSMDTLLATLK_3	0	1/O00244	y15^2/0.00	VC(UniMod:39)IESEHSMDTLLATLK	3	light	1/O00244	y	2	15
645.979	918.931	83.2	691738_VC(UniMod:39)IESEHSMDTLLATLK_3	-1	8545.2	36450_VC(UniMod:39)IESEHSMDTLLATLK_3	0	1/O00244	y16^2/0.01	VC(UniMod:39)IESEHSMDTLLATLK	3	light	1/O00244	y	2	16
645.979	1092.6	83.2	691741_VC(UniMod:39)IESEHSMDTLLATLK_3	-1	5869.9	36450_VC(UniMod:39)IESEHSMDTLLATLK_3	0	1/O00244	y10/0.02	VC(UniMod:39)IESEHSMDTLLATLK	3	light	1/O00244	y	1	10
645.979	787.89	83.2	691733_VC(UniMod:39)IESEHSMDTLLATLK_3	-1	5416.6	36450_VC(UniMod:39)IESEHSMDTLLATLK_3	0	1/O00244	y14^2/0.01	VC(UniMod:39)IESEHSMDTLLATLK	3	light	1/O00244	y	2	14
645.979	723.369	83.2	691730_VC(UniMod:39)IESEHSMDTLLATLK_3	-1	3448.8	36450_VC(UniMod:39)IESEHSMDTLLATLK_3	0	1/O00244	y13^2/0.00	VC(UniMod:39)IESEHSMDTLLATLK	3	light	1/O00244	y	2	13
645.979	778.89	83.2	691732_VC(UniMod:39)IESEHSMDTLLATLK_3	-1	3384.6	36450_VC(UniMod:39)IESEHSMDTLLATLK_3	0	1/O00244	y14-18^2/0.01	VC(UniMod:39)IESEHSMDTLLATLK	3	light	1/O00244	y-18	2	14
651.311	852.43	58.2666	691760_VC(UniMod:39)IESEHSM(UniMod:35)DTLLATLK_3	-1	10000	36451_VC(UniMod:39)IESEHSM(UniMod:35)DTLLATLK_3	0	1/O00244	y15^2/0.00	VC(UniMod:39)IESEHSM(UniMod:35)DTLLATLK	3	light	1/O00244	y	2	15
651.311	926.928	58.2666	691764_VC(UniMod:39)IESEHSM(UniMod:35)DTLLATLK_3	-1	5709.3	36451_VC(UniMod:39)IESEHSM(UniMod:35)DTLLATLK_3	0	1/O00244	y16^2/0.01	VC(UniMod:39)IESEHSM(UniMod:35)DTLLATLK	3	light	1/O00244	y	2	16
651.311	795.888	58.2666	691756_VC(UniMod:39)IESEHSM(UniMod:35)DTLLATLK_3	-1	5216.1	36451_VC(UniMod:39)IESEHSM(UniMod:35)DTLLATLK_3	0	1/O00244	y14^2/0.01	VC(UniMod:39)IESEHSM(UniMod:35)DTLLATLK	3	light	1/O00244	y	2	14
651.311	432.282	58.2666	691746_VC(UniMod:39)IESEHSM(UniMod:35)DTLLATLK_3	-1	3285.3	36451_VC(UniMod:39)IESEHSM(UniMod:35)DTLLATLK_3	0	1/O00244	y4/-0.00	VC(UniMod:39)IESEHSM(UniMod:35)DTLLATLK	3	light	1/O00244	y	1	4
651.311	731.366	58.2666	691754_VC(UniMod:39)IESEHSM(UniMod:35)DTLLATLK_3	-1	2798.3	36451_VC(UniMod:39)IESEHSM(UniMod:35)DTLLATLK_3	0	1/O00244	y13^2/0.01	VC(UniMod:39)IESEHSM(UniMod:35)DTLLATLK	3	light	1/O00244	y	2	13
651.311	786.888	58.2666	691755_VC(UniMod:39)IESEHSM(UniMod:35)DTLLATLK_3	-1	2426.8	36451_VC(UniMod:39)IESEHSM(UniMod:35)DTLLATLK_3	0	1/O00244	y14-18^2/-0.00	VC(UniMod:39)IESEHSM(UniMod:35)DTLLATLK	3	light	1/O00244	y-18	2	14
474.743	585.335	29	87396_DFTPAELR_2	-1	10000	4743_DFTPAELR_2	0	1/O00264	y5/0.00	DFTPAELR	2	light	1/O00264	y	1	5
474.743	686.383	29	87398_DFTPAELR_2	-1	2980.2	4743_DFTPAELR_2	0	1/O00264	y6/0.00	DFTPAELR	2	light	1/O00264	y	1	6
474.743	488.283	29	87394_DFTPAELR_2	-1	1661.9	4743_DFTPAELR_2	0	1/O00264	y4/0.00,b5-44/0.03	DFTPAELR	2	light	1/O00264	y	1	4
474.743	417.246	29	87393_DFTPAELR_2	-1	582	4743_DFTPAELR_2	0	1/O00264	y3/-0.00,y7^2/0.02,b4-44/0.03	DFTPAELR	2	light	1/O00264	y	1	3
474.743	568.335	29	87395_DFTPAELR_2	-1	448.6	4743_DFTPAELR_2	0	1/O00264	y5-17/0.00	DFTPAELR	2	light	1/O00264	y-17	1	5
474.743	408.229	29	87392_DFTPAELR_2	-1	239.2	4743_DFTPAELR_2	0	1/O00264	y7-18^2/-0.02	DFTPAELR	2	light	1/O00264	y-18	2	7
765.996	926.416	0.3	128005_EGEEPTVYSDEEEPKDESAR_3	-1	10000	7054_EGEEPTVYSDEEEPKDESAR_3	0	1/O00264	y16^2/0.01	EGEEPTVYSDEEEPKDESAR	3	light	1/O00264	y	2	16
765.996	802.405	0.3	128002_EGEEPTVYSDEEEPKDESAR_3	-1	9695.6	7054_EGEEPTVYSDEEEPKDESAR_3	0	1/O00264	y7/0.01	EGEEPTVYSDEEEPKDESAR	3	light	1/O00264	y	1	7
765.996	1391.59	0.3	128011_EGEEPTVYSDEEEPKDESAR_3	-1	5251.1	7054_EGEEPTVYSDEEEPKDESAR_3	0	1/O00264	y12/0.02	EGEEPTVYSDEEEPKDESAR	3	light	1/O00264	y	1	12
765.996	1554.66	0.3	128013_EGEEPTVYSDEEEPKDESAR_3	-1	4791.6	7054_EGEEPTVYSDEEEPKDESAR_3	0	1/O00264	y13/0.04	EGEEPTVYSDEEEPKDESAR	3	light	1/O00264	y	1	13
765.996	777.831	0.3	128001_EGEEPTVYSDEEEPKDESAR_3	-1	3895.8	7054_EGEEPTVYSDEEEPKDESAR_3	0	1/O00264	y13^2/0.00	EGEEPTVYSDEEEPKDESAR	3	light	1/O00264	y	2	13
765.996	696.3	0.3	127999_EGEEPTVYSDEEEPKDESAR_3	-1	2861.5	7054_EGEEPTVYSDEEEPKDESAR_3	0	1/O00264	y12^2/0.00,b7-46/-0.02,b19-35^3/0.02	EGEEPTVYSDEEEPKDESAR	3	light	1/O00264	y	2	12
758.865	923.473	62.7	196437_FYGPEGPYGVFAGR_2	-1	10000	10770_FYGPEGPYGVFAGR_2	0	1/O00264	y9/0.01	FYGPEGPYGVFAGR	2	light	1/O00264	y	1	9
758.865	866.452	62.7	196435_FYGPEGPYGVFAGR_2	-1	6615.5	10770_FYGPEGPYGVFAGR_2	0	1/O00264	y8/0.01	FYGPEGPYGVFAGR	2	light	1/O00264	y	1	8
758.865	1206.59	62.7	196442_FYGPEGPYGVFAGR_2	-1	6497.4	10770_FYGPEGPYGVFAGR_2	0	1/O00264	y12/0.01	FYGPEGPYGVFAGR	2	light	1/O00264	y	1	12
758.865	1052.52	62.7	196439_FYGPEGPYGVFAGR_2	-1	3347.6	10770_FYGPEGPYGVFAGR_2	0	1/O00264	y10/0.01	FYGPEGPYGVFAGR	2	light	1/O00264	y	1	10
758.865	606.336	62.7	196432_FYGPEGPYGVFAGR_2	-1	2931.7	10770_FYGPEGPYGVFAGR_2	0	1/O00264	y6/-0.00	FYGPEGPYGVFAGR	2	light	1/O00264	y	1	6
758.865	1149.57	62.7	196440_FYGPEGPYGVFAGR_2	-1	2328.9	10770_FYGPEGPYGVFAGR_2	0	1/O00264	y11/0.01	FYGPEGPYGVFAGR	2	light	1/O00264	y	1	11
822.912	1206.59	49.4	340622_KFYGPEGPYGVFAGR_2	-1	9560	18260_KFYGPEGPYGVFAGR_2	0	1/O00264	y12/0.01	KFYGPEGPYGVFAGR	2	light	1/O00264	y	1	12
822.912	923.473	49.4	340617_KFYGPEGPYGVFAGR_2	-1	9421.5	18260_KFYGPEGPYGVFAGR_2	0	1/O00264	y9/0.01	KFYGPEGPYGVFAGR	2	light	1/O00264	y	1	9
822.912	1369.65	49.4	340623_KFYGPEGPYGVFAGR_2	-1	9263.6	18260_KFYGPEGPYGVFAGR_2	0	1/O00264	y13/0.02,b13-44/-0.02	KFYGPEGPYGVFAGR	2	light	1/O00264	y	1	13
822.912	1149.57	49.4	340620_KFYGPEGPYGVFAGR_2	-1	6508.1	18260_KFYGPEGPYGVFAGR_2	0	1/O00264	y11/0.01,b11-46/0.01	KFYGPEGPYGVFAGR	2	light	1/O00264	y	1	11
822.912	866.452	49.4	340615_KFYGPEGPYGVFAGR_2	-1	4108.1	18260_KFYGPEGPYGVFAGR_2	0	1/O00264	y8/0.00	KFYGPEGPYGVFAGR	2	light	1/O00264	y	1	8
822.912	1516.72	49.4	340624_KFYGPEGPYGVFAGR_2	-1	4020.4	18260_KFYGPEGPYGVFAGR_2	0	1/O00264	y14/0.02	KFYGPEGPYGVFAGR	2	light	1/O00264	y	1	14
548.944	606.336	49.4	340632_KFYGPEGPYGVFAGR_3	-1	10000	18261_KFYGPEGPYGVFAGR_3	0	1/O00264	y6/0.00	KFYGPEGPYGVFAGR	3	light	1/O00264	y	1	6
548.944	450.246	49.4	340627_KFYGPEGPYGVFAGR_3	-1	8728.8	18261_KFYGPEGPYGVFAGR_3	0	1/O00264	y4/0.00	KFYGPEGPYGVFAGR	3	light	1/O00264	y	1	4
548.944	779.372	49.4	340637_KFYGPEGPYGVFAGR_3	-1	5874.3	18261_KFYGPEGPYGVFAGR_3	0	1/O00264	b7/0.01	KFYGPEGPYGVFAGR	3	light	1/O00264	b	1	7
548.944	769.399	49.4	340636_KFYGPEGPYGVFAGR_3	-1	4289	18261_KFYGPEGPYGVFAGR_3	0	1/O00264	y7/0.01	KFYGPEGPYGVFAGR	3	light	1/O00264	y	1	7
548.944	1096.51	49.4	340643_KFYGPEGPYGVFAGR_3	-1	3267.4	18261_KFYGPEGPYGVFAGR_3	0	1/O00264	b10/0.01	KFYGPEGPYGVFAGR	3	light	1/O00264	b	1	10
548.944	496.255	49.4	340628_KFYGPEGPYGVFAGR_3	-1	1870.5	18261_KFYGPEGPYGVFAGR_3	0	1/O00264	b4/0.00	KFYGPEGPYGVFAGR	3	light	1/O00264	b	1	4
866.11	987.547	56	223329_GIYKDDIAQVDYVEPSQNTISLK_3	-1	10000	12170_GIYKDDIAQVDYVEPSQNTISLK_3	0	1/O00267	y9/0.01,y18-46^2/0.04	GIYKDDIAQVDYVEPSQNTISLK	3	light	1/O00267	y	1	9
866.11	1116.59	56	223333_GIYKDDIAQVDYVEPSQNTISLK_3	-1	4429.7	12170_GIYKDDIAQVDYVEPSQNTISLK_3	0	1/O00267	y10/0.01	GIYKDDIAQVDYVEPSQNTISLK	3	light	1/O00267	y	1	10
866.11	1218.6	56	223335_GIYKDDIAQVDYVEPSQNTISLK_3	-1	3810.8	12170_GIYKDDIAQVDYVEPSQNTISLK_3	0	1/O00267	b11/0.01	GIYKDDIAQVDYVEPSQNTISLK	3	light	1/O00267	b	1	11
866.11	805.409	56	223324_GIYKDDIAQVDYVEPSQNTISLK_3	-1	2997.2	12170_GIYKDDIAQVDYVEPSQNTISLK_3	0	1/O00267	b7/0.00,b14^2/0.02,b22-36^3/0.01	GIYKDDIAQVDYVEPSQNTISLK	3	light	1/O00267	b	1	7
866.11	876.446	56	223326_GIYKDDIAQVDYVEPSQNTISLK_3	-1	1978.6	12170_GIYKDDIAQVDYVEPSQNTISLK_3	0	1/O00267	b8/0.01	GIYKDDIAQVDYVEPSQNTISLK	3	light	1/O00267	b	1	8
866.11	1004.5	56	223330_GIYKDDIAQVDYVEPSQNTISLK_3	-1	1821.3	12170_GIYKDDIAQVDYVEPSQNTISLK_3	0	1/O00267	b9/0.01,a18^2/0.03	GIYKDDIAQVDYVEPSQNTISLK	3	light	1/O00267	b	1	9
650.852	1029.57	1.98228	553235_RDNELIGQTVR_2	-1	615	29260_RDNELIGQTVR_2	0	1/O00267	y9/-0.01	RDNELIGQTVR	2	light	1/O00267	y	1	9
650.852	741.389	1.98228	553224_RDNELIGQTVR_2	-1	571.2	29260_RDNELIGQTVR_2	0	1/O00267	b6/-0.00	RDNELIGQTVR	2	light	1/O00267	b	1	6
650.852	1144.6	1.98228	553237_RDNELIGQTVR_2	-1	492	29260_RDNELIGQTVR_2	0	1/O00267	y10/-0.02,b10+18/-0.02	RDNELIGQTVR	2	light	1/O00267	y	1	10
650.852	1126.59	1.98228	553236_RDNELIGQTVR_2	-1	430.5	29260_RDNELIGQTVR_2	0	1/O00267	b10/0.02,y10-18/0.02	RDNELIGQTVR	2	light	1/O00267	b	1	10
650.852	611.305	1.98228	553220_RDNELIGQTVR_2	-1	347.4	29260_RDNELIGQTVR_2	0	1/O00267	b5-17/0.02	RDNELIGQTVR	2	light	1/O00267	b-17	1	5
650.852	515.221	1.98228	553217_RDNELIGQTVR_2	-1	325.1	29260_RDNELIGQTVR_2	0	1/O00267	b4/0.01	RDNELIGQTVR	2	light	1/O00267	b	1	4
819.383	1145.55	15.1	668417_TPMYGSQTPLQDGSR_2	-1	5906.5	35216_TPMYGSQTPLQDGSR_2	0	1/O00267	y11/0.02	TPMYGSQTPLQDGSR	2	light	1/O00267	y	1	11
819.383	772.395	15.1	668412_TPMYGSQTPLQDGSR_2	-1	5157.2	35216_TPMYGSQTPLQDGSR_2	0	1/O00267	y7/0.01	TPMYGSQTPLQDGSR	2	light	1/O00267	y	1	7
819.383	1308.62	15.1	668418_TPMYGSQTPLQDGSR_2	-1	4563.4	35216_TPMYGSQTPLQDGSR_2	0	1/O00267	y12/0.02	TPMYGSQTPLQDGSR	2	light	1/O00267	y	1	12
819.383	873.442	15.1	668413_TPMYGSQTPLQDGSR_2	-1	3034.8	35216_TPMYGSQTPLQDGSR_2	0	1/O00267	y8/0.02	TPMYGSQTPLQDGSR	2	light	1/O00267	y	1	8
819.383	1088.53	15.1	668415_TPMYGSQTPLQDGSR_2	-1	2690	35216_TPMYGSQTPLQDGSR_2	0	1/O00267	y10/0.01	TPMYGSQTPLQDGSR	2	light	1/O00267	y	1	10
819.383	1439.66	15.1	668419_TPMYGSQTPLQDGSR_2	-1	2540.6	35216_TPMYGSQTPLQDGSR_2	0	1/O00267	y13/0.03	TPMYGSQTPLQDGSR	2	light	1/O00267	y	1	13
860.377	854.383	15.9316	668426_TPMYGSQTPMYGSGSR_2	-1	3987.8	35217_TPMYGSQTPMYGSGSR_2	0	1/O00267	y8/0.02	TPMYGSQTPMYGSGSR	2	light	1/O00267	y	1	8
860.377	1227.54	15.9316	668430_TPMYGSQTPMYGSGSR_2	-1	3834.4	35217_TPMYGSQTPMYGSGSR_2	0	1/O00267	y12/0.02	TPMYGSQTPMYGSGSR	2	light	1/O00267	y	1	12
860.377	1390.61	15.9316	668431_TPMYGSQTPMYGSGSR_2	-1	2914.1	35217_TPMYGSQTPMYGSGSR_2	0	1/O00267	y13/0.01	TPMYGSQTPMYGSGSR	2	light	1/O00267	y	1	13
860.377	1170.52	15.9316	668429_TPMYGSQTPMYGSGSR_2	-1	1421.6	35217_TPMYGSQTPMYGSGSR_2	0	1/O00267	y11/0.04	TPMYGSQTPMYGSGSR	2	light	1/O00267	y	1	11
860.377	955.43	15.9316	668427_TPMYGSQTPMYGSGSR_2	-1	1380.4	35217_TPMYGSQTPMYGSGSR_2	0	1/O00267	y9/0.02	TPMYGSQTPMYGSGSR	2	light	1/O00267	y	1	9
860.377	1521.65	15.9316	668432_TPMYGSQTPMYGSGSR_2	-1	1073.6	35217_TPMYGSQTPMYGSGSR_2	0	1/O00267	y14/0.04	TPMYGSQTPMYGSGSR	2	light	1/O00267	y	1	14
722.038	1073.53	135.182	696866_VEENFVILFSDLTMHELK_3	-1	10000	36721_VEENFVILFSDLTMHELK_3	0	1/O00267	y9/0.01,b9-18/-0.03	VEENFVILFSDLTMHELK	3	light	1/O00267	y	1	9
722.038	1220.6	135.182	696867_VEENFVILFSDLTMHELK_3	-1	9474.6	36721_VEENFVILFSDLTMHELK_3	0	1/O00267	y10/0.02	VEENFVILFSDLTMHELK	3	light	1/O00267	y	1	10
722.038	1446.77	135.182	696869_VEENFVILFSDLTMHELK_3	-1	6166.7	36721_VEENFVILFSDLTMHELK_3	0	1/O00267	y12/0.04	VEENFVILFSDLTMHELK	3	light	1/O00267	y	1	12
722.038	1333.68	135.182	696868_VEENFVILFSDLTMHELK_3	-1	5555.6	36721_VEENFVILFSDLTMHELK_3	0	1/O00267	y11/0.04	VEENFVILFSDLTMHELK	3	light	1/O00267	y	1	11
722.038	526.298	135.182	696851_VEENFVILFSDLTMHELK_3	-1	3333.3	36721_VEENFVILFSDLTMHELK_3	0	1/O00267	y4/0.02	VEENFVILFSDLTMHELK	3	light	1/O00267	y	1	4
722.038	986.498	135.182	696863_VEENFVILFSDLTMHELK_3	-1	3333.3	36721_VEENFVILFSDLTMHELK_3	0	1/O00267	y8/0.00,b17-46^2/0.00	VEENFVILFSDLTMHELK	3	light	1/O00267	y	1	8
818.894	933.464	44.7	2585_AAFGEEVDAVDTGISR_2	-1	10000	137_AAFGEEVDAVDTGISR_2	0	1/O00273	y9/0.00	AAFGEEVDAVDTGISR	2	light	1/O00273	y	1	9
818.894	533.304	44.7	2579_AAFGEEVDAVDTGISR_2	-1	7705.1	137_AAFGEEVDAVDTGISR_2	0	1/O00273	y5/-0.00	AAFGEEVDAVDTGISR	2	light	1/O00273	y	1	5
818.894	1161.57	44.7	2588_AAFGEEVDAVDTGISR_2	-1	5694.7	137_AAFGEEVDAVDTGISR_2	0	1/O00273	y11/0.01,b12-44/0.04	AAFGEEVDAVDTGISR	2	light	1/O00273	y	1	11
818.894	1032.53	44.7	2586_AAFGEEVDAVDTGISR_2	-1	5226.5	137_AAFGEEVDAVDTGISR_2	0	1/O00273	y10/0.00	AAFGEEVDAVDTGISR	2	light	1/O00273	y	1	10
818.894	1347.64	44.7	2590_AAFGEEVDAVDTGISR_2	-1	4539.4	137_AAFGEEVDAVDTGISR_2	0	1/O00273	y13/0.00,a14/-0.00	AAFGEEVDAVDTGISR	2	light	1/O00273	y	1	13
818.894	747.4	44.7	2582_AAFGEEVDAVDTGISR_2	-1	3902.6	137_AAFGEEVDAVDTGISR_2	0	1/O00273	y7/0.00	AAFGEEVDAVDTGISR	2	light	1/O00273	y	1	7
504.249	787.456	63.5226	9196_AC(UniMod:39)DILAIDK_2	-1	10000	472_AC(UniMod:39)DILAIDK_2	0	1/O00273	y7/0.01	AC(UniMod:39)DILAIDK	2	light	1/O00273	y	1	7
504.249	559.345	63.5226	9193_AC(UniMod:39)DILAIDK_2	-1	6166.2	472_AC(UniMod:39)DILAIDK_2	0	1/O00273	y5/0.00	AC(UniMod:39)DILAIDK	2	light	1/O00273	y	1	5
504.249	446.261	63.5226	9191_AC(UniMod:39)DILAIDK_2	-1	4319.7	472_AC(UniMod:39)DILAIDK_2	0	1/O00273	y4/0.01	AC(UniMod:39)DILAIDK	2	light	1/O00273	y	1	4
504.249	672.429	63.5226	9195_AC(UniMod:39)DILAIDK_2	-1	2784.3	472_AC(UniMod:39)DILAIDK_2	0	1/O00273	y6/0.01	AC(UniMod:39)DILAIDK	2	light	1/O00273	y	1	6
504.249	936.453	63.5226	9197_AC(UniMod:39)DILAIDK_2	-1	2495.3	472_AC(UniMod:39)DILAIDK_2	0	1/O00273	y8/0.01	AC(UniMod:39)DILAIDK	2	light	1/O00273	y	1	8
504.249	431.152	63.5226	9190_AC(UniMod:39)DILAIDK_2	-1	585.8	472_AC(UniMod:39)DILAIDK_2	0	1/O00273	b4-18/0.01,b8^2/-0.05	AC(UniMod:39)DILAIDK	2	light	1/O00273	b-18	1	4
595.323	981.584	87.3164	159427_ETSSDVALASHILTALR_3	-1	10000	8725_ETSSDVALASHILTALR_3	0	1/O00273	y9/0.02	ETSSDVALASHILTALR	3	light	1/O00273	y	1	9
595.323	910.547	87.3164	159426_ETSSDVALASHILTALR_3	-1	8000	8725_ETSSDVALASHILTALR_3	0	1/O00273	y8/0.00	ETSSDVALASHILTALR	3	light	1/O00273	y	1	8
595.323	573.372	87.3164	159416_ETSSDVALASHILTALR_3	-1	6852.4	8725_ETSSDVALASHILTALR_3	0	1/O00273	y5/0.00	ETSSDVALASHILTALR	3	light	1/O00273	y	1	5
595.323	583.356	87.3164	159417_ETSSDVALASHILTALR_3	-1	6000	8725_ETSSDVALASHILTALR_3	0	1/O00273	y11^2/-0.00,p-36^3/0.04	ETSSDVALASHILTALR	3	light	1/O00273	y	2	11
595.323	777.436	87.3164	159424_ETSSDVALASHILTALR_3	-1	5586.2	8725_ETSSDVALASHILTALR_3	0	1/O00273	y15^2/0.00	ETSSDVALASHILTALR	3	light	1/O00273	y	2	15
595.323	686.456	87.3164	159421_ETSSDVALASHILTALR_3	-1	5333.3	8725_ETSSDVALASHILTALR_3	0	1/O00273	y6/0.00	ETSSDVALASHILTALR	3	light	1/O00273	y	1	6
493.607	531.289	30.6704	441797_LQHTLQQVLDQR_3	-1	9656.6	23276_LQHTLQQVLDQR_3	0	1/O00273	y4/-0.00,b9^2/-0.02	LQHTLQQVLDQR	3	light	1/O00273	y	1	4
493.607	630.357	30.6704	441802_LQHTLQQVLDQR_3	-1	4205.3	23276_LQHTLQQVLDQR_3	0	1/O00273	y5/0.00,b11-45^2/0.02	LQHTLQQVLDQR	3	light	1/O00273	y	1	5
493.607	758.416	30.6704	441808_LQHTLQQVLDQR_3	-1	2652.5	23276_LQHTLQQVLDQR_3	0	1/O00273	y6/-0.00	LQHTLQQVLDQR	3	light	1/O00273	y	1	6
493.607	721.399	30.6704	441806_LQHTLQQVLDQR_3	-1	2586.5	23276_LQHTLQQVLDQR_3	0	1/O00273	b6/-0.00	LQHTLQQVLDQR	3	light	1/O00273	b	1	6
493.607	849.458	30.6704	441811_LQHTLQQVLDQR_3	-1	2437	23276_LQHTLQQVLDQR_3	0	1/O00273	b7/-0.00	LQHTLQQVLDQR	3	light	1/O00273	b	1	7
493.607	418.204	30.6704	441789_LQHTLQQVLDQR_3	-1	2345.7	23276_LQHTLQQVLDQR_3	0	1/O00273	y3/0.00	LQHTLQQVLDQR	3	light	1/O00273	y	1	3
644.657	810.422	29.223	218828_GHVSELEADLAEQQHLR_3	-1	10000	11937_GHVSELEADLAEQQHLR_3	0	1/O00291	y6/0.01	GHVSELEADLAEQQHLR	3	light	1/O00291	y	1	6
644.657	938.421	29.223	218831_GHVSELEADLAEQQHLR_3	-1	5036.7	11937_GHVSELEADLAEQQHLR_3	0	1/O00291	b9/0.01	GHVSELEADLAEQQHLR	3	light	1/O00291	b	1	9
644.657	1109.57	29.223	218836_GHVSELEADLAEQQHLR_3	-1	4827.2	11937_GHVSELEADLAEQQHLR_3	0	1/O00291	y9/0.02	GHVSELEADLAEQQHLR	3	light	1/O00291	y	1	9
644.657	681.379	29.223	218826_GHVSELEADLAEQQHLR_3	-1	4578.3	11937_GHVSELEADLAEQQHLR_3	0	1/O00291	y5/0.01	GHVSELEADLAEQQHLR	3	light	1/O00291	y	1	5
644.657	994.543	29.223	218833_GHVSELEADLAEQQHLR_3	-1	4291.7	11937_GHVSELEADLAEQQHLR_3	0	1/O00291	y8/-0.03	GHVSELEADLAEQQHLR	3	light	1/O00291	y	1	8
644.657	623.315	29.223	218823_GHVSELEADLAEQQHLR_3	-1	4132.9	11937_GHVSELEADLAEQQHLR_3	0	1/O00291	b6/0.01	GHVSELEADLAEQQHLR	3	light	1/O00291	b	1	6
780.423	1090.61	34.2195	249769_GVNQATAGVVASTISGK_2	-1	10000	13594_GVNQATAGVVASTISGK_2	0	1/O00291	y12/0.01	GVNQATAGVVASTISGK	2	light	1/O00291	y	1	12
780.423	918.525	34.2195	249765_GVNQATAGVVASTISGK_2	-1	9163	13594_GVNQATAGVVASTISGK_2	0	1/O00291	y10/0.01	GVNQATAGVVASTISGK	2	light	1/O00291	y	1	10
780.423	1161.65	34.2195	249771_GVNQATAGVVASTISGK_2	-1	8653.9	13594_GVNQATAGVVASTISGK_2	0	1/O00291	y13/0.01	GVNQATAGVVASTISGK	2	light	1/O00291	y	1	13
780.423	663.367	34.2195	249761_GVNQATAGVVASTISGK_2	-1	7635.8	13594_GVNQATAGVVASTISGK_2	0	1/O00291	y7/0.01	GVNQATAGVVASTISGK	2	light	1/O00291	y	1	7
780.423	592.33	34.2195	249759_GVNQATAGVVASTISGK_2	-1	6754.6	13594_GVNQATAGVVASTISGK_2	0	1/O00291	y6/-0.00	GVNQATAGVVASTISGK	2	light	1/O00291	y	1	6
780.423	762.436	34.2195	249762_GVNQATAGVVASTISGK_2	-1	6245.5	13594_GVNQATAGVVASTISGK_2	0	1/O00291	y8/0.00,p-36^2/0.02	GVNQATAGVVASTISGK	2	light	1/O00291	y	1	8
854.701	808.42	90.7	124275_EEFASTC(UniMod:39)PDDEEIELAYEQVAK_3	-1	10000	6849_EEFASTC(UniMod:39)PDDEEIELAYEQVAK_3	0	1/O00299	y7/-0.00,y14-36^2/0.04	EEFASTC(UniMod:39)PDDEEIELAYEQVAK	3	light	1/O00299	y	1	7
854.701	737.383	90.7	124273_EEFASTC(UniMod:39)PDDEEIELAYEQVAK_3	-1	9020.1	6849_EEFASTC(UniMod:39)PDDEEIELAYEQVAK_3	0	1/O00299	y6/0.00	EEFASTC(UniMod:39)PDDEEIELAYEQVAK	3	light	1/O00299	y	1	6
854.701	1050.55	90.7	124278_EEFASTC(UniMod:39)PDDEEIELAYEQVAK_3	-1	6753.1	6849_EEFASTC(UniMod:39)PDDEEIELAYEQVAK_3	0	1/O00299	y9/0.00	EEFASTC(UniMod:39)PDDEEIELAYEQVAK	3	light	1/O00299	y	1	9
854.701	921.504	90.7	124277_EEFASTC(UniMod:39)PDDEEIELAYEQVAK_3	-1	5165.3	6849_EEFASTC(UniMod:39)PDDEEIELAYEQVAK_3	0	1/O00299	y8/-0.00	EEFASTC(UniMod:39)PDDEEIELAYEQVAK	3	light	1/O00299	y	1	8
854.701	574.32	90.7	124270_EEFASTC(UniMod:39)PDDEEIELAYEQVAK_3	-1	3189.3	6849_EEFASTC(UniMod:39)PDDEEIELAYEQVAK_3	0	1/O00299	y5/-0.00	EEFASTC(UniMod:39)PDDEEIELAYEQVAK	3	light	1/O00299	y	1	5
854.701	388.161	90.7	124264_EEFASTC(UniMod:39)PDDEEIELAYEQVAK_3	-1	3092.1	6849_EEFASTC(UniMod:39)PDDEEIELAYEQVAK_3	0	1/O00299	b3-18/-0.00	EEFASTC(UniMod:39)PDDEEIELAYEQVAK	3	light	1/O00299	b-18	1	3
961.474	1133.57	115.6	180661_FLDGNELTLADC(UniMod:39)NLLPK_2	-1	10000	9899_FLDGNELTLADC(UniMod:39)NLLPK_2	0	1/O00299	y10/0.00	FLDGNELTLADC(UniMod:39)NLLPK	2	light	1/O00299	y	1	10
961.474	919.438	115.6	180658_FLDGNELTLADC(UniMod:39)NLLPK_2	-1	8540	9899_FLDGNELTLADC(UniMod:39)NLLPK_2	0	1/O00299	y8/0.00	FLDGNELTLADC(UniMod:39)NLLPK	2	light	1/O00299	y	1	8
961.474	872.425	115.6	180656_FLDGNELTLADC(UniMod:39)NLLPK_2	-1	7256.7	9899_FLDGNELTLADC(UniMod:39)NLLPK_2	0	1/O00299	b8-18/0.00	FLDGNELTLADC(UniMod:39)NLLPK	2	light	1/O00299	b-18	1	8
961.474	676.294	115.6	180651_FLDGNELTLADC(UniMod:39)NLLPK_2	-1	7147.3	9899_FLDGNELTLADC(UniMod:39)NLLPK_2	0	1/O00299	b6/-0.01	FLDGNELTLADC(UniMod:39)NLLPK	2	light	1/O00299	b	1	6
961.474	1032.52	115.6	180660_FLDGNELTLADC(UniMod:39)NLLPK_2	-1	6805.7	9899_FLDGNELTLADC(UniMod:39)NLLPK_2	0	1/O00299	y9/0.01	FLDGNELTLADC(UniMod:39)NLLPK	2	light	1/O00299	y	1	9
961.474	1246.65	115.6	180663_FLDGNELTLADC(UniMod:39)NLLPK_2	-1	5824.9	9899_FLDGNELTLADC(UniMod:39)NLLPK_2	0	1/O00299	y11/0.01	FLDGNELTLADC(UniMod:39)NLLPK	2	light	1/O00299	y	1	11
641.318	919.438	115.6	180677_FLDGNELTLADC(UniMod:39)NLLPK_3	-1	10000	9900_FLDGNELTLADC(UniMod:39)NLLPK_3	0	1/O00299	y8/0.01	FLDGNELTLADC(UniMod:39)NLLPK	3	light	1/O00299	y	1	8
641.318	848.4	115.6	180674_FLDGNELTLADC(UniMod:39)NLLPK_3	-1	6630	9900_FLDGNELTLADC(UniMod:39)NLLPK_3	0	1/O00299	y7/0.00	FLDGNELTLADC(UniMod:39)NLLPK	3	light	1/O00299	y	1	7
641.318	676.294	115.6	180670_FLDGNELTLADC(UniMod:39)NLLPK_3	-1	5859.4	9900_FLDGNELTLADC(UniMod:39)NLLPK_3	0	1/O00299	b6/-0.00	FLDGNELTLADC(UniMod:39)NLLPK	3	light	1/O00299	b	1	6
641.318	872.425	115.6	180675_FLDGNELTLADC(UniMod:39)NLLPK_3	-1	5813.4	9900_FLDGNELTLADC(UniMod:39)NLLPK_3	0	1/O00299	b8-18/0.00	FLDGNELTLADC(UniMod:39)NLLPK	3	light	1/O00299	b-18	1	8
641.318	1133.57	115.6	180680_FLDGNELTLADC(UniMod:39)NLLPK_3	-1	3502	9900_FLDGNELTLADC(UniMod:39)NLLPK_3	0	1/O00299	y10/0.01	FLDGNELTLADC(UniMod:39)NLLPK	3	light	1/O00299	y	1	10
641.318	733.374	115.6	180671_FLDGNELTLADC(UniMod:39)NLLPK_3	-1	3228.3	9900_FLDGNELTLADC(UniMod:39)NLLPK_3	0	1/O00299	y6/0.00	FLDGNELTLADC(UniMod:39)NLLPK	3	light	1/O00299	y	1	6
519.274	619.32	65.2	211499_GFTIPEAFR_2	-1	10000	11597_GFTIPEAFR_2	0	1/O00299	y5/0.00	GFTIPEAFR	2	light	1/O00299	y	1	5
519.274	833.452	65.2	211501_GFTIPEAFR_2	-1	1641.6	11597_GFTIPEAFR_2	0	1/O00299	y7/0.01	GFTIPEAFR	2	light	1/O00299	y	1	7
519.274	732.404	65.2	211500_GFTIPEAFR_2	-1	869.1	11597_GFTIPEAFR_2	0	1/O00299	y6/0.00	GFTIPEAFR	2	light	1/O00299	y	1	6
519.274	401.229	65.2	211494_GFTIPEAFR_2	-1	619.9	11597_GFTIPEAFR_2	0	1/O00299	b4-18/0.00	GFTIPEAFR	2	light	1/O00299	b-18	1	4
519.274	602.32	65.2	211498_GFTIPEAFR_2	-1	504.9	11597_GFTIPEAFR_2	0	1/O00299	y5-17/0.00	GFTIPEAFR	2	light	1/O00299	y-17	1	5
519.274	522.267	65.2	211496_GFTIPEAFR_2	-1	449.9	11597_GFTIPEAFR_2	0	1/O00299	y4/0.00	GFTIPEAFR	2	light	1/O00299	y	1	4
641.338	877.463	35.5	250647_GVTFNVTTVDTK_2	-1	10000	13641_GVTFNVTTVDTK_2	0	1/O00299	y8/0.01	GVTFNVTTVDTK	2	light	1/O00299	y	1	8
641.338	664.351	35.5	250642_GVTFNVTTVDTK_2	-1	9584	13641_GVTFNVTTVDTK_2	0	1/O00299	y6/0.00	GVTFNVTTVDTK	2	light	1/O00299	y	1	6
641.338	763.42	35.5	250644_GVTFNVTTVDTK_2	-1	4882.4	13641_GVTFNVTTVDTK_2	0	1/O00299	y7/0.00	GVTFNVTTVDTK	2	light	1/O00299	y	1	7
641.338	1024.53	35.5	250649_GVTFNVTTVDTK_2	-1	4689.5	13641_GVTFNVTTVDTK_2	0	1/O00299	y9/0.01	GVTFNVTTVDTK	2	light	1/O00299	y	1	9
641.338	1125.58	35.5	250651_GVTFNVTTVDTK_2	-1	3788.7	13641_GVTFNVTTVDTK_2	0	1/O00299	y10/0.01	GVTFNVTTVDTK	2	light	1/O00299	y	1	10
641.338	563.304	35.5	250638_GVTFNVTTVDTK_2	-1	3527	13641_GVTFNVTTVDTK_2	0	1/O00299	y5/0.00,y10^2/0.01	GVTFNVTTVDTK	2	light	1/O00299	y	1	5
479.928	820.452	25.8203	250670_GVTFNVTTVDTKR_3	-1	8406.3	13642_GVTFNVTTVDTKR_3	0	1/O00299	y7/0.01,b8/0.04	GVTFNVTTVDTKR	3	light	1/O00299	y	1	7
479.928	641.344	25.8203	250666_GVTFNVTTVDTKR_3	-1	5162.2	13642_GVTFNVTTVDTKR_3	0	1/O00299	y11^2/0.00,b12+18^2/0.01	GVTFNVTTVDTKR	3	light	1/O00299	y	2	11
479.928	719.405	25.8203	250668_GVTFNVTTVDTKR_3	-1	4096.4	13642_GVTFNVTTVDTKR_3	0	1/O00299	y6/0.00,b7/0.03	GVTFNVTTVDTKR	3	light	1/O00299	y	1	6
479.928	519.289	25.8203	250659_GVTFNVTTVDTKR_3	-1	3232	13642_GVTFNVTTVDTKR_3	0	1/O00299	y4/-0.00,b5/0.03	GVTFNVTTVDTKR	3	light	1/O00299	y	1	4
479.928	1033.56	25.8203	250675_GVTFNVTTVDTKR_3	-1	3073.8	13642_GVTFNVTTVDTKR_3	0	1/O00299	y9/0.01	GVTFNVTTVDTKR	3	light	1/O00299	y	1	9
479.928	618.357	25.8203	250664_GVTFNVTTVDTKR_3	-1	2815	13642_GVTFNVTTVDTKR_3	0	1/O00299	y5/0.00,b6/0.04,a12^2/0.02,y11-46^2/0.02	GVTFNVTTVDTKR	3	light	1/O00299	y	1	5
684.016	919.438	102.5	339578_KFLDGNELTLADC(UniMod:39)NLLPK_3	-1	10000	18216_KFLDGNELTLADC(UniMod:39)NLLPK_3	0	1/O00299	y8/0.01	KFLDGNELTLADC(UniMod:39)NLLPK	3	light	1/O00299	y	1	8
684.016	804.389	102.5	339573_KFLDGNELTLADC(UniMod:39)NLLPK_3	-1	8663.3	18216_KFLDGNELTLADC(UniMod:39)NLLPK_3	0	1/O00299	b7/0.01,y7-44/-0.02	KFLDGNELTLADC(UniMod:39)NLLPK	3	light	1/O00299	b	1	7
684.016	1000.52	102.5	339579_KFLDGNELTLADC(UniMod:39)NLLPK_3	-1	7665.2	18216_KFLDGNELTLADC(UniMod:39)NLLPK_3	0	1/O00299	b9-18/0.01	KFLDGNELTLADC(UniMod:39)NLLPK	3	light	1/O00299	b-18	1	9
684.016	848.4	102.5	339575_KFLDGNELTLADC(UniMod:39)NLLPK_3	-1	6902.6	18216_KFLDGNELTLADC(UniMod:39)NLLPK_3	0	1/O00299	y7/0.01	KFLDGNELTLADC(UniMod:39)NLLPK	3	light	1/O00299	y	1	7
684.016	1018.52	102.5	339580_KFLDGNELTLADC(UniMod:39)NLLPK_3	-1	5687	18216_KFLDGNELTLADC(UniMod:39)NLLPK_3	0	1/O00299	b9/0.01	KFLDGNELTLADC(UniMod:39)NLLPK	3	light	1/O00299	b	1	9
684.016	917.473	102.5	339577_KFLDGNELTLADC(UniMod:39)NLLPK_3	-1	4173.2	18216_KFLDGNELTLADC(UniMod:39)NLLPK_3	0	1/O00299	b8/0.01	KFLDGNELTLADC(UniMod:39)NLLPK	3	light	1/O00299	b	1	8
922.991	1362.69	80.8	379854_LAALNPESNTAGLDIFAK_2	-1	10000	19946_LAALNPESNTAGLDIFAK_2	0	1/O00299	y13/0.02	LAALNPESNTAGLDIFAK	2	light	1/O00299	y	1	13
922.991	1476.73	80.8	379856_LAALNPESNTAGLDIFAK_2	-1	2375.3	19946_LAALNPESNTAGLDIFAK_2	0	1/O00299	y14/0.02	LAALNPESNTAGLDIFAK	2	light	1/O00299	y	1	14
922.991	1136.59	80.8	379850_LAALNPESNTAGLDIFAK_2	-1	2073.2	19946_LAALNPESNTAGLDIFAK_2	0	1/O00299	y11/0.01	LAALNPESNTAGLDIFAK	2	light	1/O00299	y	1	11
922.991	763.435	80.8	379846_LAALNPESNTAGLDIFAK_2	-1	2040.7	19946_LAALNPESNTAGLDIFAK_2	0	1/O00299	y7/0.01	LAALNPESNTAGLDIFAK	2	light	1/O00299	y	1	7
922.991	834.472	80.8	379847_LAALNPESNTAGLDIFAK_2	-1	1402	19946_LAALNPESNTAGLDIFAK_2	0	1/O00299	y8/0.01	LAALNPESNTAGLDIFAK	2	light	1/O00299	y	1	8
922.991	935.52	80.8	379848_LAALNPESNTAGLDIFAK_2	-1	1238.3	19946_LAALNPESNTAGLDIFAK_2	0	1/O00299	y9/0.01	LAALNPESNTAGLDIFAK	2	light	1/O00299	y	1	9
615.663	763.435	80.8	379876_LAALNPESNTAGLDIFAK_3	-1	10000	19947_LAALNPESNTAGLDIFAK_3	0	1/O00299	y7/0.01	LAALNPESNTAGLDIFAK	3	light	1/O00299	y	1	7
615.663	834.472	80.8	379879_LAALNPESNTAGLDIFAK_3	-1	4820.5	19947_LAALNPESNTAGLDIFAK_3	0	1/O00299	y8/0.01	LAALNPESNTAGLDIFAK	3	light	1/O00299	y	1	8
615.663	593.329	80.8	379869_LAALNPESNTAGLDIFAK_3	-1	2210.1	19947_LAALNPESNTAGLDIFAK_3	0	1/O00299	y5/0.00	LAALNPESNTAGLDIFAK	3	light	1/O00299	y	1	5
615.663	672.849	80.8	379870_LAALNPESNTAGLDIFAK_3	-1	2096.2	19947_LAALNPESNTAGLDIFAK_3	0	1/O00299	y13-18^2/0.00	LAALNPESNTAGLDIFAK	3	light	1/O00299	y-18	2	13
615.663	483.293	80.8	379861_LAALNPESNTAGLDIFAK_3	-1	2079.3	19947_LAALNPESNTAGLDIFAK_3	0	1/O00299	b5/-0.00,b10-46^2/0.04	LAALNPESNTAGLDIFAK	3	light	1/O00299	b	1	5
615.663	1118.59	80.8	379889_LAALNPESNTAGLDIFAK_3	-1	1948.7	19947_LAALNPESNTAGLDIFAK_3	0	1/O00299	y11-18/0.02	LAALNPESNTAGLDIFAK	3	light	1/O00299	y-18	1	11
525.314	789.469	114.36	398002_LFMVLWLK_2	-1	10000	20946_LFMVLWLK_2	0	1/O00299	y6/0.01	LFMVLWLK	2	light	1/O00299	y	1	6
525.314	559.36	114.36	397999_LFMVLWLK_2	-1	4080.9	20946_LFMVLWLK_2	0	1/O00299	y4/0.01	LFMVLWLK	2	light	1/O00299	y	1	4
525.314	658.429	114.36	398001_LFMVLWLK_2	-1	2941.2	20946_LFMVLWLK_2	0	1/O00299	y5/0.00	LFMVLWLK	2	light	1/O00299	y	1	5
525.314	446.276	114.36	397998_LFMVLWLK_2	-1	1470.6	20946_LFMVLWLK_2	0	1/O00299	y3/0.00	LFMVLWLK	2	light	1/O00299	y	1	3
525.314	604.353	114.36	398000_LFMVLWLK_2	-1	735.3	20946_LFMVLWLK_2	0	1/O00299	b5/0.01	LFMVLWLK	2	light	1/O00299	b	1	5
525.314	936.538	114.36	398003_LFMVLWLK_2	-1	735.3	20946_LFMVLWLK_2	0	1/O00299	y7/-0.00	LFMVLWLK	2	light	1/O00299	y	1	7
533.312	805.464	99.1	398012_LFM(UniMod:35)VLWLK_2	-1	10000	20947_LFM(UniMod:35)VLWLK_2	0	1/O00299	y6/0.01	LFM(UniMod:35)VLWLK	2	light	1/O00299	y	1	6
533.312	658.429	99.1	398010_LFM(UniMod:35)VLWLK_2	-1	5492.4	20947_LFM(UniMod:35)VLWLK_2	0	1/O00299	y5/0.00	LFM(UniMod:35)VLWLK	2	light	1/O00299	y	1	5
533.312	741.464	99.1	398011_LFM(UniMod:35)VLWLK_2	-1	5146.1	20947_LFM(UniMod:35)VLWLK_2	0	1/O00299	y6-64/0.00	LFM(UniMod:35)VLWLK	2	light	1/O00299	y-64	1	6
533.312	952.532	99.1	398015_LFM(UniMod:35)VLWLK_2	-1	3870.7	20947_LFM(UniMod:35)VLWLK_2	0	1/O00299	y7/0.01	LFM(UniMod:35)VLWLK	2	light	1/O00299	y	1	7
533.312	446.276	99.1	398005_LFM(UniMod:35)VLWLK_2	-1	3728.5	20947_LFM(UniMod:35)VLWLK_2	0	1/O00299	y3/0.00,a7^2/0.02	LFM(UniMod:35)VLWLK	2	light	1/O00299	y	1	3
533.312	559.36	99.1	398008_LFM(UniMod:35)VLWLK_2	-1	3402.5	20947_LFM(UniMod:35)VLWLK_2	0	1/O00299	y4/0.00	LFM(UniMod:35)VLWLK	2	light	1/O00299	y	1	4
542.804	834.458	44	409199_LHIVQVVC(UniMod:39)K_2	-1	10000	21535_LHIVQVVC(UniMod:39)K_2	0	1/O00299	y7/0.01	LHIVQVVC(UniMod:39)K	2	light	1/O00299	y	1	7
542.804	721.374	44	409197_LHIVQVVC(UniMod:39)K_2	-1	5802.9	21535_LHIVQVVC(UniMod:39)K_2	0	1/O00299	y6/0.00	LHIVQVVC(UniMod:39)K	2	light	1/O00299	y	1	6
542.804	486.262	44	409191_LHIVQVVC(UniMod:39)K_2	-1	3486.9	21535_LHIVQVVC(UniMod:39)K_2	0	1/O00299	y8^2/0.00	LHIVQVVC(UniMod:39)K	2	light	1/O00299	y	2	8
542.804	690.43	44	409196_LHIVQVVC(UniMod:39)K_2	-1	2016	21535_LHIVQVVC(UniMod:39)K_2	0	1/O00299	b6/0.01	LHIVQVVC(UniMod:39)K	2	light	1/O00299	b	1	6
542.804	494.247	44	409192_LHIVQVVC(UniMod:39)K_2	-1	1450.3	21535_LHIVQVVC(UniMod:39)K_2	0	1/O00299	y4/0.00	LHIVQVVC(UniMod:39)K	2	light	1/O00299	y	1	4
542.804	591.361	44	409193_LHIVQVVC(UniMod:39)K_2	-1	1279.2	21535_LHIVQVVC(UniMod:39)K_2	0	1/O00299	b5/0.00	LHIVQVVC(UniMod:39)K	2	light	1/O00299	b	1	5
404.903	523.273	27.1908	409206_LHIVQVVC(UniMod:39)KK_3	-1	6265.1	21536_LHIVQVVC(UniMod:39)KK_3	0	1/O00299	y4/-0.00	LHIVQVVC(UniMod:39)KK	3	light	1/O00299	y	1	4
404.903	424.205	27.1908	409202_LHIVQVVC(UniMod:39)KK_3	-1	5111.9	21536_LHIVQVVC(UniMod:39)KK_3	0	1/O00299	y3/-0.00	LHIVQVVC(UniMod:39)KK	3	light	1/O00299	y	1	3
404.903	591.361	27.1908	409208_LHIVQVVC(UniMod:39)KK_3	-1	4337.3	21536_LHIVQVVC(UniMod:39)KK_3	0	1/O00299	b5/0.01	LHIVQVVC(UniMod:39)KK	3	light	1/O00299	b	1	5
404.903	463.303	27.1908	409204_LHIVQVVC(UniMod:39)KK_3	-1	3123.9	21536_LHIVQVVC(UniMod:39)KK_3	0	1/O00299	b4/-0.00	LHIVQVVC(UniMod:39)KK	3	light	1/O00299	b	1	4
404.903	622.342	27.1908	409210_LHIVQVVC(UniMod:39)KK_3	-1	2865.7	21536_LHIVQVVC(UniMod:39)KK_3	0	1/O00299	y5/0.01	LHIVQVVC(UniMod:39)KK	3	light	1/O00299	y	1	5
404.903	690.43	27.1908	409212_LHIVQVVC(UniMod:39)KK_3	-1	2521.5	21536_LHIVQVVC(UniMod:39)KK_3	0	1/O00299	b6/0.00	LHIVQVVC(UniMod:39)KK	3	light	1/O00299	b	1	6
664.826	1013.53	2.3	517971_NSNPALNDNLEK_2	-1	10000	27504_NSNPALNDNLEK_2	0	1/O00299	y9/0.01	NSNPALNDNLEK	2	light	1/O00299	y	1	9
664.826	845.436	2.3	517967_NSNPALNDNLEK_2	-1	2958.7	27504_NSNPALNDNLEK_2	0	1/O00299	y7/0.01	NSNPALNDNLEK	2	light	1/O00299	y	1	7
664.826	732.352	2.3	517966_NSNPALNDNLEK_2	-1	2532	27504_NSNPALNDNLEK_2	0	1/O00299	y6/0.00	NSNPALNDNLEK	2	light	1/O00299	y	1	6
664.826	916.473	2.3	517968_NSNPALNDNLEK_2	-1	1953.3	27504_NSNPALNDNLEK_2	0	1/O00299	y8/0.01	NSNPALNDNLEK	2	light	1/O00299	y	1	8
664.826	507.267	2.3	517961_NSNPALNDNLEK_2	-1	1602	27504_NSNPALNDNLEK_2	0	1/O00299	y9^2/0.00	NSNPALNDNLEK	2	light	1/O00299	y	2	9
664.826	1127.57	2.3	517973_NSNPALNDNLEK_2	-1	1151.6	27504_NSNPALNDNLEK_2	0	1/O00299	y10/0.01	NSNPALNDNLEK	2	light	1/O00299	y	1	10
998.135	1077.48	70.6	718208_VLDNYLTSPLPEEVDETSAEDEGVSQR_3	-1	10000	37835_VLDNYLTSPLPEEVDETSAEDEGVSQR_3	0	1/O00299	y10/0.01	VLDNYLTSPLPEEVDETSAEDEGVSQR	3	light	1/O00299	y	1	10
998.135	675.342	70.6	718200_VLDNYLTSPLPEEVDETSAEDEGVSQR_3	-1	8871.5	37835_VLDNYLTSPLPEEVDETSAEDEGVSQR_3	0	1/O00299	y6/0.00	VLDNYLTSPLPEEVDETSAEDEGVSQR	3	light	1/O00299	y	1	6
998.135	919.412	70.6	718204_VLDNYLTSPLPEEVDETSAEDEGVSQR_3	-1	8179.1	37835_VLDNYLTSPLPEEVDETSAEDEGVSQR_3	0	1/O00299	y8/0.01	VLDNYLTSPLPEEVDETSAEDEGVSQR	3	light	1/O00299	y	1	8
998.135	990.449	70.6	718206_VLDNYLTSPLPEEVDETSAEDEGVSQR_3	-1	8120.7	37835_VLDNYLTSPLPEEVDETSAEDEGVSQR_3	0	1/O00299	y9/0.01	VLDNYLTSPLPEEVDETSAEDEGVSQR	3	light	1/O00299	y	1	9
998.135	1178.53	70.6	718212_VLDNYLTSPLPEEVDETSAEDEGVSQR_3	-1	7185.7	37835_VLDNYLTSPLPEEVDETSAEDEGVSQR_3	0	1/O00299	y11/0.02	VLDNYLTSPLPEEVDETSAEDEGVSQR	3	light	1/O00299	y	1	11
998.135	546.299	70.6	718197_VLDNYLTSPLPEEVDETSAEDEGVSQR_3	-1	6994.9	37835_VLDNYLTSPLPEEVDETSAEDEGVSQR_3	0	1/O00299	y5/0.00	VLDNYLTSPLPEEVDETSAEDEGVSQR	3	light	1/O00299	y	1	5
479.243	681.331	-8.28306	773754_YLSNAYAR_2	-1	10000	40912_YLSNAYAR_2	0	1/O00299	y6/0.00	YLSNAYAR	2	light	1/O00299	y	1	6
479.243	794.416	-8.28306	773756_YLSNAYAR_2	-1	1632.3	40912_YLSNAYAR_2	0	1/O00299	y7/0.00	YLSNAYAR	2	light	1/O00299	y	1	7
479.243	594.299	-8.28306	773751_YLSNAYAR_2	-1	1038.8	40912_YLSNAYAR_2	0	1/O00299	y5/0.00	YLSNAYAR	2	light	1/O00299	y	1	5
479.243	409.219	-8.28306	773747_YLSNAYAR_2	-1	519.5	40912_YLSNAYAR_2	0	1/O00299	y3/0.00	YLSNAYAR	2	light	1/O00299	y	1	3
479.243	664.331	-8.28306	773753_YLSNAYAR_2	-1	454.8	40912_YLSNAYAR_2	0	1/O00299	y6-17/0.01	YLSNAYAR	2	light	1/O00299	y-17	1	6
479.243	776.416	-8.28306	773755_YLSNAYAR_2	-1	282.9	40912_YLSNAYAR_2	0	1/O00299	y7-18/0.00	YLSNAYAR	2	light	1/O00299	y-18	1	7
625.832	917.487	46.4593	73230_AYVSTLMGVPGR_2	-1	10000	3884_AYVSTLMGVPGR_2	0	1/O00303	y9/0.01	AYVSTLMGVPGR	2	light	1/O00303	y	1	9
625.832	616.324	46.4593	73226_AYVSTLMGVPGR_2	-1	6667.1	3884_AYVSTLMGVPGR_2	0	1/O00303	y6/0.01	AYVSTLMGVPGR	2	light	1/O00303	y	1	6
625.832	485.283	46.4593	73224_AYVSTLMGVPGR_2	-1	4731.4	3884_AYVSTLMGVPGR_2	0	1/O00303	y5/0.00	AYVSTLMGVPGR	2	light	1/O00303	y	1	5
625.832	729.408	46.4593	73227_AYVSTLMGVPGR_2	-1	4258.3	3884_AYVSTLMGVPGR_2	0	1/O00303	y7/0.01	AYVSTLMGVPGR	2	light	1/O00303	y	1	7
625.832	1016.56	46.4593	73231_AYVSTLMGVPGR_2	-1	2773	3884_AYVSTLMGVPGR_2	0	1/O00303	y10/0.01	AYVSTLMGVPGR	2	light	1/O00303	y	1	10
625.832	830.455	46.4593	73228_AYVSTLMGVPGR_2	-1	2443.7	3884_AYVSTLMGVPGR_2	0	1/O00303	y8/0.01	AYVSTLMGVPGR	2	light	1/O00303	y	1	8
638.36	1015.56	72.9502	182318_FLMSLVNQVPK_2	-1	10000	9993_FLMSLVNQVPK_2	0	1/O00303	y9/0.02,b9-17/0.05	FLMSLVNQVPK	2	light	1/O00303	y	1	9
638.36	585.335	72.9502	182310_FLMSLVNQVPK_2	-1	6115.1	9993_FLMSLVNQVPK_2	0	1/O00303	y5/0.01	FLMSLVNQVPK	2	light	1/O00303	y	1	5
638.36	684.404	72.9502	182312_FLMSLVNQVPK_2	-1	6105	9993_FLMSLVNQVPK_2	0	1/O00303	y6/0.00	FLMSLVNQVPK	2	light	1/O00303	y	1	6
638.36	797.488	72.9502	182313_FLMSLVNQVPK_2	-1	4450	9993_FLMSLVNQVPK_2	0	1/O00303	y7/0.01	FLMSLVNQVPK	2	light	1/O00303	y	1	7
638.36	884.52	72.9502	182315_FLMSLVNQVPK_2	-1	4440	9993_FLMSLVNQVPK_2	0	1/O00303	y8/-0.00	FLMSLVNQVPK	2	light	1/O00303	y	1	8
638.36	1128.64	72.9502	182319_FLMSLVNQVPK_2	-1	2220	9993_FLMSLVNQVPK_2	0	1/O00303	y10/0.04	FLMSLVNQVPK	2	light	1/O00303	y	1	10
684.028	981.489	178.4	310734_IQDALSTVLQYAEDVLSGK_3	-1	10000	16755_IQDALSTVLQYAEDVLSGK_3	0	1/O00303	y9/0.01	IQDALSTVLQYAEDVLSGK	3	light	1/O00303	y	1	9
684.028	818.425	178.4	310732_IQDALSTVLQYAEDVLSGK_3	-1	8360.9	16755_IQDALSTVLQYAEDVLSGK_3	0	1/O00303	y8/0.01	IQDALSTVLQYAEDVLSGK	3	light	1/O00303	y	1	8
684.028	747.388	178.4	310730_IQDALSTVLQYAEDVLSGK_3	-1	4433	16755_IQDALSTVLQYAEDVLSGK_3	0	1/O00303	y7/0.01	IQDALSTVLQYAEDVLSGK	3	light	1/O00303	y	1	7
684.028	1109.55	178.4	310736_IQDALSTVLQYAEDVLSGK_3	-1	3873.3	16755_IQDALSTVLQYAEDVLSGK_3	0	1/O00303	y10/0.02	IQDALSTVLQYAEDVLSGK	3	light	1/O00303	y	1	10
684.028	1092.55	178.4	310735_IQDALSTVLQYAEDVLSGK_3	-1	3333.1	16755_IQDALSTVLQYAEDVLSGK_3	0	1/O00303	y10-17/0.02	IQDALSTVLQYAEDVLSGK	3	light	1/O00303	y-17	1	10
684.028	828.446	178.4	310733_IQDALSTVLQYAEDVLSGK_3	-1	2708.1	16755_IQDALSTVLQYAEDVLSGK_3	0	1/O00303	b8/0.01	IQDALSTVLQYAEDVLSGK	3	light	1/O00303	b	1	8
983.844	1103.58	164.126	310740_IQDALSTVLQYAEDVLSGKVSADNTVGR_3	-1	10000	16756_IQDALSTVLQYAEDVLSGKVSADNTVGR_3	0	1/O00303	y11/0.03	IQDALSTVLQYAEDVLSGKVSADNTVGR	3	light	1/O00303	y	1	11
983.844	428.214	164.126	310738_IQDALSTVLQYAEDVLSGKVSADNTVGR_3	-1	8537.9	16756_IQDALSTVLQYAEDVLSGKVSADNTVGR_3	0	1/O00303	b4/0.02	IQDALSTVLQYAEDVLSGKVSADNTVGR	3	light	1/O00303	b	1	4
983.844	1205.12	164.126	310743_IQDALSTVLQYAEDVLSGKVSADNTVGR_3	-1	8036.6	16756_IQDALSTVLQYAEDVLSGKVSADNTVGR_3	0	1/O00303	y23^2/0.01	IQDALSTVLQYAEDVLSGKVSADNTVGR	3	light	1/O00303	y	2	23
983.844	1354.69	164.126	310744_IQDALSTVLQYAEDVLSGKVSADNTVGR_3	-1	6036	16756_IQDALSTVLQYAEDVLSGKVSADNTVGR_3	0	1/O00303	y26^2/-0.04	IQDALSTVLQYAEDVLSGKVSADNTVGR	3	light	1/O00303	y	2	26
983.844	1172.61	164.126	310741_IQDALSTVLQYAEDVLSGKVSADNTVGR_3	-1	4537.9	16756_IQDALSTVLQYAEDVLSGKVSADNTVGR_3	0	1/O00303	y12-18/-0.04	IQDALSTVLQYAEDVLSGKVSADNTVGR	3	light	1/O00303	y-18	1	12
983.844	918.464	164.126	310739_IQDALSTVLQYAEDVLSGKVSADNTVGR_3	-1	4537.9	16756_IQDALSTVLQYAEDVLSGKVSADNTVGR_3	0	1/O00303	y9/0.02,y18-45^2/0.02	IQDALSTVLQYAEDVLSGKVSADNTVGR	3	light	1/O00303	y	1	9
738.135	1103.58	164.126	310753_IQDALSTVLQYAEDVLSGKVSADNTVGR_4	-1	7500.3	16757_IQDALSTVLQYAEDVLSGKVSADNTVGR_4	0	1/O00303	y11/0.03	IQDALSTVLQYAEDVLSGKVSADNTVGR	4	light	1/O00303	y	1	11
738.135	810.446	164.126	310750_IQDALSTVLQYAEDVLSGKVSADNTVGR_4	-1	7500	16757_IQDALSTVLQYAEDVLSGKVSADNTVGR_4	0	1/O00303	b8-18/0.01	IQDALSTVLQYAEDVLSGKVSADNTVGR	4	light	1/O00303	b-18	1	8
738.135	1051.59	164.126	310752_IQDALSTVLQYAEDVLSGKVSADNTVGR_4	-1	5045	16757_IQDALSTVLQYAEDVLSGKVSADNTVGR_4	0	1/O00303	b10-18/-0.04	IQDALSTVLQYAEDVLSGKVSADNTVGR	4	light	1/O00303	b-18	1	10
738.135	828.446	164.126	310751_IQDALSTVLQYAEDVLSGKVSADNTVGR_4	-1	5000	16757_IQDALSTVLQYAEDVLSGKVSADNTVGR_4	0	1/O00303	b8/0.01,b24-35^3/0.04	IQDALSTVLQYAEDVLSGKVSADNTVGR	4	light	1/O00303	b	1	8
738.135	1172.61	164.126	310754_IQDALSTVLQYAEDVLSGKVSADNTVGR_4	-1	5000	16757_IQDALSTVLQYAEDVLSGKVSADNTVGR_4	0	1/O00303	y12-18/-0.00	IQDALSTVLQYAEDVLSGKVSADNTVGR	4	light	1/O00303	y-18	1	12
738.135	1190.61	164.126	310755_IQDALSTVLQYAEDVLSGKVSADNTVGR_4	-1	5000	16757_IQDALSTVLQYAEDVLSGKVSADNTVGR_4	0	1/O00303	y12/0.02	IQDALSTVLQYAEDVLSGKVSADNTVGR	4	light	1/O00303	y	1	12
726.37	881.509	95.5782	376050_KVSPNELILGWYATGHDITEHSVLIHEYYSR_5	-1	10000	19768_KVSPNELILGWYATGHDITEHSVLIHEYYSR_5	0	1/O00303	b8/0.00	KVSPNELILGWYATGHDITEHSVLIHEYYSR	5	light	1/O00303	b	1	8
726.37	768.425	95.5782	376043_KVSPNELILGWYATGHDITEHSVLIHEYYSR_5	-1	9544.8	19768_KVSPNELILGWYATGHDITEHSVLIHEYYSR_5	0	1/O00303	b7/0.01	KVSPNELILGWYATGHDITEHSVLIHEYYSR	5	light	1/O00303	b	1	7
726.37	854.379	95.5782	376046_KVSPNELILGWYATGHDITEHSVLIHEYYSR_5	-1	9398.4	19768_KVSPNELILGWYATGHDITEHSVLIHEYYSR_5	0	1/O00303	y6/0.02	KVSPNELILGWYATGHDITEHSVLIHEYYSR	5	light	1/O00303	y	1	6
726.37	967.463	95.5782	376053_KVSPNELILGWYATGHDITEHSVLIHEYYSR_5	-1	7939.5	19768_KVSPNELILGWYATGHDITEHSVLIHEYYSR_5	0	1/O00303	y7/0.00	KVSPNELILGWYATGHDITEHSVLIHEYYSR	5	light	1/O00303	y	1	7
726.37	655.341	95.5782	376037_KVSPNELILGWYATGHDITEHSVLIHEYYSR_5	-1	7774.5	19768_KVSPNELILGWYATGHDITEHSVLIHEYYSR_5	0	1/O00303	b6/-0.00,y16-35^3/0.03	KVSPNELILGWYATGHDITEHSVLIHEYYSR	5	light	1/O00303	b	1	6
726.37	1080.55	95.5782	376056_KVSPNELILGWYATGHDITEHSVLIHEYYSR_5	-1	6827.2	19768_KVSPNELILGWYATGHDITEHSVLIHEYYSR_5	0	1/O00303	y8/0.01	KVSPNELILGWYATGHDITEHSVLIHEYYSR	5	light	1/O00303	y	1	8
571.317	669.284	79.4	409619_LHPVILASIVDSYER_3	-1	10000	21555_LHPVILASIVDSYER_3	0	1/O00303	y5/0.01	LHPVILASIVDSYER	3	light	1/O00303	y	1	5
571.317	768.352	79.4	409623_LHPVILASIVDSYER_3	-1	9043.2	21555_LHPVILASIVDSYER_3	0	1/O00303	y6/0.01	LHPVILASIVDSYER	3	light	1/O00303	y	1	6
571.317	554.257	79.4	409615_LHPVILASIVDSYER_3	-1	5954.5	21555_LHPVILASIVDSYER_3	0	1/O00303	y4/0.00	LHPVILASIVDSYER	3	light	1/O00303	y	1	4
571.317	813.509	79.4	409624_LHPVILASIVDSYER_3	-1	4504.3	21555_LHPVILASIVDSYER_3	0	1/O00303	b8-18/0.01	LHPVILASIVDSYER	3	light	1/O00303	b-18	1	8
571.317	831.509	79.4	409625_LHPVILASIVDSYER_3	-1	3101.7	21555_LHPVILASIVDSYER_3	0	1/O00303	b8/0.01	LHPVILASIVDSYER	3	light	1/O00303	b	1	8
571.317	560.355	79.4	409616_LHPVILASIVDSYER_3	-1	2763.9	21555_LHPVILASIVDSYER_3	0	1/O00303	b5/0.00	LHPVILASIVDSYER	3	light	1/O00303	b	1	5
467.765	562.788	71.7979	409637_LHPVILASIVDSYERR_4	-1	10000	21556_LHPVILASIVDSYERR_4	0	1/O00303	y9^2/0.00	LHPVILASIVDSYERR	4	light	1/O00303	y	2	9
467.765	560.355	71.7979	409636_LHPVILASIVDSYERR_4	-1	8245.6	21556_LHPVILASIVDSYERR_4	0	1/O00303	b5/-0.00	LHPVILASIVDSYERR	4	light	1/O00303	b	1	5
467.765	447.271	71.7979	409633_LHPVILASIVDSYERR_4	-1	6491.2	21556_LHPVILASIVDSYERR_4	0	1/O00303	b4/-0.00	LHPVILASIVDSYERR	4	light	1/O00303	b	1	4
467.765	673.44	71.7979	409640_LHPVILASIVDSYERR_4	-1	6331.2	21556_LHPVILASIVDSYERR_4	0	1/O00303	b6/-0.00	LHPVILASIVDSYERR	4	light	1/O00303	b	1	6
467.765	598.307	71.7979	409638_LHPVILASIVDSYERR_4	-1	5263.2	21556_LHPVILASIVDSYERR_4	0	1/O00303	y10^2/0.01	LHPVILASIVDSYERR	4	light	1/O00303	y	2	10
467.765	519.272	71.7979	409635_LHPVILASIVDSYERR_4	-1	4093.6	21556_LHPVILASIVDSYERR_4	0	1/O00303	y8^2/0.01	LHPVILASIVDSYERR	4	light	1/O00303	y	2	8
662.854	936.522	78	663780_TMGVMFTPLTVK_2	-1	10000	34991_TMGVMFTPLTVK_2	0	1/O00303	y8/0.01	TMGVMFTPLTVK	2	light	1/O00303	y	1	8
662.854	1092.61	78	663782_TMGVMFTPLTVK_2	-1	9118	34991_TMGVMFTPLTVK_2	0	1/O00303	y10/0.01	TMGVMFTPLTVK	2	light	1/O00303	y	1	10
662.854	557.366	78	663777_TMGVMFTPLTVK_2	-1	7259.3	34991_TMGVMFTPLTVK_2	0	1/O00303	y5/0.00	TMGVMFTPLTVK	2	light	1/O00303	y	1	5
662.854	805.482	78	663779_TMGVMFTPLTVK_2	-1	5311.4	34991_TMGVMFTPLTVK_2	0	1/O00303	y7/0.00	TMGVMFTPLTVK	2	light	1/O00303	y	1	7
662.854	658.413	78	663778_TMGVMFTPLTVK_2	-1	3739.4	34991_TMGVMFTPLTVK_2	0	1/O00303	y6/0.00	TMGVMFTPLTVK	2	light	1/O00303	y	1	6
662.854	1035.59	78	663781_TMGVMFTPLTVK_2	-1	1468.2	34991_TMGVMFTPLTVK_2	0	1/O00303	y9/0.01	TMGVMFTPLTVK	2	light	1/O00303	y	1	9
829.447	1275.63	45.7	710708_VIGLSSDLQQVGGASAR_2	-1	10000	37465_VIGLSSDLQQVGGASAR_2	0	1/O00303	y13/0.02	VIGLSSDLQQVGGASAR	2	light	1/O00303	y	1	13
829.447	1445.73	45.7	710711_VIGLSSDLQQVGGASAR_2	-1	6137.6	37465_VIGLSSDLQQVGGASAR_2	0	1/O00303	y15/0.02	VIGLSSDLQQVGGASAR	2	light	1/O00303	y	1	15
829.447	518.268	45.7	710695_VIGLSSDLQQVGGASAR_2	-1	5661.2	37465_VIGLSSDLQQVGGASAR_2	0	1/O00303	y6/0.01	VIGLSSDLQQVGGASAR	2	light	1/O00303	y	1	6
829.447	1188.6	45.7	710706_VIGLSSDLQQVGGASAR_2	-1	4365.4	37465_VIGLSSDLQQVGGASAR_2	0	1/O00303	y12/0.02	VIGLSSDLQQVGGASAR	2	light	1/O00303	y	1	12
829.447	986.538	45.7	710703_VIGLSSDLQQVGGASAR_2	-1	4179.6	37465_VIGLSSDLQQVGGASAR_2	0	1/O00303	y10/0.01	VIGLSSDLQQVGGASAR	2	light	1/O00303	y	1	10
829.447	873.454	45.7	710701_VIGLSSDLQQVGGASAR_2	-1	3990.8	37465_VIGLSSDLQQVGGASAR_2	0	1/O00303	y9/0.01	VIGLSSDLQQVGGASAR	2	light	1/O00303	y	1	9
553.3	518.268	45.6775	710720_VIGLSSDLQQVGGASAR_3	-1	10000	37466_VIGLSSDLQQVGGASAR_3	0	1/O00303	y6/0.00	VIGLSSDLQQVGGASAR	3	light	1/O00303	y	1	6
553.3	617.337	45.6775	710722_VIGLSSDLQQVGGASAR_3	-1	3697.2	37466_VIGLSSDLQQVGGASAR_3	0	1/O00303	y7/0.01	VIGLSSDLQQVGGASAR	3	light	1/O00303	y	1	7
553.3	745.395	45.6775	710730_VIGLSSDLQQVGGASAR_3	-1	2834.9	37466_VIGLSSDLQQVGGASAR_3	0	1/O00303	y8/0.01	VIGLSSDLQQVGGASAR	3	light	1/O00303	y	1	8
553.3	672.356	45.6775	710724_VIGLSSDLQQVGGASAR_3	-1	2015.9	37466_VIGLSSDLQQVGGASAR_3	0	1/O00303	b7/0.00,y14-45^2/0.01	VIGLSSDLQQVGGASAR	3	light	1/O00303	b	1	7
553.3	1041.56	45.6775	710739_VIGLSSDLQQVGGASAR_3	-1	1171.7	37466_VIGLSSDLQQVGGASAR_3	0	1/O00303	b10/0.00	VIGLSSDLQQVGGASAR	3	light	1/O00303	b	1	10
553.3	461.247	45.6775	710716_VIGLSSDLQQVGGASAR_3	-1	1055	37466_VIGLSSDLQQVGGASAR_3	0	1/O00303	y5/0.00	VIGLSSDLQQVGGASAR	3	light	1/O00303	y	1	5
558.337	903.515	50.3261	710972_VIGTLLGTVDK_2	-1	10000	37479_VIGTLLGTVDK_2	0	1/O00303	y9/0.01	VIGTLLGTVDK	2	light	1/O00303	y	1	9
558.337	519.277	50.3261	710967_VIGTLLGTVDK_2	-1	1894.7	37479_VIGTLLGTVDK_2	0	1/O00303	y5/0.01	VIGTLLGTVDK	2	light	1/O00303	y	1	5
558.337	885.515	50.3261	710971_VIGTLLGTVDK_2	-1	1684.2	37479_VIGTLLGTVDK_2	0	1/O00303	y9-18/0.01	VIGTLLGTVDK	2	light	1/O00303	y-18	1	9
558.337	632.361	50.3261	710968_VIGTLLGTVDK_2	-1	1473.7	37479_VIGTLLGTVDK_2	0	1/O00303	y6/0.00	VIGTLLGTVDK	2	light	1/O00303	y	1	6
558.337	745.445	50.3261	710969_VIGTLLGTVDK_2	-1	1473.7	37479_VIGTLLGTVDK_2	0	1/O00303	y7/0.01	VIGTLLGTVDK	2	light	1/O00303	y	1	7
558.337	501.277	50.3261	710966_VIGTLLGTVDK_2	-1	1052.6	37479_VIGTLLGTVDK_2	0	1/O00303	y5-18/-0.01	VIGTLLGTVDK	2	light	1/O00303	y-18	1	5
459.736	819.396	-32.0178	735924_VSADNTVGR_2	-1	10000	38813_VSADNTVGR_2	0	1/O00303	y8/0.01	VSADNTVGR	2	light	1/O00303	y	1	8
459.736	732.363	-32.0178	735922_VSADNTVGR_2	-1	9644.1	38813_VSADNTVGR_2	0	1/O00303	y7/0.01	VSADNTVGR	2	light	1/O00303	y	1	7
459.736	661.326	-32.0178	735919_VSADNTVGR_2	-1	5278.8	38813_VSADNTVGR_2	0	1/O00303	y6/0.00	VSADNTVGR	2	light	1/O00303	y	1	6
459.736	546.299	-32.0178	735917_VSADNTVGR_2	-1	3588.4	38813_VSADNTVGR_2	0	1/O00303	y5/0.00	VSADNTVGR	2	light	1/O00303	y	1	5
459.736	801.396	-32.0178	735923_VSADNTVGR_2	-1	1189.4	38813_VSADNTVGR_2	0	1/O00303	y8-18/0.01	VSADNTVGR	2	light	1/O00303	y-18	1	8
459.736	432.257	-32.0178	735915_VSADNTVGR_2	-1	1133.9	38813_VSADNTVGR_2	0	1/O00303	y4/0.00	VSADNTVGR	2	light	1/O00303	y	1	4
786.832	689.32	-1.02231	51779_AQAAGSNTSWDC(UniMod:39)SVGPDGDTYWGSGLGGEPR_4	-1	10000	2729_AQAAGSNTSWDC(UniMod:39)SVGPDGDTYWGSGLGGEPR_4	0	1/O00321	y13-17^2/0.02	AQAAGSNTSWDC(UniMod:39)SVGPDGDTYWGSGLGGEPR	4	light	1/O00321	y-17	2	13
786.832	832.371	-1.02231	51780_AQAAGSNTSWDC(UniMod:39)SVGPDGDTYWGSGLGGEPR_4	-1	1017.9	2729_AQAAGSNTSWDC(UniMod:39)SVGPDGDTYWGSGLGGEPR_4	0	1/O00321	y16^2/-0.03	AQAAGSNTSWDC(UniMod:39)SVGPDGDTYWGSGLGGEPR	4	light	1/O00321	y	2	16
786.832	998.496	-1.02231	51782_AQAAGSNTSWDC(UniMod:39)SVGPDGDTYWGSGLGGEPR_4	-1	914.3	2729_AQAAGSNTSWDC(UniMod:39)SVGPDGDTYWGSGLGGEPR_4	0	1/O00321	y10-17/-0.01	AQAAGSNTSWDC(UniMod:39)SVGPDGDTYWGSGLGGEPR	4	light	1/O00321	y-17	1	10
786.832	909.371	-1.02231	51781_AQAAGSNTSWDC(UniMod:39)SVGPDGDTYWGSGLGGEPR_4	-1	914.2	2729_AQAAGSNTSWDC(UniMod:39)SVGPDGDTYWGSGLGGEPR_4	0	1/O00321	b28-18^3/0.04	AQAAGSNTSWDC(UniMod:39)SVGPDGDTYWGSGLGGEPR	4	light	1/O00321	b-18	3	28
786.832	601.28	-1.02231	51777_AQAAGSNTSWDC(UniMod:39)SVGPDGDTYWGSGLGGEPR_4	-1	732.3	2729_AQAAGSNTSWDC(UniMod:39)SVGPDGDTYWGSGLGGEPR_4	0	1/O00321	y18-18^3/-0.01	AQAAGSNTSWDC(UniMod:39)SVGPDGDTYWGSGLGGEPR	4	light	1/O00321	y-18	3	18
786.832	574.257	-1.02231	51776_AQAAGSNTSWDC(UniMod:39)SVGPDGDTYWGSGLGGEPR_4	-1	727.1	2729_AQAAGSNTSWDC(UniMod:39)SVGPDGDTYWGSGLGGEPR_4	0	1/O00321	y17^3/0.01	AQAAGSNTSWDC(UniMod:39)SVGPDGDTYWGSGLGGEPR	4	light	1/O00321	y	3	17
530.288	761.404	27.7189	221666_GIQEIADSVK_2	-1	9445.3	12089_GIQEIADSVK_2	0	1/O00330	y7/0.01	GIQEIADSVK	2	light	1/O00330	y	1	7
530.288	519.277	27.7189	221663_GIQEIADSVK_2	-1	8152.8	12089_GIQEIADSVK_2	0	1/O00330	y5/0.00	GIQEIADSVK	2	light	1/O00330	y	1	5
530.288	493.277	27.7189	221661_GIQEIADSVK_2	-1	6666.7	12089_GIQEIADSVK_2	0	1/O00330	y9-17^2/0.01	GIQEIADSVK	2	light	1/O00330	y-17	2	9
530.288	436.235	27.7189	221659_GIQEIADSVK_2	-1	6193.9	12089_GIQEIADSVK_2	0	1/O00330	y8-18^2/-0.00	GIQEIADSVK	2	light	1/O00330	y-18	2	8
530.288	889.463	27.7189	221669_GIQEIADSVK_2	-1	5721	12089_GIQEIADSVK_2	0	1/O00330	y8/0.01	GIQEIADSVK	2	light	1/O00330	y	1	8
530.288	632.361	27.7189	221664_GIQEIADSVK_2	-1	5548.2	12089_GIQEIADSVK_2	0	1/O00330	y6/0.00	GIQEIADSVK	2	light	1/O00330	y	1	6
929.986	1117.56	78.1138	302120_ILMPSLSPTMEEGNIVK_2	-1	9645.4	16286_ILMPSLSPTMEEGNIVK_2	0	1/O00330	y10/0.01	ILMPSLSPTMEEGNIVK	2	light	1/O00330	y	1	10
929.986	1204.59	78.1138	302121_ILMPSLSPTMEEGNIVK_2	-1	5362.1	16286_ILMPSLSPTMEEGNIVK_2	0	1/O00330	y11/0.01	ILMPSLSPTMEEGNIVK	2	light	1/O00330	y	1	11
929.986	788.415	78.1138	302114_ILMPSLSPTMEEGNIVK_2	-1	2686.5	16286_ILMPSLSPTMEEGNIVK_2	0	1/O00330	y7/0.01	ILMPSLSPTMEEGNIVK	2	light	1/O00330	y	1	7
929.986	1500.71	78.1138	302125_ILMPSLSPTMEEGNIVK_2	-1	2681	16286_ILMPSLSPTMEEGNIVK_2	0	1/O00330	b14/0.02	ILMPSLSPTMEEGNIVK	2	light	1/O00330	b	1	14
929.986	1099.56	78.1138	302118_ILMPSLSPTMEEGNIVK_2	-1	1867.5	16286_ILMPSLSPTMEEGNIVK_2	0	1/O00330	y10-18/-0.01	ILMPSLSPTMEEGNIVK	2	light	1/O00330	y-18	1	10
929.986	1071.56	78.1138	302117_ILMPSLSPTMEEGNIVK_2	-1	1489.5	16286_ILMPSLSPTMEEGNIVK_2	0	1/O00330	b10/-0.02,y10-46/-0.02	ILMPSLSPTMEEGNIVK	2	light	1/O00330	b	1	10
879.47	1274.63	129	406776_LGSLIGLIVEEGEDWK_2	-1	10000	21412_LGSLIGLIVEEGEDWK_2	0	1/O00330	y11/0.02	LGSLIGLIVEEGEDWK	2	light	1/O00330	y	1	11
879.47	991.437	129	406772_LGSLIGLIVEEGEDWK_2	-1	3989.7	21412_LGSLIGLIVEEGEDWK_2	0	1/O00330	y8/0.02	LGSLIGLIVEEGEDWK	2	light	1/O00330	y	1	8
879.47	1104.52	129	406773_LGSLIGLIVEEGEDWK_2	-1	3213.3	21412_LGSLIGLIVEEGEDWK_2	0	1/O00330	y9/0.02	LGSLIGLIVEEGEDWK	2	light	1/O00330	y	1	9
879.47	1387.71	129	406777_LGSLIGLIVEEGEDWK_2	-1	2950.8	21412_LGSLIGLIVEEGEDWK_2	0	1/O00330	y12/0.02	LGSLIGLIVEEGEDWK	2	light	1/O00330	y	1	12
879.47	892.368	129	406771_LGSLIGLIVEEGEDWK_2	-1	2336.4	21412_LGSLIGLIVEEGEDWK_2	0	1/O00330	y7/0.02	LGSLIGLIVEEGEDWK	2	light	1/O00330	y	1	7
879.47	634.283	129	406769_LGSLIGLIVEEGEDWK_2	-1	2260.3	21412_LGSLIGLIVEEGEDWK_2	0	1/O00330	y5/0.00	LGSLIGLIVEEGEDWK	2	light	1/O00330	y	1	5
586.649	892.368	128.982	406792_LGSLIGLIVEEGEDWK_3	-1	10000	21413_LGSLIGLIVEEGEDWK_3	0	1/O00330	y7/0.01	LGSLIGLIVEEGEDWK	3	light	1/O00330	y	1	7
586.649	991.437	128.982	406794_LGSLIGLIVEEGEDWK_3	-1	8150.4	21413_LGSLIGLIVEEGEDWK_3	0	1/O00330	y8/0.02	LGSLIGLIVEEGEDWK	3	light	1/O00330	y	1	8
586.649	763.326	128.982	406788_LGSLIGLIVEEGEDWK_3	-1	7474.1	21413_LGSLIGLIVEEGEDWK_3	0	1/O00330	y6/0.00	LGSLIGLIVEEGEDWK	3	light	1/O00330	y	1	6
586.649	634.283	128.982	406783_LGSLIGLIVEEGEDWK_3	-1	4825.7	21413_LGSLIGLIVEEGEDWK_3	0	1/O00330	y5/-0.00	LGSLIGLIVEEGEDWK	3	light	1/O00330	y	1	5
586.649	654.418	128.982	406785_LGSLIGLIVEEGEDWK_3	-1	3394.1	21413_LGSLIGLIVEEGEDWK_3	0	1/O00330	b7/-0.01	LGSLIGLIVEEGEDWK	3	light	1/O00330	b	1	7
586.649	636.418	128.982	406784_LGSLIGLIVEEGEDWK_3	-1	3381.9	21413_LGSLIGLIVEEGEDWK_3	0	1/O00330	b7-18/0.01	LGSLIGLIVEEGEDWK	3	light	1/O00330	b-18	1	7
616.089	847.923	118.468	406809_LGSLIGLIVEEGEDWKHVEIPK_4	-1	6924.7	21414_LGSLIGLIVEEGEDWKHVEIPK_4	0	1/O00330	y14^2/-0.01	LGSLIGLIVEEGEDWKHVEIPK	4	light	1/O00330	y	2	14
616.089	541.334	118.468	406799_LGSLIGLIVEEGEDWKHVEIPK_4	-1	5754	21414_LGSLIGLIVEEGEDWKHVEIPK_4	0	1/O00330	b6/0.01,y5-44/-0.03	LGSLIGLIVEEGEDWKHVEIPK	4	light	1/O00330	b	1	6
616.089	798.389	118.468	406808_LGSLIGLIVEEGEDWKHVEIPK_4	-1	4926.9	21414_LGSLIGLIVEEGEDWKHVEIPK_4	0	1/O00330	y13^2/0.00	LGSLIGLIVEEGEDWKHVEIPK	4	light	1/O00330	y	2	13
616.089	654.418	118.468	406802_LGSLIGLIVEEGEDWKHVEIPK_4	-1	4783.9	21414_LGSLIGLIVEEGEDWKHVEIPK_4	0	1/O00330	b7/-0.01	LGSLIGLIVEEGEDWKHVEIPK	4	light	1/O00330	b	1	7
616.089	733.867	118.468	406805_LGSLIGLIVEEGEDWKHVEIPK_4	-1	4463.6	21414_LGSLIGLIVEEGEDWKHVEIPK_4	0	1/O00330	y12^2/0.00	LGSLIGLIVEEGEDWKHVEIPK	4	light	1/O00330	y	2	12
616.089	636.418	118.468	406801_LGSLIGLIVEEGEDWKHVEIPK_4	-1	4395.4	21414_LGSLIGLIVEEGEDWKHVEIPK_4	0	1/O00330	b7-18/-0.02	LGSLIGLIVEEGEDWKHVEIPK	4	light	1/O00330	b-18	1	7
553.254	891.369	-36.5478	453544_LTEDEEGNAK_2	-1	10000	23879_LTEDEEGNAK_2	0	1/O00330	y8/0.01	LTEDEEGNAK	2	light	1/O00330	y	1	8
553.254	992.417	-36.5478	453545_LTEDEEGNAK_2	-1	5650.2	23879_LTEDEEGNAK_2	0	1/O00330	y9/0.01	LTEDEEGNAK	2	light	1/O00330	y	1	9
553.254	762.326	-36.5478	453542_LTEDEEGNAK_2	-1	5327.1	23879_LTEDEEGNAK_2	0	1/O00330	y7/0.00	LTEDEEGNAK	2	light	1/O00330	y	1	7
553.254	647.299	-36.5478	453541_LTEDEEGNAK_2	-1	2354.7	23879_LTEDEEGNAK_2	0	1/O00330	y6/0.00	LTEDEEGNAK	2	light	1/O00330	y	1	6
553.254	873.369	-36.5478	453543_LTEDEEGNAK_2	-1	1896.4	23879_LTEDEEGNAK_2	0	1/O00330	y8-18/0.01	LTEDEEGNAK	2	light	1/O00330	y-18	1	8
553.254	518.257	-36.5478	453540_LTEDEEGNAK_2	-1	1641.6	23879_LTEDEEGNAK_2	0	1/O00330	y5/0.00	LTEDEEGNAK	2	light	1/O00330	y	1	5
700.377	821.923	47.9086	712637_VIMIVTDGRPQDSVAEVAAK_3	-1	10000	37547_VIMIVTDGRPQDSVAEVAAK_3	0	1/O00339	y16^2/0.00	VIMIVTDGRPQDSVAEVAAK	3	light	1/O00339	y	2	16
700.377	943.986	47.9086	712640_VIMIVTDGRPQDSVAEVAAK_3	-1	8498.3	37547_VIMIVTDGRPQDSVAEVAAK_3	0	1/O00339	y18^2/0.00	VIMIVTDGRPQDSVAEVAAK	3	light	1/O00339	y	2	18
700.377	772.389	47.9086	712632_VIMIVTDGRPQDSVAEVAAK_3	-1	7921.4	37547_VIMIVTDGRPQDSVAEVAAK_3	0	1/O00339	y15^2/0.00,b7/-0.04	VIMIVTDGRPQDSVAEVAAK	3	light	1/O00339	y	2	15
700.377	878.465	47.9086	712639_VIMIVTDGRPQDSVAEVAAK_3	-1	5165	37547_VIMIVTDGRPQDSVAEVAAK_3	0	1/O00339	y17^2/0.01	VIMIVTDGRPQDSVAEVAAK	3	light	1/O00339	y	2	17
700.377	856.438	47.9086	712638_VIMIVTDGRPQDSVAEVAAK_3	-1	4177.4	37547_VIMIVTDGRPQDSVAEVAAK_3	0	1/O00339	b16^2/-0.01,y17-44^2/-0.04	VIMIVTDGRPQDSVAEVAAK	3	light	1/O00339	b	2	16
700.377	664.352	47.9086	712630_VIMIVTDGRPQDSVAEVAAK_3	-1	3798.3	37547_VIMIVTDGRPQDSVAEVAAK_3	0	1/O00339	y13^2/0.00	VIMIVTDGRPQDSVAEVAAK	3	light	1/O00339	y	2	13
656.333	1035.51	70.2105	772264_YLFEEDNLLR_2	-1	10000	40819_YLFEEDNLLR_2	0	1/O00339	y8/0.01	YLFEEDNLLR	2	light	1/O00339	y	1	8
656.333	888.442	70.2105	772261_YLFEEDNLLR_2	-1	3881.3	40819_YLFEEDNLLR_2	0	1/O00339	y7/0.01	YLFEEDNLLR	2	light	1/O00339	y	1	7
656.333	759.4	70.2105	772259_YLFEEDNLLR_2	-1	3726.3	40819_YLFEEDNLLR_2	0	1/O00339	y6/0.01	YLFEEDNLLR	2	light	1/O00339	y	1	6
656.333	515.33	70.2105	772254_YLFEEDNLLR_2	-1	1404.3	40819_YLFEEDNLLR_2	0	1/O00339	y4/-0.00	YLFEEDNLLR	2	light	1/O00339	y	1	4
656.333	630.357	70.2105	772257_YLFEEDNLLR_2	-1	1368.7	40819_YLFEEDNLLR_2	0	1/O00339	y5/0.01	YLFEEDNLLR	2	light	1/O00339	y	1	5
656.333	1148.59	70.2105	772265_YLFEEDNLLR_2	-1	1046.9	40819_YLFEEDNLLR_2	0	1/O00339	y9/0.01	YLFEEDNLLR	2	light	1/O00339	y	1	9
592.949	612.296	-12.0953	5917_AAPGQEPPEHM(UniMod:35)AELQR_3	-1	10000	313_AAPGQEPPEHM(UniMod:35)AELQR_3	0	1/O00391	y10^2/-0.00	AAPGQEPPEHM(UniMod:35)AELQR	3	light	1/O00391	y	2	10
592.949	545.591	-12.0953	5913_AAPGQEPPEHM(UniMod:35)AELQR_3	-1	7889.8	313_AAPGQEPPEHM(UniMod:35)AELQR_3	0	1/O00391	y14^3/0.00	AAPGQEPPEHM(UniMod:35)AELQR	3	light	1/O00391	y	3	14
592.949	580.296	-12.0953	5916_AAPGQEPPEHM(UniMod:35)AELQR_3	-1	5257.1	313_AAPGQEPPEHM(UniMod:35)AELQR_3	0	1/O00391	y10-64^2/0.00,y5-36/-0.02	AAPGQEPPEHM(UniMod:35)AELQR	3	light	1/O00391	y-64	2	10
592.949	699.377	-12.0953	5920_AAPGQEPPEHM(UniMod:35)AELQR_3	-1	5195.6	313_AAPGQEPPEHM(UniMod:35)AELQR_3	0	1/O00391	y6-64/0.00	AAPGQEPPEHM(UniMod:35)AELQR	3	light	1/O00391	y-64	1	6
592.949	1159.58	-12.0953	5933_AAPGQEPPEHM(UniMod:35)AELQR_3	-1	3798.7	313_AAPGQEPPEHM(UniMod:35)AELQR_3	0	1/O00391	y10-64/0.02	AAPGQEPPEHM(UniMod:35)AELQR	3	light	1/O00391	y-64	1	10
592.949	616.341	-12.0953	5918_AAPGQEPPEHM(UniMod:35)AELQR_3	-1	3798.7	313_AAPGQEPPEHM(UniMod:35)AELQR_3	0	1/O00391	y5/0.01	AAPGQEPPEHM(UniMod:35)AELQR	3	light	1/O00391	y	1	5
681.353	700.374	79.5	26956_AHFSPSNIILDFPAAGSAAR_3	-1	10000	1437_AHFSPSNIILDFPAAGSAAR_3	0	1/O00391	y8/0.00	AHFSPSNIILDFPAAGSAAR	3	light	1/O00391	y	1	8
681.353	854.416	79.5	26962_AHFSPSNIILDFPAAGSAAR_3	-1	5450.7	1437_AHFSPSNIILDFPAAGSAAR_3	0	1/O00391	b8/0.01,b17-18^2/-0.01	AHFSPSNIILDFPAAGSAAR	3	light	1/O00391	b	1	8
681.353	847.442	79.5	26961_AHFSPSNIILDFPAAGSAAR_3	-1	5134.6	1437_AHFSPSNIILDFPAAGSAAR_3	0	1/O00391	y9/0.00	AHFSPSNIILDFPAAGSAAR	3	light	1/O00391	y	1	9
681.353	741.331	79.5	26958_AHFSPSNIILDFPAAGSAAR_3	-1	5023.6	1437_AHFSPSNIILDFPAAGSAAR_3	0	1/O00391	b7/0.00	AHFSPSNIILDFPAAGSAAR	3	light	1/O00391	b	1	7
681.353	1075.55	79.5	26965_AHFSPSNIILDFPAAGSAAR_3	-1	3878.6	1437_AHFSPSNIILDFPAAGSAAR_3	0	1/O00391	y11/0.00	AHFSPSNIILDFPAAGSAAR	3	light	1/O00391	y	1	11
681.353	962.469	79.5	26963_AHFSPSNIILDFPAAGSAAR_3	-1	3874.8	1437_AHFSPSNIILDFPAAGSAAR_3	0	1/O00391	y10/0.01	AHFSPSNIILDFPAAGSAAR	3	light	1/O00391	y	1	10
678.843	1044.5	22.2	381713_LAGAPSEDPQFPK_2	-1	10000	20050_LAGAPSEDPQFPK_2	0	1/O00391	y9/0.00	LAGAPSEDPQFPK	2	light	1/O00391	y	1	9
678.843	616.345	22.2	381705_LAGAPSEDPQFPK_2	-1	6112.7	20050_LAGAPSEDPQFPK_2	0	1/O00391	y5/0.00	LAGAPSEDPQFPK	2	light	1/O00391	y	1	5
678.843	522.753	22.2	381701_LAGAPSEDPQFPK_2	-1	2138.3	20050_LAGAPSEDPQFPK_2	0	1/O00391	y9^2/0.00	LAGAPSEDPQFPK	2	light	1/O00391	y	2	9
678.843	947.447	22.2	381711_LAGAPSEDPQFPK_2	-1	2052.2	20050_LAGAPSEDPQFPK_2	0	1/O00391	y8/0.00	LAGAPSEDPQFPK	2	light	1/O00391	y	1	8
678.843	1172.56	22.2	381716_LAGAPSEDPQFPK_2	-1	1649.2	20050_LAGAPSEDPQFPK_2	0	1/O00391	y11/0.01	LAGAPSEDPQFPK	2	light	1/O00391	y	1	11
678.843	860.415	22.2	381709_LAGAPSEDPQFPK_2	-1	772.5	20050_LAGAPSEDPQFPK_2	0	1/O00391	y7/0.01	LAGAPSEDPQFPK	2	light	1/O00391	y	1	7
930.001	1335.69	138.335	391710_LDVPVWDVEATLNFLK_2	-1	10000	20587_LDVPVWDVEATLNFLK_2	0	1/O00391	y11/0.03	LDVPVWDVEATLNFLK	2	light	1/O00391	y	1	11
930.001	1149.62	138.335	391709_LDVPVWDVEATLNFLK_2	-1	6875	20587_LDVPVWDVEATLNFLK_2	0	1/O00391	y10/0.02	LDVPVWDVEATLNFLK	2	light	1/O00391	y	1	10
930.001	1036.53	138.335	391708_LDVPVWDVEATLNFLK_2	-1	3761.2	20587_LDVPVWDVEATLNFLK_2	0	1/O00391	b9-17/0.03	LDVPVWDVEATLNFLK	2	light	1/O00391	b-17	1	9
930.001	1531.82	138.335	391712_LDVPVWDVEATLNFLK_2	-1	3750.1	20587_LDVPVWDVEATLNFLK_2	0	1/O00391	y13/0.04	LDVPVWDVEATLNFLK	2	light	1/O00391	y	1	13
930.001	718.44	138.335	391702_LDVPVWDVEATLNFLK_2	-1	3750	20587_LDVPVWDVEATLNFLK_2	0	1/O00391	y6-17/-0.01,b13-17^2/0.04	LDVPVWDVEATLNFLK	2	light	1/O00391	y-17	1	6
930.001	766.411	138.335	391703_LDVPVWDVEATLNFLK_2	-1	3354.9	20587_LDVPVWDVEATLNFLK_2	0	1/O00391	y13^2/0.01	LDVPVWDVEATLNFLK	2	light	1/O00391	y	2	13
620.336	806.477	138.335	391723_LDVPVWDVEATLNFLK_3	-1	10000	20588_LDVPVWDVEATLNFLK_3	0	1/O00391	y7/0.01	LDVPVWDVEATLNFLK	3	light	1/O00391	y	1	7
620.336	935.52	138.335	391728_LDVPVWDVEATLNFLK_3	-1	7457.7	20588_LDVPVWDVEATLNFLK_3	0	1/O00391	y8/0.02	LDVPVWDVEATLNFLK	3	light	1/O00391	y	1	8
620.336	521.308	138.335	391717_LDVPVWDVEATLNFLK_3	-1	5386.2	20588_LDVPVWDVEATLNFLK_3	0	1/O00391	y4/0.01	LDVPVWDVEATLNFLK	3	light	1/O00391	y	1	4
620.336	735.44	138.335	391720_LDVPVWDVEATLNFLK_3	-1	4971.9	20588_LDVPVWDVEATLNFLK_3	0	1/O00391	y6/0.01	LDVPVWDVEATLNFLK	3	light	1/O00391	y	1	6
620.336	634.392	138.335	391719_LDVPVWDVEATLNFLK_3	-1	3728.9	20588_LDVPVWDVEATLNFLK_3	0	1/O00391	y5/0.01	LDVPVWDVEATLNFLK	3	light	1/O00391	y	1	5
620.336	1335.69	138.335	391732_LDVPVWDVEATLNFLK_3	-1	2900.3	20588_LDVPVWDVEATLNFLK_3	0	1/O00391	y11/0.04	LDVPVWDVEATLNFLK	3	light	1/O00391	y	1	11
574.79	914.473	45.0068	587660_SFYTAYLQR_2	-1	10000	30956_SFYTAYLQR_2	0	1/O00391	y7/0.01	SFYTAYLQR	2	light	1/O00391	y	1	7
574.79	751.41	45.0068	587658_SFYTAYLQR_2	-1	9664.8	30956_SFYTAYLQR_2	0	1/O00391	y6/0.01	SFYTAYLQR	2	light	1/O00391	y	1	6
574.79	650.362	45.0068	587654_SFYTAYLQR_2	-1	5110.4	30956_SFYTAYLQR_2	0	1/O00391	y5/0.00	SFYTAYLQR	2	light	1/O00391	y	1	5
574.79	896.473	45.0068	587659_SFYTAYLQR_2	-1	1309.7	30956_SFYTAYLQR_2	0	1/O00391	y7-18/0.01	SFYTAYLQR	2	light	1/O00391	y-18	1	7
574.79	416.262	45.0068	587649_SFYTAYLQR_2	-1	1071.1	30956_SFYTAYLQR_2	0	1/O00391	y3/0.00	SFYTAYLQR	2	light	1/O00391	y	1	3
574.79	448.74	45.0068	587650_SFYTAYLQR_2	-1	685.7	30956_SFYTAYLQR_2	0	1/O00391	y7-18^2/0.00	SFYTAYLQR	2	light	1/O00391	y-18	2	7
744.881	980.454	69.0192	277320_IAPGAVVC(UniMod:39)VESEIR_2	-1	10000	14964_IAPGAVVC(UniMod:39)VESEIR_2	0	1/O00399	y8/0.01	IAPGAVVC(UniMod:39)VESEIR	2	light	1/O00399	y	1	8
744.881	881.386	69.0192	277319_IAPGAVVC(UniMod:39)VESEIR_2	-1	9095.2	14964_IAPGAVVC(UniMod:39)VESEIR_2	0	1/O00399	y7/0.02	IAPGAVVC(UniMod:39)VESEIR	2	light	1/O00399	y	1	7
744.881	1079.52	69.0192	277321_IAPGAVVC(UniMod:39)VESEIR_2	-1	5246.7	14964_IAPGAVVC(UniMod:39)VESEIR_2	0	1/O00399	y9/0.02	IAPGAVVC(UniMod:39)VESEIR	2	light	1/O00399	y	1	9
744.881	652.82	69.0192	277317_IAPGAVVC(UniMod:39)VESEIR_2	-1	4761.9	14964_IAPGAVVC(UniMod:39)VESEIR_2	0	1/O00399	y12^2/0.01	IAPGAVVC(UniMod:39)VESEIR	2	light	1/O00399	y	2	12
744.881	1207.58	69.0192	277324_IAPGAVVC(UniMod:39)VESEIR_2	-1	3809.5	14964_IAPGAVVC(UniMod:39)VESEIR_2	0	1/O00399	y11/0.02	IAPGAVVC(UniMod:39)VESEIR	2	light	1/O00399	y	1	11
744.881	732.389	69.0192	277318_IAPGAVVC(UniMod:39)VESEIR_2	-1	2857.1	14964_IAPGAVVC(UniMod:39)VESEIR_2	0	1/O00399	y6/0.02	IAPGAVVC(UniMod:39)VESEIR	2	light	1/O00399	y	1	6
966.812	1006.51	131.6	626576_SVADGQESTPPTPAPTSGIVGALMEVMQK_3	-1	10000	32991_SVADGQESTPPTPAPTSGIVGALMEVMQK_3	0	1/O00401	y9/0.01	SVADGQESTPPTPAPTSGIVGALMEVMQK	3	light	1/O00401	y	1	9
966.812	1105.57	131.6	626578_SVADGQESTPPTPAPTSGIVGALMEVMQK_3	-1	7604.7	32991_SVADGQESTPPTPAPTSGIVGALMEVMQK_3	0	1/O00401	y10/0.01	SVADGQESTPPTPAPTSGIVGALMEVMQK	3	light	1/O00401	y	1	10
966.812	1012.53	131.6	626577_SVADGQESTPPTPAPTSGIVGALMEVMQK_3	-1	4968.2	32991_SVADGQESTPPTPAPTSGIVGALMEVMQK_3	0	1/O00401	y20^2/-0.00	SVADGQESTPPTPAPTSGIVGALMEVMQK	3	light	1/O00401	y	2	20
966.812	765.363	131.6	626571_SVADGQESTPPTPAPTSGIVGALMEVMQK_3	-1	4653.9	32991_SVADGQESTPPTPAPTSGIVGALMEVMQK_3	0	1/O00401	y6/0.01	SVADGQESTPPTPAPTSGIVGALMEVMQK	3	light	1/O00401	y	1	6
966.812	406.212	131.6	626565_SVADGQESTPPTPAPTSGIVGALMEVMQK_3	-1	3842.3	32991_SVADGQESTPPTPAPTSGIVGALMEVMQK_3	0	1/O00401	y3/-0.00	SVADGQESTPPTPAPTSGIVGALMEVMQK	3	light	1/O00401	y	1	3
966.812	857.374	131.6	626572_SVADGQESTPPTPAPTSGIVGALMEVMQK_3	-1	3745.2	32991_SVADGQESTPPTPAPTSGIVGALMEVMQK_3	0	1/O00401	b9-18/0.00	SVADGQESTPPTPAPTSGIVGALMEVMQK	3	light	1/O00401	b-18	1	9
725.361	765.363	131.559	626587_SVADGQESTPPTPAPTSGIVGALMEVMQK_4	-1	10000	32992_SVADGQESTPPTPAPTSGIVGALMEVMQK_4	0	1/O00401	y6/-0.01	SVADGQESTPPTPAPTSGIVGALMEVMQK	4	light	1/O00401	y	1	6
725.361	1006.51	131.559	626593_SVADGQESTPPTPAPTSGIVGALMEVMQK_4	-1	9709.8	32992_SVADGQESTPPTPAPTSGIVGALMEVMQK_4	0	1/O00401	y9/0.01	SVADGQESTPPTPAPTSGIVGALMEVMQK	4	light	1/O00401	y	1	9
725.361	857.374	131.559	626589_SVADGQESTPPTPAPTSGIVGALMEVMQK_4	-1	6473.2	32992_SVADGQESTPPTPAPTSGIVGALMEVMQK_4	0	1/O00401	b9-18/0.01	SVADGQESTPPTPAPTSGIVGALMEVMQK	4	light	1/O00401	b-18	1	9
725.361	831.889	131.559	626588_SVADGQESTPPTPAPTSGIVGALMEVMQK_4	-1	3526.8	32992_SVADGQESTPPTPAPTSGIVGALMEVMQK_4	0	1/O00401	b18-18^2/0.02	SVADGQESTPPTPAPTSGIVGALMEVMQK	4	light	1/O00401	b-18	2	18
725.361	1170.53	131.559	626595_SVADGQESTPPTPAPTSGIVGALMEVMQK_4	-1	3236.6	32992_SVADGQESTPPTPAPTSGIVGALMEVMQK_4	0	1/O00401	b12/0.01	SVADGQESTPPTPAPTSGIVGALMEVMQK	4	light	1/O00401	b	1	12
725.361	412.193	131.559	626585_SVADGQESTPPTPAPTSGIVGALMEVMQK_4	-1	2177.1	32992_SVADGQESTPPTPAPTSGIVGALMEVMQK_4	0	1/O00401	b5-18/-0.01,b18-35^4/-0.01	SVADGQESTPPTPAPTSGIVGALMEVMQK	4	light	1/O00401	b-18	1	5
850.394	1125.51	45.1823	700114_VFDGGVVDDESYEIR_2	-1	726.1	36896_VFDGGVVDDESYEIR_2	0	1/O00408	y9/0.00	VFDGGVVDDESYEIR	2	light	1/O00408	y	1	9
850.394	1453.64	45.1823	700118_VFDGGVVDDESYEIR_2	-1	586	36896_VFDGGVVDDESYEIR_2	0	1/O00408	y13/0.03	VFDGGVVDDESYEIR	2	light	1/O00408	y	1	13
850.394	1026.44	45.1823	700113_VFDGGVVDDESYEIR_2	-1	405.2	36896_VFDGGVVDDESYEIR_2	0	1/O00408	y8/0.03	VFDGGVVDDESYEIR	2	light	1/O00408	y	1	8
850.394	796.384	45.1823	700111_VFDGGVVDDESYEIR_2	-1	332.8	36896_VFDGGVVDDESYEIR_2	0	1/O00408	y6/-0.00	VFDGGVVDDESYEIR	2	light	1/O00408	y	1	6
850.394	1283.54	45.1823	700116_VFDGGVVDDESYEIR_2	-1	331.2	36896_VFDGGVVDDESYEIR_2	0	1/O00408	b12/0.04	VFDGGVVDDESYEIR	2	light	1/O00408	b	1	12
850.394	667.341	45.1823	700110_VFDGGVVDDESYEIR_2	-1	292.5	36896_VFDGGVVDDESYEIR_2	0	1/O00408	y5/-0.05	VFDGGVVDDESYEIR	2	light	1/O00408	y	1	5
810.401	960.501	101.7	684457_VAAAESMPLLLEC(UniMod:39)AR_2	-1	10000	36084_VAAAESMPLLLEC(UniMod:39)AR_2	0	1/O00410	y8/0.01	VAAAESMPLLLEC(UniMod:39)AR	2	light	1/O00410	y	1	8
810.401	1178.57	101.7	684459_VAAAESMPLLLEC(UniMod:39)AR_2	-1	3536.1	36084_VAAAESMPLLLEC(UniMod:39)AR_2	0	1/O00410	y10/0.01	VAAAESMPLLLEC(UniMod:39)AR	2	light	1/O00410	y	1	10
810.401	1307.62	101.7	684460_VAAAESMPLLLEC(UniMod:39)AR_2	-1	2378.1	36084_VAAAESMPLLLEC(UniMod:39)AR_2	0	1/O00410	y11/0.01	VAAAESMPLLLEC(UniMod:39)AR	2	light	1/O00410	y	1	11
810.401	1091.54	101.7	684458_VAAAESMPLLLEC(UniMod:39)AR_2	-1	2186.7	36084_VAAAESMPLLLEC(UniMod:39)AR_2	0	1/O00410	y9/0.00	VAAAESMPLLLEC(UniMod:39)AR	2	light	1/O00410	y	1	9
810.401	1378.65	101.7	684461_VAAAESMPLLLEC(UniMod:39)AR_2	-1	1607.9	36084_VAAAESMPLLLEC(UniMod:39)AR_2	0	1/O00410	y12/0.01	VAAAESMPLLLEC(UniMod:39)AR	2	light	1/O00410	y	1	12
810.401	1449.69	101.7	684462_VAAAESMPLLLEC(UniMod:39)AR_2	-1	1119.8	36084_VAAAESMPLLLEC(UniMod:39)AR_2	0	1/O00410	y13/0.01	VAAAESMPLLLEC(UniMod:39)AR	2	light	1/O00410	y	1	13
893.959	1319.6	71.1754	709690_VIAALLQTMEDQGNQR_2	-1	10000	37406_VIAALLQTMEDQGNQR_2	0	1/O00410	y11/0.03	VIAALLQTMEDQGNQR	2	light	1/O00410	y	1	11
893.959	1206.52	71.1754	709688_VIAALLQTMEDQGNQR_2	-1	8461.5	37406_VIAALLQTMEDQGNQR_2	0	1/O00410	y10/0.01	VIAALLQTMEDQGNQR	2	light	1/O00410	y	1	10
893.959	602.3	71.1754	709679_VIAALLQTMEDQGNQR_2	-1	8218.6	37406_VIAALLQTMEDQGNQR_2	0	1/O00410	y5/-0.00	VIAALLQTMEDQGNQR	2	light	1/O00410	y	1	5
893.959	1432.68	71.1754	709691_VIAALLQTMEDQGNQR_2	-1	5000	37406_VIAALLQTMEDQGNQR_2	0	1/O00410	y12/0.03	VIAALLQTMEDQGNQR	2	light	1/O00410	y	1	12
893.959	977.411	71.1754	709684_VIAALLQTMEDQGNQR_2	-1	4230.8	37406_VIAALLQTMEDQGNQR_2	0	1/O00410	y8/0.01	VIAALLQTMEDQGNQR	2	light	1/O00410	y	1	8
893.959	1078.46	71.1754	709685_VIAALLQTMEDQGNQR_2	-1	4230.8	37406_VIAALLQTMEDQGNQR_2	0	1/O00410	y9/0.05	VIAALLQTMEDQGNQR	2	light	1/O00410	y	1	9
514.264	843.4	-15.7847	383624_LANQYYQK_2	-1	1079.3	20156_LANQYYQK_2	0	1/O00418	y6/0.01	LANQYYQK	2	light	1/O00418	y	1	6
514.264	438.235	-15.7847	383618_LANQYYQK_2	-1	806.5	20156_LANQYYQK_2	0	1/O00418	y3/-0.00	LANQYYQK	2	light	1/O00418	y	1	3
514.264	914.437	-15.7847	383626_LANQYYQK_2	-1	793	20156_LANQYYQK_2	0	1/O00418	y7/0.01	LANQYYQK	2	light	1/O00418	y	1	7
514.264	590.293	-15.7847	383619_LANQYYQK_2	-1	330.4	20156_LANQYYQK_2	0	1/O00418	b5/-0.00	LANQYYQK	2	light	1/O00418	b	1	5
514.264	753.357	-15.7847	383622_LANQYYQK_2	-1	330.4	20156_LANQYYQK_2	0	1/O00418	b6/0.01	LANQYYQK	2	light	1/O00418	b	1	6
514.264	601.298	-15.7847	383620_LANQYYQK_2	-1	286.3	20156_LANQYYQK_2	0	1/O00418	y4/-0.01	LANQYYQK	2	light	1/O00418	y	1	4
916.981	483.267	103.2	187034_FQIGDYLDIAITPPNR_2	-1	10000	10251_FQIGDYLDIAITPPNR_2	0	1/O00422	y4/0.00	FQIGDYLDIAITPPNR	2	light	1/O00422	y	1	4
916.981	1557.83	103.2	187045_FQIGDYLDIAITPPNR_2	-1	6481	10251_FQIGDYLDIAITPPNR_2	0	1/O00422	y14/0.04	FQIGDYLDIAITPPNR	2	light	1/O00422	y	1	14
916.981	768.436	103.2	187037_FQIGDYLDIAITPPNR_2	-1	5824	10251_FQIGDYLDIAITPPNR_2	0	1/O00422	y7/0.00	FQIGDYLDIAITPPNR	2	light	1/O00422	y	1	7
916.981	584.315	103.2	187035_FQIGDYLDIAITPPNR_2	-1	5578.3	10251_FQIGDYLDIAITPPNR_2	0	1/O00422	y5/0.01	FQIGDYLDIAITPPNR	2	light	1/O00422	y	1	5
916.981	996.547	103.2	187039_FQIGDYLDIAITPPNR_2	-1	5415.3	10251_FQIGDYLDIAITPPNR_2	0	1/O00422	y9/0.03	FQIGDYLDIAITPPNR	2	light	1/O00422	y	1	9
916.981	1444.74	103.2	187044_FQIGDYLDIAITPPNR_2	-1	5362.7	10251_FQIGDYLDIAITPPNR_2	0	1/O00422	y13/0.03	FQIGDYLDIAITPPNR	2	light	1/O00422	y	1	13
832.44	1054.05	92.14	187066_FQIGDYLDIAITPPNRAPPPSGR_3	-1	10000	10252_FQIGDYLDIAITPPNRAPPPSGR_3	0	1/O00422	y20^2/0.01	FQIGDYLDIAITPPNRAPPPSGR	3	light	1/O00422	y	2	20
832.44	772.439	92.14	187056_FQIGDYLDIAITPPNRAPPPSGR_3	-1	6443.3	10252_FQIGDYLDIAITPPNRAPPPSGR_3	0	1/O00422	y15^2/0.00	FQIGDYLDIAITPPNRAPPPSGR	3	light	1/O00422	y	2	15
832.44	1110.59	92.14	187068_FQIGDYLDIAITPPNRAPPPSGR_3	-1	6443.3	10252_FQIGDYLDIAITPPNRAPPPSGR_3	0	1/O00422	y21^2/0.01,y11-35/0.03,b21-44^2/0.01	FQIGDYLDIAITPPNRAPPPSGR	3	light	1/O00422	y	2	21
832.44	1128.62	92.14	187069_FQIGDYLDIAITPPNRAPPPSGR_3	-1	5598	10252_FQIGDYLDIAITPPNRAPPPSGR_3	0	1/O00422	y11-17/0.01	FQIGDYLDIAITPPNRAPPPSGR	3	light	1/O00422	y-17	1	11
832.44	968.026	92.14	187063_FQIGDYLDIAITPPNRAPPPSGR_3	-1	5097.3	10252_FQIGDYLDIAITPPNRAPPPSGR_3	0	1/O00422	y18^2/0.02	FQIGDYLDIAITPPNRAPPPSGR	3	light	1/O00422	y	2	18
832.44	573.312	92.14	187048_FQIGDYLDIAITPPNRAPPPSGR_3	-1	3708.6	10252_FQIGDYLDIAITPPNRAPPPSGR_3	0	1/O00422	y11^2/-0.00	FQIGDYLDIAITPPNRAPPPSGR	3	light	1/O00422	y	2	11
718.358	1128.54	108.108	233667_GNVPSSELQIYTWMDATLK_3	-1	10000	12734_GNVPSSELQIYTWMDATLK_3	0	1/O00422	y9/0.02	GNVPSSELQIYTWMDATLK	3	light	1/O00422	y	1	9
718.358	965.476	108.108	233663_GNVPSSELQIYTWMDATLK_3	-1	8409.5	12734_GNVPSSELQIYTWMDATLK_3	0	1/O00422	y8/0.02	GNVPSSELQIYTWMDATLK	3	light	1/O00422	y	1	8
718.358	864.428	108.108	233657_GNVPSSELQIYTWMDATLK_3	-1	7317.4	12734_GNVPSSELQIYTWMDATLK_3	0	1/O00422	y7/0.01	GNVPSSELQIYTWMDATLK	3	light	1/O00422	y	1	7
718.358	678.349	108.108	233655_GNVPSSELQIYTWMDATLK_3	-1	6238.6	12734_GNVPSSELQIYTWMDATLK_3	0	1/O00422	y6/0.00	GNVPSSELQIYTWMDATLK	3	light	1/O00422	y	1	6
718.358	941.966	108.108	233662_GNVPSSELQIYTWMDATLK_3	-1	4142.4	12734_GNVPSSELQIYTWMDATLK_3	0	1/O00422	y16^2/0.01	GNVPSSELQIYTWMDATLK	3	light	1/O00422	y	2	16
718.358	547.309	108.108	233654_GNVPSSELQIYTWMDATLK_3	-1	3640.5	12734_GNVPSSELQIYTWMDATLK_3	0	1/O00422	y5/-0.01,y9-35^2/0.05	GNVPSSELQIYTWMDATLK	3	light	1/O00422	y	1	5
532.612	609.324	86.3375	245182_GTHFNFAIVFTDVK_3	-1	10000	13343_GTHFNFAIVFTDVK_3	0	1/O00422	y5/0.00,b11-18^2/0.02	GTHFNFAIVFTDVK	3	light	1/O00422	y	1	5
532.612	775.352	86.3375	245186_GTHFNFAIVFTDVK_3	-1	9717.7	13343_GTHFNFAIVFTDVK_3	0	1/O00422	b7/0.00	GTHFNFAIVFTDVK	3	light	1/O00422	b	1	7
532.612	708.393	86.3375	245184_GTHFNFAIVFTDVK_3	-1	7835.3	13343_GTHFNFAIVFTDVK_3	0	1/O00422	y6/0.01	GTHFNFAIVFTDVK	3	light	1/O00422	y	1	6
532.612	821.477	86.3375	245188_GTHFNFAIVFTDVK_3	-1	5008.7	13343_GTHFNFAIVFTDVK_3	0	1/O00422	y7/0.00	GTHFNFAIVFTDVK	3	light	1/O00422	y	1	7
532.612	888.436	86.3375	245190_GTHFNFAIVFTDVK_3	-1	4757.3	13343_GTHFNFAIVFTDVK_3	0	1/O00422	b8/0.01	GTHFNFAIVFTDVK	3	light	1/O00422	b	1	8
532.612	704.315	86.3375	245183_GTHFNFAIVFTDVK_3	-1	4258.9	13343_GTHFNFAIVFTDVK_3	0	1/O00422	b6/0.01	GTHFNFAIVFTDVK	3	light	1/O00422	b	1	6
456.921	757.42	-42.211	337366_KEPEKPIDREK_3	-1	7091.2	18118_KEPEKPIDREK_3	0	1/O00422	y6/0.00	KEPEKPIDREK	3	light	1/O00422	y	1	6
456.921	556.309	-42.211	337361_KEPEKPIDREK_3	-1	5396.7	18118_KEPEKPIDREK_3	0	1/O00422	y9^2/0.00	KEPEKPIDREK	3	light	1/O00422	y	2	9
456.921	547.283	-42.211	337360_KEPEKPIDREK_3	-1	2661.1	18118_KEPEKPIDREK_3	0	1/O00422	y4/0.00,b9^2/-0.02,y9-18^2/-0.02	KEPEKPIDREK	3	light	1/O00422	y	1	4
456.921	611.825	-42.211	337362_KEPEKPIDREK_3	-1	2207.8	18118_KEPEKPIDREK_3	0	1/O00422	b10^2/0.00,y10-18^2/0.00	KEPEKPIDREK	3	light	1/O00422	b	2	10
456.921	620.83	-42.211	337363_KEPEKPIDREK_3	-1	1589	18118_KEPEKPIDREK_3	0	1/O00422	y10^2/0.00,b10+18^2/0.00	KEPEKPIDREK	3	light	1/O00422	y	2	10
456.921	739.42	-42.211	337365_KEPEKPIDREK_3	-1	1529.6	18118_KEPEKPIDREK_3	0	1/O00422	y6-18/-0.00	KEPEKPIDREK	3	light	1/O00422	y-18	1	6
719.846	1310.59	-18.9415	344374_KGTDDSMTLQSQK_2	-1	2849.7	18416_KGTDDSMTLQSQK_2	0	1/O00422	y12/0.02,b12+18/0.02	KGTDDSMTLQSQK	2	light	1/O00422	y	1	12
719.846	517.225	-18.9415	344363_KGTDDSMTLQSQK_2	-1	2494.9	18416_KGTDDSMTLQSQK_2	0	1/O00422	b5/0.00,b10-44^2/-0.02	KGTDDSMTLQSQK	2	light	1/O00422	b	1	5
719.846	603.346	-18.9415	344364_KGTDDSMTLQSQK_2	-1	1902.7	18416_KGTDDSMTLQSQK_2	0	1/O00422	y5/-0.02	KGTDDSMTLQSQK	2	light	1/O00422	y	1	5
719.846	818.345	-18.9415	344367_KGTDDSMTLQSQK_2	-1	1894.1	18416_KGTDDSMTLQSQK_2	0	1/O00422	b8-18/0.00	KGTDDSMTLQSQK	2	light	1/O00422	b-18	1	8
719.846	949.43	-18.9415	344371_KGTDDSMTLQSQK_2	-1	1894.1	18416_KGTDDSMTLQSQK_2	0	1/O00422	b9/0.01	KGTDDSMTLQSQK	2	light	1/O00422	b	1	9
719.846	704.394	-18.9415	344365_KGTDDSMTLQSQK_2	-1	1894.1	18416_KGTDDSMTLQSQK_2	0	1/O00422	y6/-0.01	KGTDDSMTLQSQK	2	light	1/O00422	y	1	6
575.31	708.393	72.1072	344520_KGTHFNFAIVFTDVK_3	-1	10000	18423_KGTHFNFAIVFTDVK_3	0	1/O00422	y6/0.00	KGTHFNFAIVFTDVK	3	light	1/O00422	y	1	6
575.31	609.324	72.1072	344517_KGTHFNFAIVFTDVK_3	-1	9354.3	18423_KGTHFNFAIVFTDVK_3	0	1/O00422	y5/-0.00,b11-45^2/-0.01	KGTHFNFAIVFTDVK	3	light	1/O00422	y	1	5
575.31	903.447	72.1072	344524_KGTHFNFAIVFTDVK_3	-1	8043.2	18423_KGTHFNFAIVFTDVK_3	0	1/O00422	b8/-0.00	KGTHFNFAIVFTDVK	3	light	1/O00422	b	1	8
575.31	452.227	72.1072	344513_KGTHFNFAIVFTDVK_3	-1	5818	18423_KGTHFNFAIVFTDVK_3	0	1/O00422	b8^2/0.00	KGTHFNFAIVFTDVK	3	light	1/O00422	b	2	8
575.31	821.477	72.1072	344521_KGTHFNFAIVFTDVK_3	-1	5162.9	18423_KGTHFNFAIVFTDVK_3	0	1/O00422	y7/0.01	KGTHFNFAIVFTDVK	3	light	1/O00422	y	1	7
575.31	892.514	72.1072	344523_KGTHFNFAIVFTDVK_3	-1	4646.7	18423_KGTHFNFAIVFTDVK_3	0	1/O00422	y8/0.01	KGTHFNFAIVFTDVK	3	light	1/O00422	y	1	8
431.735	609.324	72.1072	344539_KGTHFNFAIVFTDVK_4	-1	10000	18424_KGTHFNFAIVFTDVK_4	0	1/O00422	y5/0.01,b11-45^2/0.00	KGTHFNFAIVFTDVK	4	light	1/O00422	y	1	5
431.735	452.227	72.1072	344534_KGTHFNFAIVFTDVK_4	-1	9225.9	18424_KGTHFNFAIVFTDVK_4	0	1/O00422	b8^2/-0.00	KGTHFNFAIVFTDVK	4	light	1/O00422	b	2	8
431.735	903.447	72.1072	344550_KGTHFNFAIVFTDVK_4	-1	8778.8	18424_KGTHFNFAIVFTDVK_4	0	1/O00422	b8/0.01	KGTHFNFAIVFTDVK	4	light	1/O00422	b	1	8
431.735	508.769	72.1072	344536_KGTHFNFAIVFTDVK_4	-1	5882.6	18424_KGTHFNFAIVFTDVK_4	0	1/O00422	b9^2/-0.00	KGTHFNFAIVFTDVK	4	light	1/O00422	b	2	9
431.735	1016.53	72.1072	344552_KGTHFNFAIVFTDVK_4	-1	4796.5	18424_KGTHFNFAIVFTDVK_4	0	1/O00422	b9/0.00	KGTHFNFAIVFTDVK	4	light	1/O00422	b	1	9
431.735	462.256	72.1072	344535_KGTHFNFAIVFTDVK_4	-1	4265.5	18424_KGTHFNFAIVFTDVK_4	0	1/O00422	y4/-0.00	KGTHFNFAIVFTDVK	4	light	1/O00422	y	1	4
431.238	611.424	67.2	637942_TC(UniMod:39)PLLLR_2	-1	10000	33602_TC(UniMod:39)PLLLR_2	0	1/O00422	y5/0.00	TC(UniMod:39)PLLLR	2	light	1/O00422	y	1	5
431.238	514.371	67.2	637940_TC(UniMod:39)PLLLR_2	-1	2534.8	33602_TC(UniMod:39)PLLLR_2	0	1/O00422	y4/0.00	TC(UniMod:39)PLLLR	2	light	1/O00422	y	1	4
431.238	401.287	67.2	637939_TC(UniMod:39)PLLLR_2	-1	2274.7	33602_TC(UniMod:39)PLLLR_2	0	1/O00422	y3/0.00	TC(UniMod:39)PLLLR	2	light	1/O00422	y	1	3
431.238	594.424	67.2	637941_TC(UniMod:39)PLLLR_2	-1	355.4	33602_TC(UniMod:39)PLLLR_2	0	1/O00422	y5-17/0.00	TC(UniMod:39)PLLLR	2	light	1/O00422	y-17	1	5
431.238	760.421	67.2	637943_TC(UniMod:39)PLLLR_2	-1	337.5	33602_TC(UniMod:39)PLLLR_2	0	1/O00422	y6/0.00	TC(UniMod:39)PLLLR	2	light	1/O00422	y	1	6
431.238	384.287	67.2	637938_TC(UniMod:39)PLLLR_2	-1	301.4	33602_TC(UniMod:39)PLLLR_2	0	1/O00422	y3-17/-0.00	TC(UniMod:39)PLLLR	2	light	1/O00422	y-17	1	3
685.394	1057.6	65.9	41658_ALQGASQIIAEIR_2	-1	10000	2209_ALQGASQIIAEIR_2	0	1/O00429	y10/0.02	ALQGASQIIAEIR	2	light	1/O00429	y	1	10
685.394	929.541	65.9	41656_ALQGASQIIAEIR_2	-1	5499.1	2209_ALQGASQIIAEIR_2	0	1/O00429	y8/0.01	ALQGASQIIAEIR	2	light	1/O00429	y	1	8
685.394	1000.58	65.9	41657_ALQGASQIIAEIR_2	-1	3654.1	2209_ALQGASQIIAEIR_2	0	1/O00429	y9/0.03	ALQGASQIIAEIR	2	light	1/O00429	y	1	9
685.394	714.451	65.9	41654_ALQGASQIIAEIR_2	-1	3408.1	2209_ALQGASQIIAEIR_2	0	1/O00429	y6/0.02	ALQGASQIIAEIR	2	light	1/O00429	y	1	6
685.394	1185.66	65.9	41659_ALQGASQIIAEIR_2	-1	3068	2209_ALQGASQIIAEIR_2	0	1/O00429	y11/0.02	ALQGASQIIAEIR	2	light	1/O00429	y	1	11
685.394	601.367	65.9	41653_ALQGASQIIAEIR_2	-1	2626.5	2209_ALQGASQIIAEIR_2	0	1/O00429	y5/0.01	ALQGASQIIAEIR	2	light	1/O00429	y	1	5
898.134	1251.59	113.947	178718_FISNPNSIILAVTAANTDMATSEALK_3	-1	10000	9800_FISNPNSIILAVTAANTDMATSEALK_3	0	1/O00429	y12/0.01	FISNPNSIILAVTAANTDMATSEALK	3	light	1/O00429	y	1	12
898.134	1180.55	113.947	178715_FISNPNSIILAVTAANTDMATSEALK_3	-1	5324	9800_FISNPNSIILAVTAANTDMATSEALK_3	0	1/O00429	y11/0.01	FISNPNSIILAVTAANTDMATSEALK	3	light	1/O00429	y	1	11
898.134	986.531	113.947	178708_FISNPNSIILAVTAANTDMATSEALK_3	-1	4166.7	9800_FISNPNSIILAVTAANTDMATSEALK_3	0	1/O00429	b9/0.00	FISNPNSIILAVTAANTDMATSEALK	3	light	1/O00429	b	1	9
898.134	1322.63	113.947	178720_FISNPNSIILAVTAANTDMATSEALK_3	-1	3935.2	9800_FISNPNSIILAVTAANTDMATSEALK_3	0	1/O00429	y13/0.00	FISNPNSIILAVTAANTDMATSEALK	3	light	1/O00429	y	1	13
898.134	965.461	113.947	178705_FISNPNSIILAVTAANTDMATSEALK_3	-1	3935.2	9800_FISNPNSIILAVTAANTDMATSEALK_3	0	1/O00429	y9/0.00,b19-44^2/-0.04	FISNPNSIILAVTAANTDMATSEALK	3	light	1/O00429	y	1	9
898.134	968.531	113.947	178706_FISNPNSIILAVTAANTDMATSEALK_3	-1	3766	9800_FISNPNSIILAVTAANTDMATSEALK_3	0	1/O00429	b9-18/0.02	FISNPNSIILAVTAANTDMATSEALK	3	light	1/O00429	b-18	1	9
519.635	638.398	66.5901	217642_GHAVNLLDVPVPVAR_3	-1	10000	11887_GHAVNLLDVPVPVAR_3	0	1/O00429	y6/-0.00	GHAVNLLDVPVPVAR	3	light	1/O00429	y	1	6
519.635	442.277	66.5901	217635_GHAVNLLDVPVPVAR_3	-1	4250.4	11887_GHAVNLLDVPVPVAR_3	0	1/O00429	y4/0.00	GHAVNLLDVPVPVAR	3	light	1/O00429	y	1	4
519.635	820.431	66.5901	217646_GHAVNLLDVPVPVAR_3	-1	3221.4	11887_GHAVNLLDVPVPVAR_3	0	1/O00429	b8/0.00	GHAVNLLDVPVPVAR	3	light	1/O00429	b	1	8
519.635	592.32	66.5901	217640_GHAVNLLDVPVPVAR_3	-1	3184.7	11887_GHAVNLLDVPVPVAR_3	0	1/O00429	b6/0.01	GHAVNLLDVPVPVAR	3	light	1/O00429	b	1	6
519.635	852.494	66.5901	217647_GHAVNLLDVPVPVAR_3	-1	2280.2	11887_GHAVNLLDVPVPVAR_3	0	1/O00429	y8/0.01	GHAVNLLDVPVPVAR	3	light	1/O00429	y	1	8
519.635	919.5	66.5901	217649_GHAVNLLDVPVPVAR_3	-1	1065	11887_GHAVNLLDVPVPVAR_3	0	1/O00429	b9/0.02	GHAVNLLDVPVPVAR	3	light	1/O00429	b	1	9
960.196	1353.72	111.49	286621_IFSPNVVNLTLVDLPGMTKVPVGDQPK_3	-1	10000	15474_IFSPNVVNLTLVDLPGMTKVPVGDQPK_3	0	1/O00429	y13/0.02	IFSPNVVNLTLVDLPGMTKVPVGDQPK	3	light	1/O00429	y	1	13
960.196	740.394	111.49	286614_IFSPNVVNLTLVDLPGMTKVPVGDQPK_3	-1	9113.1	15474_IFSPNVVNLTLVDLPGMTKVPVGDQPK_3	0	1/O00429	y7/-0.00,b7-17/-0.00,b21-17^3/-0.02,b14-46^2/-0.04	IFSPNVVNLTLVDLPGMTKVPVGDQPK	3	light	1/O00429	y	1	7
960.196	839.462	111.49	286616_IFSPNVVNLTLVDLPGMTKVPVGDQPK_3	-1	2230.6	15474_IFSPNVVNLTLVDLPGMTKVPVGDQPK_3	0	1/O00429	y8/0.03	IFSPNVVNLTLVDLPGMTKVPVGDQPK	3	light	1/O00429	y	1	8
960.196	544.273	111.49	286610_IFSPNVVNLTLVDLPGMTKVPVGDQPK_3	-1	2152.4	15474_IFSPNVVNLTLVDLPGMTKVPVGDQPK_3	0	1/O00429	y5/-0.01	IFSPNVVNLTLVDLPGMTKVPVGDQPK	3	light	1/O00429	y	1	5
960.196	948.019	111.49	286617_IFSPNVVNLTLVDLPGMTKVPVGDQPK_3	-1	1831.1	15474_IFSPNVVNLTLVDLPGMTKVPVGDQPK_3	0	1/O00429	y18^2/-0.02,b18-17^2/-0.00	IFSPNVVNLTLVDLPGMTKVPVGDQPK	3	light	1/O00429	y	2	18
960.196	1466.8	111.49	286622_IFSPNVVNLTLVDLPGMTKVPVGDQPK_3	-1	1752.5	15474_IFSPNVVNLTLVDLPGMTKVPVGDQPK_3	0	1/O00429	y14/0.03	IFSPNVVNLTLVDLPGMTKVPVGDQPK	3	light	1/O00429	y	1	14
912.42	1165.53	130.1	390304_LDLMDAGTDAMDVLMGR_2	-1	10000	20511_LDLMDAGTDAMDVLMGR_2	0	1/O00429	y11/0.01	LDLMDAGTDAMDVLMGR	2	light	1/O00429	y	1	11
912.42	1351.6	130.1	390307_LDLMDAGTDAMDVLMGR_2	-1	8815.2	20511_LDLMDAGTDAMDVLMGR_2	0	1/O00429	y13/0.02	LDLMDAGTDAMDVLMGR	2	light	1/O00429	y	1	13
912.42	1236.57	130.1	390306_LDLMDAGTDAMDVLMGR_2	-1	7469.1	20511_LDLMDAGTDAMDVLMGR_2	0	1/O00429	y12/0.01	LDLMDAGTDAMDVLMGR	2	light	1/O00429	y	1	12
912.42	892.438	130.1	390300_LDLMDAGTDAMDVLMGR_2	-1	6163.3	20511_LDLMDAGTDAMDVLMGR_2	0	1/O00429	y8/0.00	LDLMDAGTDAMDVLMGR	2	light	1/O00429	y	1	8
912.42	575.333	130.1	390297_LDLMDAGTDAMDVLMGR_2	-1	4724.5	20511_LDLMDAGTDAMDVLMGR_2	0	1/O00429	y5/0.01	LDLMDAGTDAMDVLMGR	2	light	1/O00429	y	1	5
912.42	1007.46	130.1	390301_LDLMDAGTDAMDVLMGR_2	-1	4168.2	20511_LDLMDAGTDAMDVLMGR_2	0	1/O00429	y9/0.02	LDLMDAGTDAMDVLMGR	2	light	1/O00429	y	1	9
608.616	690.36	130.058	390317_LDLMDAGTDAMDVLMGR_3	-1	3484.3	20512_LDLMDAGTDAMDVLMGR_3	0	1/O00429	y6/0.01	LDLMDAGTDAMDVLMGR	3	light	1/O00429	y	1	6
608.616	476.265	130.058	390312_LDLMDAGTDAMDVLMGR_3	-1	3023.8	20512_LDLMDAGTDAMDVLMGR_3	0	1/O00429	y4/0.00	LDLMDAGTDAMDVLMGR	3	light	1/O00429	y	1	4
608.616	411.204	130.058	390310_LDLMDAGTDAMDVLMGR_3	-1	2471.2	20512_LDLMDAGTDAMDVLMGR_3	0	1/O00429	y7^2/0.04	LDLMDAGTDAMDVLMGR	3	light	1/O00429	y	2	7
608.616	575.333	130.058	390314_LDLMDAGTDAMDVLMGR_3	-1	1396.8	20512_LDLMDAGTDAMDVLMGR_3	0	1/O00429	y5/0.01	LDLMDAGTDAMDVLMGR	3	light	1/O00429	y	1	5
608.616	588.27	130.058	390315_LDLMDAGTDAMDVLMGR_3	-1	844.2	20512_LDLMDAGTDAMDVLMGR_3	0	1/O00429	b5/-0.00	LDLMDAGTDAMDVLMGR	3	light	1/O00429	b	1	5
608.616	459.265	130.058	390311_LDLMDAGTDAMDVLMGR_3	-1	767.5	20512_LDLMDAGTDAMDVLMGR_3	0	1/O00429	y4-17/-0.01	LDLMDAGTDAMDVLMGR	3	light	1/O00429	y-17	1	4
470.801	544.32	45.4	403655_LGIIGVVNR_2	-1	10000	21252_LGIIGVVNR_2	0	1/O00429	y5/0.00	LGIIGVVNR	2	light	1/O00429	y	1	5
470.801	657.404	45.4	403657_LGIIGVVNR_2	-1	6862.1	21252_LGIIGVVNR_2	0	1/O00429	y6/0.00	LGIIGVVNR	2	light	1/O00429	y	1	6
470.801	827.51	45.4	403659_LGIIGVVNR_2	-1	2903.8	21252_LGIIGVVNR_2	0	1/O00429	y8/0.00	LGIIGVVNR	2	light	1/O00429	y	1	8
470.801	487.299	45.4	403653_LGIIGVVNR_2	-1	1021.8	21252_LGIIGVVNR_2	0	1/O00429	y4/0.00	LGIIGVVNR	2	light	1/O00429	y	1	4
470.801	770.488	45.4	403658_LGIIGVVNR_2	-1	919.6	21252_LGIIGVVNR_2	0	1/O00429	y7/0.00	LGIIGVVNR	2	light	1/O00429	y	1	7
470.801	527.32	45.4	403654_LGIIGVVNR_2	-1	455.6	21252_LGIIGVVNR_2	0	1/O00429	y5-17/0.00	LGIIGVVNR	2	light	1/O00429	y-17	1	5
976.201	1299.73	135.828	439963_LQDVFNTVGADIIQLPQIVVVGTQSSGK_3	-1	10000	23190_LQDVFNTVGADIIQLPQIVVVGTQSSGK_3	0	1/O00429	y13/0.03	LQDVFNTVGADIIQLPQIVVVGTQSSGK	3	light	1/O00429	y	1	13
976.201	1074.62	135.828	439960_LQDVFNTVGADIIQLPQIVVVGTQSSGK_3	-1	3985.3	23190_LQDVFNTVGADIIQLPQIVVVGTQSSGK_3	0	1/O00429	y11/0.01	LQDVFNTVGADIIQLPQIVVVGTQSSGK	3	light	1/O00429	y	1	11
976.201	664.326	135.828	439952_LQDVFNTVGADIIQLPQIVVVGTQSSGK_3	-1	3482.8	23190_LQDVFNTVGADIIQLPQIVVVGTQSSGK_3	0	1/O00429	y7/0.01	LQDVFNTVGADIIQLPQIVVVGTQSSGK	3	light	1/O00429	y	1	7
976.201	763.394	135.828	439953_LQDVFNTVGADIIQLPQIVVVGTQSSGK_3	-1	2758.6	23190_LQDVFNTVGADIIQLPQIVVVGTQSSGK_3	0	1/O00429	y8/0.02,y23-36^3/-0.01	LQDVFNTVGADIIQLPQIVVVGTQSSGK	3	light	1/O00429	y	1	8
976.201	800.404	135.828	439955_LQDVFNTVGADIIQLPQIVVVGTQSSGK_3	-1	2506.5	23190_LQDVFNTVGADIIQLPQIVVVGTQSSGK_3	0	1/O00429	b7-18/0.03,a15^2/-0.02	LQDVFNTVGADIIQLPQIVVVGTQSSGK	3	light	1/O00429	b-18	1	7
976.201	862.463	135.828	439958_LQDVFNTVGADIIQLPQIVVVGTQSSGK_3	-1	2432.4	23190_LQDVFNTVGADIIQLPQIVVVGTQSSGK_3	0	1/O00429	y9/0.02	LQDVFNTVGADIIQLPQIVVVGTQSSGK	3	light	1/O00429	y	1	9
767.361	1012.46	84.0019	468614_LYTDFDEIRQEIENETER_3	-1	10000	24715_LYTDFDEIRQEIENETER_3	0	1/O00429	y16^2/0.01	LYTDFDEIRQEIENETER	3	light	1/O00429	y	2	16
767.361	904.426	84.0019	468611_LYTDFDEIRQEIENETER_3	-1	7776	24715_LYTDFDEIRQEIENETER_3	0	1/O00429	y14^2/0.01	LYTDFDEIRQEIENETER	3	light	1/O00429	y	2	14
767.361	1094	84.0019	468617_LYTDFDEIRQEIENETER_3	-1	4246.7	24715_LYTDFDEIRQEIENETER_3	0	1/O00429	y17^2/0.02	LYTDFDEIRQEIENETER	3	light	1/O00429	y	2	17
767.361	1147.52	84.0019	468619_LYTDFDEIRQEIENETER_3	-1	2667.6	24715_LYTDFDEIRQEIENETER_3	0	1/O00429	y9/0.01	LYTDFDEIRQEIENETER	3	light	1/O00429	y	1	9
767.361	708.858	84.0019	468606_LYTDFDEIRQEIENETER_3	-1	2593.4	24715_LYTDFDEIRQEIENETER_3	0	1/O00429	y11^2/0.01	LYTDFDEIRQEIENETER	3	light	1/O00429	y	2	11
767.361	961.94	84.0019	468612_LYTDFDEIRQEIENETER_3	-1	2485.3	24715_LYTDFDEIRQEIENETER_3	0	1/O00429	y15^2/0.01	LYTDFDEIRQEIENETER	3	light	1/O00429	y	2	15
610.848	991.593	102.731	497165_NATGPRPALFVPEVSFELLVKR_4	-1	10000	26330_NATGPRPALFVPEVSFELLVKR_4	0	1/O00429	y8/0.01,y17-18^2/0.02	NATGPRPALFVPEVSFELLVKR	4	light	1/O00429	y	1	8
[truncated: 228,479+ more rows]

## Sheet: S2B Coverage of cancer prot.
Data file S2B. Coverage of cancer-related proteins in the breast cancer SWATH assay library. The breast cancer SWATH assay library covers 76 out of the 123 proteins annotated in the KEGG database as belonging to “Pathways in Cancer”. Proteins contained in the library are highlighted in red. More detailed information for the pathway map is available on the KEGG website at www.genome.jp/kegg/.
