# Supplementary material for: Breast Cancer Classification Based on Proteotypes Obtained by SWATH Mass Spectrometry
Source: Cell Rep. 2019 Jul 16;28(3):832–843.e7. doi: 10.1016/j.celrep.2019.06.046 (PMC6656695; doi:10.1016/j.celrep.2019.06.046)
Supplement: Data S3. Quantitative Results of SWATH-MS Study on 96 Breast Cancer Tissues, Related to Figures 1, 2, 3, and 5 [file mmc4.xlsx]

## Sheet: S3A groupComparison
Data file S3. Quantitative results of SWATH-MS study on 96 breast cancer tissues. Related to Figures 1-3 and 5
Data file S3A. Comparison of protein levels between breast cancer immunophenotypes and related clinical-pathological parameters
Legend for Comparison column:
2842 proteins based on proteotypic peptides were compared using MSStats as follows:
G3/G1, grade 3 vs. grade 1; ER+/ER-, estrogen receptor positive vs. estrogen receptor negative; HER2+/HER2-, HER2 positive vs. HER2 negative; N12/N0, lymph node positive vs. negative;
LB/LA, luminal B (HER2 negative) vs. uminal A; LBH/LA, luminal B HER2 positive vs. luminal A; HER/LA, HER2 enriched vs. luminal A; TN/LA, triple negative vs. luminal A;
LBH vs. LB, luminal B HER2 positive vs. luminal B (HER2 negative); HER/LB, HER2 enriched vs. luminal B (HER2 negative); TN/LB, triple negative vs. luminal B (HER2 negative);
HER/LBH, HER2 enriched vs. luminal B HER2 positive; TN/LBH, triple negative vs. luminal B HER2 positive; TN/HER, triple negative vs. HER2 enriched.
Protein	UniProt Accession	Protein name	Comparison	log2 fold change	standard error	Tvalue	DF	p-value	FDR adj. p-value
1/A0AV96	A0AV96	sp|A0AV96|RBM47_HUMAN RNA-binding protein 47 OS=Homo sapiens GN=RBM47 PE=1 SV=2	G3/G1	0.12574	0.244225	0.514851	86	0.607978	0.722749
1/A0AVT1	A0AVT1	sp|A0AVT1|UBA6_HUMAN Ubiquitin-like modifier-activating enzyme 6 OS=Homo sapiens GN=UBA6 PE=1 SV=1	G3/G1	0.23337	0.114718	2.0343	86	0.0450026	0.13243
1/A0FGR8	A0FGR8	sp|A0FGR8|ESYT2_HUMAN Extended synaptotagmin-2 OS=Homo sapiens GN=ESYT2 PE=1 SV=1	G3/G1	0.184782	0.109855	1.68206	86	0.0961852	0.216011
1/A0MZ66	A0MZ66	sp|A0MZ66|SHOT1_HUMAN Shootin-1 OS=Homo sapiens GN=KIAA1598 PE=1 SV=4	G3/G1	0.0972874	0.123364	0.788621	86	0.432502	0.577082
1/A1A4V9	A1A4V9	sp|A1A4V9|CP093_HUMAN Coiled-coil domain-containing protein C16orf93 OS=Homo sapiens GN=C16orf93 PE=2 SV=1	G3/G1	-0.147549	0.139905	-1.05463	86	0.294546	0.446732
1/A1L0T0	A1L0T0	sp|A1L0T0|ILVBL_HUMAN Acetolactate synthase-like protein OS=Homo sapiens GN=ILVBL PE=1 SV=2	G3/G1	0.257775	0.17852	1.44396	86	0.152385	0.291095
1/A1L4H1	A1L4H1	sp|A1L4H1|SRCRL_HUMAN Soluble scavenger receptor cysteine-rich domain-containing protein SSC5D OS=Homo sapiens GN=SSC5D PE=2 SV=3	G3/G1	-1.16495	0.213628	-5.45317	86	4.67e-07	4.84e-05
1/A2RRP1	A2RRP1	sp|A2RRP1|NBAS_HUMAN Neuroblastoma-amplified sequence OS=Homo sapiens GN=NBAS PE=1 SV=2	G3/G1	0.1539	0.164407	0.93609	86	0.351848	0.502756
1/A5YKK6	A5YKK6	sp|A5YKK6|CNOT1_HUMAN CCR4-NOT transcription complex subunit 1 OS=Homo sapiens GN=CNOT1 PE=1 SV=2	G3/G1	0.282408	0.135606	2.08256	86	0.040262	0.123435
1/A6NDG6	A6NDG6	sp|A6NDG6|PGP_HUMAN Phosphoglycolate phosphatase OS=Homo sapiens GN=PGP PE=1 SV=1	G3/G1	-0.0849741	0.162887	-0.521676	86	0.603237	0.718258
1/A6NDU8	A6NDU8	sp|A6NDU8|CE051_HUMAN UPF0600 protein C5orf51 OS=Homo sapiens GN=C5orf51 PE=1 SV=1	G3/G1	0.20675	0.137592	1.50263	86	0.136597	0.272173
1/A6NHR9	A6NHR9	sp|A6NHR9|SMHD1_HUMAN Structural maintenance of chromosomes flexible hinge domain-containing protein 1 OS=Homo sapiens GN=SMCHD1 PE=1 SV=2	G3/G1	0.152305	0.142261	1.07061	86	0.287341	0.440283
1/A6NL28	A6NL28	sp|A6NL28|TPM3L_HUMAN Putative tropomyosin alpha-3 chain-like protein OS=Homo sapiens PE=5 SV=2	G3/G1	0.244576	0.151964	1.60944	86	0.111185	0.237127
1/A6NMZ7	A6NMZ7	sp|A6NMZ7|CO6A6_HUMAN Collagen alpha-6(VI) chain OS=Homo sapiens GN=COL6A6 PE=1 SV=2	G3/G1	0.0534174	0.320746	0.166541	86	0.868122	0.912164
1/B0I1T2	B0I1T2	sp|B0I1T2|MYO1G_HUMAN Unconventional myosin-Ig OS=Homo sapiens GN=MYO1G PE=1 SV=2	G3/G1	0.383819	0.123219	3.11493	86	0.00250003	0.0196442
1/B9A064	B9A064	sp|B9A064|IGLL5_HUMAN Immunoglobulin lambda-like polypeptide 5 OS=Homo sapiens GN=IGLL5 PE=2 SV=2	G3/G1	0.299637	0.158222	1.89378	86	0.0616163	0.163725
1/O00115	O00115	sp|O00115|DNS2A_HUMAN Deoxyribonuclease-2-alpha OS=Homo sapiens GN=DNASE2 PE=1 SV=2	G3/G1	0.264114	0.151385	1.74465	86	0.0846187	0.200546
1/O00116	O00116	sp|O00116|ADAS_HUMAN Alkyldihydroxyacetonephosphate synthase, peroxisomal OS=Homo sapiens GN=AGPS PE=1 SV=1	G3/G1	0.186195	0.136883	1.36025	86	0.177305	0.320094
1/O00148	O00148	sp|O00148|DX39A_HUMAN ATP-dependent RNA helicase DDX39A OS=Homo sapiens GN=DDX39A PE=1 SV=2	G3/G1	0.854989	0.142879	5.98403	86	4.87e-08	9.08e-06
1/O00151	O00151	sp|O00151|PDLI1_HUMAN PDZ and LIM domain protein 1 OS=Homo sapiens GN=PDLIM1 PE=1 SV=4	G3/G1	-0.330747	0.163931	-2.0176	86	0.0467506	0.135526
1/O00154	O00154	sp|O00154|BACH_HUMAN Cytosolic acyl coenzyme A thioester hydrolase OS=Homo sapiens GN=ACOT7 PE=1 SV=3	G3/G1	0.563603	0.13966	4.03553	86	0.000117711	0.00223892
1/O00159	O00159	sp|O00159|MYO1C_HUMAN Unconventional myosin-Ic OS=Homo sapiens GN=MYO1C PE=1 SV=4	G3/G1	-0.363873	0.127682	-2.84984	86	0.00547339	0.0341789
1/O00161	O00161	sp|O00161|SNP23_HUMAN Synaptosomal-associated protein 23 OS=Homo sapiens GN=SNAP23 PE=1 SV=1	G3/G1	-0.0624835	0.1423	-0.439098	86	0.661692	0.764185
1/O00170	O00170	sp|O00170|AIP_HUMAN AH receptor-interacting protein OS=Homo sapiens GN=AIP PE=1 SV=2	G3/G1	0.283817	0.124798	2.27421	86	0.0254426	0.0930441
1/O00178	O00178	sp|O00178|GTPB1_HUMAN GTP-binding protein 1 OS=Homo sapiens GN=GTPBP1 PE=1 SV=3	G3/G1	0.286334	0.126607	2.2616	86	0.0262446	0.0947142
1/O00186	O00186	sp|O00186|STXB3_HUMAN Syntaxin-binding protein 3 OS=Homo sapiens GN=STXBP3 PE=1 SV=2	G3/G1	-0.177276	0.150143	-1.18071	86	0.240972	0.394356
1/O00194	O00194	sp|O00194|RB27B_HUMAN Ras-related protein Rab-27B OS=Homo sapiens GN=RAB27B PE=1 SV=4	G3/G1	-1.05994	0.312865	-3.38787	86	0.00106448	0.0105665
1/O00203	O00203	sp|O00203|AP3B1_HUMAN AP-3 complex subunit beta-1 OS=Homo sapiens GN=AP3B1 PE=1 SV=3	G3/G1	0.119316	0.104549	1.14125	86	0.256936	0.410414
1/O00217	O00217	sp|O00217|NDUS8_HUMAN NADH dehydrogenase [ubiquinone] iron-sulfur protein 8, mitochondrial OS=Homo sapiens GN=NDUFS8 PE=1 SV=1	G3/G1	0.012476	0.166839	0.0747784	86	0.940565	0.962034
1/O00231	O00231	sp|O00231|PSD11_HUMAN 26S proteasome non-ATPase regulatory subunit 11 OS=Homo sapiens GN=PSMD11 PE=1 SV=3	G3/G1	0.236121	0.114993	2.05335	86	0.0430765	0.129507
1/O00232	O00232	sp|O00232|PSD12_HUMAN 26S proteasome non-ATPase regulatory subunit 12 OS=Homo sapiens GN=PSMD12 PE=1 SV=3	G3/G1	0.228407	0.141211	1.61748	86	0.109436	0.234634
1/O00233	O00233	sp|O00233|PSMD9_HUMAN 26S proteasome non-ATPase regulatory subunit 9 OS=Homo sapiens GN=PSMD9 PE=1 SV=3	G3/G1	0.138558	0.140783	0.984191	86	0.327783	0.47808
1/O00244	O00244	sp|O00244|ATOX1_HUMAN Copper transport protein ATOX1 OS=Homo sapiens GN=ATOX1 PE=1 SV=1	G3/G1	0.217396	0.202793	1.07201	86	0.286715	0.439966
1/O00264	O00264	sp|O00264|PGRC1_HUMAN Membrane-associated progesterone receptor component 1 OS=Homo sapiens GN=PGRMC1 PE=1 SV=3	G3/G1	0.141143	0.154268	0.91492	86	0.362792	0.511783
1/O00267	O00267	sp|O00267|SPT5H_HUMAN Transcription elongation factor SPT5 OS=Homo sapiens GN=SUPT5H PE=1 SV=1	G3/G1	0.250205	0.133955	1.86782	86	0.0651926	0.169571
1/O00273	O00273	sp|O00273|DFFA_HUMAN DNA fragmentation factor subunit alpha OS=Homo sapiens GN=DFFA PE=1 SV=1	G3/G1	-0.0177568	0.174614	-0.101692	86	0.919238	0.94771
1/O00299	O00299	sp|O00299|CLIC1_HUMAN Chloride intracellular channel protein 1 OS=Homo sapiens GN=CLIC1 PE=1 SV=4	G3/G1	0.165084	0.135934	1.21445	86	0.227901	0.379458
1/O00303	O00303	sp|O00303|EIF3F_HUMAN Eukaryotic translation initiation factor 3 subunit F OS=Homo sapiens GN=EIF3F PE=1 SV=1	G3/G1	0.263042	0.134907	1.9498	86	0.054458	0.15072
1/O00321	O00321	sp|O00321|ETV2_HUMAN ETS translocation variant 2 OS=Homo sapiens GN=ETV2 PE=2 SV=2	G3/G1	-0.481583	0.218995	-2.19906	86	0.0305576	0.103846
1/O00391	O00391	sp|O00391|QSOX1_HUMAN Sulfhydryl oxidase 1 OS=Homo sapiens GN=QSOX1 PE=1 SV=3	G3/G1	-0.223174	0.187109	-1.19275	86	0.236248	0.389016
1/O00399	O00399	sp|O00399|DCTN6_HUMAN Dynactin subunit 6 OS=Homo sapiens GN=DCTN6 PE=1 SV=1	G3/G1	0.159145	0.121719	1.30749	86	0.194532	0.342083
1/O00410	O00410	sp|O00410|IPO5_HUMAN Importin-5 OS=Homo sapiens GN=IPO5 PE=1 SV=4	G3/G1	0.22772	0.199721	1.14019	86	0.257373	0.410563
1/O00422	O00422	sp|O00422|SAP18_HUMAN Histone deacetylase complex subunit SAP18 OS=Homo sapiens GN=SAP18 PE=1 SV=1	G3/G1	0.245916	0.148525	1.65572	86	0.101424	0.222242
1/O00429	O00429	sp|O00429|DNM1L_HUMAN Dynamin-1-like protein OS=Homo sapiens GN=DNM1L PE=1 SV=2	G3/G1	0.336389	0.138983	2.42035	86	0.01761	0.0720637
1/O00442	O00442	sp|O00442|RTCA_HUMAN RNA 3'-terminal phosphate cyclase OS=Homo sapiens GN=RTCA PE=1 SV=1	G3/G1	0.234365	0.209437	1.11902	86	0.266245	0.41902
1/O00461	O00461	sp|O00461|GOLI4_HUMAN Golgi integral membrane protein 4 OS=Homo sapiens GN=GOLIM4 PE=1 SV=1	G3/G1	0.172104	0.160557	1.07192	86	0.286756	0.439966
1/O00468	O00468	sp|O00468|AGRIN_HUMAN Agrin OS=Homo sapiens GN=AGRN PE=1 SV=5	G3/G1	0.092944	0.129522	0.717591	86	0.474954	0.611194
1/O00469	O00469	sp|O00469|PLOD2_HUMAN Procollagen-lysine,2-oxoglutarate 5-dioxygenase 2 OS=Homo sapiens GN=PLOD2 PE=1 SV=2	G3/G1	0.292928	0.161832	1.81007	86	0.0737777	0.183297
1/O00479	O00479	sp|O00479|HMGN4_HUMAN High mobility group nucleosome-binding domain-containing protein 4 OS=Homo sapiens GN=HMGN4 PE=1 SV=3	G3/G1	-0.0522466	0.188038	-0.277852	86	0.781793	0.850153
1/O00483	O00483	sp|O00483|NDUA4_HUMAN NADH dehydrogenase [ubiquinone] 1 alpha subcomplex subunit 4 OS=Homo sapiens GN=NDUFA4 PE=1 SV=1	G3/G1	0.228397	0.154254	1.48066	86	0.142351	0.278722
1/O00487	O00487	sp|O00487|PSDE_HUMAN 26S proteasome non-ATPase regulatory subunit 14 OS=Homo sapiens GN=PSMD14 PE=1 SV=1	G3/G1	0.262792	0.16191	1.62307	86	0.108234	0.232762
1/O00515	O00515	sp|O00515|LAD1_HUMAN Ladinin-1 OS=Homo sapiens GN=LAD1 PE=1 SV=2	G3/G1	0.913625	0.229273	3.98488	86	0.000141007	0.00255181
1/O00534	O00534	sp|O00534|VMA5A_HUMAN von Willebrand factor A domain-containing protein 5A OS=Homo sapiens GN=VWA5A PE=2 SV=2	G3/G1	-0.0971664	0.12862	-0.755456	86	0.45204	0.593591
1/O00560	O00560	sp|O00560|SDCB1_HUMAN Syntenin-1 OS=Homo sapiens GN=SDCBP PE=1 SV=1	G3/G1	-0.0773605	0.183139	-0.422415	86	0.673777	0.773111
1/O00567	O00567	sp|O00567|NOP56_HUMAN Nucleolar protein 56 OS=Homo sapiens GN=NOP56 PE=1 SV=4	G3/G1	0.265211	0.149823	1.77016	86	0.0802444	0.194128
1/O00571	O00571	sp|O00571|DDX3X_HUMAN ATP-dependent RNA helicase DDX3X OS=Homo sapiens GN=DDX3X PE=1 SV=3	G3/G1	0.389681	0.145146	2.68475	86	0.00870749	0.0455281
1/O00584	O00584	sp|O00584|RNT2_HUMAN Ribonuclease T2 OS=Homo sapiens GN=RNASET2 PE=1 SV=2	G3/G1	0.112335	0.179218	0.626807	86	0.532446	0.662315
1/O00625	O00625	sp|O00625|PIR_HUMAN Pirin OS=Homo sapiens GN=PIR PE=1 SV=1	G3/G1	0.820242	0.207063	3.96132	86	0.000153286	0.00268309
1/O00629	O00629	sp|O00629|IMA3_HUMAN Importin subunit alpha-3 OS=Homo sapiens GN=KPNA4 PE=1 SV=1	G3/G1	0.386398	0.174665	2.21222	86	0.0296016	0.101803
1/O00754	O00754	sp|O00754|MA2B1_HUMAN Lysosomal alpha-mannosidase OS=Homo sapiens GN=MAN2B1 PE=1 SV=3	G3/G1	0.275297	0.129473	2.12628	86	0.0363454	0.115907
1/O00757	O00757	sp|O00757|F16P2_HUMAN Fructose-1,6-bisphosphatase isozyme 2 OS=Homo sapiens GN=FBP2 PE=1 SV=2	G3/G1	-0.183592	0.1488	-1.23381	86	0.220634	0.372014
1/O00764	O00764	sp|O00764|PDXK_HUMAN Pyridoxal kinase OS=Homo sapiens GN=PDXK PE=1 SV=1	G3/G1	0.136069	0.191334	0.71116	86	0.478909	0.614024
1/O14498	O14498	sp|O14498|ISLR_HUMAN Immunoglobulin superfamily containing leucine-rich repeat protein OS=Homo sapiens GN=ISLR PE=1 SV=1	G3/G1	-0.485493	0.134612	-3.60661	86	0.000519683	0.00626983
1/O14519	O14519	sp|O14519|CDKA1_HUMAN Cyclin-dependent kinase 2-associated protein 1 OS=Homo sapiens GN=CDK2AP1 PE=1 SV=1	G3/G1	0.203562	0.237891	0.855695	86	0.394544	0.541156
1/O14561	O14561	sp|O14561|ACPM_HUMAN Acyl carrier protein, mitochondrial OS=Homo sapiens GN=NDUFAB1 PE=1 SV=3	G3/G1	0.198478	0.184373	1.0765	86	0.284713	0.438324
1/O14562	O14562	sp|O14562|UBFD1_HUMAN Ubiquitin domain-containing protein UBFD1 OS=Homo sapiens GN=UBFD1 PE=1 SV=2	G3/G1	0.167564	0.128255	1.30649	86	0.194869	0.342334
1/O14579	O14579	sp|O14579|COPE_HUMAN Coatomer subunit epsilon OS=Homo sapiens GN=COPE PE=1 SV=3	G3/G1	0.188462	0.16765	1.12414	86	0.264083	0.417161
1/O14617	O14617	sp|O14617|AP3D1_HUMAN AP-3 complex subunit delta-1 OS=Homo sapiens GN=AP3D1 PE=1 SV=1	G3/G1	0.229634	0.188919	1.21552	86	0.227496	0.379295
1/O14618	O14618	sp|O14618|CCS_HUMAN Copper chaperone for superoxide dismutase OS=Homo sapiens GN=CCS PE=1 SV=1	G3/G1	0.217987	0.154398	1.41185	86	0.161602	0.301226
1/O14662	O14662	sp|O14662|STX16_HUMAN Syntaxin-16 OS=Homo sapiens GN=STX16 PE=1 SV=3	G3/G1	0.428646	0.20485	2.09248	86	0.0393425	0.122108
1/O14735	O14735	sp|O14735|CDIPT_HUMAN CDP-diacylglycerol--inositol 3-phosphatidyltransferase OS=Homo sapiens GN=CDIPT PE=1 SV=1	G3/G1	0.185937	0.165465	1.12373	86	0.264255	0.417257
1/O14737	O14737	sp|O14737|PDCD5_HUMAN Programmed cell death protein 5 OS=Homo sapiens GN=PDCD5 PE=1 SV=3	G3/G1	0.286282	0.140234	2.04146	86	0.04427	0.131578
1/O14745	O14745	sp|O14745|NHRF1_HUMAN Na(+)/H(+) exchange regulatory cofactor NHE-RF1 OS=Homo sapiens GN=SLC9A3R1 PE=1 SV=4	G3/G1	0.392869	0.194023	2.02486	86	0.0459834	0.134239
1/O14773	O14773	sp|O14773|TPP1_HUMAN Tripeptidyl-peptidase 1 OS=Homo sapiens GN=TPP1 PE=1 SV=2	G3/G1	0.014358	0.125637	0.114282	86	0.909281	0.940123
1/O14776	O14776	sp|O14776|TCRG1_HUMAN Transcription elongation regulator 1 OS=Homo sapiens GN=TCERG1 PE=1 SV=2	G3/G1	0.264029	0.122422	2.15672	86	0.0338183	0.110109
1/O14818	O14818	sp|O14818|PSA7_HUMAN Proteasome subunit alpha type-7 OS=Homo sapiens GN=PSMA7 PE=1 SV=1	G3/G1	0.208169	0.147211	1.41409	86	0.160947	0.300241
1/O14828	O14828	sp|O14828|SCAM3_HUMAN Secretory carrier-associated membrane protein 3 OS=Homo sapiens GN=SCAMP3 PE=1 SV=3	G3/G1	0.363606	0.146924	2.4748	86	0.0152941	0.065444
1/O14841	O14841	sp|O14841|OPLA_HUMAN 5-oxoprolinase OS=Homo sapiens GN=OPLAH PE=1 SV=3	G3/G1	0.0107075	0.174806	0.0612536	86	0.951299	0.969239
1/O14874	O14874	sp|O14874|BCKD_HUMAN [3-methyl-2-oxobutanoate dehydrogenase [lipoamide]] kinase, mitochondrial OS=Homo sapiens GN=BCKDK PE=1 SV=2	G3/G1	0.281288	0.129811	2.16691	86	0.0330067	0.108605
1/O14880	O14880	sp|O14880|MGST3_HUMAN Microsomal glutathione S-transferase 3 OS=Homo sapiens GN=MGST3 PE=1 SV=1	G3/G1	0.14746	0.196471	0.750543	86	0.454976	0.595524
1/O14907	O14907	sp|O14907|TX1B3_HUMAN Tax1-binding protein 3 OS=Homo sapiens GN=TAX1BP3 PE=1 SV=2	G3/G1	-0.41805	0.145065	-2.88182	86	0.00499194	0.032253
1/O14929	O14929	sp|O14929|HAT1_HUMAN Histone acetyltransferase type B catalytic subunit OS=Homo sapiens GN=HAT1 PE=1 SV=1	G3/G1	0.339357	0.18149	1.86984	86	0.0649088	0.169333
1/O14933	O14933	sp|O14933|UB2L6_HUMAN Ubiquitin/ISG15-conjugating enzyme E2 L6 OS=Homo sapiens GN=UBE2L6 PE=1 SV=4	G3/G1	0.468543	0.152754	3.0673	86	0.00288775	0.0220154
1/O14949	O14949	sp|O14949|QCR8_HUMAN Cytochrome b-c1 complex subunit 8 OS=Homo sapiens GN=UQCRQ PE=1 SV=4	G3/G1	0.306159	0.142037	2.15548	86	0.033918	0.110337
1/O14974	O14974	sp|O14974|MYPT1_HUMAN Protein phosphatase 1 regulatory subunit 12A OS=Homo sapiens GN=PPP1R12A PE=1 SV=1	G3/G1	0.0995034	0.171731	0.579414	86	0.563825	0.686343
1/O14976	O14976	sp|O14976|GAK_HUMAN Cyclin-G-associated kinase OS=Homo sapiens GN=GAK PE=1 SV=2	G3/G1	0.237742	0.19467	1.22125	86	0.225328	0.377029
1/O14979	O14979	sp|O14979|HNRDL_HUMAN Heterogeneous nuclear ribonucleoprotein D-like OS=Homo sapiens GN=HNRNPDL PE=1 SV=3	G3/G1	0.223136	0.172345	1.2947	86	0.198889	0.347775
1/O14980	O14980	sp|O14980|XPO1_HUMAN Exportin-1 OS=Homo sapiens GN=XPO1 PE=1 SV=1	G3/G1	0.204606	0.155646	1.31456	86	0.192154	0.33902
1/O15027	O15027	sp|O15027|SC16A_HUMAN Protein transport protein Sec16A OS=Homo sapiens GN=SEC16A PE=1 SV=3	G3/G1	0.215909	0.131441	1.64262	86	0.104112	0.226289
1/O15031	O15031	sp|O15031|PLXB2_HUMAN Plexin-B2 OS=Homo sapiens GN=PLXNB2 PE=1 SV=3	G3/G1	0.00637593	0.140453	0.0453955	86	0.963897	0.97552
1/O15067	O15067	sp|O15067|PUR4_HUMAN Phosphoribosylformylglycinamidine synthase OS=Homo sapiens GN=PFAS PE=1 SV=4	G3/G1	-0.152016	0.141669	-1.07303	86	0.286259	0.439708
1/O15075	O15075	sp|O15075|DCLK1_HUMAN Serine/threonine-protein kinase DCLK1 OS=Homo sapiens GN=DCLK1 PE=1 SV=2	G3/G1	-0.346029	0.187796	-1.84258	86	0.0688361	0.175288
1/O15116	O15116	sp|O15116|LSM1_HUMAN U6 snRNA-associated Sm-like protein LSm1 OS=Homo sapiens GN=LSM1 PE=1 SV=1	G3/G1	0.244495	0.15659	1.56137	86	0.122109	0.251642
1/O15127	O15127	sp|O15127|SCAM2_HUMAN Secretory carrier-associated membrane protein 2 OS=Homo sapiens GN=SCAMP2 PE=1 SV=2	G3/G1	0.108239	0.124572	0.868886	86	0.387328	0.533614
1/O15143	O15143	sp|O15143|ARC1B_HUMAN Actin-related protein 2/3 complex subunit 1B OS=Homo sapiens GN=ARPC1B PE=1 SV=3	G3/G1	0.313855	0.12529	2.50503	86	0.0141295	0.0623368
1/O15144	O15144	sp|O15144|ARPC2_HUMAN Actin-related protein 2/3 complex subunit 2 OS=Homo sapiens GN=ARPC2 PE=1 SV=1	G3/G1	0.227684	0.108041	2.10739	86	0.0379954	0.119131
1/O15145	O15145	sp|O15145|ARPC3_HUMAN Actin-related protein 2/3 complex subunit 3 OS=Homo sapiens GN=ARPC3 PE=1 SV=3	G3/G1	0.261873	0.149032	1.75715	86	0.0824504	0.197542
1/O15173	O15173	sp|O15173|PGRC2_HUMAN Membrane-associated progesterone receptor component 2 OS=Homo sapiens GN=PGRMC2 PE=1 SV=1	G3/G1	0.18853	0.127531	1.47831	86	0.142977	0.278812
1/O15212	O15212	sp|O15212|PFD6_HUMAN Prefoldin subunit 6 OS=Homo sapiens GN=PFDN6 PE=1 SV=1	G3/G1	0.368538	0.110095	3.34746	86	0.00121143	0.011521
1/O15230	O15230	sp|O15230|LAMA5_HUMAN Laminin subunit alpha-5 OS=Homo sapiens GN=LAMA5 PE=1 SV=8	G3/G1	-0.201767	0.184608	-1.09295	86	0.277468	0.430283
1/O15231	O15231	sp|O15231|ZN185_HUMAN Zinc finger protein 185 OS=Homo sapiens GN=ZNF185 PE=1 SV=3	G3/G1	-0.0691234	0.226937	-0.304593	86	0.761412	0.836998
1/O15247	O15247	sp|O15247|CLIC2_HUMAN Chloride intracellular channel protein 2 OS=Homo sapiens GN=CLIC2 PE=1 SV=3	G3/G1	0.190472	0.191776	0.993197	86	0.3234	0.473913
1/O15260	O15260	sp|O15260|SURF4_HUMAN Surfeit locus protein 4 OS=Homo sapiens GN=SURF4 PE=1 SV=3	G3/G1	0.295669	0.155172	1.90543	86	0.0600659	0.161097
1/O15269	O15269	sp|O15269|SPTC1_HUMAN Serine palmitoyltransferase 1 OS=Homo sapiens GN=SPTLC1 PE=1 SV=1	G3/G1	0.216311	0.124515	1.73722	86	0.0859287	0.202492
1/O15305	O15305	sp|O15305|PMM2_HUMAN Phosphomannomutase 2 OS=Homo sapiens GN=PMM2 PE=1 SV=1	G3/G1	-0.0277625	0.137058	-0.20256	86	0.839957	0.892125
1/O15320	O15320	sp|O15320|CTGE5_HUMAN cTAGE family member 5 OS=Homo sapiens GN=CTAGE5 PE=1 SV=4	G3/G1	0.512259	0.177948	2.8787	86	0.00503711	0.0324324
1/O15327	O15327	sp|O15327|INP4B_HUMAN Type II inositol 3,4-bisphosphate 4-phosphatase OS=Homo sapiens GN=INPP4B PE=2 SV=4	G3/G1	-0.969316	0.183259	-5.28932	86	9.22e-07	7.99e-05
1/O15347	O15347	sp|O15347|HMGB3_HUMAN High mobility group protein B3 OS=Homo sapiens GN=HMGB3 PE=1 SV=4	G3/G1	0.737336	0.17579	4.19442	86	6.62e-05	0.00142251
1/O15355	O15355	sp|O15355|PPM1G_HUMAN Protein phosphatase 1G OS=Homo sapiens GN=PPM1G PE=1 SV=1	G3/G1	0.460724	0.140123	3.28801	86	0.00146264	0.0133319
1/O15371	O15371	sp|O15371|EIF3D_HUMAN Eukaryotic translation initiation factor 3 subunit D OS=Homo sapiens GN=EIF3D PE=1 SV=1	G3/G1	0.262488	0.117448	2.23494	86	0.0280132	0.0982438
1/O15372	O15372	sp|O15372|EIF3H_HUMAN Eukaryotic translation initiation factor 3 subunit H OS=Homo sapiens GN=EIF3H PE=1 SV=1	G3/G1	0.224386	0.147053	1.52589	86	0.130708	0.262118
1/O15382	O15382	sp|O15382|BCAT2_HUMAN Branched-chain-amino-acid aminotransferase, mitochondrial OS=Homo sapiens GN=BCAT2 PE=1 SV=2	G3/G1	-0.172039	0.156428	-1.09979	86	0.274491	0.427088
1/O15400	O15400	sp|O15400|STX7_HUMAN Syntaxin-7 OS=Homo sapiens GN=STX7 PE=1 SV=4	G3/G1	0.105775	0.112601	0.939385	86	0.350164	0.501302
1/O15460	O15460	sp|O15460|P4HA2_HUMAN Prolyl 4-hydroxylase subunit alpha-2 OS=Homo sapiens GN=P4HA2 PE=1 SV=1	G3/G1	0.0672481	0.229996	0.292387	86	0.770695	0.84306
1/O15498	O15498	sp|O15498|YKT6_HUMAN Synaptobrevin homolog YKT6 OS=Homo sapiens GN=YKT6 PE=1 SV=1	G3/G1	0.324426	0.158436	2.04768	86	0.0436427	0.130675
1/O15511	O15511	sp|O15511|ARPC5_HUMAN Actin-related protein 2/3 complex subunit 5 OS=Homo sapiens GN=ARPC5 PE=1 SV=3	G3/G1	0.217883	0.117285	1.85773	86	0.06663	0.171072
1/O15533	O15533	sp|O15533|TPSN_HUMAN Tapasin OS=Homo sapiens GN=TAPBP PE=1 SV=1	G3/G1	1.009	0.209468	4.81697	86	6.2e-06	0.000304115
1/O15551	O15551	sp|O15551|CLD3_HUMAN Claudin-3 OS=Homo sapiens GN=CLDN3 PE=1 SV=1	G3/G1	0.5178	0.190906	2.71233	86	0.00806818	0.0437907
1/O43143	O43143	sp|O43143|DHX15_HUMAN Putative pre-mRNA-splicing factor ATP-dependent RNA helicase DHX15 OS=Homo sapiens GN=DHX15 PE=1 SV=2	G3/G1	0.120683	0.144519	0.835069	86	0.405993	0.550379
1/O43148	O43148	sp|O43148|MCES_HUMAN mRNA cap guanine-N7 methyltransferase OS=Homo sapiens GN=RNMT PE=1 SV=1	G3/G1	0.0345578	0.188508	0.183323	86	0.854976	0.902556
1/O43169	O43169	sp|O43169|CYB5B_HUMAN Cytochrome b5 type B OS=Homo sapiens GN=CYB5B PE=1 SV=2	G3/G1	0.508888	0.193062	2.63587	86	0.00995492	0.0502614
1/O43175	O43175	sp|O43175|SERA_HUMAN D-3-phosphoglycerate dehydrogenase OS=Homo sapiens GN=PHGDH PE=1 SV=4	G3/G1	0.835381	0.200813	4.16	86	7.51e-05	0.00157304
1/O43237	O43237	sp|O43237|DC1L2_HUMAN Cytoplasmic dynein 1 light intermediate chain 2 OS=Homo sapiens GN=DYNC1LI2 PE=1 SV=1	G3/G1	0.30283	0.140131	2.16104	86	0.0334723	0.109467
1/O43242	O43242	sp|O43242|PSMD3_HUMAN 26S proteasome non-ATPase regulatory subunit 3 OS=Homo sapiens GN=PSMD3 PE=1 SV=2	G3/G1	0.33809	0.168218	2.00984	86	0.0475828	0.136874
1/O43252	O43252	sp|O43252|PAPS1_HUMAN Bifunctional 3'-phosphoadenosine 5'-phosphosulfate synthase 1 OS=Homo sapiens GN=PAPSS1 PE=1 SV=2	G3/G1	0.321591	0.202082	1.59139	86	0.115192	0.242397
1/O43290	O43290	sp|O43290|SNUT1_HUMAN U4/U6.U5 tri-snRNP-associated protein 1 OS=Homo sapiens GN=SART1 PE=1 SV=1	G3/G1	0.216167	0.113055	1.91205	86	0.0591989	0.159807
1/O43294	O43294	sp|O43294|TGFI1_HUMAN Transforming growth factor beta-1-induced transcript 1 protein OS=Homo sapiens GN=TGFB1I1 PE=1 SV=2	G3/G1	-0.284617	0.149763	-1.90045	86	0.0607249	0.162281
1/O43324	O43324	sp|O43324|MCA3_HUMAN Eukaryotic translation elongation factor 1 epsilon-1 OS=Homo sapiens GN=EEF1E1 PE=1 SV=1	G3/G1	0.296656	0.126823	2.33914	86	0.0216467	0.0834527
1/O43390	O43390	sp|O43390|HNRPR_HUMAN Heterogeneous nuclear ribonucleoprotein R OS=Homo sapiens GN=HNRNPR PE=1 SV=1	G3/G1	0.0815445	0.152876	0.533404	86	0.59513	0.712539
1/O43395	O43395	sp|O43395|PRPF3_HUMAN U4/U6 small nuclear ribonucleoprotein Prp3 OS=Homo sapiens GN=PRPF3 PE=1 SV=2	G3/G1	0.280878	0.119073	2.35886	86	0.0205973	0.0805737
1/O43396	O43396	sp|O43396|TXNL1_HUMAN Thioredoxin-like protein 1 OS=Homo sapiens GN=TXNL1 PE=1 SV=3	G3/G1	-0.0567118	0.180271	-0.314593	86	0.753833	0.831939
1/O43399	O43399	sp|O43399|TPD54_HUMAN Tumor protein D54 OS=Homo sapiens GN=TPD52L2 PE=1 SV=2	G3/G1	0.390667	0.113509	3.44172	86	0.000894573	0.00943993
1/O43432	O43432	sp|O43432|IF4G3_HUMAN Eukaryotic translation initiation factor 4 gamma 3 OS=Homo sapiens GN=EIF4G3 PE=1 SV=2	G3/G1	0.192782	0.128788	1.49689	86	0.138082	0.273378
1/O43447	O43447	sp|O43447|PPIH_HUMAN Peptidyl-prolyl cis-trans isomerase H OS=Homo sapiens GN=PPIH PE=1 SV=1	G3/G1	0.105126	0.137041	0.767112	86	0.445116	0.587395
1/O43464	O43464	sp|O43464|HTRA2_HUMAN Serine protease HTRA2, mitochondrial OS=Homo sapiens GN=HTRA2 PE=1 SV=2	G3/G1	-0.0456082	0.202954	-0.224722	86	0.822729	0.880096
1/O43488	O43488	sp|O43488|ARK72_HUMAN Aflatoxin B1 aldehyde reductase member 2 OS=Homo sapiens GN=AKR7A2 PE=1 SV=3	G3/G1	-0.235316	0.15037	-1.56491	86	0.121276	0.250341
1/O43491	O43491	sp|O43491|E41L2_HUMAN Band 4.1-like protein 2 OS=Homo sapiens GN=EPB41L2 PE=1 SV=1	G3/G1	-0.135962	0.128518	-1.05792	86	0.293054	0.445376
1/O43504	O43504	sp|O43504|LTOR5_HUMAN Ragulator complex protein LAMTOR5 OS=Homo sapiens GN=LAMTOR5 PE=1 SV=1	G3/G1	0.153159	0.131538	1.16437	86	0.247495	0.400257
1/O43516	O43516	sp|O43516|WIPF1_HUMAN WAS/WASL-interacting protein family member 1 OS=Homo sapiens GN=WIPF1 PE=1 SV=3	G3/G1	0.577105	0.135813	4.24926	86	5.42e-05	0.0012619
1/O43583	O43583	sp|O43583|DENR_HUMAN Density-regulated protein OS=Homo sapiens GN=DENR PE=1 SV=2	G3/G1	0.244573	0.141605	1.72714	86	0.0877318	0.205442
1/O43598	O43598	sp|O43598|DNPH1_HUMAN 2'-deoxynucleoside 5'-phosphate N-hydrolase 1 OS=Homo sapiens GN=DNPH1 PE=1 SV=1	G3/G1	0.201047	0.175345	1.14658	86	0.254735	0.408278
1/O43615	O43615	sp|O43615|TIM44_HUMAN Mitochondrial import inner membrane translocase subunit TIM44 OS=Homo sapiens GN=TIMM44 PE=1 SV=2	G3/G1	0.254551	0.136752	1.8614	86	0.0661034	0.170652
1/O43665	O43665	sp|O43665|RGS10_HUMAN Regulator of G-protein signaling 10 OS=Homo sapiens GN=RGS10 PE=1 SV=2	G3/G1	0.210442	0.173584	1.21234	86	0.228703	0.380119
1/O43670	O43670	sp|O43670|ZN207_HUMAN BUB3-interacting and GLEBS motif-containing protein ZNF207 OS=Homo sapiens GN=ZNF207 PE=1 SV=1	G3/G1	0.0990057	0.12636	0.783523	86	0.435473	0.579801
1/O43676	O43676	sp|O43676|NDUB3_HUMAN NADH dehydrogenase [ubiquinone] 1 beta subcomplex subunit 3 OS=Homo sapiens GN=NDUFB3 PE=1 SV=3	G3/G1	-0.0101743	0.188556	-0.0539588	86	0.957093	0.97298
1/O43678	O43678	sp|O43678|NDUA2_HUMAN NADH dehydrogenase [ubiquinone] 1 alpha subcomplex subunit 2 OS=Homo sapiens GN=NDUFA2 PE=1 SV=3	G3/G1	0.114243	0.126883	0.90038	86	0.370432	0.517291
1/O43681	O43681	sp|O43681|ASNA_HUMAN ATPase ASNA1 OS=Homo sapiens GN=ASNA1 PE=1 SV=2	G3/G1	0.0660981	0.131194	0.50382	86	0.615676	0.729111
1/O43684	O43684	sp|O43684|BUB3_HUMAN Mitotic checkpoint protein BUB3 OS=Homo sapiens GN=BUB3 PE=1 SV=1	G3/G1	0.230339	0.140903	1.63473	86	0.10576	0.228963
1/O43707	O43707	sp|O43707|ACTN4_HUMAN Alpha-actinin-4 OS=Homo sapiens GN=ACTN4 PE=1 SV=2	G3/G1	0.0133945	0.176062	0.0760779	86	0.939534	0.961719
1/O43708	O43708	sp|O43708|MAAI_HUMAN Maleylacetoacetate isomerase OS=Homo sapiens GN=GSTZ1 PE=1 SV=3	G3/G1	-0.331196	0.251798	-1.31532	86	0.191898	0.338729
1/O43747	O43747	sp|O43747|AP1G1_HUMAN AP-1 complex subunit gamma-1 OS=Homo sapiens GN=AP1G1 PE=1 SV=5	G3/G1	0.272499	0.22146	1.23047	86	0.221877	0.373046
1/O43765	O43765	sp|O43765|SGTA_HUMAN Small glutamine-rich tetratricopeptide repeat-containing protein alpha OS=Homo sapiens GN=SGTA PE=1 SV=1	G3/G1	0.211392	0.157383	1.34317	86	0.182751	0.327276
1/O43768	O43768	sp|O43768|ENSA_HUMAN Alpha-endosulfine OS=Homo sapiens GN=ENSA PE=1 SV=1	G3/G1	0.0660947	0.124154	0.53236	86	0.59585	0.712658
1/O43776	O43776	sp|O43776|SYNC_HUMAN Asparagine--tRNA ligase, cytoplasmic OS=Homo sapiens GN=NARS PE=1 SV=1	G3/G1	0.122125	0.161933	0.75417	86	0.452807	0.593971
1/O43795	O43795	sp|O43795|MYO1B_HUMAN Unconventional myosin-Ib OS=Homo sapiens GN=MYO1B PE=1 SV=3	G3/G1	0.103942	0.169841	0.611997	86	0.542154	0.670115
1/O43809	O43809	sp|O43809|CPSF5_HUMAN Cleavage and polyadenylation specificity factor subunit 5 OS=Homo sapiens GN=NUDT21 PE=1 SV=1	G3/G1	0.161912	0.163716	0.988975	86	0.32545	0.475981
1/O43813	O43813	sp|O43813|LANC1_HUMAN LanC-like protein 1 OS=Homo sapiens GN=LANCL1 PE=1 SV=1	G3/G1	-0.0823964	0.11172	-0.737523	86	0.462812	0.602924
1/O43837	O43837	sp|O43837|IDH3B_HUMAN Isocitrate dehydrogenase [NAD] subunit beta, mitochondrial OS=Homo sapiens GN=IDH3B PE=1 SV=2	G3/G1	0.258919	0.184129	1.40618	86	0.163274	0.303432
1/O43847	O43847	sp|O43847|NRDC_HUMAN Nardilysin OS=Homo sapiens GN=NRD1 PE=1 SV=2	G3/G1	0.165003	0.11077	1.4896	86	0.139988	0.275802
1/O43852	O43852	sp|O43852|CALU_HUMAN Calumenin OS=Homo sapiens GN=CALU PE=1 SV=2	G3/G1	0.323135	0.137237	2.35458	86	0.0208213	0.0810677
1/O43865	O43865	sp|O43865|SAHH2_HUMAN Putative adenosylhomocysteinase 2 OS=Homo sapiens GN=AHCYL1 PE=1 SV=2	G3/G1	-0.0232405	0.138791	-0.167449	86	0.86741	0.911673
1/O43914	O43914	sp|O43914|TYOBP_HUMAN TYRO protein tyrosine kinase-binding protein OS=Homo sapiens GN=TYROBP PE=1 SV=1	G3/G1	0.399418	0.197785	2.01946	86	0.0465536	0.13506
1/O43920	O43920	sp|O43920|NDUS5_HUMAN NADH dehydrogenase [ubiquinone] iron-sulfur protein 5 OS=Homo sapiens GN=NDUFS5 PE=1 SV=3	G3/G1	0.0626034	0.151851	0.412269	86	0.681169	0.775862
1/O60216	O60216	sp|O60216|RAD21_HUMAN Double-strand-break repair protein rad21 homolog OS=Homo sapiens GN=RAD21 PE=1 SV=2	G3/G1	0.157374	0.12705	1.23868	86	0.218835	0.370536
1/O60232	O60232	sp|O60232|SSA27_HUMAN Sjoegren syndrome/scleroderma autoantigen 1 OS=Homo sapiens GN=SSSCA1 PE=1 SV=1	G3/G1	0.297493	0.14168	2.09975	86	0.0386805	0.120569
1/O60240	O60240	sp|O60240|PLIN1_HUMAN Perilipin-1 OS=Homo sapiens GN=PLIN1 PE=1 SV=2	G3/G1	-1.17389	0.469485	-2.50038	86	0.0143034	0.0627331
1/O60256	O60256	sp|O60256|KPRB_HUMAN Phosphoribosyl pyrophosphate synthase-associated protein 2 OS=Homo sapiens GN=PRPSAP2 PE=1 SV=1	G3/G1	0.116194	0.173433	0.669966	86	0.504675	0.637124
1/O60264	O60264	sp|O60264|SMCA5_HUMAN SWI/SNF-related matrix-associated actin-dependent regulator of chromatin subfamily A member 5 OS=Homo sapiens GN=SMARCA5 PE=1 SV=1	G3/G1	0.459551	0.141192	3.2548	86	0.00162343	0.0144099
1/O60271	O60271	sp|O60271|JIP4_HUMAN C-Jun-amino-terminal kinase-interacting protein 4 OS=Homo sapiens GN=SPAG9 PE=1 SV=4	G3/G1	0.0728891	0.145615	0.50056	86	0.617959	0.73082
1/O60313	O60313	sp|O60313|OPA1_HUMAN Dynamin-like 120 kDa protein, mitochondrial OS=Homo sapiens GN=OPA1 PE=1 SV=3	G3/G1	0.346841	0.13327	2.60255	86	0.010896	0.0533074
1/O60341	O60341	sp|O60341|KDM1A_HUMAN Lysine-specific histone demethylase 1A OS=Homo sapiens GN=KDM1A PE=1 SV=2	G3/G1	0.272057	0.142559	1.90838	86	0.0596783	0.160752
1/O60343	O60343	sp|O60343|TBCD4_HUMAN TBC1 domain family member 4 OS=Homo sapiens GN=TBC1D4 PE=1 SV=2	G3/G1	0.260441	0.169718	1.53455	86	0.128564	0.259776
1/O60437	O60437	sp|O60437|PEPL_HUMAN Periplakin OS=Homo sapiens GN=PPL PE=1 SV=4	G3/G1	-0.85191	0.186379	-4.57084	86	1.62e-05	0.00058756
1/O60443	O60443	sp|O60443|DFNA5_HUMAN Non-syndromic hearing impairment protein 5 OS=Homo sapiens GN=DFNA5 PE=1 SV=2	G3/G1	0.312795	0.173218	1.80579	86	0.0744504	0.184174
1/O60493	O60493	sp|O60493|SNX3_HUMAN Sorting nexin-3 OS=Homo sapiens GN=SNX3 PE=1 SV=3	G3/G1	0.0948385	0.121015	0.783694	86	0.435373	0.579801
1/O60502	O60502	sp|O60502|NCOAT_HUMAN Bifunctional protein NCOAT OS=Homo sapiens GN=MGEA5 PE=1 SV=2	G3/G1	0.292133	0.17236	1.6949	86	0.0937117	0.21245
1/O60504	O60504	sp|O60504|VINEX_HUMAN Vinexin OS=Homo sapiens GN=SORBS3 PE=1 SV=2	G3/G1	-0.150043	0.107029	-1.40188	86	0.164549	0.304935
1/O60506	O60506	sp|O60506|HNRPQ_HUMAN Heterogeneous nuclear ribonucleoprotein Q OS=Homo sapiens GN=SYNCRIP PE=1 SV=2	G3/G1	0.249407	0.156063	1.59811	86	0.113685	0.241182
1/O60547	O60547	sp|O60547|GMDS_HUMAN GDP-mannose 4,6 dehydratase OS=Homo sapiens GN=GMDS PE=1 SV=1	G3/G1	0.157783	0.174644	0.90345	86	0.368811	0.516046
1/O60568	O60568	sp|O60568|PLOD3_HUMAN Procollagen-lysine,2-oxoglutarate 5-dioxygenase 3 OS=Homo sapiens GN=PLOD3 PE=1 SV=1	G3/G1	0.466173	0.180551	2.58194	86	0.0115174	0.0554025
1/O60610	O60610	sp|O60610|DIAP1_HUMAN Protein diaphanous homolog 1 OS=Homo sapiens GN=DIAPH1 PE=1 SV=2	G3/G1	0.256092	0.143046	1.79028	86	0.0769277	0.188675
1/O60613	O60613	sp|O60613|SEP15_HUMAN 15 kDa selenoprotein OS=Homo sapiens GN=SEP15 PE=1 SV=3	G3/G1	0.247985	0.234203	1.05885	86	0.292635	0.44492
1/O60664	O60664	sp|O60664|PLIN3_HUMAN Perilipin-3 OS=Homo sapiens GN=PLIN3 PE=1 SV=3	G3/G1	-0.18622	0.14002	-1.32995	86	0.187051	0.332852
1/O60701	O60701	sp|O60701|UGDH_HUMAN UDP-glucose 6-dehydrogenase OS=Homo sapiens GN=UGDH PE=1 SV=1	G3/G1	-0.245109	0.234242	-1.04639	86	0.298312	0.450064
1/O60711	O60711	sp|O60711|LPXN_HUMAN Leupaxin OS=Homo sapiens GN=LPXN PE=1 SV=1	G3/G1	0.524904	0.140414	3.73826	86	0.000333039	0.00458143
1/O60716	O60716	sp|O60716|CTND1_HUMAN Catenin delta-1 OS=Homo sapiens GN=CTNND1 PE=1 SV=1	G3/G1	-0.0734579	0.161282	-0.455461	86	0.649925	0.755039
1/O60749	O60749	sp|O60749|SNX2_HUMAN Sorting nexin-2 OS=Homo sapiens GN=SNX2 PE=1 SV=2	G3/G1	0.16801	0.0993924	1.69037	86	0.0945786	0.21382
1/O60762	O60762	sp|O60762|DPM1_HUMAN Dolichol-phosphate mannosyltransferase subunit 1 OS=Homo sapiens GN=DPM1 PE=1 SV=1	G3/G1	0.1356	0.175625	0.772102	86	0.442171	0.585374
1/O60763	O60763	sp|O60763|USO1_HUMAN General vesicular transport factor p115 OS=Homo sapiens GN=USO1 PE=1 SV=2	G3/G1	0.348616	0.136254	2.55857	86	0.0122608	0.0574946
1/O60784	O60784	sp|O60784|TOM1_HUMAN Target of Myb protein 1 OS=Homo sapiens GN=TOM1 PE=1 SV=2	G3/G1	0.0426988	0.140492	0.303923	86	0.76192	0.836998
1/O60826	O60826	sp|O60826|CCD22_HUMAN Coiled-coil domain-containing protein 22 OS=Homo sapiens GN=CCDC22 PE=1 SV=1	G3/G1	0.0609956	0.0977104	0.624248	86	0.534117	0.663287
1/O60828	O60828	sp|O60828|PQBP1_HUMAN Polyglutamine-binding protein 1 OS=Homo sapiens GN=PQBP1 PE=1 SV=1	G3/G1	0.344493	0.146406	2.353	86	0.0209043	0.0811426
1/O60831	O60831	sp|O60831|PRAF2_HUMAN PRA1 family protein 2 OS=Homo sapiens GN=PRAF2 PE=1 SV=1	G3/G1	0.0849015	0.136125	0.623705	86	0.534472	0.663507
1/O60832	O60832	sp|O60832|DKC1_HUMAN H/ACA ribonucleoprotein complex subunit 4 OS=Homo sapiens GN=DKC1 PE=1 SV=3	G3/G1	0.246158	0.152642	1.61264	86	0.110486	0.236176
1/O60841	O60841	sp|O60841|IF2P_HUMAN Eukaryotic translation initiation factor 5B OS=Homo sapiens GN=EIF5B PE=1 SV=4	G3/G1	0.434154	0.181089	2.39747	86	0.0186735	0.0755043
1/O60869	O60869	sp|O60869|EDF1_HUMAN Endothelial differentiation-related factor 1 OS=Homo sapiens GN=EDF1 PE=1 SV=1	G3/G1	0.30511	0.154816	1.97079	86	0.051964	0.14687
1/O60884	O60884	sp|O60884|DNJA2_HUMAN DnaJ homolog subfamily A member 2 OS=Homo sapiens GN=DNAJA2 PE=1 SV=1	G3/G1	0.284328	0.214548	1.32524	86	0.1886	0.334651
1/O60888	O60888	sp|O60888|CUTA_HUMAN Protein CutA OS=Homo sapiens GN=CUTA PE=1 SV=2	G3/G1	-0.0493119	0.171101	-0.288203	86	0.773885	0.845558
1/O60925	O60925	sp|O60925|PFD1_HUMAN Prefoldin subunit 1 OS=Homo sapiens GN=PFDN1 PE=1 SV=2	G3/G1	0.311174	0.146832	2.11924	86	0.0369528	0.117043
1/O60936	O60936	sp|O60936|NOL3_HUMAN Nucleolar protein 3 OS=Homo sapiens GN=NOL3 PE=1 SV=1	G3/G1	0.295136	0.177617	1.66164	86	0.100226	0.220691
1/O75083	O75083	sp|O75083|WDR1_HUMAN WD repeat-containing protein 1 OS=Homo sapiens GN=WDR1 PE=1 SV=4	G3/G1	0.124486	0.13321	0.934508	86	0.352658	0.50295
1/O75131	O75131	sp|O75131|CPNE3_HUMAN Copine-3 OS=Homo sapiens GN=CPNE3 PE=1 SV=1	G3/G1	0.285415	0.132996	2.14604	86	0.0346872	0.111537
1/O75146	O75146	sp|O75146|HIP1R_HUMAN Huntingtin-interacting protein 1-related protein OS=Homo sapiens GN=HIP1R PE=1 SV=2	G3/G1	0.23765	0.139144	1.70794	86	0.0912556	0.209871
1/O75152	O75152	sp|O75152|ZC11A_HUMAN Zinc finger CCCH domain-containing protein 11A OS=Homo sapiens GN=ZC3H11A PE=1 SV=3	G3/G1	0.260398	0.107778	2.41606	86	0.0178054	0.0727835
1/O75165	O75165	sp|O75165|DJC13_HUMAN DnaJ homolog subfamily C member 13 OS=Homo sapiens GN=DNAJC13 PE=1 SV=5	G3/G1	0.147073	0.165082	0.890906	86	0.375466	0.5219
1/O75223	O75223	sp|O75223|GGCT_HUMAN Gamma-glutamylcyclotransferase OS=Homo sapiens GN=GGCT PE=1 SV=1	G3/G1	0.0343715	0.174941	0.196475	86	0.844702	0.895326
1/O75306	O75306	sp|O75306|NDUS2_HUMAN NADH dehydrogenase [ubiquinone] iron-sulfur protein 2, mitochondrial OS=Homo sapiens GN=NDUFS2 PE=1 SV=2	G3/G1	0.150593	0.167986	0.896462	86	0.372509	0.518757
1/O75323	O75323	sp|O75323|NIPS2_HUMAN Protein NipSnap homolog 2 OS=Homo sapiens GN=GBAS PE=1 SV=1	G3/G1	-0.147863	0.164258	-0.90019	86	0.370533	0.517291
1/O75339	O75339	sp|O75339|CILP1_HUMAN Cartilage intermediate layer protein 1 OS=Homo sapiens GN=CILP PE=1 SV=4	G3/G1	-0.583905	0.176608	-3.30623	86	0.00138089	0.012711
1/O75340	O75340	sp|O75340|PDCD6_HUMAN Programmed cell death protein 6 OS=Homo sapiens GN=PDCD6 PE=1 SV=1	G3/G1	0.0400922	0.172858	0.231937	86	0.817138	0.876378
1/O75347	O75347	sp|O75347|TBCA_HUMAN Tubulin-specific chaperone A OS=Homo sapiens GN=TBCA PE=1 SV=3	G3/G1	0.23492	0.139867	1.6796	86	0.096665	0.216827
1/O75348	O75348	sp|O75348|VATG1_HUMAN V-type proton ATPase subunit G 1 OS=Homo sapiens GN=ATP6V1G1 PE=1 SV=3	G3/G1	0.323428	0.134322	2.40786	86	0.0181837	0.0740053
1/O75351	O75351	sp|O75351|VPS4B_HUMAN Vacuolar protein sorting-associated protein 4B OS=Homo sapiens GN=VPS4B PE=1 SV=2	G3/G1	0.10465	0.118807	0.880846	86	0.380856	0.527035
1/O75367	O75367	sp|O75367|H2AY_HUMAN Core histone macro-H2A.1 OS=Homo sapiens GN=H2AFY PE=1 SV=4	G3/G1	-0.0931268	0.137375	-0.677904	86	0.499652	0.633357
1/O75368	O75368	sp|O75368|SH3L1_HUMAN SH3 domain-binding glutamic acid-rich-like protein OS=Homo sapiens GN=SH3BGRL PE=1 SV=1	G3/G1	-0.635313	0.15062	-4.218	86	6.08e-05	0.00136448
1/O75369	O75369	sp|O75369|FLNB_HUMAN Filamin-B OS=Homo sapiens GN=FLNB PE=1 SV=2	G3/G1	-0.291115	0.164996	-1.76438	86	0.0812195	0.195472
1/O75390	O75390	sp|O75390|CISY_HUMAN Citrate synthase, mitochondrial OS=Homo sapiens GN=CS PE=1 SV=2	G3/G1	0.303623	0.134886	2.25096	86	0.0269381	0.0961117
1/O75396	O75396	sp|O75396|SC22B_HUMAN Vesicle-trafficking protein SEC22b OS=Homo sapiens GN=SEC22B PE=1 SV=4	G3/G1	0.2327	0.160725	1.44782	86	0.151304	0.290194
1/O75431	O75431	sp|O75431|MTX2_HUMAN Metaxin-2 OS=Homo sapiens GN=MTX2 PE=1 SV=1	G3/G1	0.231635	0.222416	1.04145	86	0.300587	0.452214
1/O75436	O75436	sp|O75436|VP26A_HUMAN Vacuolar protein sorting-associated protein 26A OS=Homo sapiens GN=VPS26A PE=1 SV=2	G3/G1	0.148887	0.133708	1.11352	86	0.268586	0.420887
1/O75438	O75438	sp|O75438|NDUB1_HUMAN NADH dehydrogenase [ubiquinone] 1 beta subcomplex subunit 1 OS=Homo sapiens GN=NDUFB1 PE=1 SV=1	G3/G1	0.0630074	0.121726	0.517619	86	0.606053	0.721151
1/O75439	O75439	sp|O75439|MPPB_HUMAN Mitochondrial-processing peptidase subunit beta OS=Homo sapiens GN=PMPCB PE=1 SV=2	G3/G1	0.21759	0.172793	1.25925	86	0.211348	0.36297
1/O75475	O75475	sp|O75475|PSIP1_HUMAN PC4 and SFRS1-interacting protein OS=Homo sapiens GN=PSIP1 PE=1 SV=1	G3/G1	0.650601	0.145626	4.46762	86	2.39e-05	0.000735398
1/O75489	O75489	sp|O75489|NDUS3_HUMAN NADH dehydrogenase [ubiquinone] iron-sulfur protein 3, mitochondrial OS=Homo sapiens GN=NDUFS3 PE=1 SV=1	G3/G1	0.0845718	0.113956	0.742144	86	0.460022	0.600477
1/O75494	O75494	sp|O75494|SRS10_HUMAN Serine/arginine-rich splicing factor 10 OS=Homo sapiens GN=SRSF10 PE=1 SV=1	G3/G1	0.178419	0.168837	1.05676	86	0.293582	0.445633
1/O75521	O75521	sp|O75521|ECI2_HUMAN Enoyl-CoA delta isomerase 2, mitochondrial OS=Homo sapiens GN=ECI2 PE=1 SV=4	G3/G1	-0.0389096	0.198284	-0.196232	86	0.844892	0.895326
1/O75531	O75531	sp|O75531|BAF_HUMAN Barrier-to-autointegration factor OS=Homo sapiens GN=BANF1 PE=1 SV=1	G3/G1	-0.182354	0.158812	-1.14824	86	0.254054	0.407886
1/O75533	O75533	sp|O75533|SF3B1_HUMAN Splicing factor 3B subunit 1 OS=Homo sapiens GN=SF3B1 PE=1 SV=3	G3/G1	0.181944	0.129477	1.40522	86	0.163558	0.303694
1/O75534	O75534	sp|O75534|CSDE1_HUMAN Cold shock domain-containing protein E1 OS=Homo sapiens GN=CSDE1 PE=1 SV=2	G3/G1	0.29703	0.130831	2.27033	86	0.0256868	0.0935161
1/O75569	O75569	sp|O75569|PRKRA_HUMAN Interferon-inducible double-stranded RNA-dependent protein kinase activator A OS=Homo sapiens GN=PRKRA PE=1 SV=1	G3/G1	0.0608535	0.158819	0.383163	86	0.702545	0.793182
1/O75607	O75607	sp|O75607|NPM3_HUMAN Nucleoplasmin-3 OS=Homo sapiens GN=NPM3 PE=1 SV=3	G3/G1	0.376536	0.218098	1.72645	86	0.087857	0.205606
1/O75608	O75608	sp|O75608|LYPA1_HUMAN Acyl-protein thioesterase 1 OS=Homo sapiens GN=LYPLA1 PE=1 SV=1	G3/G1	0.0966355	0.16806	0.575008	86	0.566787	0.688942
1/O75629	O75629	sp|O75629|CREG1_HUMAN Protein CREG1 OS=Homo sapiens GN=CREG1 PE=1 SV=1	G3/G1	0.210677	0.193204	1.09044	86	0.278566	0.431627
1/O75643	O75643	sp|O75643|U520_HUMAN U5 small nuclear ribonucleoprotein 200 kDa helicase OS=Homo sapiens GN=SNRNP200 PE=1 SV=2	G3/G1	0.296569	0.136996	2.16479	86	0.0331744	0.108772
1/O75663	O75663	sp|O75663|TIPRL_HUMAN TIP41-like protein OS=Homo sapiens GN=TIPRL PE=1 SV=2	G3/G1	0.154961	0.131705	1.17658	86	0.24261	0.395994
1/O75688	O75688	sp|O75688|PPM1B_HUMAN Protein phosphatase 1B OS=Homo sapiens GN=PPM1B PE=1 SV=1	G3/G1	0.0396326	0.104331	0.379875	86	0.704975	0.795185
1/O75694	O75694	sp|O75694|NU155_HUMAN Nuclear pore complex protein Nup155 OS=Homo sapiens GN=NUP155 PE=1 SV=1	G3/G1	0.288916	0.138605	2.08446	86	0.0400842	0.123194
1/O75821	O75821	sp|O75821|EIF3G_HUMAN Eukaryotic translation initiation factor 3 subunit G OS=Homo sapiens GN=EIF3G PE=1 SV=2	G3/G1	0.341117	0.13511	2.52474	86	0.0134138	0.0602321
1/O75822	O75822	sp|O75822|EIF3J_HUMAN Eukaryotic translation initiation factor 3 subunit J OS=Homo sapiens GN=EIF3J PE=1 SV=2	G3/G1	0.294816	0.18182	1.62148	86	0.108577	0.233125
1/O75828	O75828	sp|O75828|CBR3_HUMAN Carbonyl reductase [NADPH] 3 OS=Homo sapiens GN=CBR3 PE=1 SV=3	G3/G1	0.121075	0.127922	0.946482	86	0.346555	0.498622
1/O75844	O75844	sp|O75844|FACE1_HUMAN CAAX prenyl protease 1 homolog OS=Homo sapiens GN=ZMPSTE24 PE=1 SV=2	G3/G1	0.455259	0.143014	3.18333	86	0.00202732	0.016984
1/O75874	O75874	sp|O75874|IDHC_HUMAN Isocitrate dehydrogenase [NADP] cytoplasmic OS=Homo sapiens GN=IDH1 PE=1 SV=2	G3/G1	0.157479	0.140741	1.11893	86	0.266286	0.41902
1/O75884	O75884	sp|O75884|RBBP9_HUMAN Putative hydrolase RBBP9 OS=Homo sapiens GN=RBBP9 PE=1 SV=2	G3/G1	-0.272211	0.24073	-1.13077	86	0.261294	0.414824
1/O75915	O75915	sp|O75915|PRAF3_HUMAN PRA1 family protein 3 OS=Homo sapiens GN=ARL6IP5 PE=1 SV=1	G3/G1	0.0482346	0.1795	0.268715	86	0.788792	0.855328
1/O75937	O75937	sp|O75937|DNJC8_HUMAN DnaJ homolog subfamily C member 8 OS=Homo sapiens GN=DNAJC8 PE=1 SV=2	G3/G1	0.192783	0.149831	1.28667	86	0.201662	0.35142
1/O75947	O75947	sp|O75947|ATP5H_HUMAN ATP synthase subunit d, mitochondrial OS=Homo sapiens GN=ATP5H PE=1 SV=3	G3/G1	0.189814	0.144134	1.31692	86	0.191363	0.338105
1/O75955	O75955	sp|O75955|FLOT1_HUMAN Flotillin-1 OS=Homo sapiens GN=FLOT1 PE=1 SV=3	G3/G1	0.0875388	0.143094	0.611759	86	0.542311	0.670115
1/O75962	O75962	sp|O75962|TRIO_HUMAN Triple functional domain protein OS=Homo sapiens GN=TRIO PE=1 SV=2	G3/G1	-0.259243	0.221658	-1.16956	86	0.245408	0.398801
1/O75964	O75964	sp|O75964|ATP5L_HUMAN ATP synthase subunit g, mitochondrial OS=Homo sapiens GN=ATP5L PE=1 SV=3	G3/G1	0.132354	0.1284	1.03079	86	0.305528	0.45721
1/O76003	O76003	sp|O76003|GLRX3_HUMAN Glutaredoxin-3 OS=Homo sapiens GN=GLRX3 PE=1 SV=2	G3/G1	0.281884	0.110591	2.5489	86	0.0125811	0.0584088
1/O76021	O76021	sp|O76021|RL1D1_HUMAN Ribosomal L1 domain-containing protein 1 OS=Homo sapiens GN=RSL1D1 PE=1 SV=3	G3/G1	0.501075	0.194936	2.57046	86	0.0118775	0.0564989
1/O76070	O76070	sp|O76070|SYUG_HUMAN Gamma-synuclein OS=Homo sapiens GN=SNCG PE=1 SV=2	G3/G1	0.253994	0.224551	1.13112	86	0.261149	0.414812
1/O76094	O76094	sp|O76094|SRP72_HUMAN Signal recognition particle subunit SRP72 OS=Homo sapiens GN=SRP72 PE=1 SV=3	G3/G1	0.426888	0.171132	2.49449	86	0.0145262	0.0633374
1/O94766	O94766	sp|O94766|B3GA3_HUMAN Galactosylgalactosylxylosylprotein 3-beta-glucuronosyltransferase 3 OS=Homo sapiens GN=B3GAT3 PE=1 SV=2	G3/G1	0.335341	0.130027	2.579	86	0.0116086	0.0556132
1/O94776	O94776	sp|O94776|MTA2_HUMAN Metastasis-associated protein MTA2 OS=Homo sapiens GN=MTA2 PE=1 SV=1	G3/G1	0.271119	0.134547	2.01505	86	0.0470224	0.135997
1/O94804	O94804	sp|O94804|STK10_HUMAN Serine/threonine-protein kinase 10 OS=Homo sapiens GN=STK10 PE=1 SV=1	G3/G1	0.34629	0.102642	3.37377	86	0.00111374	0.0108136
1/O94826	O94826	sp|O94826|TOM70_HUMAN Mitochondrial import receptor subunit TOM70 OS=Homo sapiens GN=TOMM70A PE=1 SV=1	G3/G1	0.329272	0.131293	2.50792	86	0.0140225	0.0619381
1/O94832	O94832	sp|O94832|MYO1D_HUMAN Unconventional myosin-Id OS=Homo sapiens GN=MYO1D PE=1 SV=2	G3/G1	-0.247502	0.156218	-1.58434	86	0.116786	0.244595
1/O94855	O94855	sp|O94855|SC24D_HUMAN Protein transport protein Sec24D OS=Homo sapiens GN=SEC24D PE=1 SV=2	G3/G1	0.300778	0.149574	2.01089	86	0.0474694	0.136653
1/O94874	O94874	sp|O94874|UFL1_HUMAN E3 UFM1-protein ligase 1 OS=Homo sapiens GN=UFL1 PE=1 SV=2	G3/G1	0.136326	0.150404	0.906397	86	0.367258	0.515489
1/O94875	O94875	sp|O94875|SRBS2_HUMAN Sorbin and SH3 domain-containing protein 2 OS=Homo sapiens GN=SORBS2 PE=1 SV=3	G3/G1	-0.328574	0.149816	-2.19318	86	0.0309933	0.104805
1/O94903	O94903	sp|O94903|PROSC_HUMAN Proline synthase co-transcribed bacterial homolog protein OS=Homo sapiens GN=PROSC PE=1 SV=1	G3/G1	0.0577895	0.133616	0.432506	86	0.666457	0.76784
1/O94905	O94905	sp|O94905|ERLN2_HUMAN Erlin-2 OS=Homo sapiens GN=ERLIN2 PE=1 SV=1	G3/G1	-0.167483	0.166489	-1.00597	86	0.317252	0.468217
1/O94906	O94906	sp|O94906|PRP6_HUMAN Pre-mRNA-processing factor 6 OS=Homo sapiens GN=PRPF6 PE=1 SV=1	G3/G1	0.166997	0.172544	0.967851	86	0.335833	0.486595
1/O94919	O94919	sp|O94919|ENDD1_HUMAN Endonuclease domain-containing 1 protein OS=Homo sapiens GN=ENDOD1 PE=1 SV=2	G3/G1	0.120414	0.113437	1.0615	86	0.291434	0.443636
1/O94925	O94925	sp|O94925|GLSK_HUMAN Glutaminase kidney isoform, mitochondrial OS=Homo sapiens GN=GLS PE=1 SV=1	G3/G1	0.446382	0.177698	2.51203	86	0.0138716	0.0614171
1/O94973	O94973	sp|O94973|AP2A2_HUMAN AP-2 complex subunit alpha-2 OS=Homo sapiens GN=AP2A2 PE=1 SV=2	G3/G1	0.116386	0.152741	0.761982	86	0.448156	0.590571
1/O94979	O94979	sp|O94979|SC31A_HUMAN Protein transport protein Sec31A OS=Homo sapiens GN=SEC31A PE=1 SV=3	G3/G1	0.146398	0.139141	1.05216	86	0.295676	0.447808
1/O95154	O95154	sp|O95154|ARK73_HUMAN Aflatoxin B1 aldehyde reductase member 3 OS=Homo sapiens GN=AKR7A3 PE=1 SV=2	G3/G1	-0.851849	0.324534	-2.62484	86	0.010258	0.0510148
1/O95168	O95168	sp|O95168|NDUB4_HUMAN NADH dehydrogenase [ubiquinone] 1 beta subcomplex subunit 4 OS=Homo sapiens GN=NDUFB4 PE=1 SV=3	G3/G1	0.0682881	0.117884	0.579282	86	0.563913	0.686343
1/O95202	O95202	sp|O95202|LETM1_HUMAN LETM1 and EF-hand domain-containing protein 1, mitochondrial OS=Homo sapiens GN=LETM1 PE=1 SV=1	G3/G1	0.397259	0.171657	2.31426	86	0.0230372	0.0869259
1/O95219	O95219	sp|O95219|SNX4_HUMAN Sorting nexin-4 OS=Homo sapiens GN=SNX4 PE=1 SV=1	G3/G1	0.00419314	0.139284	0.0301049	86	0.976053	0.983705
1/O95232	O95232	sp|O95232|LC7L3_HUMAN Luc7-like protein 3 OS=Homo sapiens GN=LUC7L3 PE=1 SV=2	G3/G1	0.228544	0.110985	2.05924	86	0.0424959	0.128647
1/O95249	O95249	sp|O95249|GOSR1_HUMAN Golgi SNAP receptor complex member 1 OS=Homo sapiens GN=GOSR1 PE=1 SV=1	G3/G1	0.369295	0.28422	1.29933	86	0.197303	0.345489
1/O95292	O95292	sp|O95292|VAPB_HUMAN Vesicle-associated membrane protein-associated protein B/C OS=Homo sapiens GN=VAPB PE=1 SV=3	G3/G1	0.441478	0.127448	3.46398	86	0.000832117	0.00893986
1/O95299	O95299	sp|O95299|NDUAA_HUMAN NADH dehydrogenase [ubiquinone] 1 alpha subcomplex subunit 10, mitochondrial OS=Homo sapiens GN=NDUFA10 PE=1 SV=1	G3/G1	0.0828586	0.149268	0.555101	86	0.580267	0.700529
1/O95302	O95302	sp|O95302|FKBP9_HUMAN Peptidyl-prolyl cis-trans isomerase FKBP9 OS=Homo sapiens GN=FKBP9 PE=1 SV=2	G3/G1	-0.223482	0.19593	-1.14063	86	0.257192	0.410451
1/O95336	O95336	sp|O95336|6PGL_HUMAN 6-phosphogluconolactonase OS=Homo sapiens GN=PGLS PE=1 SV=2	G3/G1	0.0763495	0.151681	0.503355	86	0.616002	0.729265
1/O95340	O95340	sp|O95340|PAPS2_HUMAN Bifunctional 3'-phosphoadenosine 5'-phosphosulfate synthase 2 OS=Homo sapiens GN=PAPSS2 PE=1 SV=2	G3/G1	0.135325	0.168265	0.804234	86	0.423479	0.567889
1/O95352	O95352	sp|O95352|ATG7_HUMAN Ubiquitin-like modifier-activating enzyme ATG7 OS=Homo sapiens GN=ATG7 PE=1 SV=1	G3/G1	0.149298	0.235777	0.633217	86	0.528272	0.658002
1/O95365	O95365	sp|O95365|ZBT7A_HUMAN Zinc finger and BTB domain-containing protein 7A OS=Homo sapiens GN=ZBTB7A PE=1 SV=1	G3/G1	0.116272	0.200473	0.579989	86	0.563438	0.686343
1/O95372	O95372	sp|O95372|LYPA2_HUMAN Acyl-protein thioesterase 2 OS=Homo sapiens GN=LYPLA2 PE=1 SV=1	G3/G1	0.0983446	0.174724	0.562858	86	0.574996	0.695518
1/O95373	O95373	sp|O95373|IPO7_HUMAN Importin-7 OS=Homo sapiens GN=IPO7 PE=1 SV=1	G3/G1	0.236894	0.121668	1.94704	86	0.054793	0.151086
1/O95379	O95379	sp|O95379|TFIP8_HUMAN Tumor necrosis factor alpha-induced protein 8 OS=Homo sapiens GN=TNFAIP8 PE=1 SV=1	G3/G1	0.631755	0.231789	2.72556	86	0.00777673	0.0426976
1/O95394	O95394	sp|O95394|AGM1_HUMAN Phosphoacetylglucosamine mutase OS=Homo sapiens GN=PGM3 PE=1 SV=1	G3/G1	0.217329	0.161792	1.34326	86	0.182721	0.327276
1/O95400	O95400	sp|O95400|CD2B2_HUMAN CD2 antigen cytoplasmic tail-binding protein 2 OS=Homo sapiens GN=CD2BP2 PE=1 SV=1	G3/G1	0.233006	0.14728	1.58206	86	0.117308	0.245549
1/O95433	O95433	sp|O95433|AHSA1_HUMAN Activator of 90 kDa heat shock protein ATPase homolog 1 OS=Homo sapiens GN=AHSA1 PE=1 SV=1	G3/G1	0.415458	0.144596	2.87322	86	0.00511736	0.032667
1/O95436	O95436	sp|O95436|NPT2B_HUMAN Sodium-dependent phosphate transport protein 2B OS=Homo sapiens GN=SLC34A2 PE=1 SV=3	G3/G1	0.136452	0.238408	0.572347	86	0.56858	0.689996
1/O95470	O95470	sp|O95470|SGPL1_HUMAN Sphingosine-1-phosphate lyase 1 OS=Homo sapiens GN=SGPL1 PE=1 SV=3	G3/G1	0.373567	0.178676	2.09075	86	0.0395016	0.122108
1/O95478	O95478	sp|O95478|NSA2_HUMAN Ribosome biogenesis protein NSA2 homolog OS=Homo sapiens GN=NSA2 PE=1 SV=1	G3/G1	0.543493	0.201727	2.69419	86	0.00848353	0.0450521
1/O95479	O95479	sp|O95479|G6PE_HUMAN GDH/6PGL endoplasmic bifunctional protein OS=Homo sapiens GN=H6PD PE=1 SV=2	G3/G1	-0.0964356	0.102718	-0.938838	86	0.350443	0.501325
1/O95528	O95528	sp|O95528|GTR10_HUMAN Solute carrier family 2, facilitated glucose transporter member 10 OS=Homo sapiens GN=SLC2A10 PE=1 SV=2	G3/G1	0.268496	0.192573	1.39426	86	0.166831	0.307134
1/O95571	O95571	sp|O95571|ETHE1_HUMAN Persulfide dioxygenase ETHE1, mitochondrial OS=Homo sapiens GN=ETHE1 PE=1 SV=2	G3/G1	0.142179	0.143041	0.993972	86	0.323025	0.473549
1/O95573	O95573	sp|O95573|ACSL3_HUMAN Long-chain-fatty-acid--CoA ligase 3 OS=Homo sapiens GN=ACSL3 PE=1 SV=3	G3/G1	0.225149	0.189341	1.18912	86	0.237666	0.390317
1/O95671	O95671	sp|O95671|ASML_HUMAN N-acetylserotonin O-methyltransferase-like protein OS=Homo sapiens GN=ASMTL PE=1 SV=3	G3/G1	0.088799	0.195952	0.453166	86	0.65157	0.756166
1/O95674	O95674	sp|O95674|CDS2_HUMAN Phosphatidate cytidylyltransferase 2 OS=Homo sapiens GN=CDS2 PE=1 SV=1	G3/G1	0.109028	0.167148	0.652285	86	0.515957	0.646768
1/O95716	O95716	sp|O95716|RAB3D_HUMAN Ras-related protein Rab-3D OS=Homo sapiens GN=RAB3D PE=1 SV=1	G3/G1	0.135476	0.140283	0.965733	86	0.336886	0.487543
1/O95721	O95721	sp|O95721|SNP29_HUMAN Synaptosomal-associated protein 29 OS=Homo sapiens GN=SNAP29 PE=1 SV=1	G3/G1	0.147605	0.125599	1.17521	86	0.243154	0.396545
1/O95747	O95747	sp|O95747|OXSR1_HUMAN Serine/threonine-protein kinase OSR1 OS=Homo sapiens GN=OXSR1 PE=1 SV=1	G3/G1	0.0293219	0.13606	0.215507	86	0.829882	0.885104
1/O95749	O95749	sp|O95749|GGPPS_HUMAN Geranylgeranyl pyrophosphate synthase OS=Homo sapiens GN=GGPS1 PE=1 SV=1	G3/G1	0.0318338	0.208507	0.152675	86	0.879012	0.919461
1/O95758	O95758	sp|O95758|PTBP3_HUMAN Polypyrimidine tract-binding protein 3 OS=Homo sapiens GN=PTBP3 PE=1 SV=2	G3/G1	0.255914	0.24972	1.0248	86	0.308331	0.459307
1/O95777	O95777	sp|O95777|LSM8_HUMAN U6 snRNA-associated Sm-like protein LSm8 OS=Homo sapiens GN=LSM8 PE=1 SV=3	G3/G1	0.0712379	0.155458	0.458244	86	0.647933	0.753642
1/O95782	O95782	sp|O95782|AP2A1_HUMAN AP-2 complex subunit alpha-1 OS=Homo sapiens GN=AP2A1 PE=1 SV=3	G3/G1	0.080634	0.138398	0.582626	86	0.56167	0.684954
1/O95786	O95786	sp|O95786|DDX58_HUMAN Probable ATP-dependent RNA helicase DDX58 OS=Homo sapiens GN=DDX58 PE=1 SV=2	G3/G1	0.249596	0.153005	1.6313	86	0.106484	0.230263
1/O95793	O95793	sp|O95793|STAU1_HUMAN Double-stranded RNA-binding protein Staufen homolog 1 OS=Homo sapiens GN=STAU1 PE=1 SV=2	G3/G1	0.361384	0.125737	2.87413	86	0.00510395	0.0326373
1/O95817	O95817	sp|O95817|BAG3_HUMAN BAG family molecular chaperone regulator 3 OS=Homo sapiens GN=BAG3 PE=1 SV=3	G3/G1	0.13982	0.138384	1.01038	86	0.315148	0.466219
1/O95831	O95831	sp|O95831|AIFM1_HUMAN Apoptosis-inducing factor 1, mitochondrial OS=Homo sapiens GN=AIFM1 PE=1 SV=1	G3/G1	0.163445	0.117158	1.39508	86	0.166585	0.307
1/O95834	O95834	sp|O95834|EMAL2_HUMAN Echinoderm microtubule-associated protein-like 2 OS=Homo sapiens GN=EML2 PE=2 SV=1	G3/G1	-0.421539	0.154101	-2.73547	86	0.00756493	0.0423454
1/O95861	O95861	sp|O95861|BPNT1_HUMAN 3'(2'),5'-bisphosphate nucleotidase 1 OS=Homo sapiens GN=BPNT1 PE=1 SV=1	G3/G1	-0.073183	0.165189	-0.443027	86	0.658859	0.761761
1/O95865	O95865	sp|O95865|DDAH2_HUMAN N(G),N(G)-dimethylarginine dimethylaminohydrolase 2 OS=Homo sapiens GN=DDAH2 PE=1 SV=1	G3/G1	-0.382517	0.124155	-3.08098	86	0.00277101	0.0213437
1/O95881	O95881	sp|O95881|TXD12_HUMAN Thioredoxin domain-containing protein 12 OS=Homo sapiens GN=TXNDC12 PE=1 SV=1	G3/G1	0.344174	0.208762	1.64864	86	0.10287	0.224794
1/O95969	O95969	sp|O95969|SG1D2_HUMAN Secretoglobin family 1D member 2 OS=Homo sapiens GN=SCGB1D2 PE=2 SV=1	G3/G1	-0.276736	0.302733	-0.914127	86	0.363206	0.512097
1/O95994	O95994	sp|O95994|AGR2_HUMAN Anterior gradient protein 2 homolog OS=Homo sapiens GN=AGR2 PE=1 SV=1	G3/G1	-0.343874	0.307793	-1.11722	86	0.26701	0.419234
1/O96000	O96000	sp|O96000|NDUBA_HUMAN NADH dehydrogenase [ubiquinone] 1 beta subcomplex subunit 10 OS=Homo sapiens GN=NDUFB10 PE=1 SV=3	G3/G1	0.09265	0.12906	0.717884	86	0.474774	0.611194
1/O96007	O96007	sp|O96007|MOC2B_HUMAN Molybdopterin synthase catalytic subunit OS=Homo sapiens GN=MOCS2 PE=1 SV=1	G3/G1	-0.218067	0.167074	-1.30521	86	0.195303	0.342469
1/O96008	O96008	sp|O96008|TOM40_HUMAN Mitochondrial import receptor subunit TOM40 homolog OS=Homo sapiens GN=TOMM40 PE=1 SV=1	G3/G1	0.464707	0.138927	3.34497	86	0.00122109	0.0115832
1/O96011	O96011	sp|O96011|PX11B_HUMAN Peroxisomal membrane protein 11B OS=Homo sapiens GN=PEX11B PE=1 SV=1	G3/G1	0.126837	0.139442	0.909609	86	0.365571	0.514088
1/O96019	O96019	sp|O96019|ACL6A_HUMAN Actin-like protein 6A OS=Homo sapiens GN=ACTL6A PE=1 SV=1	G3/G1	0.349487	0.137974	2.53299	86	0.0131241	0.0599593
1/P00167	P00167	sp|P00167|CYB5_HUMAN Cytochrome b5 OS=Homo sapiens GN=CYB5A PE=1 SV=2	G3/G1	-0.379995	0.173258	-2.19323	86	0.0309897	0.104805
1/P00325	P00325	sp|P00325|ADH1B_HUMAN Alcohol dehydrogenase 1B OS=Homo sapiens GN=ADH1B PE=1 SV=2	G3/G1	-0.903448	0.292912	-3.08436	86	0.00274282	0.0211702
1/P00338	P00338	sp|P00338|LDHA_HUMAN L-lactate dehydrogenase A chain OS=Homo sapiens GN=LDHA PE=1 SV=2	G3/G1	0.0789102	0.181784	0.434089	86	0.665311	0.766939
1/P00352	P00352	sp|P00352|AL1A1_HUMAN Retinal dehydrogenase 1 OS=Homo sapiens GN=ALDH1A1 PE=1 SV=2	G3/G1	-0.253883	0.177926	-1.4269	86	0.15723	0.296308
1/P00367	P00367	sp|P00367|DHE3_HUMAN Glutamate dehydrogenase 1, mitochondrial OS=Homo sapiens GN=GLUD1 PE=1 SV=2	G3/G1	-0.237275	0.154138	-1.53937	86	0.127386	0.258377
1/P00387	P00387	sp|P00387|NB5R3_HUMAN NADH-cytochrome b5 reductase 3 OS=Homo sapiens GN=CYB5R3 PE=1 SV=3	G3/G1	-0.05227	0.187748	-0.278406	86	0.781369	0.850153
1/P00390	P00390	sp|P00390|GSHR_HUMAN Glutathione reductase, mitochondrial OS=Homo sapiens GN=GSR PE=1 SV=2	G3/G1	0.0855257	0.130704	0.654346	86	0.514635	0.645979
1/P00403	P00403	sp|P00403|COX2_HUMAN Cytochrome c oxidase subunit 2 OS=Homo sapiens GN=MT-CO2 PE=1 SV=1	G3/G1	0.233525	0.162957	1.43305	86	0.15547	0.294234
1/P00441	P00441	sp|P00441|SODC_HUMAN Superoxide dismutase [Cu-Zn] OS=Homo sapiens GN=SOD1 PE=1 SV=2	G3/G1	0.109114	0.15407	0.708208	86	0.480731	0.61502
1/P00450	P00450	sp|P00450|CERU_HUMAN Ceruloplasmin OS=Homo sapiens GN=CP PE=1 SV=1	G3/G1	-0.0452453	0.184894	-0.24471	86	0.807264	0.870044
1/P00488	P00488	sp|P00488|F13A_HUMAN Coagulation factor XIII A chain OS=Homo sapiens GN=F13A1 PE=1 SV=4	G3/G1	-0.509934	0.144759	-3.52264	86	0.000686652	0.00764131
1/P00491	P00491	sp|P00491|PNPH_HUMAN Purine nucleoside phosphorylase OS=Homo sapiens GN=PNP PE=1 SV=2	G3/G1	0.523127	0.154954	3.37602	86	0.00110573	0.0108038
1/P00492	P00492	sp|P00492|HPRT_HUMAN Hypoxanthine-guanine phosphoribosyltransferase OS=Homo sapiens GN=HPRT1 PE=1 SV=2	G3/G1	0.259429	0.145155	1.78726	86	0.0774193	0.189383
1/P00505	P00505	sp|P00505|AATM_HUMAN Aspartate aminotransferase, mitochondrial OS=Homo sapiens GN=GOT2 PE=1 SV=3	G3/G1	0.391084	0.155464	2.51559	86	0.0137418	0.0610263
1/P00540	P00540	sp|P00540|MOS_HUMAN Proto-oncogene serine/threonine-protein kinase mos OS=Homo sapiens GN=MOS PE=2 SV=1	G3/G1	0.604659	0.348801	1.73354	86	0.0865844	0.203651
1/P00558	P00558	sp|P00558|PGK1_HUMAN Phosphoglycerate kinase 1 OS=Homo sapiens GN=PGK1 PE=1 SV=3	G3/G1	0.225055	0.147898	1.52169	86	0.131756	0.263937
1/P00568	P00568	sp|P00568|KAD1_HUMAN Adenylate kinase isoenzyme 1 OS=Homo sapiens GN=AK1 PE=1 SV=3	G3/G1	-0.512824	0.152286	-3.36751	86	0.00113627	0.0109742
1/P00734	P00734	sp|P00734|THRB_HUMAN Prothrombin OS=Homo sapiens GN=F2 PE=1 SV=2	G3/G1	-0.118706	0.129929	-0.913626	86	0.363468	0.512097
1/P00736	P00736	sp|P00736|C1R_HUMAN Complement C1r subcomponent OS=Homo sapiens GN=C1R PE=1 SV=2	G3/G1	-0.247139	0.173814	-1.42186	86	0.158684	0.297872
1/P00738	P00738	sp|P00738|HPT_HUMAN Haptoglobin OS=Homo sapiens GN=HP PE=1 SV=1	G3/G1	-0.134373	0.221957	-0.605401	86	0.546507	0.673513
1/P00746	P00746	sp|P00746|CFAD_HUMAN Complement factor D OS=Homo sapiens GN=CFD PE=1 SV=5	G3/G1	-0.370216	0.126719	-2.92154	86	0.00444825	0.0295599
1/P00747	P00747	sp|P00747|PLMN_HUMAN Plasminogen OS=Homo sapiens GN=PLG PE=1 SV=2	G3/G1	-0.102031	0.131978	-0.773091	86	0.441588	0.585018
1/P00748	P00748	sp|P00748|FA12_HUMAN Coagulation factor XII OS=Homo sapiens GN=F12 PE=1 SV=3	G3/G1	-0.114765	0.135158	-0.849115	86	0.398175	0.544533
1/P00751	P00751	sp|P00751|CFAB_HUMAN Complement factor B OS=Homo sapiens GN=CFB PE=1 SV=2	G3/G1	-0.333281	0.129447	-2.57466	86	0.0117447	0.0559901
1/P00846	P00846	sp|P00846|ATP6_HUMAN ATP synthase subunit a OS=Homo sapiens GN=MT-ATP6 PE=1 SV=1	G3/G1	0.240071	0.149218	1.60886	86	0.111312	0.237262
1/P00915	P00915	sp|P00915|CAH1_HUMAN Carbonic anhydrase 1 OS=Homo sapiens GN=CA1 PE=1 SV=2	G3/G1	-0.610763	0.19881	-3.0721	86	0.00284623	0.0217433
1/P00918	P00918	sp|P00918|CAH2_HUMAN Carbonic anhydrase 2 OS=Homo sapiens GN=CA2 PE=1 SV=2	G3/G1	-0.672216	0.226578	-2.96681	86	0.00389548	0.0272465
1/P00966	P00966	sp|P00966|ASSY_HUMAN Argininosuccinate synthase OS=Homo sapiens GN=ASS1 PE=1 SV=2	G3/G1	0.439286	0.197018	2.22967	86	0.0283744	0.098982
1/P00973	P00973	sp|P00973|OAS1_HUMAN 2'-5'-oligoadenylate synthase 1 OS=Homo sapiens GN=OAS1 PE=1 SV=4	G3/G1	0.607944	0.2417	2.51528	86	0.0137529	0.0610263
1/P01008	P01008	sp|P01008|ANT3_HUMAN Antithrombin-III OS=Homo sapiens GN=SERPINC1 PE=1 SV=1	G3/G1	-0.396148	0.156606	-2.52959	86	0.0132428	0.0600656
1/P01009	P01009	sp|P01009|A1AT_HUMAN Alpha-1-antitrypsin OS=Homo sapiens GN=SERPINA1 PE=1 SV=3	G3/G1	-0.423673	0.154289	-2.74596	86	0.00734632	0.0416851
1/P01011	P01011	sp|P01011|AACT_HUMAN Alpha-1-antichymotrypsin OS=Homo sapiens GN=SERPINA3 PE=1 SV=2	G3/G1	-0.696746	0.172535	-4.03828	86	0.000116562	0.00222842
1/P01019	P01019	sp|P01019|ANGT_HUMAN Angiotensinogen OS=Homo sapiens GN=AGT PE=1 SV=1	G3/G1	-0.187074	0.12985	-1.44069	86	0.153303	0.292166
1/P01023	P01023	sp|P01023|A2MG_HUMAN Alpha-2-macroglobulin OS=Homo sapiens GN=A2M PE=1 SV=3	G3/G1	-0.0223228	0.163297	-0.136701	86	0.891587	0.928399
1/P01024	P01024	sp|P01024|CO3_HUMAN Complement C3 OS=Homo sapiens GN=C3 PE=1 SV=2	G3/G1	-0.115272	0.128392	-0.897814	86	0.371791	0.518145
1/P01031	P01031	sp|P01031|CO5_HUMAN Complement C5 OS=Homo sapiens GN=C5 PE=1 SV=4	G3/G1	-0.00151693	0.115277	-0.013159	86	0.989531	0.99246
1/P01034	P01034	sp|P01034|CYTC_HUMAN Cystatin-C OS=Homo sapiens GN=CST3 PE=1 SV=1	G3/G1	-0.364762	0.173952	-2.09691	86	0.0389378	0.121169
1/P01042	P01042	sp|P01042|KNG1_HUMAN Kininogen-1 OS=Homo sapiens GN=KNG1 PE=1 SV=2	G3/G1	-0.235167	0.128631	-1.82822	86	0.0709831	0.179062
1/P01591	P01591	sp|P01591|IGJ_HUMAN Immunoglobulin J chain OS=Homo sapiens GN=IGJ PE=1 SV=4	G3/G1	-0.167583	0.220612	-0.759627	86	0.449555	0.591996
1/P01610	P01610	sp|P01610|KV118_HUMAN Ig kappa chain V-I region WEA OS=Homo sapiens PE=1 SV=1	G3/G1	0.251525	0.159239	1.57955	86	0.117882	0.245648
1/P01621	P01621	sp|P01621|KV303_HUMAN Ig kappa chain V-III region NG9 (Fragment) OS=Homo sapiens PE=1 SV=1	G3/G1	0.356394	0.169033	2.10843	86	0.0379027	0.118985
1/P01714	P01714	sp|P01714|LV301_HUMAN Ig lambda chain V-III region SH OS=Homo sapiens PE=1 SV=1	G3/G1	0.347661	0.21536	1.61432	86	0.110121	0.235667
1/P01764	P01764	sp|P01764|HV303_HUMAN Ig heavy chain V-III region VH26 OS=Homo sapiens PE=1 SV=1	G3/G1	0.427344	0.169925	2.5149	86	0.0137669	0.0610263
1/P01781	P01781	sp|P01781|HV320_HUMAN Ig heavy chain V-III region GAL OS=Homo sapiens PE=1 SV=1	G3/G1	0.362188	0.195551	1.85214	86	0.0674366	0.172194
1/P01834	P01834	sp|P01834|IGKC_HUMAN Ig kappa chain C region OS=Homo sapiens GN=IGKC PE=1 SV=1	G3/G1	0.374507	0.171616	2.18224	86	0.0318184	0.106194
1/P01857	P01857	sp|P01857|IGHG1_HUMAN Ig gamma-1 chain C region OS=Homo sapiens GN=IGHG1 PE=1 SV=1	G3/G1	0.25689	0.181686	1.41393	86	0.160993	0.300241
1/P01859	P01859	sp|P01859|IGHG2_HUMAN Ig gamma-2 chain C region OS=Homo sapiens GN=IGHG2 PE=1 SV=2	G3/G1	-0.0518489	0.20051	-0.258585	86	0.796574	0.86201
1/P01860	P01860	sp|P01860|IGHG3_HUMAN Ig gamma-3 chain C region OS=Homo sapiens GN=IGHG3 PE=1 SV=2	G3/G1	0.365551	0.195532	1.86952	86	0.0649533	0.169333
1/P01861	P01861	sp|P01861|IGHG4_HUMAN Ig gamma-4 chain C region OS=Homo sapiens GN=IGHG4 PE=1 SV=1	G3/G1	0.0556929	0.239508	0.232531	86	0.816678	0.876197
1/P01871	P01871	sp|P01871|IGHM_HUMAN Ig mu chain C region OS=Homo sapiens GN=IGHM PE=1 SV=3	G3/G1	0.528654	0.237101	2.22966	86	0.0283755	0.098982
1/P01876	P01876	sp|P01876|IGHA1_HUMAN Ig alpha-1 chain C region OS=Homo sapiens GN=IGHA1 PE=1 SV=2	G3/G1	0.0628256	0.20683	0.303755	86	0.762048	0.836998
1/P01877	P01877	sp|P01877|IGHA2_HUMAN Ig alpha-2 chain C region OS=Homo sapiens GN=IGHA2 PE=1 SV=3	G3/G1	-0.531656	0.25913	-2.0517	86	0.0432409	0.129897
1/P01903	P01903	sp|P01903|DRA_HUMAN HLA class II histocompatibility antigen, DR alpha chain OS=Homo sapiens GN=HLA-DRA PE=1 SV=1	G3/G1	0.462009	0.178157	2.59326	86	0.0111723	0.0542321
1/P02042	P02042	sp|P02042|HBD_HUMAN Hemoglobin subunit delta OS=Homo sapiens GN=HBD PE=1 SV=2	G3/G1	-0.420486	0.169468	-2.48121	86	0.0150402	0.0648776
1/P02144	P02144	sp|P02144|MYG_HUMAN Myoglobin OS=Homo sapiens GN=MB PE=1 SV=2	G3/G1	-0.428552	0.265735	-1.6127	86	0.110473	0.236176
1/P02452	P02452	sp|P02452|CO1A1_HUMAN Collagen alpha-1(I) chain OS=Homo sapiens GN=COL1A1 PE=1 SV=5	G3/G1	-0.45896	0.163716	-2.80339	86	0.00624877	0.0374077
1/P02461	P02461	sp|P02461|CO3A1_HUMAN Collagen alpha-1(III) chain OS=Homo sapiens GN=COL3A1 PE=1 SV=4	G3/G1	-0.512509	0.135333	-3.78704	86	0.000281719	0.00411862
1/P02462	P02462	sp|P02462|CO4A1_HUMAN Collagen alpha-1(IV) chain OS=Homo sapiens GN=COL4A1 PE=1 SV=3	G3/G1	0.0535791	0.124149	0.43157	86	0.667134	0.76786
1/P02511	P02511	sp|P02511|CRYAB_HUMAN Alpha-crystallin B chain OS=Homo sapiens GN=CRYAB PE=1 SV=2	G3/G1	-0.282964	0.304058	-0.930625	86	0.354652	0.504828
1/P02533	P02533	sp|P02533|K1C14_HUMAN Keratin, type I cytoskeletal 14 OS=Homo sapiens GN=KRT14 PE=1 SV=4	G3/G1	-0.291807	0.25526	-1.14318	86	0.256138	0.409645
1/P02545	P02545	sp|P02545|LMNA_HUMAN Prelamin-A/C OS=Homo sapiens GN=LMNA PE=1 SV=1	G3/G1	-0.499608	0.120522	-4.14538	86	7.92e-05	0.00164021
1/P02647	P02647	sp|P02647|APOA1_HUMAN Apolipoprotein A-I OS=Homo sapiens GN=APOA1 PE=1 SV=1	G3/G1	-0.16758	0.181374	-0.923952	86	0.358097	0.507734
1/P02649	P02649	sp|P02649|APOE_HUMAN Apolipoprotein E OS=Homo sapiens GN=APOE PE=1 SV=1	G3/G1	0.234781	0.127065	1.84773	86	0.0680799	0.173481
1/P02652	P02652	sp|P02652|APOA2_HUMAN Apolipoprotein A-II OS=Homo sapiens GN=APOA2 PE=1 SV=1	G3/G1	-0.166519	0.20352	-0.818194	86	0.415508	0.559614
1/P02654	P02654	sp|P02654|APOC1_HUMAN Apolipoprotein C-I OS=Homo sapiens GN=APOC1 PE=1 SV=1	G3/G1	-0.0273291	0.142843	-0.191323	86	0.848724	0.897525
1/P02655	P02655	sp|P02655|APOC2_HUMAN Apolipoprotein C-II OS=Homo sapiens GN=APOC2 PE=1 SV=1	G3/G1	-0.0211571	0.151244	-0.139887	86	0.889076	0.927386
1/P02656	P02656	sp|P02656|APOC3_HUMAN Apolipoprotein C-III OS=Homo sapiens GN=APOC3 PE=1 SV=1	G3/G1	-0.215707	0.175249	-1.23086	86	0.221729	0.373017
1/P02671	P02671	sp|P02671|FIBA_HUMAN Fibrinogen alpha chain OS=Homo sapiens GN=FGA PE=1 SV=2	G3/G1	0.00338304	0.160438	0.0210863	86	0.983226	0.988529
1/P02675	P02675	sp|P02675|FIBB_HUMAN Fibrinogen beta chain OS=Homo sapiens GN=FGB PE=1 SV=2	G3/G1	0.104601	0.177045	0.590817	86	0.556192	0.679608
1/P02679	P02679	sp|P02679|FIBG_HUMAN Fibrinogen gamma chain OS=Homo sapiens GN=FGG PE=1 SV=3	G3/G1	0.0330007	0.171786	0.192104	86	0.848114	0.89721
1/P02730	P02730	sp|P02730|B3AT_HUMAN Band 3 anion transport protein OS=Homo sapiens GN=SLC4A1 PE=1 SV=3	G3/G1	-0.442223	0.233139	-1.89682	86	0.0612078	0.163338
1/P02743	P02743	sp|P02743|SAMP_HUMAN Serum amyloid P-component OS=Homo sapiens GN=APCS PE=1 SV=2	G3/G1	-1.10518	0.212668	-5.19673	86	1.35e-06	0.000104719
1/P02745	P02745	sp|P02745|C1QA_HUMAN Complement C1q subcomponent subunit A OS=Homo sapiens GN=C1QA PE=1 SV=2	G3/G1	0.27888	0.149887	1.8606	86	0.066218	0.170652
1/P02746	P02746	sp|P02746|C1QB_HUMAN Complement C1q subcomponent subunit B OS=Homo sapiens GN=C1QB PE=1 SV=3	G3/G1	0.208411	0.121998	1.70832	86	0.0911845	0.209871
1/P02747	P02747	sp|P02747|C1QC_HUMAN Complement C1q subcomponent subunit C OS=Homo sapiens GN=C1QC PE=1 SV=3	G3/G1	0.287579	0.117734	2.44262	86	0.0166274	0.0691048
1/P02748	P02748	sp|P02748|CO9_HUMAN Complement component C9 OS=Homo sapiens GN=C9 PE=1 SV=2	G3/G1	-0.254382	0.143173	-1.77675	86	0.0791455	0.192218
1/P02749	P02749	sp|P02749|APOH_HUMAN Beta-2-glycoprotein 1 OS=Homo sapiens GN=APOH PE=1 SV=3	G3/G1	-0.250055	0.150185	-1.66498	86	0.0995554	0.21996
1/P02750	P02750	sp|P02750|A2GL_HUMAN Leucine-rich alpha-2-glycoprotein OS=Homo sapiens GN=LRG1 PE=1 SV=2	G3/G1	-0.449918	0.151147	-2.97669	86	0.00378365	0.0267656
1/P02751	P02751	sp|P02751|FINC_HUMAN Fibronectin OS=Homo sapiens GN=FN1 PE=1 SV=4	G3/G1	-0.0793548	0.191938	-0.413439	86	0.680314	0.775126
1/P02753	P02753	sp|P02753|RET4_HUMAN Retinol-binding protein 4 OS=Homo sapiens GN=RBP4 PE=1 SV=3	G3/G1	-0.0941448	0.120053	-0.784193	86	0.435081	0.579801
1/P02760	P02760	sp|P02760|AMBP_HUMAN Protein AMBP OS=Homo sapiens GN=AMBP PE=1 SV=1	G3/G1	-0.200926	0.144149	-1.39388	86	0.166945	0.307192
1/P02763	P02763	sp|P02763|A1AG1_HUMAN Alpha-1-acid glycoprotein 1 OS=Homo sapiens GN=ORM1 PE=1 SV=1	G3/G1	-0.409467	0.165128	-2.47969	86	0.0150998	0.0650026
1/P02765	P02765	sp|P02765|FETUA_HUMAN Alpha-2-HS-glycoprotein OS=Homo sapiens GN=AHSG PE=1 SV=1	G3/G1	-0.377388	0.152568	-2.47358	86	0.0153428	0.065444
1/P02766	P02766	sp|P02766|TTHY_HUMAN Transthyretin OS=Homo sapiens GN=TTR PE=1 SV=1	G3/G1	-0.266184	0.156749	-1.69815	86	0.093095	0.212303
1/P02768	P02768	sp|P02768|ALBU_HUMAN Serum albumin OS=Homo sapiens GN=ALB PE=1 SV=2	G3/G1	-0.187419	0.178752	-1.04849	86	0.297351	0.449475
1/P02774	P02774	sp|P02774|VTDB_HUMAN Vitamin D-binding protein OS=Homo sapiens GN=GC PE=1 SV=1	G3/G1	-0.251034	0.128015	-1.96098	86	0.0531176	0.148711
1/P02786	P02786	sp|P02786|TFR1_HUMAN Transferrin receptor protein 1 OS=Homo sapiens GN=TFRC PE=1 SV=2	G3/G1	0.543622	0.140912	3.85789	86	0.000220406	0.00337348
1/P02787	P02787	sp|P02787|TRFE_HUMAN Serotransferrin OS=Homo sapiens GN=TF PE=1 SV=3	G3/G1	-0.276541	0.16565	-1.66943	86	0.0986685	0.2183
1/P02788	P02788	sp|P02788|TRFL_HUMAN Lactotransferrin OS=Homo sapiens GN=LTF PE=1 SV=6	G3/G1	-0.74608	0.290889	-2.56482	86	0.0120578	0.0571719
1/P02790	P02790	sp|P02790|HEMO_HUMAN Hemopexin OS=Homo sapiens GN=HPX PE=1 SV=2	G3/G1	-0.402618	0.162715	-2.47437	86	0.015311	0.065444
1/P02792	P02792	sp|P02792|FRIL_HUMAN Ferritin light chain OS=Homo sapiens GN=FTL PE=1 SV=2	G3/G1	0.660176	0.18302	3.60714	86	0.000518772	0.00626983
1/P02794	P02794	sp|P02794|FRIH_HUMAN Ferritin heavy chain OS=Homo sapiens GN=FTH1 PE=1 SV=2	G3/G1	0.367054	0.16465	2.2293	86	0.0284002	0.098982
1/P03950	P03950	sp|P03950|ANGI_HUMAN Angiogenin OS=Homo sapiens GN=ANG PE=1 SV=1	G3/G1	-0.343739	0.100299	-3.42714	86	0.000937856	0.00971201
1/P04003	P04003	sp|P04003|C4BPA_HUMAN C4b-binding protein alpha chain OS=Homo sapiens GN=C4BPA PE=1 SV=2	G3/G1	0.0628093	0.117339	0.535278	86	0.593839	0.711385
1/P04004	P04004	sp|P04004|VTNC_HUMAN Vitronectin OS=Homo sapiens GN=VTN PE=1 SV=1	G3/G1	0.0890083	0.168579	0.527992	86	0.598864	0.714337
1/P04040	P04040	sp|P04040|CATA_HUMAN Catalase OS=Homo sapiens GN=CAT PE=1 SV=3	G3/G1	-0.0388109	0.156184	-0.248494	86	0.804345	0.868152
1/P04062	P04062	sp|P04062|GLCM_HUMAN Glucosylceramidase OS=Homo sapiens GN=GBA PE=1 SV=3	G3/G1	0.268603	0.238179	1.12774	86	0.262568	0.415472
1/P04066	P04066	sp|P04066|FUCO_HUMAN Tissue alpha-L-fucosidase OS=Homo sapiens GN=FUCA1 PE=1 SV=4	G3/G1	-0.34171	0.134618	-2.53837	86	0.0129381	0.0596209
1/P04075	P04075	sp|P04075|ALDOA_HUMAN Fructose-bisphosphate aldolase A OS=Homo sapiens GN=ALDOA PE=1 SV=2	G3/G1	0.18472	0.179842	1.02712	86	0.307243	0.458528
1/P04080	P04080	sp|P04080|CYTB_HUMAN Cystatin-B OS=Homo sapiens GN=CSTB PE=1 SV=2	G3/G1	0.37048	0.140401	2.63872	86	0.00987815	0.0501713
1/P04083	P04083	sp|P04083|ANXA1_HUMAN Annexin A1 OS=Homo sapiens GN=ANXA1 PE=1 SV=2	G3/G1	0.020648	0.150115	0.137548	86	0.890919	0.92801
1/P04114	P04114	sp|P04114|APOB_HUMAN Apolipoprotein B-100 OS=Homo sapiens GN=APOB PE=1 SV=2	G3/G1	0.167061	0.153922	1.08536	86	0.280797	0.434001
1/P04179	P04179	sp|P04179|SODM_HUMAN Superoxide dismutase [Mn], mitochondrial OS=Homo sapiens GN=SOD2 PE=1 SV=2	G3/G1	0.671311	0.191597	3.50376	86	0.000730603	0.00803448
1/P04181	P04181	sp|P04181|OAT_HUMAN Ornithine aminotransferase, mitochondrial OS=Homo sapiens GN=OAT PE=1 SV=1	G3/G1	0.668603	0.168399	3.97036	86	0.000148461	0.00263759
1/P04196	P04196	sp|P04196|HRG_HUMAN Histidine-rich glycoprotein OS=Homo sapiens GN=HRG PE=1 SV=1	G3/G1	-0.107417	0.139698	-0.768924	86	0.444045	0.58619
1/P04211	P04211	sp|P04211|LV001_HUMAN Ig lambda chain V region 4A OS=Homo sapiens PE=4 SV=1	G3/G1	0.0134979	0.156026	0.0865106	86	0.931262	0.954562
1/P04216	P04216	sp|P04216|THY1_HUMAN Thy-1 membrane glycoprotein OS=Homo sapiens GN=THY1 PE=1 SV=2	G3/G1	-0.0389117	0.128202	-0.30352	86	0.762227	0.836998
1/P04217	P04217	sp|P04217|A1BG_HUMAN Alpha-1B-glycoprotein OS=Homo sapiens GN=A1BG PE=1 SV=4	G3/G1	-0.245449	0.139965	-1.75365	86	0.0830538	0.198605
1/P04220	P04220	sp|P04220|MUCB_HUMAN Ig mu heavy chain disease protein OS=Homo sapiens PE=1 SV=1	G3/G1	0.488421	0.253372	1.92768	86	0.0571954	0.155525
1/P04233	P04233	sp|P04233|HG2A_HUMAN HLA class II histocompatibility antigen gamma chain OS=Homo sapiens GN=CD74 PE=1 SV=3	G3/G1	0.526278	0.158346	3.32359	86	0.00130698	0.0121963
1/P04259	P04259	sp|P04259|K2C6B_HUMAN Keratin, type II cytoskeletal 6B OS=Homo sapiens GN=KRT6B PE=1 SV=5	G3/G1	0.224639	0.283196	0.793226	86	0.429829	0.574313
1/P04264	P04264	sp|P04264|K2C1_HUMAN Keratin, type II cytoskeletal 1 OS=Homo sapiens GN=KRT1 PE=1 SV=6	G3/G1	-0.251065	0.158149	-1.58752	86	0.116066	0.243359
1/P04275	P04275	sp|P04275|VWF_HUMAN von Willebrand factor OS=Homo sapiens GN=VWF PE=1 SV=4	G3/G1	-0.282955	0.134623	-2.10184	86	0.0384926	0.120185
1/P04350	P04350	sp|P04350|TBB4A_HUMAN Tubulin beta-4A chain OS=Homo sapiens GN=TUBB4A PE=1 SV=2	G3/G1	-0.256952	0.211361	-1.2157	86	0.227426	0.379295
1/P04406	P04406	sp|P04406|G3P_HUMAN Glyceraldehyde-3-phosphate dehydrogenase OS=Homo sapiens GN=GAPDH PE=1 SV=3	G3/G1	0.237267	0.172299	1.37706	86	0.172068	0.313523
1/P04424	P04424	sp|P04424|ARLY_HUMAN Argininosuccinate lyase OS=Homo sapiens GN=ASL PE=1 SV=4	G3/G1	0.0687459	0.129137	0.532349	86	0.595857	0.712658
1/P04433	P04433	sp|P04433|KV309_HUMAN Ig kappa chain V-III region VG (Fragment) OS=Homo sapiens PE=1 SV=1	G3/G1	0.636089	0.187775	3.3875	86	0.00106573	0.0105665
1/P04434	P04434	sp|P04434|KV310_HUMAN Ig kappa chain V-III region VH (Fragment) OS=Homo sapiens PE=4 SV=1	G3/G1	0.170906	0.117218	1.45802	86	0.148478	0.286357
1/P04440	P04440	sp|P04440|DPB1_HUMAN HLA class II histocompatibility antigen, DP beta 1 chain OS=Homo sapiens GN=HLA-DPB1 PE=1 SV=1	G3/G1	0.328951	0.14716	2.23533	86	0.0279861	0.0982413
1/P04626	P04626	sp|P04626|ERBB2_HUMAN Receptor tyrosine-protein kinase erbB-2 OS=Homo sapiens GN=ERBB2 PE=1 SV=1	G3/G1	0.933996	0.139088	6.71513	86	1.92e-09	5.97e-07
1/P04632	P04632	sp|P04632|CPNS1_HUMAN Calpain small subunit 1 OS=Homo sapiens GN=CAPNS1 PE=1 SV=1	G3/G1	-0.13647	0.163936	-0.83246	86	0.407455	0.55216
1/P04792	P04792	sp|P04792|HSPB1_HUMAN Heat shock protein beta-1 OS=Homo sapiens GN=HSPB1 PE=1 SV=2	G3/G1	0.124802	0.160768	0.77629	86	0.439708	0.583563
1/P04839	P04839	sp|P04839|CY24B_HUMAN Cytochrome b-245 heavy chain OS=Homo sapiens GN=CYBB PE=1 SV=2	G3/G1	0.788264	0.177157	4.44953	86	2.56e-05	0.000764627
1/P04843	P04843	sp|P04843|RPN1_HUMAN Dolichyl-diphosphooligosaccharide--protein glycosyltransferase subunit 1 OS=Homo sapiens GN=RPN1 PE=1 SV=1	G3/G1	0.529167	0.140823	3.75767	86	0.00031163	0.00436553
1/P04844	P04844	sp|P04844|RPN2_HUMAN Dolichyl-diphosphooligosaccharide--protein glycosyltransferase subunit 2 OS=Homo sapiens GN=RPN2 PE=1 SV=3	G3/G1	0.443152	0.145061	3.05494	86	0.00299708	0.022775
1/P04899	P04899	sp|P04899|GNAI2_HUMAN Guanine nucleotide-binding protein G(i) subunit alpha-2 OS=Homo sapiens GN=GNAI2 PE=1 SV=3	G3/G1	0.113639	0.128929	0.881409	86	0.380553	0.526811
1/P05023	P05023	sp|P05023|AT1A1_HUMAN Sodium/potassium-transporting ATPase subunit alpha-1 OS=Homo sapiens GN=ATP1A1 PE=1 SV=1	G3/G1	0.243195	0.156273	1.55622	86	0.123329	0.253177
1/P05026	P05026	sp|P05026|AT1B1_HUMAN Sodium/potassium-transporting ATPase subunit beta-1 OS=Homo sapiens GN=ATP1B1 PE=1 SV=1	G3/G1	-0.0199059	0.17023	-0.116935	86	0.907184	0.93944
1/P05090	P05090	sp|P05090|APOD_HUMAN Apolipoprotein D OS=Homo sapiens GN=APOD PE=1 SV=1	G3/G1	-0.0152875	0.318713	-0.0479665	86	0.961854	0.975003
1/P05091	P05091	sp|P05091|ALDH2_HUMAN Aldehyde dehydrogenase, mitochondrial OS=Homo sapiens GN=ALDH2 PE=1 SV=2	G3/G1	0.00445966	0.138773	0.0321365	86	0.974438	0.982608
1/P05107	P05107	sp|P05107|ITB2_HUMAN Integrin beta-2 OS=Homo sapiens GN=ITGB2 PE=1 SV=2	G3/G1	0.550743	0.127993	4.30291	86	4.44e-05	0.00113088
1/P05109	P05109	sp|P05109|S10A8_HUMAN Protein S100-A8 OS=Homo sapiens GN=S100A8 PE=1 SV=1	G3/G1	1.39854	0.202398	6.90987	86	7.98e-10	3.55e-07
1/P05114	P05114	sp|P05114|HMGN1_HUMAN Non-histone chromosomal protein HMG-14 OS=Homo sapiens GN=HMGN1 PE=1 SV=3	G3/G1	-0.0183136	0.193406	-0.0946899	86	0.924781	0.951504
1/P05141	P05141	sp|P05141|ADT2_HUMAN ADP/ATP translocase 2 OS=Homo sapiens GN=SLC25A5 PE=1 SV=7	G3/G1	0.70396	0.166151	4.23686	86	5.67e-05	0.00131264
1/P05155	P05155	sp|P05155|IC1_HUMAN Plasma protease C1 inhibitor OS=Homo sapiens GN=SERPING1 PE=1 SV=2	G3/G1	-0.128602	0.117985	-1.08998	86	0.278766	0.43169
1/P05160	P05160	sp|P05160|F13B_HUMAN Coagulation factor XIII B chain OS=Homo sapiens GN=F13B PE=1 SV=3	G3/G1	-0.117138	0.12778	-0.91671	86	0.361858	0.510794
1/P05161	P05161	sp|P05161|ISG15_HUMAN Ubiquitin-like protein ISG15 OS=Homo sapiens GN=ISG15 PE=1 SV=5	G3/G1	1.21914	0.192226	6.34223	86	1.01e-08	2.36e-06
1/P05166	P05166	sp|P05166|PCCB_HUMAN Propionyl-CoA carboxylase beta chain, mitochondrial OS=Homo sapiens GN=PCCB PE=1 SV=3	G3/G1	-0.117158	0.158446	-0.739414	86	0.461669	0.601784
1/P05198	P05198	sp|P05198|IF2A_HUMAN Eukaryotic translation initiation factor 2 subunit 1 OS=Homo sapiens GN=EIF2S1 PE=1 SV=3	G3/G1	0.343865	0.111844	3.07451	86	0.00282565	0.0216304
1/P05204	P05204	sp|P05204|HMGN2_HUMAN Non-histone chromosomal protein HMG-17 OS=Homo sapiens GN=HMGN2 PE=1 SV=3	G3/G1	0.313986	0.232075	1.35295	86	0.179618	0.323329
1/P05362	P05362	sp|P05362|ICAM1_HUMAN Intercellular adhesion molecule 1 OS=Homo sapiens GN=ICAM1 PE=1 SV=2	G3/G1	0.556263	0.15851	3.50933	86	0.000717364	0.0079357
1/P05386	P05386	sp|P05386|RLA1_HUMAN 60S acidic ribosomal protein P1 OS=Homo sapiens GN=RPLP1 PE=1 SV=1	G3/G1	0.318529	0.204147	1.56029	86	0.122363	0.252019
1/P05387	P05387	sp|P05387|RLA2_HUMAN 60S acidic ribosomal protein P2 OS=Homo sapiens GN=RPLP2 PE=1 SV=1	G3/G1	0.237731	0.136378	1.74317	86	0.0848771	0.20103
1/P05388	P05388	sp|P05388|RLA0_HUMAN 60S acidic ribosomal protein P0 OS=Homo sapiens GN=RPLP0 PE=1 SV=1	G3/G1	0.314419	0.193934	1.62127	86	0.108621	0.233125
1/P05452	P05452	sp|P05452|TETN_HUMAN Tetranectin OS=Homo sapiens GN=CLEC3B PE=1 SV=3	G3/G1	-0.056879	0.0997542	-0.570191	86	0.570035	0.691484
1/P05455	P05455	sp|P05455|LA_HUMAN Lupus La protein OS=Homo sapiens GN=SSB PE=1 SV=2	G3/G1	0.187787	0.15711	1.19526	86	0.235271	0.387749
1/P05546	P05546	sp|P05546|HEP2_HUMAN Heparin cofactor 2 OS=Homo sapiens GN=SERPIND1 PE=1 SV=3	G3/G1	-0.104732	0.153103	-0.684063	86	0.495775	0.629718
1/P05556	P05556	sp|P05556|ITB1_HUMAN Integrin beta-1 OS=Homo sapiens GN=ITGB1 PE=1 SV=2	G3/G1	0.00886581	0.123197	0.0719644	86	0.942797	0.962624
1/P05783	P05783	sp|P05783|K1C18_HUMAN Keratin, type I cytoskeletal 18 OS=Homo sapiens GN=KRT18 PE=1 SV=2	G3/G1	-1.11677	0.261612	-4.26881	86	5.04e-05	0.00119648
1/P05787	P05787	sp|P05787|K2C8_HUMAN Keratin, type II cytoskeletal 8 OS=Homo sapiens GN=KRT8 PE=1 SV=7	G3/G1	-1.37172	0.25636	-5.35075	86	7.15e-07	6.5e-05
1/P05997	P05997	sp|P05997|CO5A2_HUMAN Collagen alpha-2(V) chain OS=Homo sapiens GN=COL5A2 PE=1 SV=3	G3/G1	-0.712285	0.166784	-4.2707	86	5e-05	0.00119573
1/P06132	P06132	sp|P06132|DCUP_HUMAN Uroporphyrinogen decarboxylase OS=Homo sapiens GN=UROD PE=1 SV=2	G3/G1	-0.125234	0.236619	-0.529264	86	0.597986	0.71383
1/P06280	P06280	sp|P06280|AGAL_HUMAN Alpha-galactosidase A OS=Homo sapiens GN=GLA PE=1 SV=1	G3/G1	-0.798184	0.222914	-3.58068	86	0.000566615	0.00669308
1/P06310	P06310	sp|P06310|KV206_HUMAN Ig kappa chain V-II region RPMI 6410 OS=Homo sapiens PE=4 SV=1	G3/G1	0.0518723	0.0875314	0.592613	86	0.554995	0.679608
1/P06396	P06396	sp|P06396|GELS_HUMAN Gelsolin OS=Homo sapiens GN=GSN PE=1 SV=1	G3/G1	-0.198985	0.122374	-1.62604	86	0.1076	0.232003
1/P06454	P06454	sp|P06454|PTMA_HUMAN Prothymosin alpha OS=Homo sapiens GN=PTMA PE=1 SV=2	G3/G1	0.744779	0.227843	3.26882	86	0.00155362	0.0140239
1/P06493	P06493	sp|P06493|CDK1_HUMAN Cyclin-dependent kinase 1 OS=Homo sapiens GN=CDK1 PE=1 SV=3	G3/G1	1.43318	0.242634	5.90676	86	6.8e-08	1.15e-05
1/P06576	P06576	sp|P06576|ATPB_HUMAN ATP synthase subunit beta, mitochondrial OS=Homo sapiens GN=ATP5B PE=1 SV=3	G3/G1	0.0607787	0.166138	0.365832	86	0.715389	0.802862
1/P06681	P06681	sp|P06681|CO2_HUMAN Complement C2 OS=Homo sapiens GN=C2 PE=1 SV=2	G3/G1	-0.0667752	0.133715	-0.499385	86	0.618784	0.73128
1/P06702	P06702	sp|P06702|S10A9_HUMAN Protein S100-A9 OS=Homo sapiens GN=S100A9 PE=1 SV=1	G3/G1	1.32084	0.191396	6.90108	86	8.3e-10	3.55e-07
1/P06703	P06703	sp|P06703|S10A6_HUMAN Protein S100-A6 OS=Homo sapiens GN=S100A6 PE=1 SV=1	G3/G1	-0.0797338	0.138087	-0.577419	86	0.565165	0.687193
1/P06727	P06727	sp|P06727|APOA4_HUMAN Apolipoprotein A-IV OS=Homo sapiens GN=APOA4 PE=1 SV=3	G3/G1	-0.341754	0.133648	-2.55712	86	0.0123083	0.057645
1/P06730	P06730	sp|P06730|IF4E_HUMAN Eukaryotic translation initiation factor 4E OS=Homo sapiens GN=EIF4E PE=1 SV=2	G3/G1	0.394023	0.134418	2.93133	86	0.00432298	0.0290904
1/P06733	P06733	sp|P06733|ENOA_HUMAN Alpha-enolase OS=Homo sapiens GN=ENO1 PE=1 SV=2	G3/G1	0.222395	0.178541	1.24563	86	0.216284	0.368008
1/P06737	P06737	sp|P06737|PYGL_HUMAN Glycogen phosphorylase, liver form OS=Homo sapiens GN=PYGL PE=1 SV=4	G3/G1	-0.321183	0.125823	-2.55266	86	0.0124556	0.058043
1/P06744	P06744	sp|P06744|G6PI_HUMAN Glucose-6-phosphate isomerase OS=Homo sapiens GN=GPI PE=1 SV=4	G3/G1	0.0794762	0.236636	0.335858	86	0.737796	0.818887
1/P06748	P06748	sp|P06748|NPM_HUMAN Nucleophosmin OS=Homo sapiens GN=NPM1 PE=1 SV=2	G3/G1	0.429345	0.191611	2.24072	86	0.0276212	0.0974188
1/P06753	P06753	sp|P06753|TPM3_HUMAN Tropomyosin alpha-3 chain OS=Homo sapiens GN=TPM3 PE=1 SV=2	G3/G1	0.171674	0.119529	1.43625	86	0.154559	0.293229
1/P06756	P06756	sp|P06756|ITAV_HUMAN Integrin alpha-V OS=Homo sapiens GN=ITGAV PE=1 SV=2	G3/G1	-0.206247	0.170604	-1.20892	86	0.230007	0.381265
1/P06865	P06865	sp|P06865|HEXA_HUMAN Beta-hexosaminidase subunit alpha OS=Homo sapiens GN=HEXA PE=1 SV=2	G3/G1	0.037619	0.117208	0.320959	86	0.74902	0.828835
1/P07099	P07099	sp|P07099|HYEP_HUMAN Epoxide hydrolase 1 OS=Homo sapiens GN=EPHX1 PE=1 SV=1	G3/G1	0.1803	0.149789	1.2037	86	0.232009	0.384092
1/P07108	P07108	sp|P07108|ACBP_HUMAN Acyl-CoA-binding protein OS=Homo sapiens GN=DBI PE=1 SV=2	G3/G1	0.108595	0.181904	0.59699	86	0.552083	0.677735
1/P07195	P07195	sp|P07195|LDHB_HUMAN L-lactate dehydrogenase B chain OS=Homo sapiens GN=LDHB PE=1 SV=2	G3/G1	0.686495	0.144961	4.73572	86	8.53e-06	0.000374056
1/P07203	P07203	sp|P07203|GPX1_HUMAN Glutathione peroxidase 1 OS=Homo sapiens GN=GPX1 PE=1 SV=4	G3/G1	0.0721152	0.128766	0.560049	86	0.576902	0.69698
1/P07237	P07237	sp|P07237|PDIA1_HUMAN Protein disulfide-isomerase OS=Homo sapiens GN=P4HB PE=1 SV=3	G3/G1	0.578822	0.183437	3.15543	86	0.00220904	0.0179028
1/P07305	P07305	sp|P07305|H10_HUMAN Histone H1.0 OS=Homo sapiens GN=H1F0 PE=1 SV=3	G3/G1	-0.983363	0.178187	-5.51871	86	3.55e-07	4.31e-05
1/P07339	P07339	sp|P07339|CATD_HUMAN Cathepsin D OS=Homo sapiens GN=CTSD PE=1 SV=1	G3/G1	0.412421	0.13596	3.03339	86	0.00319699	0.0237892
1/P07355	P07355	sp|P07355|ANXA2_HUMAN Annexin A2 OS=Homo sapiens GN=ANXA2 PE=1 SV=2	G3/G1	-0.374996	0.136832	-2.74055	86	0.00745827	0.0420642
1/P07357	P07357	sp|P07357|CO8A_HUMAN Complement component C8 alpha chain OS=Homo sapiens GN=C8A PE=1 SV=2	G3/G1	-0.516073	0.2478	-2.08262	86	0.0402565	0.123435
1/P07358	P07358	sp|P07358|CO8B_HUMAN Complement component C8 beta chain OS=Homo sapiens GN=C8B PE=1 SV=3	G3/G1	-0.153971	0.159995	-0.962346	86	0.338574	0.489606
1/P07360	P07360	sp|P07360|CO8G_HUMAN Complement component C8 gamma chain OS=Homo sapiens GN=C8G PE=1 SV=3	G3/G1	-0.103337	0.130654	-0.790918	86	0.431168	0.575508
1/P07384	P07384	sp|P07384|CAN1_HUMAN Calpain-1 catalytic subunit OS=Homo sapiens GN=CAPN1 PE=1 SV=1	G3/G1	0.0977219	0.137466	0.710878	86	0.479083	0.614024
1/P07437	P07437	sp|P07437|TBB5_HUMAN Tubulin beta chain OS=Homo sapiens GN=TUBB PE=1 SV=2	G3/G1	0.189747	0.186991	1.01474	86	0.313076	0.464046
1/P07477	P07477	sp|P07477|TRY1_HUMAN Trypsin-1 OS=Homo sapiens GN=PRSS1 PE=1 SV=1	G3/G1	-0.133561	0.115346	-1.15791	86	0.250105	0.403458
1/P07585	P07585	sp|P07585|PGS2_HUMAN Decorin OS=Homo sapiens GN=DCN PE=1 SV=1	G3/G1	-0.956351	0.203051	-4.7099	86	9.43e-06	0.000399621
1/P07602	P07602	sp|P07602|SAP_HUMAN Prosaposin OS=Homo sapiens GN=PSAP PE=1 SV=2	G3/G1	0.138097	0.133027	1.03811	86	0.302127	0.453616
1/P07686	P07686	sp|P07686|HEXB_HUMAN Beta-hexosaminidase subunit beta OS=Homo sapiens GN=HEXB PE=1 SV=3	G3/G1	-0.107668	0.136663	-0.787838	86	0.432957	0.577483
1/P07711	P07711	sp|P07711|CATL1_HUMAN Cathepsin L1 OS=Homo sapiens GN=CTSL PE=1 SV=2	G3/G1	0.534687	0.115558	4.62702	86	1.3e-05	0.000515978
1/P07737	P07737	sp|P07737|PROF1_HUMAN Profilin-1 OS=Homo sapiens GN=PFN1 PE=1 SV=2	G3/G1	0.27622	0.159255	1.73445	86	0.086421	0.203395
1/P07738	P07738	sp|P07738|PMGE_HUMAN Bisphosphoglycerate mutase OS=Homo sapiens GN=BPGM PE=1 SV=2	G3/G1	-0.312839	0.114236	-2.73853	86	0.00750053	0.0421939
1/P07741	P07741	sp|P07741|APT_HUMAN Adenine phosphoribosyltransferase OS=Homo sapiens GN=APRT PE=1 SV=2	G3/G1	0.449162	0.157585	2.85029	86	0.00546634	0.0341789
1/P07814	P07814	sp|P07814|SYEP_HUMAN Bifunctional glutamate/proline--tRNA ligase OS=Homo sapiens GN=EPRS PE=1 SV=5	G3/G1	0.296585	0.13548	2.18914	86	0.031296	0.10526
1/P07858	P07858	sp|P07858|CATB_HUMAN Cathepsin B OS=Homo sapiens GN=CTSB PE=1 SV=3	G3/G1	0.546444	0.16837	3.24549	86	0.00167142	0.0147306
1/P07900	P07900	sp|P07900|HS90A_HUMAN Heat shock protein HSP 90-alpha OS=Homo sapiens GN=HSP90AA1 PE=1 SV=5	G3/G1	0.506311	0.1506	3.36195	86	0.00115665	0.0111421
1/P07910	P07910	sp|P07910|HNRPC_HUMAN Heterogeneous nuclear ribonucleoproteins C1/C2 OS=Homo sapiens GN=HNRNPC PE=1 SV=4	G3/G1	0.08549	0.181052	0.472186	86	0.63799	0.746056
1/P07919	P07919	sp|P07919|QCR6_HUMAN Cytochrome b-c1 complex subunit 6, mitochondrial OS=Homo sapiens GN=UQCRH PE=1 SV=2	G3/G1	0.580188	0.20238	2.86682	86	0.00521259	0.0331048
1/P07942	P07942	sp|P07942|LAMB1_HUMAN Laminin subunit beta-1 OS=Homo sapiens GN=LAMB1 PE=1 SV=2	G3/G1	-0.0775439	0.131248	-0.590822	86	0.55619	0.679608
1/P07951	P07951	sp|P07951|TPM2_HUMAN Tropomyosin beta chain OS=Homo sapiens GN=TPM2 PE=1 SV=1	G3/G1	-0.453869	0.168665	-2.69095	86	0.00855979	0.0452637
1/P07954	P07954	sp|P07954|FUMH_HUMAN Fumarate hydratase, mitochondrial OS=Homo sapiens GN=FH PE=1 SV=3	G3/G1	0.227712	0.146117	1.55842	86	0.122806	0.25252
1/P07996	P07996	sp|P07996|TSP1_HUMAN Thrombospondin-1 OS=Homo sapiens GN=THBS1 PE=1 SV=2	G3/G1	0.152704	0.235093	0.649546	86	0.517717	0.648213
1/P08107	P08107	sp|P08107|HSP71_HUMAN Heat shock 70 kDa protein 1A/1B OS=Homo sapiens GN=HSPA1A PE=1 SV=5	G3/G1	-0.407031	0.14745	-2.76047	86	0.00705363	0.0405176
1/P08123	P08123	sp|P08123|CO1A2_HUMAN Collagen alpha-2(I) chain OS=Homo sapiens GN=COL1A2 PE=1 SV=7	G3/G1	-0.529093	0.193824	-2.72976	86	0.00768632	0.0425541
1/P08133	P08133	sp|P08133|ANXA6_HUMAN Annexin A6 OS=Homo sapiens GN=ANXA6 PE=1 SV=3	G3/G1	-0.0551212	0.110409	-0.499246	86	0.618881	0.73128
1/P08134	P08134	sp|P08134|RHOC_HUMAN Rho-related GTP-binding protein RhoC OS=Homo sapiens GN=RHOC PE=1 SV=1	G3/G1	0.0712598	0.194038	0.367246	86	0.714338	0.802124
1/P08195	P08195	sp|P08195|4F2_HUMAN 4F2 cell-surface antigen heavy chain OS=Homo sapiens GN=SLC3A2 PE=1 SV=3	G3/G1	0.788498	0.151349	5.2098	86	1.28e-06	0.000101381
1/P08236	P08236	sp|P08236|BGLR_HUMAN Beta-glucuronidase OS=Homo sapiens GN=GUSB PE=1 SV=2	G3/G1	-0.291591	0.129551	-2.25079	86	0.0269493	0.0961117
1/P08237	P08237	sp|P08237|K6PF_HUMAN 6-phosphofructokinase, muscle type OS=Homo sapiens GN=PFKM PE=1 SV=2	G3/G1	0.130145	0.141218	0.921591	86	0.35932	0.508559
1/P08238	P08238	sp|P08238|HS90B_HUMAN Heat shock protein HSP 90-beta OS=Homo sapiens GN=HSP90AB1 PE=1 SV=4	G3/G1	0.678171	0.181296	3.74068	86	0.000330291	0.00457741
1/P08240	P08240	sp|P08240|SRPR_HUMAN Signal recognition particle receptor subunit alpha OS=Homo sapiens GN=SRPR PE=1 SV=2	G3/G1	0.452739	0.2225	2.03478	86	0.0449525	0.13243
1/P08243	P08243	sp|P08243|ASNS_HUMAN Asparagine synthetase [glutamine-hydrolyzing] OS=Homo sapiens GN=ASNS PE=1 SV=4	G3/G1	0.787585	0.184699	4.26415	86	5.13e-05	0.00120954
1/P08294	P08294	sp|P08294|SODE_HUMAN Extracellular superoxide dismutase [Cu-Zn] OS=Homo sapiens GN=SOD3 PE=1 SV=2	G3/G1	-0.544245	0.235137	-2.31459	86	0.0230186	0.0869259
1/P08311	P08311	sp|P08311|CATG_HUMAN Cathepsin G OS=Homo sapiens GN=CTSG PE=1 SV=2	G3/G1	-0.43953	0.220726	-1.99129	86	0.0496227	0.141758
1/P08397	P08397	sp|P08397|HEM3_HUMAN Porphobilinogen deaminase OS=Homo sapiens GN=HMBS PE=1 SV=2	G3/G1	0.183856	0.189574	0.969833	86	0.334849	0.485538
1/P08559	P08559	sp|P08559|ODPA_HUMAN Pyruvate dehydrogenase E1 component subunit alpha, somatic form, mitochondrial OS=Homo sapiens GN=PDHA1 PE=1 SV=3	G3/G1	0.216726	0.147478	1.46954	86	0.145335	0.281899
1/P08567	P08567	sp|P08567|PLEK_HUMAN Pleckstrin OS=Homo sapiens GN=PLEK PE=1 SV=3	G3/G1	0.895827	0.2622	3.41657	86	0.00097046	0.0100218
1/P08571	P08571	sp|P08571|CD14_HUMAN Monocyte differentiation antigen CD14 OS=Homo sapiens GN=CD14 PE=1 SV=2	G3/G1	0.353599	0.131144	2.69626	86	0.00843529	0.0448599
1/P08572	P08572	sp|P08572|CO4A2_HUMAN Collagen alpha-2(IV) chain OS=Homo sapiens GN=COL4A2 PE=1 SV=4	G3/G1	0.0677598	0.139247	0.486614	86	0.62777	0.738739
1/P08574	P08574	sp|P08574|CY1_HUMAN Cytochrome c1, heme protein, mitochondrial OS=Homo sapiens GN=CYC1 PE=1 SV=3	G3/G1	0.511623	0.150667	3.39572	86	0.00103795	0.0104299
1/P08575	P08575	sp|P08575|PTPRC_HUMAN Receptor-type tyrosine-protein phosphatase C OS=Homo sapiens GN=PTPRC PE=1 SV=2	G3/G1	0.501838	0.141213	3.55377	86	0.000619568	0.00711091
1/P08579	P08579	sp|P08579|RU2B_HUMAN U2 small nuclear ribonucleoprotein B'' OS=Homo sapiens GN=SNRPB2 PE=1 SV=1	G3/G1	0.21065	0.19756	1.06626	86	0.28929	0.442309
1/P08603	P08603	sp|P08603|CFAH_HUMAN Complement factor H OS=Homo sapiens GN=CFH PE=1 SV=4	G3/G1	-0.0153819	0.11889	-0.129379	86	0.89736	0.932374
1/P08621	P08621	sp|P08621|RU17_HUMAN U1 small nuclear ribonucleoprotein 70 kDa OS=Homo sapiens GN=SNRNP70 PE=1 SV=2	G3/G1	0.247479	0.13527	1.82953	86	0.0707862	0.179031
1/P08637	P08637	sp|P08637|FCG3A_HUMAN Low affinity immunoglobulin gamma Fc region receptor III-A OS=Homo sapiens GN=FCGR3A PE=1 SV=2	G3/G1	0.632923	0.179335	3.52927	86	0.000671801	0.0075436
1/P08648	P08648	sp|P08648|ITA5_HUMAN Integrin alpha-5 OS=Homo sapiens GN=ITGA5 PE=1 SV=2	G3/G1	-0.0596709	0.143961	-0.414492	86	0.679546	0.775126
1/P08670	P08670	sp|P08670|VIME_HUMAN Vimentin OS=Homo sapiens GN=VIM PE=1 SV=4	G3/G1	-0.185818	0.128474	-1.44635	86	0.151714	0.290371
1/P08697	P08697	sp|P08697|A2AP_HUMAN Alpha-2-antiplasmin OS=Homo sapiens GN=SERPINF2 PE=1 SV=3	G3/G1	-0.141848	0.18304	-0.774957	86	0.440491	0.584197
1/P08727	P08727	sp|P08727|K1C19_HUMAN Keratin, type I cytoskeletal 19 OS=Homo sapiens GN=KRT19 PE=1 SV=4	G3/G1	-0.840934	0.315056	-2.66915	86	0.00908919	0.0471071
1/P08729	P08729	sp|P08729|K2C7_HUMAN Keratin, type II cytoskeletal 7 OS=Homo sapiens GN=KRT7 PE=1 SV=5	G3/G1	-0.982318	0.363744	-2.70057	86	0.00833526	0.044545
1/P08754	P08754	sp|P08754|GNAI3_HUMAN Guanine nucleotide-binding protein G(k) subunit alpha OS=Homo sapiens GN=GNAI3 PE=1 SV=3	G3/G1	0.066438	0.174948	0.379759	86	0.705061	0.795185
1/P08758	P08758	sp|P08758|ANXA5_HUMAN Annexin A5 OS=Homo sapiens GN=ANXA5 PE=1 SV=2	G3/G1	-0.0941674	0.146864	-0.641189	86	0.523105	0.653093
1/P08865	P08865	sp|P08865|RSSA_HUMAN 40S ribosomal protein SA OS=Homo sapiens GN=RPSA PE=1 SV=4	G3/G1	0.455606	0.152557	2.98647	86	0.00367584	0.0264255
1/P09012	P09012	sp|P09012|SNRPA_HUMAN U1 small nuclear ribonucleoprotein A OS=Homo sapiens GN=SNRPA PE=1 SV=3	G3/G1	0.17424	0.139685	1.24737	86	0.215646	0.367259
1/P09104	P09104	sp|P09104|ENOG_HUMAN Gamma-enolase OS=Homo sapiens GN=ENO2 PE=1 SV=3	G3/G1	-0.137244	0.175624	-0.781466	86	0.436674	0.580882
1/P09110	P09110	sp|P09110|THIK_HUMAN 3-ketoacyl-CoA thiolase, peroxisomal OS=Homo sapiens GN=ACAA1 PE=1 SV=2	G3/G1	-0.0193553	0.213352	-0.09072	86	0.927926	0.953503
1/P09132	P09132	sp|P09132|SRP19_HUMAN Signal recognition particle 19 kDa protein OS=Homo sapiens GN=SRP19 PE=1 SV=3	G3/G1	0.641744	0.278444	2.30475	86	0.0235898	0.0884465
1/P09211	P09211	sp|P09211|GSTP1_HUMAN Glutathione S-transferase P OS=Homo sapiens GN=GSTP1 PE=1 SV=2	G3/G1	-0.161657	0.173919	-0.929496	86	0.355234	0.505262
1/P09234	P09234	sp|P09234|RU1C_HUMAN U1 small nuclear ribonucleoprotein C OS=Homo sapiens GN=SNRPC PE=1 SV=1	G3/G1	0.193697	0.160094	1.2099	86	0.229633	0.380879
1/P09382	P09382	sp|P09382|LEG1_HUMAN Galectin-1 OS=Homo sapiens GN=LGALS1 PE=1 SV=2	G3/G1	-0.143687	0.12712	-1.13032	86	0.261482	0.414824
1/P09417	P09417	sp|P09417|DHPR_HUMAN Dihydropteridine reductase OS=Homo sapiens GN=QDPR PE=1 SV=2	G3/G1	-0.485946	0.170175	-2.85558	86	0.00538398	0.0338474
1/P09429	P09429	sp|P09429|HMGB1_HUMAN High mobility group protein B1 OS=Homo sapiens GN=HMGB1 PE=1 SV=3	G3/G1	0.130739	0.179112	0.729929	86	0.467417	0.605887
1/P09455	P09455	sp|P09455|RET1_HUMAN Retinol-binding protein 1 OS=Homo sapiens GN=RBP1 PE=1 SV=2	G3/G1	0.26459	0.234253	1.12951	86	0.261825	0.414824
1/P09467	P09467	sp|P09467|F16P1_HUMAN Fructose-1,6-bisphosphatase 1 OS=Homo sapiens GN=FBP1 PE=1 SV=5	G3/G1	-0.340519	0.180706	-1.88438	86	0.0628914	0.166401
1/P09486	P09486	sp|P09486|SPRC_HUMAN SPARC OS=Homo sapiens GN=SPARC PE=1 SV=1	G3/G1	-0.421976	0.181474	-2.32527	86	0.0224125	0.0854332
1/P09493	P09493	sp|P09493|TPM1_HUMAN Tropomyosin alpha-1 chain OS=Homo sapiens GN=TPM1 PE=1 SV=2	G3/G1	-0.441856	0.138609	-3.18778	86	0.00199963	0.0167897
1/P09496	P09496	sp|P09496|CLCA_HUMAN Clathrin light chain A OS=Homo sapiens GN=CLTA PE=1 SV=1	G3/G1	0.170133	0.128161	1.32749	86	0.187859	0.333812
1/P09497	P09497	sp|P09497|CLCB_HUMAN Clathrin light chain B OS=Homo sapiens GN=CLTB PE=1 SV=1	G3/G1	0.0129548	0.11869	0.109148	86	0.91334	0.943717
1/P09525	P09525	sp|P09525|ANXA4_HUMAN Annexin A4 OS=Homo sapiens GN=ANXA4 PE=1 SV=4	G3/G1	-0.18257	0.143801	-1.2696	86	0.207651	0.358391
1/P09543	P09543	sp|P09543|CN37_HUMAN 2',3'-cyclic-nucleotide 3'-phosphodiesterase OS=Homo sapiens GN=CNP PE=1 SV=2	G3/G1	0.336536	0.200436	1.67902	86	0.0967786	0.216915
1/P09601	P09601	sp|P09601|HMOX1_HUMAN Heme oxygenase 1 OS=Homo sapiens GN=HMOX1 PE=1 SV=1	G3/G1	0.392208	0.182878	2.14465	86	0.0348019	0.11175
1/P09622	P09622	sp|P09622|DLDH_HUMAN Dihydrolipoyl dehydrogenase, mitochondrial OS=Homo sapiens GN=DLD PE=1 SV=2	G3/G1	0.2098	0.140575	1.49245	86	0.139242	0.274944
1/P09651	P09651	sp|P09651|ROA1_HUMAN Heterogeneous nuclear ribonucleoprotein A1 OS=Homo sapiens GN=HNRNPA1 PE=1 SV=5	G3/G1	0.338576	0.2024	1.67281	86	0.0979996	0.2183
1/P09661	P09661	sp|P09661|RU2A_HUMAN U2 small nuclear ribonucleoprotein A' OS=Homo sapiens GN=SNRPA1 PE=1 SV=2	G3/G1	0.151352	0.16464	0.919291	86	0.360515	0.50967
1/P09668	P09668	sp|P09668|CATH_HUMAN Pro-cathepsin H OS=Homo sapiens GN=CTSH PE=1 SV=4	G3/G1	0.29075	0.167027	1.74073	86	0.0853067	0.201791
1/P09669	P09669	sp|P09669|COX6C_HUMAN Cytochrome c oxidase subunit 6C OS=Homo sapiens GN=COX6C PE=1 SV=2	G3/G1	0.252454	0.139251	1.81294	86	0.0733302	0.18298
1/P09758	P09758	sp|P09758|TACD2_HUMAN Tumor-associated calcium signal transducer 2 OS=Homo sapiens GN=TACSTD2 PE=1 SV=3	G3/G1	-0.196997	0.195488	-1.00772	86	0.316415	0.467723
1/P09871	P09871	sp|P09871|C1S_HUMAN Complement C1s subcomponent OS=Homo sapiens GN=C1S PE=1 SV=1	G3/G1	-0.255772	0.102401	-2.49776	86	0.0144022	0.0630845
1/P09874	P09874	sp|P09874|PARP1_HUMAN Poly [ADP-ribose] polymerase 1 OS=Homo sapiens GN=PARP1 PE=1 SV=4	G3/G1	0.432844	0.158456	2.73163	86	0.0076464	0.0424825
1/P09914	P09914	sp|P09914|IFIT1_HUMAN Interferon-induced protein with tetratricopeptide repeats 1 OS=Homo sapiens GN=IFIT1 PE=1 SV=2	G3/G1	0.888214	0.197778	4.49097	86	2.19e-05	0.000710287
1/P09917	P09917	sp|P09917|LOX5_HUMAN Arachidonate 5-lipoxygenase OS=Homo sapiens GN=ALOX5 PE=1 SV=2	G3/G1	0.123596	0.298619	0.413894	86	0.679982	0.775126
1/P09936	P09936	sp|P09936|UCHL1_HUMAN Ubiquitin carboxyl-terminal hydrolase isozyme L1 OS=Homo sapiens GN=UCHL1 PE=1 SV=2	G3/G1	0.0674532	0.184847	0.364913	86	0.716072	0.802872
1/P09960	P09960	sp|P09960|LKHA4_HUMAN Leukotriene A-4 hydrolase OS=Homo sapiens GN=LTA4H PE=1 SV=2	G3/G1	0.0316643	0.143668	0.220399	86	0.826083	0.882801
1/P09972	P09972	sp|P09972|ALDOC_HUMAN Fructose-bisphosphate aldolase C OS=Homo sapiens GN=ALDOC PE=1 SV=2	G3/G1	0.125016	0.116691	1.07134	86	0.287014	0.439966
1/P0C0L4	P0C0L4	sp|P0C0L4|CO4A_HUMAN Complement C4-A OS=Homo sapiens GN=C4A PE=1 SV=2	G3/G1	-0.551162	0.218577	-2.5216	86	0.0135256	0.0604603
1/P0C0L5	P0C0L5	sp|P0C0L5|CO4B_HUMAN Complement C4-B OS=Homo sapiens GN=C4B PE=1 SV=2	G3/G1	-0.494736	0.20175	-2.45223	86	0.0162188	0.0679366
1/P0CG05	P0CG05	sp|P0CG05|LAC2_HUMAN Ig lambda-2 chain C regions OS=Homo sapiens GN=IGLC2 PE=1 SV=1	G3/G1	0.473738	0.209166	2.26489	86	0.026033	0.0942242
1/P10153	P10153	sp|P10153|RNAS2_HUMAN Non-secretory ribonuclease OS=Homo sapiens GN=RNASE2 PE=1 SV=2	G3/G1	0.30798	0.16825	1.83049	86	0.0706407	0.178784
1/P10155	P10155	sp|P10155|RO60_HUMAN 60 kDa SS-A/Ro ribonucleoprotein OS=Homo sapiens GN=TROVE2 PE=1 SV=2	G3/G1	-0.0984123	0.138552	-0.710294	86	0.479443	0.614215
1/P10253	P10253	sp|P10253|LYAG_HUMAN Lysosomal alpha-glucosidase OS=Homo sapiens GN=GAA PE=1 SV=4	G3/G1	-0.360859	0.165937	-2.17468	86	0.0324002	0.107367
1/P10515	P10515	sp|P10515|ODP2_HUMAN Dihydrolipoyllysine-residue acetyltransferase component of pyruvate dehydrogenase complex, mitochondrial OS=Homo sapiens GN=DLAT PE=1 SV=3	G3/G1	0.286338	0.147493	1.94137	86	0.0554878	0.152663
1/P10586	P10586	sp|P10586|PTPRF_HUMAN Receptor-type tyrosine-protein phosphatase F OS=Homo sapiens GN=PTPRF PE=1 SV=2	G3/G1	-0.0166959	0.189669	-0.0880264	86	0.93006	0.954101
1/P10599	P10599	sp|P10599|THIO_HUMAN Thioredoxin OS=Homo sapiens GN=TXN PE=1 SV=3	G3/G1	0.282639	0.139472	2.02649	86	0.0458124	0.134206
1/P10606	P10606	sp|P10606|COX5B_HUMAN Cytochrome c oxidase subunit 5B, mitochondrial OS=Homo sapiens GN=COX5B PE=1 SV=2	G3/G1	0.274959	0.133607	2.05797	86	0.0426207	0.128647
1/P10619	P10619	sp|P10619|PPGB_HUMAN Lysosomal protective protein OS=Homo sapiens GN=CTSA PE=1 SV=2	G3/G1	0.211598	0.139308	1.51892	86	0.132449	0.265041
1/P10636	P10636	sp|P10636|TAU_HUMAN Microtubule-associated protein tau OS=Homo sapiens GN=MAPT PE=1 SV=5	G3/G1	-1.64386	0.215861	-7.61537	86	3.15e-11	3.92e-08
1/P10643	P10643	sp|P10643|CO7_HUMAN Complement component C7 OS=Homo sapiens GN=C7 PE=1 SV=2	G3/G1	0.00886909	0.250275	0.0354374	86	0.971813	0.981023
1/P10644	P10644	sp|P10644|KAP0_HUMAN cAMP-dependent protein kinase type I-alpha regulatory subunit OS=Homo sapiens GN=PRKAR1A PE=1 SV=1	G3/G1	0.520305	0.152579	3.41008	86	0.000991026	0.0100669
1/P10768	P10768	sp|P10768|ESTD_HUMAN S-formylglutathione hydrolase OS=Homo sapiens GN=ESD PE=1 SV=2	G3/G1	-0.327111	0.128829	-2.53912	86	0.0129123	0.0595757
1/P10809	P10809	sp|P10809|CH60_HUMAN 60 kDa heat shock protein, mitochondrial OS=Homo sapiens GN=HSPD1 PE=1 SV=2	G3/G1	0.859258	0.212474	4.04406	86	0.000114172	0.00221684
1/P10909	P10909	sp|P10909|CLUS_HUMAN Clusterin OS=Homo sapiens GN=CLU PE=1 SV=1	G3/G1	0.026721	0.148205	0.180297	86	0.857344	0.904152
1/P11021	P11021	sp|P11021|GRP78_HUMAN 78 kDa glucose-regulated protein OS=Homo sapiens GN=HSPA5 PE=1 SV=2	G3/G1	0.495212	0.19615	2.52467	86	0.0134164	0.0602321
1/P11047	P11047	sp|P11047|LAMC1_HUMAN Laminin subunit gamma-1 OS=Homo sapiens GN=LAMC1 PE=1 SV=3	G3/G1	-0.199474	0.1392	-1.433	86	0.155483	0.294234
1/P11142	P11142	sp|P11142|HSP7C_HUMAN Heat shock cognate 71 kDa protein OS=Homo sapiens GN=HSPA8 PE=1 SV=1	G3/G1	0.27279	0.145753	1.87159	86	0.0646635	0.16905
1/P11171	P11171	sp|P11171|41_HUMAN Protein 4.1 OS=Homo sapiens GN=EPB41 PE=1 SV=4	G3/G1	0.115443	0.139911	0.825117	86	0.411588	0.555942
1/P11172	P11172	sp|P11172|UMPS_HUMAN Uridine 5'-monophosphate synthase OS=Homo sapiens GN=UMPS PE=1 SV=1	G3/G1	0.13067	0.154709	0.844616	86	0.400669	0.545741
1/P11177	P11177	sp|P11177|ODPB_HUMAN Pyruvate dehydrogenase E1 component subunit beta, mitochondrial OS=Homo sapiens GN=PDHB PE=1 SV=3	G3/G1	0.206717	0.134513	1.53679	86	0.128017	0.25914
1/P11182	P11182	sp|P11182|ODB2_HUMAN Lipoamide acyltransferase component of branched-chain alpha-keto acid dehydrogenase complex, mitochondrial OS=Homo sapiens GN=DBT PE=1 SV=3	G3/G1	-0.0905959	0.191003	-0.474317	86	0.636476	0.744987
1/P11215	P11215	sp|P11215|ITAM_HUMAN Integrin alpha-M OS=Homo sapiens GN=ITGAM PE=1 SV=2	G3/G1	0.298712	0.143056	2.08808	86	0.0397486	0.122465
1/P11216	P11216	sp|P11216|PYGB_HUMAN Glycogen phosphorylase, brain form OS=Homo sapiens GN=PYGB PE=1 SV=5	G3/G1	0.0144735	0.152849	0.0946917	86	0.92478	0.951504
1/P11233	P11233	sp|P11233|RALA_HUMAN Ras-related protein Ral-A OS=Homo sapiens GN=RALA PE=1 SV=1	G3/G1	-0.135775	0.116475	-1.1657	86	0.246959	0.399941
1/P11277	P11277	sp|P11277|SPTB1_HUMAN Spectrin beta chain, erythrocytic OS=Homo sapiens GN=SPTB PE=1 SV=5	G3/G1	-0.397428	0.200681	-1.9804	86	0.0508556	0.144725
1/P11279	P11279	sp|P11279|LAMP1_HUMAN Lysosome-associated membrane glycoprotein 1 OS=Homo sapiens GN=LAMP1 PE=1 SV=3	G3/G1	0.0493595	0.142018	0.347558	86	0.729021	0.81372
1/P11310	P11310	sp|P11310|ACADM_HUMAN Medium-chain specific acyl-CoA dehydrogenase, mitochondrial OS=Homo sapiens GN=ACADM PE=1 SV=1	G3/G1	0.0423401	0.137614	0.307672	86	0.759076	0.835258
1/P11387	P11387	sp|P11387|TOP1_HUMAN DNA topoisomerase 1 OS=Homo sapiens GN=TOP1 PE=1 SV=2	G3/G1	0.530249	0.158776	3.3396	86	0.00124214	0.0116643
1/P11413	P11413	sp|P11413|G6PD_HUMAN Glucose-6-phosphate 1-dehydrogenase OS=Homo sapiens GN=G6PD PE=1 SV=4	G3/G1	0.553155	0.158915	3.48082	86	0.000787616	0.00853556
1/P11498	P11498	sp|P11498|PYC_HUMAN Pyruvate carboxylase, mitochondrial OS=Homo sapiens GN=PC PE=1 SV=2	G3/G1	0.243784	0.163885	1.48753	86	0.140532	0.276175
1/P11586	P11586	sp|P11586|C1TC_HUMAN C-1-tetrahydrofolate synthase, cytoplasmic OS=Homo sapiens GN=MTHFD1 PE=1 SV=3	G3/G1	0.123135	0.130985	0.940071	86	0.349814	0.501302
1/P11717	P11717	sp|P11717|MPRI_HUMAN Cation-independent mannose-6-phosphate receptor OS=Homo sapiens GN=IGF2R PE=1 SV=3	G3/G1	0.20724	0.185383	1.1179	86	0.266721	0.41902
1/P11766	P11766	sp|P11766|ADHX_HUMAN Alcohol dehydrogenase class-3 OS=Homo sapiens GN=ADH5 PE=1 SV=4	G3/G1	-0.149937	0.127372	-1.17716	86	0.24238	0.395994
1/P11940	P11940	sp|P11940|PABP1_HUMAN Polyadenylate-binding protein 1 OS=Homo sapiens GN=PABPC1 PE=1 SV=2	G3/G1	0.46389	0.141615	3.2757	86	0.0015204	0.0137574
1/P12004	P12004	sp|P12004|PCNA_HUMAN Proliferating cell nuclear antigen OS=Homo sapiens GN=PCNA PE=1 SV=1	G3/G1	0.505957	0.130709	3.87087	86	0.000210655	0.00327663
1/P12081	P12081	sp|P12081|SYHC_HUMAN Histidine--tRNA ligase, cytoplasmic OS=Homo sapiens GN=HARS PE=1 SV=2	G3/G1	0.179597	0.169886	1.05716	86	0.2934	0.445539
1/P12109	P12109	sp|P12109|CO6A1_HUMAN Collagen alpha-1(VI) chain OS=Homo sapiens GN=COL6A1 PE=1 SV=3	G3/G1	-0.618052	0.137559	-4.49299	86	2.17e-05	0.000710287
1/P12110	P12110	sp|P12110|CO6A2_HUMAN Collagen alpha-2(VI) chain OS=Homo sapiens GN=COL6A2 PE=1 SV=4	G3/G1	-0.649789	0.13812	-4.70454	86	9.63e-06	0.000403468
1/P12111	P12111	sp|P12111|CO6A3_HUMAN Collagen alpha-3(VI) chain OS=Homo sapiens GN=COL6A3 PE=1 SV=5	G3/G1	-0.700536	0.151814	-4.61444	86	1.37e-05	0.000535952
1/P12235	P12235	sp|P12235|ADT1_HUMAN ADP/ATP translocase 1 OS=Homo sapiens GN=SLC25A4 PE=1 SV=4	G3/G1	0.143047	0.134004	1.06749	86	0.28874	0.441805
1/P12236	P12236	sp|P12236|ADT3_HUMAN ADP/ATP translocase 3 OS=Homo sapiens GN=SLC25A6 PE=1 SV=4	G3/G1	0.672723	0.157001	4.28483	86	4.75e-05	0.00114514
1/P12268	P12268	sp|P12268|IMDH2_HUMAN Inosine-5'-monophosphate dehydrogenase 2 OS=Homo sapiens GN=IMPDH2 PE=1 SV=2	G3/G1	0.219155	0.124792	1.75617	86	0.0826198	0.197821
1/P12270	P12270	sp|P12270|TPR_HUMAN Nucleoprotein TPR OS=Homo sapiens GN=TPR PE=1 SV=3	G3/G1	0.209796	0.139474	1.50419	86	0.136195	0.271516
1/P12273	P12273	sp|P12273|PIP_HUMAN Prolactin-inducible protein OS=Homo sapiens GN=PIP PE=1 SV=1	G3/G1	-0.897214	0.405219	-2.21414	86	0.0294642	0.101518
1/P12277	P12277	sp|P12277|KCRB_HUMAN Creatine kinase B-type OS=Homo sapiens GN=CKB PE=1 SV=1	G3/G1	-0.223578	0.213732	-1.04607	86	0.298462	0.450108
1/P12429	P12429	sp|P12429|ANXA3_HUMAN Annexin A3 OS=Homo sapiens GN=ANXA3 PE=1 SV=3	G3/G1	-0.621144	0.219526	-2.82948	86	0.00580171	0.0356323
1/P12532	P12532	sp|P12532|KCRU_HUMAN Creatine kinase U-type, mitochondrial OS=Homo sapiens GN=CKMT1A PE=1 SV=1	G3/G1	0.710413	0.222414	3.1941	86	0.00196098	0.0165023
1/P12694	P12694	sp|P12694|ODBA_HUMAN 2-oxoisovalerate dehydrogenase subunit alpha, mitochondrial OS=Homo sapiens GN=BCKDHA PE=1 SV=2	G3/G1	-0.0304164	0.150862	-0.201618	86	0.840692	0.892332
1/P12814	P12814	sp|P12814|ACTN1_HUMAN Alpha-actinin-1 OS=Homo sapiens GN=ACTN1 PE=1 SV=2	G3/G1	-0.10711	0.155745	-0.687727	86	0.493475	0.627447
1/P12830	P12830	sp|P12830|CADH1_HUMAN Cadherin-1 OS=Homo sapiens GN=CDH1 PE=1 SV=3	G3/G1	-0.0536766	0.198206	-0.270813	86	0.787184	0.853832
1/P12955	P12955	sp|P12955|PEPD_HUMAN Xaa-Pro dipeptidase OS=Homo sapiens GN=PEPD PE=1 SV=3	G3/G1	0.14687	0.0990695	1.4825	86	0.141863	0.278203
1/P12956	P12956	sp|P12956|XRCC6_HUMAN X-ray repair cross-complementing protein 6 OS=Homo sapiens GN=XRCC6 PE=1 SV=2	G3/G1	0.208008	0.143267	1.45189	86	0.15017	0.288575
1/P13010	P13010	sp|P13010|XRCC5_HUMAN X-ray repair cross-complementing protein 5 OS=Homo sapiens GN=XRCC5 PE=1 SV=3	G3/G1	0.174675	0.171936	1.01593	86	0.312512	0.463778
1/P13073	P13073	sp|P13073|COX41_HUMAN Cytochrome c oxidase subunit 4 isoform 1, mitochondrial OS=Homo sapiens GN=COX4I1 PE=1 SV=1	G3/G1	0.24119	0.118942	2.02779	86	0.0456773	0.134188
1/P13284	P13284	sp|P13284|GILT_HUMAN Gamma-interferon-inducible lysosomal thiol reductase OS=Homo sapiens GN=IFI30 PE=1 SV=3	G3/G1	0.710123	0.230002	3.08746	86	0.00271722	0.0210162
1/P13473	P13473	sp|P13473|LAMP2_HUMAN Lysosome-associated membrane glycoprotein 2 OS=Homo sapiens GN=LAMP2 PE=1 SV=2	G3/G1	0.313585	0.155239	2.02002	86	0.046494	0.134992
1/P13489	P13489	sp|P13489|RINI_HUMAN Ribonuclease inhibitor OS=Homo sapiens GN=RNH1 PE=1 SV=2	G3/G1	-0.0522175	0.144126	-0.362303	86	0.718014	0.804072
1/P13611	P13611	sp|P13611|CSPG2_HUMAN Versican core protein OS=Homo sapiens GN=VCAN PE=1 SV=3	G3/G1	-1.23148	0.203452	-6.05291	86	3.61e-08	7.08e-06
1/P13639	P13639	sp|P13639|EF2_HUMAN Elongation factor 2 OS=Homo sapiens GN=EEF2 PE=1 SV=4	G3/G1	0.532583	0.145666	3.6562	86	0.000439994	0.00561745
1/P13645	P13645	sp|P13645|K1C10_HUMAN Keratin, type I cytoskeletal 10 OS=Homo sapiens GN=KRT10 PE=1 SV=6	G3/G1	-0.367244	0.177719	-2.06643	86	0.0417965	0.12751
1/P13647	P13647	sp|P13647|K2C5_HUMAN Keratin, type II cytoskeletal 5 OS=Homo sapiens GN=KRT5 PE=1 SV=3	G3/G1	-0.0892522	0.27987	-0.318906	86	0.750571	0.82993
1/P13667	P13667	sp|P13667|PDIA4_HUMAN Protein disulfide-isomerase A4 OS=Homo sapiens GN=PDIA4 PE=1 SV=2	G3/G1	0.58364	0.139585	4.18126	86	6.95e-05	0.00147222
1/P13674	P13674	sp|P13674|P4HA1_HUMAN Prolyl 4-hydroxylase subunit alpha-1 OS=Homo sapiens GN=P4HA1 PE=1 SV=2	G3/G1	0.263659	0.142258	1.85339	86	0.0672561	0.172087
1/P13693	P13693	sp|P13693|TCTP_HUMAN Translationally-controlled tumor protein OS=Homo sapiens GN=TPT1 PE=1 SV=1	G3/G1	0.175439	0.113368	1.54752	86	0.125409	0.255339
1/P13716	P13716	sp|P13716|HEM2_HUMAN Delta-aminolevulinic acid dehydratase OS=Homo sapiens GN=ALAD PE=1 SV=1	G3/G1	-0.617385	0.162046	-3.80995	86	0.000260307	0.00385089
1/P13796	P13796	sp|P13796|PLSL_HUMAN Plastin-2 OS=Homo sapiens GN=LCP1 PE=1 SV=6	G3/G1	0.748017	0.157912	4.73692	86	8.49e-06	0.000374056
1/P13797	P13797	sp|P13797|PLST_HUMAN Plastin-3 OS=Homo sapiens GN=PLS3 PE=1 SV=4	G3/G1	-0.161217	0.15368	-1.04904	86	0.297098	0.449459
1/P13798	P13798	sp|P13798|ACPH_HUMAN Acylamino-acid-releasing enzyme OS=Homo sapiens GN=APEH PE=1 SV=4	G3/G1	-0.0114004	0.117525	-0.0970047	86	0.922948	0.950893
1/P13804	P13804	sp|P13804|ETFA_HUMAN Electron transfer flavoprotein subunit alpha, mitochondrial OS=Homo sapiens GN=ETFA PE=1 SV=1	G3/G1	0.279326	0.138041	2.0235	86	0.0461266	0.134239
1/P13861	P13861	sp|P13861|KAP2_HUMAN cAMP-dependent protein kinase type II-alpha regulatory subunit OS=Homo sapiens GN=PRKAR2A PE=1 SV=2	G3/G1	-0.129965	0.13501	-0.962634	86	0.33843	0.489588
1/P13987	P13987	sp|P13987|CD59_HUMAN CD59 glycoprotein OS=Homo sapiens GN=CD59 PE=1 SV=1	G3/G1	-0.0994435	0.139698	-0.711845	86	0.478487	0.613957
1/P13995	P13995	sp|P13995|MTDC_HUMAN Bifunctional methylenetetrahydrofolate dehydrogenase/cyclohydrolase, mitochondrial OS=Homo sapiens GN=MTHFD2 PE=1 SV=2	G3/G1	0.72356	0.192347	3.76173	86	0.000307319	0.00433972
1/P14174	P14174	sp|P14174|MIF_HUMAN Macrophage migration inhibitory factor OS=Homo sapiens GN=MIF PE=1 SV=4	G3/G1	-0.10425	0.25206	-0.41359	86	0.680204	0.775126
1/P14207	P14207	sp|P14207|FOLR2_HUMAN Folate receptor beta OS=Homo sapiens GN=FOLR2 PE=1 SV=4	G3/G1	0.128851	0.11452	1.12514	86	0.263661	0.416672
1/P14209	P14209	sp|P14209|CD99_HUMAN CD99 antigen OS=Homo sapiens GN=CD99 PE=1 SV=1	G3/G1	0.0119375	0.166471	0.0717089	86	0.943	0.962624
1/P14314	P14314	sp|P14314|GLU2B_HUMAN Glucosidase 2 subunit beta OS=Homo sapiens GN=PRKCSH PE=1 SV=2	G3/G1	0.199937	0.166844	1.19835	86	0.234074	0.386545
1/P14317	P14317	sp|P14317|HCLS1_HUMAN Hematopoietic lineage cell-specific protein OS=Homo sapiens GN=HCLS1 PE=1 SV=3	G3/G1	0.534999	0.147913	3.61697	86	0.00050198	0.00616483
1/P14324	P14324	sp|P14324|FPPS_HUMAN Farnesyl pyrophosphate synthase OS=Homo sapiens GN=FDPS PE=1 SV=4	G3/G1	0.289414	0.17616	1.64291	86	0.104054	0.226289
1/P14406	P14406	sp|P14406|CX7A2_HUMAN Cytochrome c oxidase subunit 7A2, mitochondrial OS=Homo sapiens GN=COX7A2 PE=1 SV=1	G3/G1	0.34671	0.179746	1.92889	86	0.057043	0.155446
1/P14543	P14543	sp|P14543|NID1_HUMAN Nidogen-1 OS=Homo sapiens GN=NID1 PE=1 SV=3	G3/G1	-0.159907	0.167184	-0.956471	86	0.341515	0.493109
1/P14550	P14550	sp|P14550|AK1A1_HUMAN Alcohol dehydrogenase [NADP(+)] OS=Homo sapiens GN=AKR1A1 PE=1 SV=3	G3/G1	0.0402592	0.163153	0.246758	86	0.805684	0.868979
1/P14618	P14618	sp|P14618|KPYM_HUMAN Pyruvate kinase PKM OS=Homo sapiens GN=PKM PE=1 SV=4	G3/G1	0.0950883	0.182515	0.520989	86	0.603714	0.718596
1/P14625	P14625	sp|P14625|ENPL_HUMAN Endoplasmin OS=Homo sapiens GN=HSP90B1 PE=1 SV=1	G3/G1	0.567532	0.15042	3.77298	86	0.000295681	0.00423825
1/P14735	P14735	sp|P14735|IDE_HUMAN Insulin-degrading enzyme OS=Homo sapiens GN=IDE PE=1 SV=4	G3/G1	0.250055	0.143317	1.74477	86	0.0845972	0.200546
1/P14780	P14780	sp|P14780|MMP9_HUMAN Matrix metalloproteinase-9 OS=Homo sapiens GN=MMP9 PE=1 SV=3	G3/G1	1.00023	0.257683	3.88163	86	0.000202886	0.00321854
1/P14854	P14854	sp|P14854|CX6B1_HUMAN Cytochrome c oxidase subunit 6B1 OS=Homo sapiens GN=COX6B1 PE=1 SV=2	G3/G1	0.217351	0.145962	1.48909	86	0.140121	0.275802
1/P14866	P14866	sp|P14866|HNRPL_HUMAN Heterogeneous nuclear ribonucleoprotein L OS=Homo sapiens GN=HNRNPL PE=1 SV=2	G3/G1	0.191512	0.163783	1.1693	86	0.245511	0.398801
1/P14868	P14868	sp|P14868|SYDC_HUMAN Aspartate--tRNA ligase, cytoplasmic OS=Homo sapiens GN=DARS PE=1 SV=2	G3/G1	0.207467	0.123602	1.67851	86	0.0968785	0.216915
1/P14923	P14923	sp|P14923|PLAK_HUMAN Junction plakoglobin OS=Homo sapiens GN=JUP PE=1 SV=3	G3/G1	-0.220346	0.19974	-1.10316	86	0.273034	0.425498
1/P14927	P14927	sp|P14927|QCR7_HUMAN Cytochrome b-c1 complex subunit 7 OS=Homo sapiens GN=UQCRB PE=1 SV=2	G3/G1	0.210166	0.142859	1.47115	86	0.144901	0.281247
1/P15088	P15088	sp|P15088|CBPA3_HUMAN Mast cell carboxypeptidase A OS=Homo sapiens GN=CPA3 PE=1 SV=2	G3/G1	-0.786496	0.204738	-3.84148	86	0.00023336	0.00352212
1/P15090	P15090	sp|P15090|FABP4_HUMAN Fatty acid-binding protein, adipocyte OS=Homo sapiens GN=FABP4 PE=1 SV=3	G3/G1	-0.828859	0.394588	-2.10057	86	0.038607	0.120441
1/P15104	P15104	sp|P15104|GLNA_HUMAN Glutamine synthetase OS=Homo sapiens GN=GLUL PE=1 SV=4	G3/G1	-0.0995133	0.197369	-0.504199	86	0.615411	0.729028
1/P15121	P15121	sp|P15121|ALDR_HUMAN Aldose reductase OS=Homo sapiens GN=AKR1B1 PE=1 SV=3	G3/G1	0.00550716	0.110288	0.0499342	86	0.960291	0.974593
1/P15144	P15144	sp|P15144|AMPN_HUMAN Aminopeptidase N OS=Homo sapiens GN=ANPEP PE=1 SV=4	G3/G1	-0.29457	0.191327	-1.53961	86	0.127326	0.258377
1/P15153	P15153	sp|P15153|RAC2_HUMAN Ras-related C3 botulinum toxin substrate 2 OS=Homo sapiens GN=RAC2 PE=1 SV=1	G3/G1	0.906826	0.14781	6.13507	86	2.52e-08	5.53e-06
1/P15170	P15170	sp|P15170|ERF3A_HUMAN Eukaryotic peptide chain release factor GTP-binding subunit ERF3A OS=Homo sapiens GN=GSPT1 PE=1 SV=1	G3/G1	0.219231	0.184702	1.18695	86	0.238517	0.391197
1/P15289	P15289	sp|P15289|ARSA_HUMAN Arylsulfatase A OS=Homo sapiens GN=ARSA PE=1 SV=3	G3/G1	0.17613	0.147178	1.19671	86	0.234707	0.387163
1/P15311	P15311	sp|P15311|EZRI_HUMAN Ezrin OS=Homo sapiens GN=EZR PE=1 SV=4	G3/G1	0.0826397	0.160624	0.514492	86	0.608228	0.722816
1/P15374	P15374	sp|P15374|UCHL3_HUMAN Ubiquitin carboxyl-terminal hydrolase isozyme L3 OS=Homo sapiens GN=UCHL3 PE=1 SV=1	G3/G1	-0.0568153	0.130659	-0.434836	86	0.66477	0.766553
1/P15531	P15531	sp|P15531|NDKA_HUMAN Nucleoside diphosphate kinase A OS=Homo sapiens GN=NME1 PE=1 SV=1	G3/G1	0.377516	0.172871	2.1838	86	0.0316999	0.10602
1/P15559	P15559	sp|P15559|NQO1_HUMAN NAD(P)H dehydrogenase [quinone] 1 OS=Homo sapiens GN=NQO1 PE=1 SV=1	G3/G1	0.567263	0.209615	2.70622	86	0.008206	0.0441994
1/P15586	P15586	sp|P15586|GNS_HUMAN N-acetylglucosamine-6-sulfatase OS=Homo sapiens GN=GNS PE=1 SV=3	G3/G1	0.186037	0.149762	1.24222	86	0.217532	0.369122
1/P15735	P15735	sp|P15735|PHKG2_HUMAN Phosphorylase b kinase gamma catalytic chain, liver/testis isoform OS=Homo sapiens GN=PHKG2 PE=1 SV=1	G3/G1	0.0399212	0.108085	0.369349	86	0.712776	0.800852
1/P15848	P15848	sp|P15848|ARSB_HUMAN Arylsulfatase B OS=Homo sapiens GN=ARSB PE=1 SV=1	G3/G1	0.17081	0.201696	0.846867	86	0.39942	0.545061
1/P15880	P15880	sp|P15880|RS2_HUMAN 40S ribosomal protein S2 OS=Homo sapiens GN=RPS2 PE=1 SV=2	G3/G1	0.405101	0.163838	2.47257	86	0.0153832	0.0655414
1/P15924	P15924	sp|P15924|DESP_HUMAN Desmoplakin OS=Homo sapiens GN=DSP PE=1 SV=3	G3/G1	-0.0301263	0.150863	-0.199694	86	0.842192	0.893481
1/P15927	P15927	sp|P15927|RFA2_HUMAN Replication protein A 32 kDa subunit OS=Homo sapiens GN=RPA2 PE=1 SV=1	G3/G1	0.0864926	0.219355	0.394304	86	0.694333	0.78677
1/P15941	P15941	sp|P15941|MUC1_HUMAN Mucin-1 OS=Homo sapiens GN=MUC1 PE=1 SV=3	G3/G1	-0.764097	0.22399	-3.4113	86	0.000987135	0.0100547
1/P16035	P16035	sp|P16035|TIMP2_HUMAN Metalloproteinase inhibitor 2 OS=Homo sapiens GN=TIMP2 PE=1 SV=2	G3/G1	-0.454027	0.230796	-1.96722	86	0.0523813	0.147714
1/P16070	P16070	sp|P16070|CD44_HUMAN CD44 antigen OS=Homo sapiens GN=CD44 PE=1 SV=3	G3/G1	0.379203	0.143838	2.63631	86	0.00994296	0.0502614
1/P16104	P16104	sp|P16104|H2AX_HUMAN Histone H2AX OS=Homo sapiens GN=H2AFX PE=1 SV=2	G3/G1	0.305581	0.251742	1.21386	86	0.228122	0.379458
1/P16144	P16144	sp|P16144|ITB4_HUMAN Integrin beta-4 OS=Homo sapiens GN=ITGB4 PE=1 SV=5	G3/G1	-0.22428	0.13472	-1.66478	86	0.0995957	0.21996
1/P16152	P16152	sp|P16152|CBR1_HUMAN Carbonyl reductase [NADPH] 1 OS=Homo sapiens GN=CBR1 PE=1 SV=3	G3/G1	0.188688	0.151725	1.24362	86	0.21702	0.368756
1/P16219	P16219	sp|P16219|ACADS_HUMAN Short-chain specific acyl-CoA dehydrogenase, mitochondrial OS=Homo sapiens GN=ACADS PE=1 SV=1	G3/G1	-0.411097	0.199232	-2.06341	86	0.0420891	0.127879
1/P16220	P16220	sp|P16220|CREB1_HUMAN Cyclic AMP-responsive element-binding protein 1 OS=Homo sapiens GN=CREB1 PE=1 SV=2	G3/G1	0.0923008	0.163661	0.563977	86	0.574238	0.695052
1/P16278	P16278	sp|P16278|BGAL_HUMAN Beta-galactosidase OS=Homo sapiens GN=GLB1 PE=1 SV=2	G3/G1	0.161019	0.174444	0.923043	86	0.358567	0.50788
1/P16284	P16284	sp|P16284|PECA1_HUMAN Platelet endothelial cell adhesion molecule OS=Homo sapiens GN=PECAM1 PE=1 SV=1	G3/G1	0.278252	0.0971398	2.86445	86	0.00524836	0.0332753
1/P16401	P16401	sp|P16401|H15_HUMAN Histone H1.5 OS=Homo sapiens GN=HIST1H1B PE=1 SV=3	G3/G1	0.605321	0.150892	4.01162	86	0.000128208	0.0023898
1/P16435	P16435	sp|P16435|NCPR_HUMAN NADPH--cytochrome P450 reductase OS=Homo sapiens GN=POR PE=1 SV=2	G3/G1	0.514417	0.156932	3.27796	86	0.00150966	0.0136934
1/P16455	P16455	sp|P16455|MGMT_HUMAN Methylated-DNA--protein-cysteine methyltransferase OS=Homo sapiens GN=MGMT PE=1 SV=1	G3/G1	0.2128	0.13867	1.53458	86	0.128558	0.259776
1/P16615	P16615	sp|P16615|AT2A2_HUMAN Sarcoplasmic/endoplasmic reticulum calcium ATPase 2 OS=Homo sapiens GN=ATP2A2 PE=1 SV=1	G3/G1	0.439072	0.135333	3.24438	86	0.00167724	0.0147471
1/P16930	P16930	sp|P16930|FAAA_HUMAN Fumarylacetoacetase OS=Homo sapiens GN=FAH PE=1 SV=2	G3/G1	-0.475784	0.174335	-2.72913	86	0.00769975	0.0425541
1/P16949	P16949	sp|P16949|STMN1_HUMAN Stathmin OS=Homo sapiens GN=STMN1 PE=1 SV=3	G3/G1	0.834784	0.175789	4.74879	86	8.1e-06	0.00036843
1/P16989	P16989	sp|P16989|YBOX3_HUMAN Y-box-binding protein 3 OS=Homo sapiens GN=YBX3 PE=1 SV=4	G3/G1	0.0870929	0.166286	0.523753	86	0.601798	0.716774
1/P17050	P17050	sp|P17050|NAGAB_HUMAN Alpha-N-acetylgalactosaminidase OS=Homo sapiens GN=NAGA PE=1 SV=2	G3/G1	0.071286	0.173831	0.410087	86	0.682762	0.776728
1/P17096	P17096	sp|P17096|HMGA1_HUMAN High mobility group protein HMG-I/HMG-Y OS=Homo sapiens GN=HMGA1 PE=1 SV=3	G3/G1	0.42439	0.202599	2.09473	86	0.039137	0.121585
1/P17174	P17174	sp|P17174|AATC_HUMAN Aspartate aminotransferase, cytoplasmic OS=Homo sapiens GN=GOT1 PE=1 SV=3	G3/G1	0.126411	0.143021	0.883863	86	0.379234	0.525766
1/P17480	P17480	sp|P17480|UBF1_HUMAN Nucleolar transcription factor 1 OS=Homo sapiens GN=UBTF PE=1 SV=1	G3/G1	0.0155423	0.126056	0.123297	86	0.90216	0.936057
1/P17612	P17612	sp|P17612|KAPCA_HUMAN cAMP-dependent protein kinase catalytic subunit alpha OS=Homo sapiens GN=PRKACA PE=1 SV=2	G3/G1	0.211133	0.122437	1.72442	86	0.0882239	0.205819
1/P17655	P17655	sp|P17655|CAN2_HUMAN Calpain-2 catalytic subunit OS=Homo sapiens GN=CAPN2 PE=1 SV=6	G3/G1	-0.265268	0.15643	-1.69576	86	0.093548	0.21245
1/P17693	P17693	sp|P17693|HLAG_HUMAN HLA class I histocompatibility antigen, alpha chain G OS=Homo sapiens GN=HLA-G PE=1 SV=1	G3/G1	1.17466	0.227146	5.17137	86	1.5e-06	0.000111353
1/P17812	P17812	sp|P17812|PYRG1_HUMAN CTP synthase 1 OS=Homo sapiens GN=CTPS1 PE=1 SV=2	G3/G1	0.633886	0.174672	3.62899	86	0.000482152	0.00601158
1/P17813	P17813	sp|P17813|EGLN_HUMAN Endoglin OS=Homo sapiens GN=ENG PE=1 SV=2	G3/G1	0.241378	0.142923	1.68887	86	0.0948675	0.213954
1/P17844	P17844	sp|P17844|DDX5_HUMAN Probable ATP-dependent RNA helicase DDX5 OS=Homo sapiens GN=DDX5 PE=1 SV=1	G3/G1	0.463661	0.131359	3.52972	86	0.000670801	0.0075436
1/P17858	P17858	sp|P17858|K6PL_HUMAN 6-phosphofructokinase, liver type OS=Homo sapiens GN=PFKL PE=1 SV=6	G3/G1	0.235807	0.136417	1.72858	86	0.0874734	0.205224
1/P17900	P17900	sp|P17900|SAP3_HUMAN Ganglioside GM2 activator OS=Homo sapiens GN=GM2A PE=1 SV=4	G3/G1	0.170267	0.23361	0.728849	86	0.468074	0.606528
1/P17931	P17931	sp|P17931|LEG3_HUMAN Galectin-3 OS=Homo sapiens GN=LGALS3 PE=1 SV=5	G3/G1	-0.133605	0.120327	-1.11035	86	0.269944	0.422127
1/P17936	P17936	sp|P17936|IBP3_HUMAN Insulin-like growth factor-binding protein 3 OS=Homo sapiens GN=IGFBP3 PE=1 SV=2	G3/G1	0.262295	0.160932	1.62985	86	0.10679	0.23079
1/P17980	P17980	sp|P17980|PRS6A_HUMAN 26S protease regulatory subunit 6A OS=Homo sapiens GN=PSMC3 PE=1 SV=3	G3/G1	0.207482	0.123474	1.68038	86	0.096513	0.216617
1/P17987	P17987	sp|P17987|TCPA_HUMAN T-complex protein 1 subunit alpha OS=Homo sapiens GN=TCP1 PE=1 SV=1	G3/G1	0.304631	0.127057	2.39759	86	0.0186675	0.0755043
1/P18077	P18077	sp|P18077|RL35A_HUMAN 60S ribosomal protein L35a OS=Homo sapiens GN=RPL35A PE=1 SV=2	G3/G1	0.460943	0.119101	3.87019	86	0.00021116	0.00327663
1/P18084	P18084	sp|P18084|ITB5_HUMAN Integrin beta-5 OS=Homo sapiens GN=ITGB5 PE=1 SV=1	G3/G1	-0.370796	0.161087	-2.30184	86	0.0237607	0.0888466
1/P18085	P18085	sp|P18085|ARF4_HUMAN ADP-ribosylation factor 4 OS=Homo sapiens GN=ARF4 PE=1 SV=3	G3/G1	0.19056	0.127825	1.49079	86	0.139676	0.275509
1/P18124	P18124	sp|P18124|RL7_HUMAN 60S ribosomal protein L7 OS=Homo sapiens GN=RPL7 PE=1 SV=1	G3/G1	0.361621	0.143034	2.52822	86	0.0132908	0.0601046
1/P18206	P18206	sp|P18206|VINC_HUMAN Vinculin OS=Homo sapiens GN=VCL PE=1 SV=4	G3/G1	-0.252052	0.148277	-1.69987	86	0.092769	0.212119
1/P18428	P18428	sp|P18428|LBP_HUMAN Lipopolysaccharide-binding protein OS=Homo sapiens GN=LBP PE=1 SV=3	G3/G1	0.0109605	0.150181	0.0729823	86	0.94199	0.962564
1/P18440	P18440	sp|P18440|ARY1_HUMAN Arylamine N-acetyltransferase 1 OS=Homo sapiens GN=NAT1 PE=1 SV=2	G3/G1	-2.00346	0.250295	-8.00441	86	5.18e-12	1.36e-08
1/P18621	P18621	sp|P18621|RL17_HUMAN 60S ribosomal protein L17 OS=Homo sapiens GN=RPL17 PE=1 SV=3	G3/G1	0.379353	0.143994	2.63451	86	0.00999181	0.0502692
1/P18669	P18669	sp|P18669|PGAM1_HUMAN Phosphoglycerate mutase 1 OS=Homo sapiens GN=PGAM1 PE=1 SV=2	G3/G1	0.152974	0.140818	1.08632	86	0.280373	0.433688
1/P18754	P18754	sp|P18754|RCC1_HUMAN Regulator of chromosome condensation OS=Homo sapiens GN=RCC1 PE=1 SV=1	G3/G1	0.203928	0.152556	1.33674	86	0.184833	0.329889
1/P18827	P18827	sp|P18827|SDC1_HUMAN Syndecan-1 OS=Homo sapiens GN=SDC1 PE=1 SV=3	G3/G1	-0.00546029	0.22333	-0.0244494	86	0.980551	0.986904
1/P18859	P18859	sp|P18859|ATP5J_HUMAN ATP synthase-coupling factor 6, mitochondrial OS=Homo sapiens GN=ATP5J PE=1 SV=1	G3/G1	0.0977572	0.125528	0.778768	86	0.438254	0.58258
1/P18887	P18887	sp|P18887|XRCC1_HUMAN DNA repair protein XRCC1 OS=Homo sapiens GN=XRCC1 PE=1 SV=2	G3/G1	0.0227345	0.185031	0.122869	86	0.902497	0.936146
1/P19012	P19012	sp|P19012|K1C15_HUMAN Keratin, type I cytoskeletal 15 OS=Homo sapiens GN=KRT15 PE=1 SV=3	G3/G1	-0.575329	0.376088	-1.52977	86	0.129743	0.260885
1/P19338	P19338	sp|P19338|NUCL_HUMAN Nucleolin OS=Homo sapiens GN=NCL PE=1 SV=3	G3/G1	0.544259	0.151204	3.59949	86	0.000532182	0.00638846
1/P19367	P19367	sp|P19367|HXK1_HUMAN Hexokinase-1 OS=Homo sapiens GN=HK1 PE=1 SV=3	G3/G1	0.141822	0.129317	1.0967	86	0.275833	0.428461
1/P19387	P19387	sp|P19387|RPB3_HUMAN DNA-directed RNA polymerase II subunit RPB3 OS=Homo sapiens GN=POLR2C PE=1 SV=2	G3/G1	0.221869	0.194038	1.14343	86	0.256034	0.409645
1/P19404	P19404	sp|P19404|NDUV2_HUMAN NADH dehydrogenase [ubiquinone] flavoprotein 2, mitochondrial OS=Homo sapiens GN=NDUFV2 PE=1 SV=2	G3/G1	0.0158395	0.153727	0.103037	86	0.918173	0.946874
1/P19474	P19474	sp|P19474|RO52_HUMAN E3 ubiquitin-protein ligase TRIM21 OS=Homo sapiens GN=TRIM21 PE=1 SV=1	G3/G1	0.354833	0.170289	2.08371	86	0.0401545	0.123308
1/P19525	P19525	sp|P19525|E2AK2_HUMAN Interferon-induced, double-stranded RNA-activated protein kinase OS=Homo sapiens GN=EIF2AK2 PE=1 SV=2	G3/G1	0.494354	0.130857	3.77783	86	0.000290795	0.00420555
1/P19623	P19623	sp|P19623|SPEE_HUMAN Spermidine synthase OS=Homo sapiens GN=SRM PE=1 SV=1	G3/G1	0.379145	0.151061	2.50987	86	0.0139506	0.0616936
1/P19652	P19652	sp|P19652|A1AG2_HUMAN Alpha-1-acid glycoprotein 2 OS=Homo sapiens GN=ORM2 PE=1 SV=2	G3/G1	-0.137373	0.152444	-0.901137	86	0.370032	0.51724
1/P19784	P19784	sp|P19784|CSK22_HUMAN Casein kinase II subunit alpha' OS=Homo sapiens GN=CSNK2A2 PE=1 SV=1	G3/G1	4.51e-05	0.119539	0.000376888	86	0.9997	0.9997
1/P19823	P19823	sp|P19823|ITIH2_HUMAN Inter-alpha-trypsin inhibitor heavy chain H2 OS=Homo sapiens GN=ITIH2 PE=1 SV=2	G3/G1	-0.13583	0.162063	-0.83813	86	0.404281	0.549179
1/P19827	P19827	sp|P19827|ITIH1_HUMAN Inter-alpha-trypsin inhibitor heavy chain H1 OS=Homo sapiens GN=ITIH1 PE=1 SV=3	G3/G1	-0.221612	0.141801	-1.56283	86	0.121765	0.251184
1/P19838	P19838	sp|P19838|NFKB1_HUMAN Nuclear factor NF-kappa-B p105 subunit OS=Homo sapiens GN=NFKB1 PE=1 SV=2	G3/G1	-0.0459086	0.189223	-0.242616	86	0.80888	0.870778
1/P19971	P19971	sp|P19971|TYPH_HUMAN Thymidine phosphorylase OS=Homo sapiens GN=TYMP PE=1 SV=2	G3/G1	0.811011	0.196759	4.12186	86	8.63e-05	0.00174788
1/P20020	P20020	sp|P20020|AT2B1_HUMAN Plasma membrane calcium-transporting ATPase 1 OS=Homo sapiens GN=ATP2B1 PE=1 SV=3	G3/G1	0.173905	0.135091	1.28731	86	0.201438	0.351245
1/P20036	P20036	sp|P20036|DPA1_HUMAN HLA class II histocompatibility antigen, DP alpha 1 chain OS=Homo sapiens GN=HLA-DPA1 PE=1 SV=1	G3/G1	0.178956	0.187803	0.952888	86	0.343317	0.495121
1/P20042	P20042	sp|P20042|IF2B_HUMAN Eukaryotic translation initiation factor 2 subunit 2 OS=Homo sapiens GN=EIF2S2 PE=1 SV=2	G3/G1	0.326293	0.121401	2.68774	86	0.00863598	0.045345
1/P20073	P20073	sp|P20073|ANXA7_HUMAN Annexin A7 OS=Homo sapiens GN=ANXA7 PE=1 SV=3	G3/G1	-0.0900509	0.145636	-0.618327	86	0.537994	0.666769
1/P20290	P20290	sp|P20290|BTF3_HUMAN Transcription factor BTF3 OS=Homo sapiens GN=BTF3 PE=1 SV=1	G3/G1	0.160469	0.202371	0.792944	86	0.429993	0.574313
1/P20292	P20292	sp|P20292|AL5AP_HUMAN Arachidonate 5-lipoxygenase-activating protein OS=Homo sapiens GN=ALOX5AP PE=1 SV=2	G3/G1	0.226926	0.203923	1.1128	86	0.268894	0.421192
1/P20339	P20339	sp|P20339|RAB5A_HUMAN Ras-related protein Rab-5A OS=Homo sapiens GN=RAB5A PE=1 SV=2	G3/G1	0.0882194	0.165631	0.532625	86	0.595667	0.712658
1/P20340	P20340	sp|P20340|RAB6A_HUMAN Ras-related protein Rab-6A OS=Homo sapiens GN=RAB6A PE=1 SV=3	G3/G1	0.306554	0.136105	2.25233	86	0.0268482	0.0959994
1/P20591	P20591	sp|P20591|MX1_HUMAN Interferon-induced GTP-binding protein Mx1 OS=Homo sapiens GN=MX1 PE=1 SV=4	G3/G1	1.28208	0.196299	6.53126	86	4.38e-09	1.09e-06
1/P20618	P20618	sp|P20618|PSB1_HUMAN Proteasome subunit beta type-1 OS=Homo sapiens GN=PSMB1 PE=1 SV=2	G3/G1	0.207953	0.120878	1.72035	86	0.0889658	0.206802
1/P20645	P20645	sp|P20645|MPRD_HUMAN Cation-dependent mannose-6-phosphate receptor OS=Homo sapiens GN=M6PR PE=1 SV=1	G3/G1	0.25368	0.136604	1.85705	86	0.066728	0.171206
1/P20674	P20674	sp|P20674|COX5A_HUMAN Cytochrome c oxidase subunit 5A, mitochondrial OS=Homo sapiens GN=COX5A PE=1 SV=2	G3/G1	0.249285	0.175738	1.4185	86	0.159658	0.298948
1/P20700	P20700	sp|P20700|LMNB1_HUMAN Lamin-B1 OS=Homo sapiens GN=LMNB1 PE=1 SV=2	G3/G1	0.296477	0.133611	2.21895	86	0.029123	0.100808
1/P20702	P20702	sp|P20702|ITAX_HUMAN Integrin alpha-X OS=Homo sapiens GN=ITGAX PE=1 SV=3	G3/G1	0.309418	0.110769	2.79337	86	0.00642877	0.0381024
1/P20774	P20774	sp|P20774|MIME_HUMAN Mimecan OS=Homo sapiens GN=OGN PE=1 SV=1	G3/G1	-1.33378	0.273904	-4.86954	86	5.04e-06	0.000274428
1/P20810	P20810	sp|P20810|ICAL_HUMAN Calpastatin OS=Homo sapiens GN=CAST PE=1 SV=4	G3/G1	-0.118375	0.130292	-0.908536	86	0.366134	0.514686
1/P20908	P20908	sp|P20908|CO5A1_HUMAN Collagen alpha-1(V) chain OS=Homo sapiens GN=COL5A1 PE=1 SV=3	G3/G1	-0.616839	0.169932	-3.62991	86	0.000480672	0.00601158
1/P20933	P20933	sp|P20933|ASPG_HUMAN N(4)-(beta-N-acetylglucosaminyl)-L-asparaginase OS=Homo sapiens GN=AGA PE=1 SV=2	G3/G1	-0.00499237	0.1211	-0.0412252	86	0.967212	0.977437
1/P20962	P20962	sp|P20962|PTMS_HUMAN Parathymosin OS=Homo sapiens GN=PTMS PE=1 SV=2	G3/G1	-0.089147	0.259867	-0.343048	86	0.7324	0.815527
1/P21266	P21266	sp|P21266|GSTM3_HUMAN Glutathione S-transferase Mu 3 OS=Homo sapiens GN=GSTM3 PE=1 SV=3	G3/G1	-0.860079	0.221359	-3.88546	86	0.000200189	0.00318933
1/P21281	P21281	sp|P21281|VATB2_HUMAN V-type proton ATPase subunit B, brain isoform OS=Homo sapiens GN=ATP6V1B2 PE=1 SV=3	G3/G1	0.26475	0.111576	2.37283	86	0.019882	0.0787437
1/P21283	P21283	sp|P21283|VATC1_HUMAN V-type proton ATPase subunit C 1 OS=Homo sapiens GN=ATP6V1C1 PE=1 SV=4	G3/G1	0.265403	0.151478	1.75209	86	0.0833225	0.198864
1/P21291	P21291	sp|P21291|CSRP1_HUMAN Cysteine and glycine-rich protein 1 OS=Homo sapiens GN=CSRP1 PE=1 SV=3	G3/G1	-0.16694	0.132671	-1.2583	86	0.211687	0.363004
1/P21333	P21333	sp|P21333|FLNA_HUMAN Filamin-A OS=Homo sapiens GN=FLNA PE=1 SV=4	G3/G1	-0.0928395	0.175298	-0.52961	86	0.597747	0.713774
1/P21399	P21399	sp|P21399|ACOC_HUMAN Cytoplasmic aconitate hydratase OS=Homo sapiens GN=ACO1 PE=1 SV=3	G3/G1	-0.0943065	0.12112	-0.778619	86	0.438341	0.58258
1/P21589	P21589	sp|P21589|5NTD_HUMAN 5'-nucleotidase OS=Homo sapiens GN=NT5E PE=1 SV=1	G3/G1	0.2378	0.160938	1.47759	86	0.143171	0.278862
1/P21741	P21741	sp|P21741|MK_HUMAN Midkine OS=Homo sapiens GN=MDK PE=1 SV=1	G3/G1	0.227931	0.180063	1.26584	86	0.208988	0.359533
1/P21796	P21796	sp|P21796|VDAC1_HUMAN Voltage-dependent anion-selective channel protein 1 OS=Homo sapiens GN=VDAC1 PE=1 SV=2	G3/G1	0.381992	0.141454	2.70046	86	0.00833782	0.044545
1/P21810	P21810	sp|P21810|PGS1_HUMAN Biglycan OS=Homo sapiens GN=BGN PE=1 SV=2	G3/G1	-0.961739	0.186783	-5.14895	86	1.64e-06	0.000113999
1/P21912	P21912	sp|P21912|SDHB_HUMAN Succinate dehydrogenase [ubiquinone] iron-sulfur subunit, mitochondrial OS=Homo sapiens GN=SDHB PE=1 SV=3	G3/G1	0.150449	0.148683	1.01188	86	0.314435	0.465534
1/P21926	P21926	sp|P21926|CD9_HUMAN CD9 antigen OS=Homo sapiens GN=CD9 PE=1 SV=4	G3/G1	0.010795	0.230372	0.046859	86	0.962734	0.975019
1/P21964	P21964	sp|P21964|COMT_HUMAN Catechol O-methyltransferase OS=Homo sapiens GN=COMT PE=1 SV=2	G3/G1	0.590492	0.179297	3.29337	86	0.00143814	0.0132053
1/P21980	P21980	sp|P21980|TGM2_HUMAN Protein-glutamine gamma-glutamyltransferase 2 OS=Homo sapiens GN=TGM2 PE=1 SV=2	G3/G1	0.315558	0.165007	1.91239	86	0.0591544	0.159803
1/P22033	P22033	sp|P22033|MUTA_HUMAN Methylmalonyl-CoA mutase, mitochondrial OS=Homo sapiens GN=MUT PE=1 SV=4	G3/G1	0.339144	0.132355	2.56238	86	0.0121369	0.0571979
1/P22059	P22059	sp|P22059|OSBP1_HUMAN Oxysterol-binding protein 1 OS=Homo sapiens GN=OSBP PE=1 SV=1	G3/G1	0.11296	0.111113	1.01662	86	0.312184	0.46349
1/P22061	P22061	sp|P22061|PIMT_HUMAN Protein-L-isoaspartate(D-aspartate) O-methyltransferase OS=Homo sapiens GN=PCMT1 PE=1 SV=4	G3/G1	0.245158	0.194671	1.25934	86	0.211314	0.36297
1/P22087	P22087	sp|P22087|FBRL_HUMAN rRNA 2'-O-methyltransferase fibrillarin OS=Homo sapiens GN=FBL PE=1 SV=2	G3/G1	0.291062	0.150582	1.93291	86	0.0565384	0.154754
1/P22102	P22102	sp|P22102|PUR2_HUMAN Trifunctional purine biosynthetic protein adenosine-3 OS=Homo sapiens GN=GART PE=1 SV=1	G3/G1	0.283724	0.139317	2.03653	86	0.044773	0.13243
1/P22105	P22105	sp|P22105|TENX_HUMAN Tenascin-X OS=Homo sapiens GN=TNXB PE=1 SV=3	G3/G1	-0.518654	0.207682	-2.49735	86	0.0144174	0.0630845
1/P22234	P22234	sp|P22234|PUR6_HUMAN Multifunctional protein ADE2 OS=Homo sapiens GN=PAICS PE=1 SV=3	G3/G1	0.379295	0.149922	2.52995	86	0.0132301	0.0600656
1/P22303	P22303	sp|P22303|ACES_HUMAN Acetylcholinesterase OS=Homo sapiens GN=ACHE PE=1 SV=1	G3/G1	-0.89658	0.216361	-4.14392	86	7.96e-05	0.00164021
1/P22307	P22307	sp|P22307|NLTP_HUMAN Non-specific lipid-transfer protein OS=Homo sapiens GN=SCP2 PE=1 SV=2	G3/G1	0.361949	0.124838	2.89935	86	0.0047449	0.0310336
1/P22314	P22314	sp|P22314|UBA1_HUMAN Ubiquitin-like modifier-activating enzyme 1 OS=Homo sapiens GN=UBA1 PE=1 SV=3	G3/G1	0.141465	0.15512	0.911973	86	0.364332	0.512732
1/P22352	P22352	sp|P22352|GPX3_HUMAN Glutathione peroxidase 3 OS=Homo sapiens GN=GPX3 PE=1 SV=2	G3/G1	-0.479028	0.11902	-4.02476	86	0.000122335	0.00231504
1/P22392	P22392	sp|P22392|NDKB_HUMAN Nucleoside diphosphate kinase B OS=Homo sapiens GN=NME2 PE=1 SV=1	G3/G1	0.496436	0.182078	2.72651	86	0.00775629	0.0426976
1/P22413	P22413	sp|P22413|ENPP1_HUMAN Ectonucleotide pyrophosphatase/phosphodiesterase family member 1 OS=Homo sapiens GN=ENPP1 PE=1 SV=2	G3/G1	-0.071548	0.189589	-0.377386	86	0.706817	0.796317
1/P22570	P22570	sp|P22570|ADRO_HUMAN NADPH:adrenodoxin oxidoreductase, mitochondrial OS=Homo sapiens GN=FDXR PE=1 SV=3	G3/G1	-0.0593831	0.218339	-0.271976	86	0.786292	0.853266
1/P22626	P22626	sp|P22626|ROA2_HUMAN Heterogeneous nuclear ribonucleoproteins A2/B1 OS=Homo sapiens GN=HNRNPA2B1 PE=1 SV=2	G3/G1	0.216603	0.135164	1.60252	86	0.112708	0.23969
1/P22676	P22676	sp|P22676|CALB2_HUMAN Calretinin OS=Homo sapiens GN=CALB2 PE=1 SV=2	G3/G1	0.129119	0.158949	0.812331	86	0.418845	0.562702
1/P22695	P22695	sp|P22695|QCR2_HUMAN Cytochrome b-c1 complex subunit 2, mitochondrial OS=Homo sapiens GN=UQCRC2 PE=1 SV=3	G3/G1	0.154208	0.138752	1.11139	86	0.269499	0.421786
1/P22830	P22830	sp|P22830|HEMH_HUMAN Ferrochelatase, mitochondrial OS=Homo sapiens GN=FECH PE=1 SV=2	G3/G1	0.106102	0.147974	0.717032	86	0.475297	0.611338
1/P23141	P23141	sp|P23141|EST1_HUMAN Liver carboxylesterase 1 OS=Homo sapiens GN=CES1 PE=1 SV=2	G3/G1	0.168034	0.152128	1.10456	86	0.272432	0.425213
1/P23142	P23142	sp|P23142|FBLN1_HUMAN Fibulin-1 OS=Homo sapiens GN=FBLN1 PE=1 SV=4	G3/G1	-0.836175	0.187311	-4.46409	86	2.43e-05	0.000735398
1/P23193	P23193	sp|P23193|TCEA1_HUMAN Transcription elongation factor A protein 1 OS=Homo sapiens GN=TCEA1 PE=1 SV=2	G3/G1	0.217639	0.150368	1.44738	86	0.151425	0.290238
1/P23246	P23246	sp|P23246|SFPQ_HUMAN Splicing factor, proline- and glutamine-rich OS=Homo sapiens GN=SFPQ PE=1 SV=2	G3/G1	0.300146	0.13758	2.18161	86	0.0318664	0.106259
1/P23284	P23284	sp|P23284|PPIB_HUMAN Peptidyl-prolyl cis-trans isomerase B OS=Homo sapiens GN=PPIB PE=1 SV=2	G3/G1	0.301729	0.176063	1.71375	86	0.0901762	0.208935
1/P23368	P23368	sp|P23368|MAOM_HUMAN NAD-dependent malic enzyme, mitochondrial OS=Homo sapiens GN=ME2 PE=1 SV=1	G3/G1	0.41788	0.133643	3.12683	86	0.002411	0.0191094
1/P23381	P23381	sp|P23381|SYWC_HUMAN Tryptophan--tRNA ligase, cytoplasmic OS=Homo sapiens GN=WARS PE=1 SV=2	G3/G1	1.00632	0.199372	5.04744	86	2.47e-06	0.000156231
1/P23396	P23396	sp|P23396|RS3_HUMAN 40S ribosomal protein S3 OS=Homo sapiens GN=RPS3 PE=1 SV=2	G3/G1	0.260686	0.15089	1.72765	86	0.0876407	0.205442
1/P23434	P23434	sp|P23434|GCSH_HUMAN Glycine cleavage system H protein, mitochondrial OS=Homo sapiens GN=GCSH PE=1 SV=2	G3/G1	0.504493	0.161639	3.12111	86	0.00245341	0.0193368
1/P23443	P23443	sp|P23443|KS6B1_HUMAN Ribosomal protein S6 kinase beta-1 OS=Homo sapiens GN=RPS6KB1 PE=1 SV=2	G3/G1	0.101098	0.144317	0.700526	86	0.48549	0.619831
1/P23526	P23526	sp|P23526|SAHH_HUMAN Adenosylhomocysteinase OS=Homo sapiens GN=AHCY PE=1 SV=4	G3/G1	0.281455	0.154564	1.82096	86	0.0720907	0.180979
1/P23528	P23528	sp|P23528|COF1_HUMAN Cofilin-1 OS=Homo sapiens GN=CFL1 PE=1 SV=3	G3/G1	0.452236	0.141558	3.1947	86	0.0019573	0.0165023
1/P23588	P23588	sp|P23588|IF4B_HUMAN Eukaryotic translation initiation factor 4B OS=Homo sapiens GN=EIF4B PE=1 SV=2	G3/G1	0.107369	0.184226	0.582814	86	0.561543	0.684954
1/P23786	P23786	sp|P23786|CPT2_HUMAN Carnitine O-palmitoyltransferase 2, mitochondrial OS=Homo sapiens GN=CPT2 PE=1 SV=2	G3/G1	0.0450387	0.116986	0.384993	86	0.701193	0.792136
1/P23919	P23919	sp|P23919|KTHY_HUMAN Thymidylate kinase OS=Homo sapiens GN=DTYMK PE=1 SV=4	G3/G1	0.128313	0.153124	0.837968	86	0.404372	0.549179
1/P23921	P23921	sp|P23921|RIR1_HUMAN Ribonucleoside-diphosphate reductase large subunit OS=Homo sapiens GN=RRM1 PE=1 SV=1	G3/G1	0.440513	0.214122	2.0573	86	0.0426868	0.128647
1/P23946	P23946	sp|P23946|CMA1_HUMAN Chymase OS=Homo sapiens GN=CMA1 PE=1 SV=1	G3/G1	-1.02302	0.236535	-4.32504	86	4.09e-05	0.00107224
1/P24534	P24534	sp|P24534|EF1B_HUMAN Elongation factor 1-beta OS=Homo sapiens GN=EEF1B2 PE=1 SV=3	G3/G1	0.41632	0.1605	2.5939	86	0.0111531	0.0542097
1/P24539	P24539	sp|P24539|AT5F1_HUMAN ATP synthase F(0) complex subunit B1, mitochondrial OS=Homo sapiens GN=ATP5F1 PE=1 SV=2	G3/G1	0.198903	0.138054	1.44077	86	0.153281	0.292166
1/P24557	P24557	sp|P24557|THAS_HUMAN Thromboxane-A synthase OS=Homo sapiens GN=TBXAS1 PE=1 SV=3	G3/G1	0.241827	0.19643	1.23111	86	0.221637	0.373017
1/P24666	P24666	sp|P24666|PPAC_HUMAN Low molecular weight phosphotyrosine protein phosphatase OS=Homo sapiens GN=ACP1 PE=1 SV=3	G3/G1	0.0423694	0.195084	0.217185	86	0.828579	0.884577
1/P24752	P24752	sp|P24752|THIL_HUMAN Acetyl-CoA acetyltransferase, mitochondrial OS=Homo sapiens GN=ACAT1 PE=1 SV=1	G3/G1	-0.0579445	0.134496	-0.430828	86	0.667672	0.767998
1/P24821	P24821	sp|P24821|TENA_HUMAN Tenascin OS=Homo sapiens GN=TNC PE=1 SV=3	G3/G1	0.115507	0.250957	0.460267	86	0.646487	0.752921
1/P24844	P24844	sp|P24844|MYL9_HUMAN Myosin regulatory light polypeptide 9 OS=Homo sapiens GN=MYL9 PE=1 SV=4	G3/G1	-0.172436	0.169968	-1.01452	86	0.313181	0.464046
1/P24941	P24941	sp|P24941|CDK2_HUMAN Cyclin-dependent kinase 2 OS=Homo sapiens GN=CDK2 PE=1 SV=2	G3/G1	0.372712	0.153961	2.42082	86	0.0175887	0.0720637
1/P25067	P25067	sp|P25067|CO8A2_HUMAN Collagen alpha-2(VIII) chain OS=Homo sapiens GN=COL8A2 PE=1 SV=2	G3/G1	0.334792	0.116759	2.86738	86	0.00520421	0.0331048
1/P25098	P25098	sp|P25098|ARBK1_HUMAN Beta-adrenergic receptor kinase 1 OS=Homo sapiens GN=ADRBK1 PE=1 SV=2	G3/G1	0.315588	0.165437	1.90761	86	0.0597795	0.160905
1/P25205	P25205	sp|P25205|MCM3_HUMAN DNA replication licensing factor MCM3 OS=Homo sapiens GN=MCM3 PE=1 SV=3	G3/G1	1.16357	0.190127	6.11997	86	2.69e-08	5.58e-06
1/P25311	P25311	sp|P25311|ZA2G_HUMAN Zinc-alpha-2-glycoprotein OS=Homo sapiens GN=AZGP1 PE=1 SV=2	G3/G1	-0.792951	0.250241	-3.16875	86	0.00212045	0.0174225
1/P25325	P25325	sp|P25325|THTM_HUMAN 3-mercaptopyruvate sulfurtransferase OS=Homo sapiens GN=MPST PE=1 SV=3	G3/G1	0.161716	0.128486	1.25863	86	0.21157	0.36297
1/P25398	P25398	sp|P25398|RS12_HUMAN 40S ribosomal protein S12 OS=Homo sapiens GN=RPS12 PE=1 SV=3	G3/G1	0.349564	0.138541	2.52318	86	0.0134694	0.0603531
1/P25490	P25490	sp|P25490|TYY1_HUMAN Transcriptional repressor protein YY1 OS=Homo sapiens GN=YY1 PE=1 SV=2	G3/G1	0.160913	0.202603	0.79423	86	0.429248	0.573972
1/P25685	P25685	sp|P25685|DNJB1_HUMAN DnaJ homolog subfamily B member 1 OS=Homo sapiens GN=DNAJB1 PE=1 SV=4	G3/G1	0.0821572	0.141622	0.580114	86	0.563354	0.686343
1/P25705	P25705	sp|P25705|ATPA_HUMAN ATP synthase subunit alpha, mitochondrial OS=Homo sapiens GN=ATP5A1 PE=1 SV=1	G3/G1	0.146714	0.123161	1.19124	86	0.236839	0.389301
1/P25786	P25786	sp|P25786|PSA1_HUMAN Proteasome subunit alpha type-1 OS=Homo sapiens GN=PSMA1 PE=1 SV=1	G3/G1	0.206151	0.137609	1.49809	86	0.137771	0.273343
1/P25787	P25787	sp|P25787|PSA2_HUMAN Proteasome subunit alpha type-2 OS=Homo sapiens GN=PSMA2 PE=1 SV=2	G3/G1	0.258556	0.138202	1.87085	86	0.0647669	0.169083
1/P25788	P25788	sp|P25788|PSA3_HUMAN Proteasome subunit alpha type-3 OS=Homo sapiens GN=PSMA3 PE=1 SV=2	G3/G1	0.211096	0.117049	1.80348	86	0.0748147	0.184708
1/P25789	P25789	sp|P25789|PSA4_HUMAN Proteasome subunit alpha type-4 OS=Homo sapiens GN=PSMA4 PE=1 SV=1	G3/G1	0.126508	0.123384	1.02532	86	0.308088	0.459307
1/P25815	P25815	sp|P25815|S100P_HUMAN Protein S100-P OS=Homo sapiens GN=S100P PE=1 SV=2	G3/G1	0.90553	0.318394	2.84405	86	0.00556493	0.0346924
1/P26038	P26038	sp|P26038|MOES_HUMAN Moesin OS=Homo sapiens GN=MSN PE=1 SV=3	G3/G1	0.304776	0.164583	1.85181	86	0.0674846	0.172199
1/P26196	P26196	sp|P26196|DDX6_HUMAN Probable ATP-dependent RNA helicase DDX6 OS=Homo sapiens GN=DDX6 PE=1 SV=2	G3/G1	0.291627	0.125612	2.32166	86	0.022616	0.0858578
1/P26368	P26368	sp|P26368|U2AF2_HUMAN Splicing factor U2AF 65 kDa subunit OS=Homo sapiens GN=U2AF2 PE=1 SV=4	G3/G1	0.313019	0.143098	2.18745	86	0.0314232	0.105442
1/P26373	P26373	sp|P26373|RL13_HUMAN 60S ribosomal protein L13 OS=Homo sapiens GN=RPL13 PE=1 SV=4	G3/G1	0.40928	0.149547	2.73679	86	0.00753712	0.0422532
1/P26440	P26440	sp|P26440|IVD_HUMAN Isovaleryl-CoA dehydrogenase, mitochondrial OS=Homo sapiens GN=IVD PE=1 SV=1	G3/G1	-0.158697	0.14907	-1.06458	86	0.290046	0.442608
1/P26447	P26447	sp|P26447|S10A4_HUMAN Protein S100-A4 OS=Homo sapiens GN=S100A4 PE=1 SV=1	G3/G1	0.0791442	0.108311	0.73071	86	0.466942	0.605645
1/P26583	P26583	sp|P26583|HMGB2_HUMAN High mobility group protein B2 OS=Homo sapiens GN=HMGB2 PE=1 SV=2	G3/G1	0.495254	0.156858	3.15733	86	0.00219618	0.0178374
1/P26599	P26599	sp|P26599|PTBP1_HUMAN Polypyrimidine tract-binding protein 1 OS=Homo sapiens GN=PTBP1 PE=1 SV=1	G3/G1	0.164165	0.168856	0.972217	86	0.333669	0.484204
1/P26639	P26639	sp|P26639|SYTC_HUMAN Threonine--tRNA ligase, cytoplasmic OS=Homo sapiens GN=TARS PE=1 SV=3	G3/G1	0.355876	0.155662	2.28622	86	0.0246992	0.0912574
1/P26640	P26640	sp|P26640|SYVC_HUMAN Valine--tRNA ligase OS=Homo sapiens GN=VARS PE=1 SV=4	G3/G1	0.334079	0.151795	2.20085	86	0.0304259	0.103492
1/P26641	P26641	sp|P26641|EF1G_HUMAN Elongation factor 1-gamma OS=Homo sapiens GN=EEF1G PE=1 SV=3	G3/G1	0.769901	0.153507	5.01542	86	2.81e-06	0.000174778
1/P26885	P26885	sp|P26885|FKBP2_HUMAN Peptidyl-prolyl cis-trans isomerase FKBP2 OS=Homo sapiens GN=FKBP2 PE=1 SV=2	G3/G1	0.283917	0.162385	1.74842	86	0.0839596	0.199491
1/P27105	P27105	sp|P27105|STOM_HUMAN Erythrocyte band 7 integral membrane protein OS=Homo sapiens GN=STOM PE=1 SV=3	G3/G1	-0.121987	0.150241	-0.811942	86	0.419067	0.562702
1/P27144	P27144	sp|P27144|KAD4_HUMAN Adenylate kinase 4, mitochondrial OS=Homo sapiens GN=AK4 PE=1 SV=1	G3/G1	0.316847	0.206557	1.53394	86	0.128714	0.259939
1/P27169	P27169	sp|P27169|PON1_HUMAN Serum paraoxonase/arylesterase 1 OS=Homo sapiens GN=PON1 PE=1 SV=3	G3/G1	-0.0256445	0.178817	-0.143412	86	0.8863	0.925196
1/P27338	P27338	sp|P27338|AOFB_HUMAN Amine oxidase [flavin-containing] B OS=Homo sapiens GN=MAOB PE=1 SV=3	G3/G1	-0.769734	0.221338	-3.47765	86	0.000795831	0.00859959
1/P27348	P27348	sp|P27348|1433T_HUMAN 14-3-3 protein theta OS=Homo sapiens GN=YWHAQ PE=1 SV=1	G3/G1	0.336171	0.186022	1.80716	86	0.0742342	0.183762
1/P27361	P27361	sp|P27361|MK03_HUMAN Mitogen-activated protein kinase 3 OS=Homo sapiens GN=MAPK3 PE=1 SV=4	G3/G1	-0.20074	0.148441	-1.35232	86	0.179819	0.323379
1/P27449	P27449	sp|P27449|VATL_HUMAN V-type proton ATPase 16 kDa proteolipid subunit OS=Homo sapiens GN=ATP6V0C PE=1 SV=1	G3/G1	0.137654	0.138281	0.995468	86	0.322302	0.472851
1/P27635	P27635	sp|P27635|RL10_HUMAN 60S ribosomal protein L10 OS=Homo sapiens GN=RPL10 PE=1 SV=4	G3/G1	0.225674	0.176766	1.27668	86	0.205152	0.355393
1/P27694	P27694	sp|P27694|RFA1_HUMAN Replication protein A 70 kDa DNA-binding subunit OS=Homo sapiens GN=RPA1 PE=1 SV=2	G3/G1	0.132422	0.133058	0.99522	86	0.322421	0.472851
1/P27695	P27695	sp|P27695|APEX1_HUMAN DNA-(apurinic or apyrimidinic site) lyase OS=Homo sapiens GN=APEX1 PE=1 SV=2	G3/G1	0.117061	0.180013	0.650293	86	0.517236	0.647936
1/P27708	P27708	sp|P27708|PYR1_HUMAN CAD protein OS=Homo sapiens GN=CAD PE=1 SV=3	G3/G1	0.277555	0.15351	1.80806	86	0.0740927	0.183762
1/P27797	P27797	sp|P27797|CALR_HUMAN Calreticulin OS=Homo sapiens GN=CALR PE=1 SV=1	G3/G1	0.539504	0.158757	3.39831	86	0.00102933	0.0103712
1/P27816	P27816	sp|P27816|MAP4_HUMAN Microtubule-associated protein 4 OS=Homo sapiens GN=MAP4 PE=1 SV=3	G3/G1	-0.0730591	0.135052	-0.54097	86	0.589927	0.708339
1/P27824	P27824	sp|P27824|CALX_HUMAN Calnexin OS=Homo sapiens GN=CANX PE=1 SV=2	G3/G1	0.426851	0.134715	3.16855	86	0.00212173	0.0174225
1/P28062	P28062	sp|P28062|PSB8_HUMAN Proteasome subunit beta type-8 OS=Homo sapiens GN=PSMB8 PE=1 SV=3	G3/G1	0.245633	0.120814	2.03315	86	0.045121	0.132659
1/P28065	P28065	sp|P28065|PSB9_HUMAN Proteasome subunit beta type-9 OS=Homo sapiens GN=PSMB9 PE=1 SV=2	G3/G1	0.592352	0.154033	3.84563	86	0.000230015	0.00349998
1/P28066	P28066	sp|P28066|PSA5_HUMAN Proteasome subunit alpha type-5 OS=Homo sapiens GN=PSMA5 PE=1 SV=3	G3/G1	0.232838	0.136859	1.7013	86	0.0924994	0.211687
1/P28070	P28070	sp|P28070|PSB4_HUMAN Proteasome subunit beta type-4 OS=Homo sapiens GN=PSMB4 PE=1 SV=4	G3/G1	0.165894	0.150349	1.10339	86	0.272934	0.425498
1/P28072	P28072	sp|P28072|PSB6_HUMAN Proteasome subunit beta type-6 OS=Homo sapiens GN=PSMB6 PE=1 SV=4	G3/G1	-0.144981	0.138229	-1.04885	86	0.297188	0.449459
1/P28074	P28074	sp|P28074|PSB5_HUMAN Proteasome subunit beta type-5 OS=Homo sapiens GN=PSMB5 PE=1 SV=3	G3/G1	-0.0284904	0.140193	-0.203223	86	0.839441	0.891831
1/P28161	P28161	sp|P28161|GSTM2_HUMAN Glutathione S-transferase Mu 2 OS=Homo sapiens GN=GSTM2 PE=1 SV=2	G3/G1	-0.364913	0.169714	-2.15016	86	0.0343493	0.111158
1/P28288	P28288	sp|P28288|ABCD3_HUMAN ATP-binding cassette sub-family D member 3 OS=Homo sapiens GN=ABCD3 PE=1 SV=1	G3/G1	0.0106536	0.252295	0.0422267	86	0.966416	0.977163
1/P28300	P28300	sp|P28300|LYOX_HUMAN Protein-lysine 6-oxidase OS=Homo sapiens GN=LOX PE=1 SV=2	G3/G1	-0.336744	0.283172	-1.18918	86	0.23764	0.390317
1/P28331	P28331	sp|P28331|NDUS1_HUMAN NADH-ubiquinone oxidoreductase 75 kDa subunit, mitochondrial OS=Homo sapiens GN=NDUFS1 PE=1 SV=3	G3/G1	0.118994	0.131363	0.905839	86	0.367552	0.515513
1/P28340	P28340	sp|P28340|DPOD1_HUMAN DNA polymerase delta catalytic subunit OS=Homo sapiens GN=POLD1 PE=1 SV=2	G3/G1	0.658644	0.226854	2.90338	86	0.0046897	0.0308891
1/P28482	P28482	sp|P28482|MK01_HUMAN Mitogen-activated protein kinase 1 OS=Homo sapiens GN=MAPK1 PE=1 SV=3	G3/G1	0.250943	0.100956	2.48566	86	0.0148663	0.0643532
1/P28676	P28676	sp|P28676|GRAN_HUMAN Grancalcin OS=Homo sapiens GN=GCA PE=1 SV=2	G3/G1	0.280918	0.179174	1.56785	86	0.120588	0.249426
1/P28838	P28838	sp|P28838|AMPL_HUMAN Cytosol aminopeptidase OS=Homo sapiens GN=LAP3 PE=1 SV=3	G3/G1	0.693677	0.164798	4.20926	86	6.27e-05	0.00139215
1/P29144	P29144	sp|P29144|TPP2_HUMAN Tripeptidyl-peptidase 2 OS=Homo sapiens GN=TPP2 PE=1 SV=4	G3/G1	0.0591418	0.140379	0.4213	86	0.674587	0.773369
1/P29218	P29218	sp|P29218|IMPA1_HUMAN Inositol monophosphatase 1 OS=Homo sapiens GN=IMPA1 PE=1 SV=1	G3/G1	0.284042	0.20306	1.39881	86	0.165466	0.305981
1/P29350	P29350	sp|P29350|PTN6_HUMAN Tyrosine-protein phosphatase non-receptor type 6 OS=Homo sapiens GN=PTPN6 PE=1 SV=1	G3/G1	0.358431	0.137653	2.60388	86	0.0108568	0.0532556
1/P29353	P29353	sp|P29353|SHC1_HUMAN SHC-transforming protein 1 OS=Homo sapiens GN=SHC1 PE=1 SV=4	G3/G1	-0.0534787	0.142305	-0.375803	86	0.707989	0.797156
1/P29373	P29373	sp|P29373|RABP2_HUMAN Cellular retinoic acid-binding protein 2 OS=Homo sapiens GN=CRABP2 PE=1 SV=2	G3/G1	0.0761912	0.21941	0.347255	86	0.729248	0.81372
1/P29401	P29401	sp|P29401|TKT_HUMAN Transketolase OS=Homo sapiens GN=TKT PE=1 SV=3	G3/G1	0.149651	0.140523	1.06495	86	0.289877	0.442532
1/P29466	P29466	sp|P29466|CASP1_HUMAN Caspase-1 OS=Homo sapiens GN=CASP1 PE=1 SV=1	G3/G1	0.557435	0.16778	3.32241	86	0.00131189	0.0121963
1/P29590	P29590	sp|P29590|PML_HUMAN Protein PML OS=Homo sapiens GN=PML PE=1 SV=3	G3/G1	0.267824	0.131103	2.04285	86	0.044129	0.131425
1/P29622	P29622	sp|P29622|KAIN_HUMAN Kallistatin OS=Homo sapiens GN=SERPINA4 PE=1 SV=3	G3/G1	-0.369015	0.152007	-2.42761	86	0.0172842	0.0712783
1/P29692	P29692	sp|P29692|EF1D_HUMAN Elongation factor 1-delta OS=Homo sapiens GN=EEF1D PE=1 SV=5	G3/G1	0.706765	0.170977	4.13368	86	8.26e-05	0.00168367
1/P29966	P29966	sp|P29966|MARCS_HUMAN Myristoylated alanine-rich C-kinase substrate OS=Homo sapiens GN=MARCKS PE=1 SV=4	G3/G1	0.268305	0.190634	1.40744	86	0.162902	0.303043
1/P29992	P29992	sp|P29992|GNA11_HUMAN Guanine nucleotide-binding protein subunit alpha-11 OS=Homo sapiens GN=GNA11 PE=1 SV=2	G3/G1	-0.283539	0.129758	-2.18514	86	0.031598	0.105861
1/P30038	P30038	sp|P30038|AL4A1_HUMAN Delta-1-pyrroline-5-carboxylate dehydrogenase, mitochondrial OS=Homo sapiens GN=ALDH4A1 PE=1 SV=3	G3/G1	0.102732	0.165744	0.619825	86	0.537012	0.665995
1/P30040	P30040	sp|P30040|ERP29_HUMAN Endoplasmic reticulum resident protein 29 OS=Homo sapiens GN=ERP29 PE=1 SV=4	G3/G1	0.528372	0.191382	2.76083	86	0.0070464	0.0405176
1/P30041	P30041	sp|P30041|PRDX6_HUMAN Peroxiredoxin-6 OS=Homo sapiens GN=PRDX6 PE=1 SV=3	G3/G1	0.00315953	0.164119	0.0192514	86	0.984685	0.98911
1/P30042	P30042	sp|P30042|ES1_HUMAN ES1 protein homolog, mitochondrial OS=Homo sapiens GN=C21orf33 PE=1 SV=3	G3/G1	0.139317	0.128275	1.08608	86	0.280478	0.433688
1/P30043	P30043	sp|P30043|BLVRB_HUMAN Flavin reductase (NADPH) OS=Homo sapiens GN=BLVRB PE=1 SV=3	G3/G1	-0.168934	0.148768	-1.13556	86	0.259297	0.413102
1/P30044	P30044	sp|P30044|PRDX5_HUMAN Peroxiredoxin-5, mitochondrial OS=Homo sapiens GN=PRDX5 PE=1 SV=4	G3/G1	0.135973	0.138343	0.982873	86	0.328427	0.478281
1/P30046	P30046	sp|P30046|DOPD_HUMAN D-dopachrome decarboxylase OS=Homo sapiens GN=DDT PE=1 SV=3	G3/G1	0.150523	0.237235	0.634492	86	0.527444	0.65719
1/P30048	P30048	sp|P30048|PRDX3_HUMAN Thioredoxin-dependent peroxide reductase, mitochondrial OS=Homo sapiens GN=PRDX3 PE=1 SV=3	G3/G1	-0.0214241	0.163661	-0.130905	86	0.896156	0.931383
1/P30049	P30049	sp|P30049|ATPD_HUMAN ATP synthase subunit delta, mitochondrial OS=Homo sapiens GN=ATP5D PE=1 SV=2	G3/G1	0.254531	0.160122	1.5896	86	0.115594	0.242643
1/P30050	P30050	sp|P30050|RL12_HUMAN 60S ribosomal protein L12 OS=Homo sapiens GN=RPL12 PE=1 SV=1	G3/G1	0.432004	0.148848	2.90231	86	0.00470422	0.0309301
1/P30084	P30084	sp|P30084|ECHM_HUMAN Enoyl-CoA hydratase, mitochondrial OS=Homo sapiens GN=ECHS1 PE=1 SV=4	G3/G1	0.0932038	0.204847	0.454993	86	0.650261	0.75504
1/P30085	P30085	sp|P30085|KCY_HUMAN UMP-CMP kinase OS=Homo sapiens GN=CMPK1 PE=1 SV=3	G3/G1	0.138077	0.146963	0.939541	86	0.350084	0.501302
1/P30086	P30086	sp|P30086|PEBP1_HUMAN Phosphatidylethanolamine-binding protein 1 OS=Homo sapiens GN=PEBP1 PE=1 SV=3	G3/G1	-0.220077	0.137777	-1.59734	86	0.113858	0.241221
1/P30101	P30101	sp|P30101|PDIA3_HUMAN Protein disulfide-isomerase A3 OS=Homo sapiens GN=PDIA3 PE=1 SV=4	G3/G1	0.427894	0.135762	3.1518	86	0.00223379	0.0180642
1/P30153	P30153	sp|P30153|2AAA_HUMAN Serine/threonine-protein phosphatase 2A 65 kDa regulatory subunit A alpha isoform OS=Homo sapiens GN=PPP2R1A PE=1 SV=4	G3/G1	-0.00424594	0.137532	-0.0308725	86	0.975443	0.983356
1/P30273	P30273	sp|P30273|FCERG_HUMAN High affinity immunoglobulin epsilon receptor subunit gamma OS=Homo sapiens GN=FCER1G PE=1 SV=1	G3/G1	0.385318	0.207641	1.85569	86	0.0669225	0.171587
1/P30405	P30405	sp|P30405|PPIF_HUMAN Peptidyl-prolyl cis-trans isomerase F, mitochondrial OS=Homo sapiens GN=PPIF PE=1 SV=1	G3/G1	0.392474	0.16853	2.32881	86	0.0222149	0.0848635
1/P30419	P30419	sp|P30419|NMT1_HUMAN Glycylpeptide N-tetradecanoyltransferase 1 OS=Homo sapiens GN=NMT1 PE=1 SV=2	G3/G1	0.337392	0.155741	2.16638	86	0.0330492	0.108649
1/P30519	P30519	sp|P30519|HMOX2_HUMAN Heme oxygenase 2 OS=Homo sapiens GN=HMOX2 PE=1 SV=2	G3/G1	0.276985	0.155457	1.78175	86	0.0783201	0.19071
1/P30520	P30520	sp|P30520|PURA2_HUMAN Adenylosuccinate synthetase isozyme 2 OS=Homo sapiens GN=ADSS PE=1 SV=3	G3/G1	0.271482	0.153056	1.77374	86	0.0796459	0.192805
1/P30566	P30566	sp|P30566|PUR8_HUMAN Adenylosuccinate lyase OS=Homo sapiens GN=ADSL PE=1 SV=2	G3/G1	0.212253	0.182819	1.161	86	0.248853	0.401961
1/P30622	P30622	sp|P30622|CLIP1_HUMAN CAP-Gly domain-containing linker protein 1 OS=Homo sapiens GN=CLIP1 PE=1 SV=2	G3/G1	0.349949	0.104698	3.34245	86	0.00123092	0.0116174
1/P30626	P30626	sp|P30626|SORCN_HUMAN Sorcin OS=Homo sapiens GN=SRI PE=1 SV=1	G3/G1	-0.0366921	0.117959	-0.311057	86	0.75651	0.83379
1/P30740	P30740	sp|P30740|ILEU_HUMAN Leukocyte elastase inhibitor OS=Homo sapiens GN=SERPINB1 PE=1 SV=1	G3/G1	-0.0294027	0.140004	-0.210014	86	0.834154	0.888747
1/P30837	P30837	sp|P30837|AL1B1_HUMAN Aldehyde dehydrogenase X, mitochondrial OS=Homo sapiens GN=ALDH1B1 PE=1 SV=3	G3/G1	-0.0171876	0.158831	-0.108213	86	0.914079	0.944219
1/P30876	P30876	sp|P30876|RPB2_HUMAN DNA-directed RNA polymerase II subunit RPB2 OS=Homo sapiens GN=POLR2B PE=1 SV=1	G3/G1	0.201532	0.168555	1.19565	86	0.235122	0.387675
1/P31040	P31040	sp|P31040|SDHA_HUMAN Succinate dehydrogenase [ubiquinone] flavoprotein subunit, mitochondrial OS=Homo sapiens GN=SDHA PE=1 SV=2	G3/G1	0.239652	0.133712	1.79231	86	0.0766007	0.188121
1/P31146	P31146	sp|P31146|COR1A_HUMAN Coronin-1A OS=Homo sapiens GN=CORO1A PE=1 SV=4	G3/G1	0.66459	0.153423	4.33175	86	3.99e-05	0.00105475
1/P31150	P31150	sp|P31150|GDIA_HUMAN Rab GDP dissociation inhibitor alpha OS=Homo sapiens GN=GDI1 PE=1 SV=2	G3/G1	0.152737	0.163916	0.931803	86	0.354047	0.504351
1/P31153	P31153	sp|P31153|METK2_HUMAN S-adenosylmethionine synthase isoform type-2 OS=Homo sapiens GN=MAT2A PE=1 SV=1	G3/G1	0.0623362	0.113351	0.549941	86	0.583786	0.702729
1/P31323	P31323	sp|P31323|KAP3_HUMAN cAMP-dependent protein kinase type II-beta regulatory subunit OS=Homo sapiens GN=PRKAR2B PE=1 SV=3	G3/G1	-0.173132	0.20438	-0.847111	86	0.399285	0.545061
1/P31483	P31483	sp|P31483|TIA1_HUMAN Nucleolysin TIA-1 isoform p40 OS=Homo sapiens GN=TIA1 PE=1 SV=3	G3/G1	0.387872	0.258883	1.49825	86	0.137729	0.273343
1/P31689	P31689	sp|P31689|DNJA1_HUMAN DnaJ homolog subfamily A member 1 OS=Homo sapiens GN=DNAJA1 PE=1 SV=2	G3/G1	0.611532	0.168677	3.62546	86	0.00048791	0.0060631
1/P31930	P31930	sp|P31930|QCR1_HUMAN Cytochrome b-c1 complex subunit 1, mitochondrial OS=Homo sapiens GN=UQCRC1 PE=1 SV=3	G3/G1	0.23917	0.151415	1.57956	86	0.117878	0.245648
1/P31937	P31937	sp|P31937|3HIDH_HUMAN 3-hydroxyisobutyrate dehydrogenase, mitochondrial OS=Homo sapiens GN=HIBADH PE=1 SV=2	G3/G1	-0.0238558	0.155775	-0.153143	86	0.878644	0.919334
1/P31939	P31939	sp|P31939|PUR9_HUMAN Bifunctional purine biosynthesis protein PURH OS=Homo sapiens GN=ATIC PE=1 SV=3	G3/G1	0.0326461	0.139516	0.233995	86	0.815545	0.875425
1/P31942	P31942	sp|P31942|HNRH3_HUMAN Heterogeneous nuclear ribonucleoprotein H3 OS=Homo sapiens GN=HNRNPH3 PE=1 SV=2	G3/G1	0.318152	0.14728	2.16019	86	0.0335405	0.109491
1/P31943	P31943	sp|P31943|HNRH1_HUMAN Heterogeneous nuclear ribonucleoprotein H OS=Homo sapiens GN=HNRNPH1 PE=1 SV=4	G3/G1	0.54128	0.161625	3.34899	86	0.00120553	0.0114942
1/P31946	P31946	sp|P31946|1433B_HUMAN 14-3-3 protein beta/alpha OS=Homo sapiens GN=YWHAB PE=1 SV=3	G3/G1	0.113322	0.155618	0.728208	86	0.468465	0.606823
1/P31947	P31947	sp|P31947|1433S_HUMAN 14-3-3 protein sigma OS=Homo sapiens GN=SFN PE=1 SV=1	G3/G1	0.0230552	0.262815	0.087724	86	0.9303	0.954101
1/P31948	P31948	sp|P31948|STIP1_HUMAN Stress-induced-phosphoprotein 1 OS=Homo sapiens GN=STIP1 PE=1 SV=1	G3/G1	0.502319	0.149554	3.35878	86	0.00116845	0.0112267
1/P31949	P31949	sp|P31949|S10AB_HUMAN Protein S100-A11 OS=Homo sapiens GN=S100A11 PE=1 SV=2	G3/G1	-0.00166443	0.215086	-0.00773843	86	0.993844	0.995981
1/P32119	P32119	sp|P32119|PRDX2_HUMAN Peroxiredoxin-2 OS=Homo sapiens GN=PRDX2 PE=1 SV=5	G3/G1	-0.155241	0.146133	-1.06233	86	0.29106	0.443429
1/P32322	P32322	sp|P32322|P5CR1_HUMAN Pyrroline-5-carboxylate reductase 1, mitochondrial OS=Homo sapiens GN=PYCR1 PE=1 SV=2	G3/G1	1.05461	0.20108	5.24471	86	1.11e-06	9.05e-05
1/P32455	P32455	sp|P32455|GBP1_HUMAN Interferon-induced guanylate-binding protein 1 OS=Homo sapiens GN=GBP1 PE=1 SV=2	G3/G1	1.08527	0.184542	5.88089	86	7.6e-08	1.18e-05
1/P32942	P32942	sp|P32942|ICAM3_HUMAN Intercellular adhesion molecule 3 OS=Homo sapiens GN=ICAM3 PE=1 SV=2	G3/G1	0.806435	0.182108	4.42834	86	2.78e-05	0.000812145
1/P32969	P32969	sp|P32969|RL9_HUMAN 60S ribosomal protein L9 OS=Homo sapiens GN=RPL9 PE=1 SV=1	G3/G1	0.346209	0.160756	2.15363	86	0.0340677	0.110633
1/P33121	P33121	sp|P33121|ACSL1_HUMAN Long-chain-fatty-acid--CoA ligase 1 OS=Homo sapiens GN=ACSL1 PE=1 SV=1	G3/G1	0.263906	0.155722	1.69473	86	0.0937446	0.21245
1/P33176	P33176	sp|P33176|KINH_HUMAN Kinesin-1 heavy chain OS=Homo sapiens GN=KIF5B PE=1 SV=1	G3/G1	0.180807	0.134839	1.34091	86	0.183482	0.328234
1/P33240	P33240	sp|P33240|CSTF2_HUMAN Cleavage stimulation factor subunit 2 OS=Homo sapiens GN=CSTF2 PE=1 SV=1	G3/G1	0.280329	0.169604	1.65285	86	0.102008	0.223172
1/P33241	P33241	sp|P33241|LSP1_HUMAN Lymphocyte-specific protein 1 OS=Homo sapiens GN=LSP1 PE=1 SV=1	G3/G1	0.559774	0.155542	3.59886	86	0.000533303	0.00638846
1/P33316	P33316	sp|P33316|DUT_HUMAN Deoxyuridine 5'-triphosphate nucleotidohydrolase, mitochondrial OS=Homo sapiens GN=DUT PE=1 SV=4	G3/G1	0.259839	0.1322	1.9655	86	0.052583	0.147947
1/P33991	P33991	sp|P33991|MCM4_HUMAN DNA replication licensing factor MCM4 OS=Homo sapiens GN=MCM4 PE=1 SV=5	G3/G1	0.617526	0.186392	3.31305	86	0.00135138	0.0125011
1/P33992	P33992	sp|P33992|MCM5_HUMAN DNA replication licensing factor MCM5 OS=Homo sapiens GN=MCM5 PE=1 SV=5	G3/G1	0.694353	0.139234	4.98696	86	3.15e-06	0.000192728
1/P33993	P33993	sp|P33993|MCM7_HUMAN DNA replication licensing factor MCM7 OS=Homo sapiens GN=MCM7 PE=1 SV=4	G3/G1	0.911766	0.16618	5.48661	86	4.06e-07	4.54e-05
1/P34896	P34896	sp|P34896|GLYC_HUMAN Serine hydroxymethyltransferase, cytosolic OS=Homo sapiens GN=SHMT1 PE=1 SV=1	G3/G1	0.0418392	0.109902	0.380697	86	0.704367	0.794999
1/P34897	P34897	sp|P34897|GLYM_HUMAN Serine hydroxymethyltransferase, mitochondrial OS=Homo sapiens GN=SHMT2 PE=1 SV=3	G3/G1	0.865558	0.146945	5.89034	86	7.3e-08	1.18e-05
1/P34913	P34913	sp|P34913|HYES_HUMAN Bifunctional epoxide hydrolase 2 OS=Homo sapiens GN=EPHX2 PE=1 SV=2	G3/G1	-1.12598	0.380271	-2.96099	86	0.00396286	0.0276658
1/P34932	P34932	sp|P34932|HSP74_HUMAN Heat shock 70 kDa protein 4 OS=Homo sapiens GN=HSPA4 PE=1 SV=4	G3/G1	0.0654118	0.147704	0.442857	86	0.658981	0.761761
1/P34949	P34949	sp|P34949|MPI_HUMAN Mannose-6-phosphate isomerase OS=Homo sapiens GN=MPI PE=1 SV=2	G3/G1	-0.176494	0.20325	-0.868359	86	0.387615	0.533811
1/P35080	P35080	sp|P35080|PROF2_HUMAN Profilin-2 OS=Homo sapiens GN=PFN2 PE=1 SV=3	G3/G1	0.21586	0.169212	1.27568	86	0.205502	0.355835
1/P35221	P35221	sp|P35221|CTNA1_HUMAN Catenin alpha-1 OS=Homo sapiens GN=CTNNA1 PE=1 SV=1	G3/G1	-0.0115804	0.144965	-0.0798843	86	0.936515	0.95942
1/P35222	P35222	sp|P35222|CTNB1_HUMAN Catenin beta-1 OS=Homo sapiens GN=CTNNB1 PE=1 SV=1	G3/G1	-0.144133	0.163495	-0.881576	86	0.380464	0.526811
1/P35232	P35232	sp|P35232|PHB_HUMAN Prohibitin OS=Homo sapiens GN=PHB PE=1 SV=1	G3/G1	0.335934	0.15421	2.17841	86	0.0321116	0.10684
1/P35237	P35237	sp|P35237|SPB6_HUMAN Serpin B6 OS=Homo sapiens GN=SERPINB6 PE=1 SV=3	G3/G1	-0.255048	0.131538	-1.93896	86	0.0557848	0.153307
1/P35241	P35241	sp|P35241|RADI_HUMAN Radixin OS=Homo sapiens GN=RDX PE=1 SV=1	G3/G1	0.0564344	0.122824	0.459475	86	0.647053	0.75311
1/P35244	P35244	sp|P35244|RFA3_HUMAN Replication protein A 14 kDa subunit OS=Homo sapiens GN=RPA3 PE=1 SV=1	G3/G1	0.169713	0.182481	0.93003	86	0.354959	0.505071
1/P35268	P35268	sp|P35268|RL22_HUMAN 60S ribosomal protein L22 OS=Homo sapiens GN=RPL22 PE=1 SV=2	G3/G1	0.378614	0.19426	1.94901	86	0.0545537	0.150726
1/P35270	P35270	sp|P35270|SPRE_HUMAN Sepiapterin reductase OS=Homo sapiens GN=SPR PE=1 SV=1	G3/G1	-0.416914	0.228333	-1.8259	86	0.0713359	0.179568
1/P35442	P35442	sp|P35442|TSP2_HUMAN Thrombospondin-2 OS=Homo sapiens GN=THBS2 PE=1 SV=2	G3/G1	-0.387817	0.259536	-1.49427	86	0.138766	0.274294
1/P35475	P35475	sp|P35475|IDUA_HUMAN Alpha-L-iduronidase OS=Homo sapiens GN=IDUA PE=1 SV=2	G3/G1	0.00534933	0.154826	0.0345507	86	0.972518	0.981067
1/P35527	P35527	sp|P35527|K1C9_HUMAN Keratin, type I cytoskeletal 9 OS=Homo sapiens GN=KRT9 PE=1 SV=3	G3/G1	-0.0850208	0.156796	-0.542237	86	0.589058	0.707705
1/P35542	P35542	sp|P35542|SAA4_HUMAN Serum amyloid A-4 protein OS=Homo sapiens GN=SAA4 PE=1 SV=2	G3/G1	0.0693324	0.116483	0.595214	86	0.553264	0.678923
1/P35555	P35555	sp|P35555|FBN1_HUMAN Fibrillin-1 OS=Homo sapiens GN=FBN1 PE=1 SV=3	G3/G1	-0.511469	0.158759	-3.22166	86	0.00180029	0.0155359
1/P35556	P35556	sp|P35556|FBN2_HUMAN Fibrillin-2 OS=Homo sapiens GN=FBN2 PE=1 SV=3	G3/G1	-0.344384	0.160249	-2.14905	86	0.0344404	0.11126
1/P35573	P35573	sp|P35573|GDE_HUMAN Glycogen debranching enzyme OS=Homo sapiens GN=AGL PE=1 SV=3	G3/G1	-0.0999219	0.209622	-0.476676	86	0.634802	0.744036
1/P35579	P35579	sp|P35579|MYH9_HUMAN Myosin-9 OS=Homo sapiens GN=MYH9 PE=1 SV=4	G3/G1	0.147859	0.151047	0.978894	86	0.330378	0.480738
1/P35580	P35580	sp|P35580|MYH10_HUMAN Myosin-10 OS=Homo sapiens GN=MYH10 PE=1 SV=3	G3/G1	-0.17361	0.124433	-1.39521	86	0.166546	0.307
1/P35606	P35606	sp|P35606|COPB2_HUMAN Coatomer subunit beta' OS=Homo sapiens GN=COPB2 PE=1 SV=2	G3/G1	0.194764	0.131997	1.47552	86	0.143724	0.279785
1/P35611	P35611	sp|P35611|ADDA_HUMAN Alpha-adducin OS=Homo sapiens GN=ADD1 PE=1 SV=2	G3/G1	-0.187257	0.119083	-1.57248	86	0.119511	0.247933
1/P35613	P35613	sp|P35613|BASI_HUMAN Basigin OS=Homo sapiens GN=BSG PE=1 SV=2	G3/G1	0.418943	0.142552	2.93887	86	0.00422867	0.028726
1/P35637	P35637	sp|P35637|FUS_HUMAN RNA-binding protein FUS OS=Homo sapiens GN=FUS PE=1 SV=1	G3/G1	0.140335	0.150151	0.934623	86	0.3526	0.50295
1/P35658	P35658	sp|P35658|NU214_HUMAN Nuclear pore complex protein Nup214 OS=Homo sapiens GN=NUP214 PE=1 SV=2	G3/G1	0.167915	0.16242	1.03383	86	0.304113	0.455528
1/P35659	P35659	sp|P35659|DEK_HUMAN Protein DEK OS=Homo sapiens GN=DEK PE=1 SV=1	G3/G1	0.294185	0.163485	1.79946	86	0.0754534	0.186162
1/P35749	P35749	sp|P35749|MYH11_HUMAN Myosin-11 OS=Homo sapiens GN=MYH11 PE=1 SV=3	G3/G1	-0.387091	0.156148	-2.479	86	0.015127	0.0650446
1/P35754	P35754	sp|P35754|GLRX1_HUMAN Glutaredoxin-1 OS=Homo sapiens GN=GLRX PE=1 SV=2	G3/G1	0.0686562	0.225143	0.304944	86	0.761145	0.836998
1/P35813	P35813	sp|P35813|PPM1A_HUMAN Protein phosphatase 1A OS=Homo sapiens GN=PPM1A PE=1 SV=1	G3/G1	0.0857753	0.120674	0.710803	86	0.47913	0.614024
1/P35858	P35858	sp|P35858|ALS_HUMAN Insulin-like growth factor-binding protein complex acid labile subunit OS=Homo sapiens GN=IGFALS PE=1 SV=1	G3/G1	-0.000423304	0.197242	-0.00214611	86	0.998293	0.99856
1/P35908	P35908	sp|P35908|K22E_HUMAN Keratin, type II cytoskeletal 2 epidermal OS=Homo sapiens GN=KRT2 PE=1 SV=2	G3/G1	-0.244917	0.153732	-1.59315	86	0.114796	0.242333
1/P35914	P35914	sp|P35914|HMGCL_HUMAN Hydroxymethylglutaryl-CoA lyase, mitochondrial OS=Homo sapiens GN=HMGCL PE=1 SV=2	G3/G1	-0.0322246	0.168622	-0.191106	86	0.848893	0.897525
1/P35998	P35998	sp|P35998|PRS7_HUMAN 26S protease regulatory subunit 7 OS=Homo sapiens GN=PSMC2 PE=1 SV=3	G3/G1	0.225653	0.103901	2.17181	86	0.032623	0.10771
1/P36269	P36269	sp|P36269|GGT5_HUMAN Gamma-glutamyltransferase 5 OS=Homo sapiens GN=GGT5 PE=1 SV=2	G3/G1	-0.0563595	0.18208	-0.309531	86	0.757666	0.834686
1/P36405	P36405	sp|P36405|ARL3_HUMAN ADP-ribosylation factor-like protein 3 OS=Homo sapiens GN=ARL3 PE=1 SV=2	G3/G1	-0.176576	0.18683	-0.945118	86	0.347246	0.498857
1/P36542	P36542	sp|P36542|ATPG_HUMAN ATP synthase subunit gamma, mitochondrial OS=Homo sapiens GN=ATP5C1 PE=1 SV=1	G3/G1	0.156278	0.128992	1.21153	86	0.229009	0.380458
1/P36543	P36543	sp|P36543|VATE1_HUMAN V-type proton ATPase subunit E 1 OS=Homo sapiens GN=ATP6V1E1 PE=1 SV=1	G3/G1	0.254327	0.12578	2.022	86	0.0462841	0.134592
1/P36578	P36578	sp|P36578|RL4_HUMAN 60S ribosomal protein L4 OS=Homo sapiens GN=RPL4 PE=1 SV=5	G3/G1	0.374101	0.140334	2.6658	86	0.00917331	0.0471698
1/P36776	P36776	sp|P36776|LONM_HUMAN Lon protease homolog, mitochondrial OS=Homo sapiens GN=LONP1 PE=1 SV=2	G3/G1	0.342904	0.140242	2.44509	86	0.0165217	0.0687422
1/P36871	P36871	sp|P36871|PGM1_HUMAN Phosphoglucomutase-1 OS=Homo sapiens GN=PGM1 PE=1 SV=3	G3/G1	-0.0557436	0.112372	-0.496065	86	0.621114	0.733454
1/P36915	P36915	sp|P36915|GNL1_HUMAN Guanine nucleotide-binding protein-like 1 OS=Homo sapiens GN=GNL1 PE=1 SV=2	G3/G1	0.0366621	0.150609	0.243427	86	0.808255	0.870608
1/P36952	P36952	sp|P36952|SPB5_HUMAN Serpin B5 OS=Homo sapiens GN=SERPINB5 PE=1 SV=2	G3/G1	0.213846	0.162212	1.31831	86	0.1909	0.337446
1/P36955	P36955	sp|P36955|PEDF_HUMAN Pigment epithelium-derived factor OS=Homo sapiens GN=SERPINF1 PE=1 SV=4	G3/G1	-0.413192	0.122195	-3.38141	86	0.00108678	0.0106619
1/P36957	P36957	sp|P36957|ODO2_HUMAN Dihydrolipoyllysine-residue succinyltransferase component of 2-oxoglutarate dehydrogenase complex, mitochondrial OS=Homo sapiens GN=DLST PE=1 SV=4	G3/G1	0.059395	0.123986	0.479047	86	0.633121	0.742926
1/P36969	P36969	sp|P36969|GPX4_HUMAN Phospholipid hydroperoxide glutathione peroxidase, mitochondrial OS=Homo sapiens GN=GPX4 PE=1 SV=3	G3/G1	-0.0760205	0.109005	-0.697404	86	0.487431	0.621671
1/P37108	P37108	sp|P37108|SRP14_HUMAN Signal recognition particle 14 kDa protein OS=Homo sapiens GN=SRP14 PE=1 SV=2	G3/G1	0.150074	0.162737	0.92219	86	0.35901	0.508313
1/P37198	P37198	sp|P37198|NUP62_HUMAN Nuclear pore glycoprotein p62 OS=Homo sapiens GN=NUP62 PE=1 SV=3	G3/G1	0.0838249	0.137508	0.609601	86	0.543733	0.671147
1/P37235	P37235	sp|P37235|HPCL1_HUMAN Hippocalcin-like protein 1 OS=Homo sapiens GN=HPCAL1 PE=1 SV=3	G3/G1	0.528846	0.138064	3.83044	86	0.000242474	0.00363029
1/P37802	P37802	sp|P37802|TAGL2_HUMAN Transgelin-2 OS=Homo sapiens GN=TAGLN2 PE=1 SV=3	G3/G1	0.0774987	0.185884	0.41692	86	0.677776	0.774601
1/P37837	P37837	sp|P37837|TALDO_HUMAN Transaldolase OS=Homo sapiens GN=TALDO1 PE=1 SV=2	G3/G1	0.222463	0.152335	1.46035	86	0.147836	0.285562
1/P37840	P37840	sp|P37840|SYUA_HUMAN Alpha-synuclein OS=Homo sapiens GN=SNCA PE=1 SV=1	G3/G1	-0.38648	0.172368	-2.24218	86	0.0275229	0.097164
1/P38117	P38117	sp|P38117|ETFB_HUMAN Electron transfer flavoprotein subunit beta OS=Homo sapiens GN=ETFB PE=1 SV=3	G3/G1	0.380685	0.133469	2.85222	86	0.00543606	0.0340599
1/P38159	P38159	sp|P38159|RBMX_HUMAN RNA-binding motif protein, X chromosome OS=Homo sapiens GN=RBMX PE=1 SV=3	G3/G1	0.229062	0.137792	1.66238	86	0.100078	0.220633
1/P38432	P38432	sp|P38432|COIL_HUMAN Coilin OS=Homo sapiens GN=COIL PE=1 SV=1	G3/G1	0.0286399	0.130219	0.219936	86	0.826442	0.882801
1/P38435	P38435	sp|P38435|VKGC_HUMAN Vitamin K-dependent gamma-carboxylase OS=Homo sapiens GN=GGCX PE=1 SV=2	G3/G1	0.39352	0.15268	2.57742	86	0.011658	0.0556478
1/P38606	P38606	sp|P38606|VATA_HUMAN V-type proton ATPase catalytic subunit A OS=Homo sapiens GN=ATP6V1A PE=1 SV=2	G3/G1	0.401191	0.181564	2.20964	86	0.029787	0.102158
1/P38646	P38646	sp|P38646|GRP75_HUMAN Stress-70 protein, mitochondrial OS=Homo sapiens GN=HSPA9 PE=1 SV=2	G3/G1	0.677108	0.185042	3.65922	86	0.000435547	0.00560099
1/P38919	P38919	sp|P38919|IF4A3_HUMAN Eukaryotic initiation factor 4A-III OS=Homo sapiens GN=EIF4A3 PE=1 SV=4	G3/G1	0.231047	0.124207	1.86017	86	0.0662791	0.170652
1/P39019	P39019	sp|P39019|RS19_HUMAN 40S ribosomal protein S19 OS=Homo sapiens GN=RPS19 PE=1 SV=2	G3/G1	0.387456	0.138974	2.78798	86	0.00652754	0.0384434
1/P39023	P39023	sp|P39023|RL3_HUMAN 60S ribosomal protein L3 OS=Homo sapiens GN=RPL3 PE=1 SV=2	G3/G1	0.339999	0.131627	2.58305	86	0.0114831	0.0553088
1/P39059	P39059	sp|P39059|COFA1_HUMAN Collagen alpha-1(XV) chain OS=Homo sapiens GN=COL15A1 PE=1 SV=2	G3/G1	-0.211079	0.215501	-0.97948	86	0.33009	0.480506
1/P39060	P39060	sp|P39060|COIA1_HUMAN Collagen alpha-1(XVIII) chain OS=Homo sapiens GN=COL18A1 PE=1 SV=5	G3/G1	-0.251982	0.168315	-1.49709	86	0.138032	0.273378
1/P39210	P39210	sp|P39210|MPV17_HUMAN Protein Mpv17 OS=Homo sapiens GN=MPV17 PE=1 SV=1	G3/G1	0.114719	0.280568	0.408881	86	0.683643	0.777493
1/P39656	P39656	sp|P39656|OST48_HUMAN Dolichyl-diphosphooligosaccharide--protein glycosyltransferase 48 kDa subunit OS=Homo sapiens GN=DDOST PE=1 SV=4	G3/G1	0.492043	0.141308	3.48205	86	0.000784448	0.00852601
1/P39687	P39687	sp|P39687|AN32A_HUMAN Acidic leucine-rich nuclear phosphoprotein 32 family member A OS=Homo sapiens GN=ANP32A PE=1 SV=1	G3/G1	-0.0309009	0.196596	-0.157179	86	0.875472	0.917302
1/P39748	P39748	sp|P39748|FEN1_HUMAN Flap endonuclease 1 OS=Homo sapiens GN=FEN1 PE=1 SV=1	G3/G1	0.449866	0.15037	2.99172	86	0.00361908	0.0261608
1/P40121	P40121	sp|P40121|CAPG_HUMAN Macrophage-capping protein OS=Homo sapiens GN=CAPG PE=1 SV=2	G3/G1	0.220518	0.188854	1.16766	86	0.246169	0.399063
1/P40123	P40123	sp|P40123|CAP2_HUMAN Adenylyl cyclase-associated protein 2 OS=Homo sapiens GN=CAP2 PE=1 SV=1	G3/G1	-0.302315	0.1469	-2.05796	86	0.0426216	0.128647
1/P40222	P40222	sp|P40222|TXLNA_HUMAN Alpha-taxilin OS=Homo sapiens GN=TXLNA PE=1 SV=3	G3/G1	0.324996	0.197271	1.64746	86	0.103114	0.224932
1/P40227	P40227	sp|P40227|TCPZ_HUMAN T-complex protein 1 subunit zeta OS=Homo sapiens GN=CCT6A PE=1 SV=3	G3/G1	0.268156	0.13245	2.02458	86	0.0460128	0.134239
1/P40261	P40261	sp|P40261|NNMT_HUMAN Nicotinamide N-methyltransferase OS=Homo sapiens GN=NNMT PE=1 SV=1	G3/G1	-0.0365771	0.224067	-0.163242	86	0.870711	0.914214
1/P40306	P40306	sp|P40306|PSB10_HUMAN Proteasome subunit beta type-10 OS=Homo sapiens GN=PSMB10 PE=1 SV=1	G3/G1	0.650904	0.142652	4.56287	86	1.67e-05	0.000590725
1/P40429	P40429	sp|P40429|RL13A_HUMAN 60S ribosomal protein L13a OS=Homo sapiens GN=RPL13A PE=1 SV=2	G3/G1	0.366973	0.135978	2.69877	86	0.00837692	0.0446769
1/P40616	P40616	sp|P40616|ARL1_HUMAN ADP-ribosylation factor-like protein 1 OS=Homo sapiens GN=ARL1 PE=1 SV=1	G3/G1	0.148839	0.229675	0.648044	86	0.518683	0.648775
1/P40763	P40763	sp|P40763|STAT3_HUMAN Signal transducer and activator of transcription 3 OS=Homo sapiens GN=STAT3 PE=1 SV=2	G3/G1	0.126403	0.125899	1.004	86	0.318195	0.468866
1/P40925	P40925	sp|P40925|MDHC_HUMAN Malate dehydrogenase, cytoplasmic OS=Homo sapiens GN=MDH1 PE=1 SV=4	G3/G1	0.0221548	0.129734	0.170771	86	0.864805	0.909962
1/P40926	P40926	sp|P40926|MDHM_HUMAN Malate dehydrogenase, mitochondrial OS=Homo sapiens GN=MDH2 PE=1 SV=3	G3/G1	0.428459	0.173437	2.4704	86	0.0154706	0.0656883
1/P40939	P40939	sp|P40939|ECHA_HUMAN Trifunctional enzyme subunit alpha, mitochondrial OS=Homo sapiens GN=HADHA PE=1 SV=2	G3/G1	0.0344622	0.165213	0.208593	86	0.835259	0.889051
1/P41091	P41091	sp|P41091|IF2G_HUMAN Eukaryotic translation initiation factor 2 subunit 3 OS=Homo sapiens GN=EIF2S3 PE=1 SV=3	G3/G1	0.524795	0.179241	2.92787	86	0.00436685	0.0292273
1/P41208	P41208	sp|P41208|CETN2_HUMAN Centrin-2 OS=Homo sapiens GN=CETN2 PE=1 SV=1	G3/G1	0.00505869	0.175405	0.0288401	86	0.977059	0.984453
1/P41218	P41218	sp|P41218|MNDA_HUMAN Myeloid cell nuclear differentiation antigen OS=Homo sapiens GN=MNDA PE=1 SV=1	G3/G1	0.31736	0.135881	2.33558	86	0.021841	0.0840283
1/P41226	P41226	sp|P41226|UBA7_HUMAN Ubiquitin-like modifier-activating enzyme 7 OS=Homo sapiens GN=UBA7 PE=1 SV=2	G3/G1	0.415394	0.176155	2.35812	86	0.020636	0.0806357
1/P41240	P41240	sp|P41240|CSK_HUMAN Tyrosine-protein kinase CSK OS=Homo sapiens GN=CSK PE=1 SV=1	G3/G1	0.479449	0.151602	3.16256	86	0.00216122	0.017682
1/P41250	P41250	sp|P41250|SYG_HUMAN Glycine--tRNA ligase OS=Homo sapiens GN=GARS PE=1 SV=3	G3/G1	0.313252	0.16241	1.92877	86	0.0570576	0.155446
1/P41252	P41252	sp|P41252|SYIC_HUMAN Isoleucine--tRNA ligase, cytoplasmic OS=Homo sapiens GN=IARS PE=1 SV=2	G3/G1	0.295971	0.136052	2.17543	86	0.032342	0.107367
1/P41567	P41567	sp|P41567|EIF1_HUMAN Eukaryotic translation initiation factor 1 OS=Homo sapiens GN=EIF1 PE=1 SV=1	G3/G1	0.250914	0.236166	1.06245	86	0.291007	0.443429
1/P42025	P42025	sp|P42025|ACTY_HUMAN Beta-centractin OS=Homo sapiens GN=ACTR1B PE=1 SV=1	G3/G1	0.126112	0.186464	0.676338	86	0.500641	0.63413
1/P42126	P42126	sp|P42126|ECI1_HUMAN Enoyl-CoA delta isomerase 1, mitochondrial OS=Homo sapiens GN=ECI1 PE=1 SV=1	G3/G1	0.0968057	0.184081	0.525888	86	0.60032	0.715699
1/P42166	P42166	sp|P42166|LAP2A_HUMAN Lamina-associated polypeptide 2, isoform alpha OS=Homo sapiens GN=TMPO PE=1 SV=2	G3/G1	0.53951	0.11088	4.86571	86	5.11e-06	0.000274428
1/P42167	P42167	sp|P42167|LAP2B_HUMAN Lamina-associated polypeptide 2, isoforms beta/gamma OS=Homo sapiens GN=TMPO PE=1 SV=2	G3/G1	0.3547	0.142898	2.48219	86	0.0150016	0.0648041
1/P42224	P42224	sp|P42224|STAT1_HUMAN Signal transducer and activator of transcription 1-alpha/beta OS=Homo sapiens GN=STAT1 PE=1 SV=2	G3/G1	1.48419	0.205508	7.22205	86	1.93e-10	1.79e-07
1/P42285	P42285	sp|P42285|SK2L2_HUMAN Superkiller viralicidic activity 2-like 2 OS=Homo sapiens GN=SKIV2L2 PE=1 SV=3	G3/G1	0.323651	0.208817	1.54993	86	0.124831	0.254693
1/P42331	P42331	sp|P42331|RHG25_HUMAN Rho GTPase-activating protein 25 OS=Homo sapiens GN=ARHGAP25 PE=1 SV=2	G3/G1	0.588553	0.148245	3.97014	86	0.000148576	0.00263759
1/P42345	P42345	sp|P42345|MTOR_HUMAN Serine/threonine-protein kinase mTOR OS=Homo sapiens GN=MTOR PE=1 SV=1	G3/G1	0.0796677	0.125023	0.637226	86	0.525671	0.655464
1/P42356	P42356	sp|P42356|PI4KA_HUMAN Phosphatidylinositol 4-kinase alpha OS=Homo sapiens GN=PI4KA PE=1 SV=3	G3/G1	0.398486	0.201201	1.98054	86	0.0508394	0.144725
1/P42574	P42574	sp|P42574|CASP3_HUMAN Caspase-3 OS=Homo sapiens GN=CASP3 PE=1 SV=2	G3/G1	0.563338	0.131078	4.29772	86	4.53e-05	0.00113088
1/P42677	P42677	sp|P42677|RS27_HUMAN 40S ribosomal protein S27 OS=Homo sapiens GN=RPS27 PE=1 SV=3	G3/G1	0.250381	0.120374	2.08003	86	0.0404997	0.12396
1/P42704	P42704	sp|P42704|LPPRC_HUMAN Leucine-rich PPR motif-containing protein, mitochondrial OS=Homo sapiens GN=LRPPRC PE=1 SV=3	G3/G1	0.363399	0.12373	2.93702	86	0.00425153	0.0287654
1/P42765	P42765	sp|P42765|THIM_HUMAN 3-ketoacyl-CoA thiolase, mitochondrial OS=Homo sapiens GN=ACAA2 PE=1 SV=2	G3/G1	0.188399	0.135432	1.3911	86	0.167783	0.308277
1/P42766	P42766	sp|P42766|RL35_HUMAN 60S ribosomal protein L35 OS=Homo sapiens GN=RPL35 PE=1 SV=2	G3/G1	0.400576	0.134233	2.98419	86	0.0037007	0.0264803
1/P42768	P42768	sp|P42768|WASP_HUMAN Wiskott-Aldrich syndrome protein OS=Homo sapiens GN=WAS PE=1 SV=4	G3/G1	0.617682	0.153545	4.0228	86	0.000123193	0.00231951
1/P42785	P42785	sp|P42785|PCP_HUMAN Lysosomal Pro-X carboxypeptidase OS=Homo sapiens GN=PRCP PE=1 SV=1	G3/G1	-0.241384	0.186282	-1.2958	86	0.198512	0.347279
1/P43007	P43007	sp|P43007|SATT_HUMAN Neutral amino acid transporter A OS=Homo sapiens GN=SLC1A4 PE=1 SV=1	G3/G1	0.153362	0.186871	0.820686	86	0.414094	0.558122
1/P43034	P43034	sp|P43034|LIS1_HUMAN Platelet-activating factor acetylhydrolase IB subunit alpha OS=Homo sapiens GN=PAFAH1B1 PE=1 SV=2	G3/G1	0.0416802	0.111043	0.375351	86	0.708324	0.797169
1/P43121	P43121	sp|P43121|MUC18_HUMAN Cell surface glycoprotein MUC18 OS=Homo sapiens GN=MCAM PE=1 SV=2	G3/G1	-0.161955	0.188741	-0.858081	86	0.393233	0.539746
1/P43155	P43155	sp|P43155|CACP_HUMAN Carnitine O-acetyltransferase OS=Homo sapiens GN=CRAT PE=1 SV=5	G3/G1	-0.232192	0.170133	-1.36477	86	0.175887	0.318375
1/P43243	P43243	sp|P43243|MATR3_HUMAN Matrin-3 OS=Homo sapiens GN=MATR3 PE=1 SV=2	G3/G1	0.116936	0.15381	0.760263	86	0.449177	0.591707
1/P43246	P43246	sp|P43246|MSH2_HUMAN DNA mismatch repair protein Msh2 OS=Homo sapiens GN=MSH2 PE=1 SV=1	G3/G1	0.270603	0.210495	1.28555	86	0.202051	0.351819
1/P43304	P43304	sp|P43304|GPDM_HUMAN Glycerol-3-phosphate dehydrogenase, mitochondrial OS=Homo sapiens GN=GPD2 PE=1 SV=3	G3/G1	0.0223528	0.150418	0.148604	86	0.882214	0.921775
1/P43307	P43307	sp|P43307|SSRA_HUMAN Translocon-associated protein subunit alpha OS=Homo sapiens GN=SSR1 PE=1 SV=3	G3/G1	0.387688	0.177428	2.18505	86	0.031605	0.105861
1/P43487	P43487	sp|P43487|RANG_HUMAN Ran-specific GTPase-activating protein OS=Homo sapiens GN=RANBP1 PE=1 SV=1	G3/G1	0.463808	0.170851	2.7147	86	0.00801523	0.0436854
1/P43490	P43490	sp|P43490|NAMPT_HUMAN Nicotinamide phosphoribosyltransferase OS=Homo sapiens GN=NAMPT PE=1 SV=1	G3/G1	0.358399	0.158807	2.25682	86	0.0265538	0.0953686
1/P43652	P43652	sp|P43652|AFAM_HUMAN Afamin OS=Homo sapiens GN=AFM PE=1 SV=1	G3/G1	-0.180309	0.121686	-1.48175	86	0.142062	0.278447
1/P43686	P43686	sp|P43686|PRS6B_HUMAN 26S protease regulatory subunit 6B OS=Homo sapiens GN=PSMC4 PE=1 SV=2	G3/G1	0.238461	0.124635	1.91328	86	0.0590394	0.159608
1/P43897	P43897	sp|P43897|EFTS_HUMAN Elongation factor Ts, mitochondrial OS=Homo sapiens GN=TSFM PE=1 SV=2	G3/G1	0.508725	0.268005	1.89819	86	0.0610254	0.162967
1/P45880	P45880	sp|P45880|VDAC2_HUMAN Voltage-dependent anion-selective channel protein 2 OS=Homo sapiens GN=VDAC2 PE=1 SV=2	G3/G1	0.376354	0.127182	2.95918	86	0.00398393	0.027695
1/P45954	P45954	sp|P45954|ACDSB_HUMAN Short/branched chain specific acyl-CoA dehydrogenase, mitochondrial OS=Homo sapiens GN=ACADSB PE=1 SV=1	G3/G1	-0.528323	0.163085	-3.23956	86	0.00170264	0.0149001
1/P45973	P45973	sp|P45973|CBX5_HUMAN Chromobox protein homolog 5 OS=Homo sapiens GN=CBX5 PE=1 SV=1	G3/G1	0.405037	0.180065	2.2494	86	0.0270412	0.0961796
1/P45974	P45974	sp|P45974|UBP5_HUMAN Ubiquitin carboxyl-terminal hydrolase 5 OS=Homo sapiens GN=USP5 PE=1 SV=2	G3/G1	0.144237	0.134334	1.07372	86	0.285952	0.439418
1/P46060	P46060	sp|P46060|RAGP1_HUMAN Ran GTPase-activating protein 1 OS=Homo sapiens GN=RANGAP1 PE=1 SV=1	G3/G1	0.407157	0.137981	2.95081	86	0.00408312	0.0281366
1/P46087	P46087	sp|P46087|NOP2_HUMAN Putative ribosomal RNA methyltransferase NOP2 OS=Homo sapiens GN=NOP2 PE=1 SV=2	G3/G1	0.51469	0.150804	3.41298	86	0.000981779	0.010032
1/P46108	P46108	sp|P46108|CRK_HUMAN Adapter molecule crk OS=Homo sapiens GN=CRK PE=1 SV=2	G3/G1	-0.197984	0.163099	-1.21389	86	0.228115	0.379458
1/P46109	P46109	sp|P46109|CRKL_HUMAN Crk-like protein OS=Homo sapiens GN=CRKL PE=1 SV=1	G3/G1	0.103498	0.135623	0.763128	86	0.447475	0.589883
1/P46379	P46379	sp|P46379|BAG6_HUMAN Large proline-rich protein BAG6 OS=Homo sapiens GN=BAG6 PE=1 SV=2	G3/G1	0.199571	0.133259	1.49762	86	0.137893	0.273378
1/P46459	P46459	sp|P46459|NSF_HUMAN Vesicle-fusing ATPase OS=Homo sapiens GN=NSF PE=1 SV=3	G3/G1	0.109255	0.127064	0.85984	86	0.392268	0.538628
1/P46776	P46776	sp|P46776|RL27A_HUMAN 60S ribosomal protein L27a OS=Homo sapiens GN=RPL27A PE=1 SV=2	G3/G1	0.318887	0.171546	1.8589	86	0.0664615	0.170875
1/P46777	P46777	sp|P46777|RL5_HUMAN 60S ribosomal protein L5 OS=Homo sapiens GN=RPL5 PE=1 SV=3	G3/G1	0.307787	0.12363	2.48958	86	0.0147142	0.0639331
1/P46778	P46778	sp|P46778|RL21_HUMAN 60S ribosomal protein L21 OS=Homo sapiens GN=RPL21 PE=1 SV=2	G3/G1	0.312921	0.139932	2.23624	86	0.0279242	0.0981687
1/P46779	P46779	sp|P46779|RL28_HUMAN 60S ribosomal protein L28 OS=Homo sapiens GN=RPL28 PE=1 SV=3	G3/G1	0.251551	0.15313	1.64273	86	0.10409	0.226289
1/P46781	P46781	sp|P46781|RS9_HUMAN 40S ribosomal protein S9 OS=Homo sapiens GN=RPS9 PE=1 SV=3	G3/G1	0.314015	0.142491	2.20376	86	0.0302134	0.103089
1/P46782	P46782	sp|P46782|RS5_HUMAN 40S ribosomal protein S5 OS=Homo sapiens GN=RPS5 PE=1 SV=4	G3/G1	0.364941	0.180112	2.02619	86	0.0458446	0.134206
1/P46783	P46783	sp|P46783|RS10_HUMAN 40S ribosomal protein S10 OS=Homo sapiens GN=RPS10 PE=1 SV=1	G3/G1	0.362349	0.157892	2.29493	86	0.0241723	0.0896986
1/P46926	P46926	sp|P46926|GNPI1_HUMAN Glucosamine-6-phosphate isomerase 1 OS=Homo sapiens GN=GNPDA1 PE=1 SV=1	G3/G1	0.0484214	0.132378	0.365782	86	0.715426	0.802862
1/P46939	P46939	sp|P46939|UTRO_HUMAN Utrophin OS=Homo sapiens GN=UTRN PE=1 SV=2	G3/G1	-0.287877	0.139923	-2.05739	86	0.0426772	0.128647
1/P46940	P46940	sp|P46940|IQGA1_HUMAN Ras GTPase-activating-like protein IQGAP1 OS=Homo sapiens GN=IQGAP1 PE=1 SV=1	G3/G1	-0.0925573	0.154657	-0.598467	86	0.551101	0.677445
1/P46976	P46976	sp|P46976|GLYG_HUMAN Glycogenin-1 OS=Homo sapiens GN=GYG1 PE=1 SV=4	G3/G1	0.299237	0.199892	1.49699	86	0.138057	0.273378
1/P46977	P46977	sp|P46977|STT3A_HUMAN Dolichyl-diphosphooligosaccharide--protein glycosyltransferase subunit STT3A OS=Homo sapiens GN=STT3A PE=1 SV=2	G3/G1	0.354069	0.129657	2.73081	86	0.0076638	0.0425158
1/P47755	P47755	sp|P47755|CAZA2_HUMAN F-actin-capping protein subunit alpha-2 OS=Homo sapiens GN=CAPZA2 PE=1 SV=3	G3/G1	0.0705514	0.112866	0.62509	86	0.533567	0.662825
1/P47756	P47756	sp|P47756|CAPZB_HUMAN F-actin-capping protein subunit beta OS=Homo sapiens GN=CAPZB PE=1 SV=4	G3/G1	0.111563	0.158363	0.704478	86	0.483039	0.617336
1/P47897	P47897	sp|P47897|SYQ_HUMAN Glutamine--tRNA ligase OS=Homo sapiens GN=QARS PE=1 SV=1	G3/G1	0.155432	0.127558	1.21851	86	0.226361	0.378418
1/P47914	P47914	sp|P47914|RL29_HUMAN 60S ribosomal protein L29 OS=Homo sapiens GN=RPL29 PE=1 SV=2	G3/G1	0.402802	0.143249	2.8119	86	0.0060997	0.0369663
1/P48047	P48047	sp|P48047|ATPO_HUMAN ATP synthase subunit O, mitochondrial OS=Homo sapiens GN=ATP5O PE=1 SV=1	G3/G1	0.108902	0.135959	0.800991	86	0.425344	0.569945
1/P48147	P48147	sp|P48147|PPCE_HUMAN Prolyl endopeptidase OS=Homo sapiens GN=PREP PE=1 SV=2	G3/G1	0.105015	0.175922	0.596942	86	0.552114	0.677735
1/P48426	P48426	sp|P48426|PI42A_HUMAN Phosphatidylinositol 5-phosphate 4-kinase type-2 alpha OS=Homo sapiens GN=PIP4K2A PE=1 SV=2	G3/G1	0.248449	0.147428	1.68522	86	0.0955708	0.214761
1/P48444	P48444	sp|P48444|COPD_HUMAN Coatomer subunit delta OS=Homo sapiens GN=ARCN1 PE=1 SV=1	G3/G1	0.188416	0.130497	1.44383	86	0.152419	0.291095
1/P48449	P48449	sp|P48449|ERG7_HUMAN Lanosterol synthase OS=Homo sapiens GN=LSS PE=1 SV=1	G3/G1	0.154628	0.140274	1.10233	86	0.273394	0.425737
1/P48556	P48556	sp|P48556|PSMD8_HUMAN 26S proteasome non-ATPase regulatory subunit 8 OS=Homo sapiens GN=PSMD8 PE=1 SV=2	G3/G1	-0.0530854	0.209425	-0.253482	86	0.800501	0.864504
1/P48634	P48634	sp|P48634|PRC2A_HUMAN Protein PRRC2A OS=Homo sapiens GN=PRRC2A PE=1 SV=3	G3/G1	0.242056	0.169173	1.43082	86	0.156106	0.294814
1/P48637	P48637	sp|P48637|GSHB_HUMAN Glutathione synthetase OS=Homo sapiens GN=GSS PE=1 SV=1	G3/G1	-0.00187545	0.157568	-0.0119025	86	0.990531	0.993195
1/P48643	P48643	sp|P48643|TCPE_HUMAN T-complex protein 1 subunit epsilon OS=Homo sapiens GN=CCT5 PE=1 SV=1	G3/G1	0.365292	0.150372	2.42925	86	0.0172113	0.0710563
1/P48723	P48723	sp|P48723|HSP13_HUMAN Heat shock 70 kDa protein 13 OS=Homo sapiens GN=HSPA13 PE=1 SV=1	G3/G1	0.476455	0.164335	2.89928	86	0.00474575	0.0310336
1/P48735	P48735	sp|P48735|IDHP_HUMAN Isocitrate dehydrogenase [NADP], mitochondrial OS=Homo sapiens GN=IDH2 PE=1 SV=2	G3/G1	0.66388	0.183315	3.62153	86	0.000494368	0.00612294
1/P48739	P48739	sp|P48739|PIPNB_HUMAN Phosphatidylinositol transfer protein beta isoform OS=Homo sapiens GN=PITPNB PE=1 SV=2	G3/G1	0.332203	0.131352	2.5291	86	0.0132598	0.0600656
1/P48960	P48960	sp|P48960|CD97_HUMAN CD97 antigen OS=Homo sapiens GN=CD97 PE=1 SV=4	G3/G1	0.680399	0.236211	2.88047	86	0.00501135	0.0323223
1/P49006	P49006	sp|P49006|MRP_HUMAN MARCKS-related protein OS=Homo sapiens GN=MARCKSL1 PE=1 SV=2	G3/G1	0.670224	0.222544	3.01164	86	0.00341126	0.0250832
1/P49023	P49023	sp|P49023|PAXI_HUMAN Paxillin OS=Homo sapiens GN=PXN PE=1 SV=3	G3/G1	0.255727	0.144907	1.76476	86	0.0811538	0.195472
1/P49189	P49189	sp|P49189|AL9A1_HUMAN 4-trimethylaminobutyraldehyde dehydrogenase OS=Homo sapiens GN=ALDH9A1 PE=1 SV=3	G3/G1	-0.119475	0.139277	-0.857828	86	0.393372	0.539746
1/P49207	P49207	sp|P49207|RL34_HUMAN 60S ribosomal protein L34 OS=Homo sapiens GN=RPL34 PE=1 SV=3	G3/G1	0.182611	0.136294	1.33983	86	0.183829	0.328644
1/P49257	P49257	sp|P49257|LMAN1_HUMAN Protein ERGIC-53 OS=Homo sapiens GN=LMAN1 PE=1 SV=2	G3/G1	0.337954	0.148536	2.27524	86	0.0253782	0.0930283
1/P49321	P49321	sp|P49321|NASP_HUMAN Nuclear autoantigenic sperm protein OS=Homo sapiens GN=NASP PE=1 SV=2	G3/G1	0.523223	0.152432	3.43251	86	0.000921686	0.00957116
1/P49327	P49327	sp|P49327|FAS_HUMAN Fatty acid synthase OS=Homo sapiens GN=FASN PE=1 SV=3	G3/G1	0.317468	0.26149	1.21407	86	0.228044	0.379458
1/P49368	P49368	sp|P49368|TCPG_HUMAN T-complex protein 1 subunit gamma OS=Homo sapiens GN=CCT3 PE=1 SV=4	G3/G1	0.340618	0.160424	2.12324	86	0.0366066	0.116442
1/P49407	P49407	sp|P49407|ARRB1_HUMAN Beta-arrestin-1 OS=Homo sapiens GN=ARRB1 PE=1 SV=2	G3/G1	0.0618184	0.180897	0.341733	86	0.733385	0.816381
1/P49411	P49411	sp|P49411|EFTU_HUMAN Elongation factor Tu, mitochondrial OS=Homo sapiens GN=TUFM PE=1 SV=2	G3/G1	0.335321	0.148685	2.25524	86	0.0266572	0.0955557
1/P49419	P49419	sp|P49419|AL7A1_HUMAN Alpha-aminoadipic semialdehyde dehydrogenase OS=Homo sapiens GN=ALDH7A1 PE=1 SV=5	G3/G1	0.0147821	0.161248	0.0916729	86	0.927171	0.953185
1/P49441	P49441	sp|P49441|INPP_HUMAN Inositol polyphosphate 1-phosphatase OS=Homo sapiens GN=INPP1 PE=1 SV=1	G3/G1	-0.00631986	0.157604	-0.0400996	86	0.968107	0.977811
1/P49458	P49458	sp|P49458|SRP09_HUMAN Signal recognition particle 9 kDa protein OS=Homo sapiens GN=SRP9 PE=1 SV=2	G3/G1	0.174239	0.145415	1.19821	86	0.234125	0.386545
1/P49459	P49459	sp|P49459|UBE2A_HUMAN Ubiquitin-conjugating enzyme E2 A OS=Homo sapiens GN=UBE2A PE=1 SV=2	G3/G1	0.333606	0.108327	3.07961	86	0.00278244	0.0213875
1/P49585	P49585	sp|P49585|PCY1A_HUMAN Choline-phosphate cytidylyltransferase A OS=Homo sapiens GN=PCYT1A PE=1 SV=2	G3/G1	0.236409	0.18861	1.25343	86	0.213447	0.365181
1/P49588	P49588	sp|P49588|SYAC_HUMAN Alanine--tRNA ligase, cytoplasmic OS=Homo sapiens GN=AARS PE=1 SV=2	G3/G1	0.543181	0.15137	3.58844	86	0.000552176	0.00655578
1/P49589	P49589	sp|P49589|SYCC_HUMAN Cysteine--tRNA ligase, cytoplasmic OS=Homo sapiens GN=CARS PE=1 SV=3	G3/G1	0.290733	0.128708	2.25885	86	0.0264223	0.0952633
1/P49591	P49591	sp|P49591|SYSC_HUMAN Serine--tRNA ligase, cytoplasmic OS=Homo sapiens GN=SARS PE=1 SV=3	G3/G1	0.12944	0.141107	0.917313	86	0.361544	0.510544
1/P49593	P49593	sp|P49593|PPM1F_HUMAN Protein phosphatase 1F OS=Homo sapiens GN=PPM1F PE=1 SV=3	G3/G1	0.0745019	0.129836	0.573816	86	0.56759	0.689243
1/P49720	P49720	sp|P49720|PSB3_HUMAN Proteasome subunit beta type-3 OS=Homo sapiens GN=PSMB3 PE=1 SV=2	G3/G1	0.191567	0.156043	1.22765	86	0.222927	0.373851
1/P49721	P49721	sp|P49721|PSB2_HUMAN Proteasome subunit beta type-2 OS=Homo sapiens GN=PSMB2 PE=1 SV=1	G3/G1	0.170548	0.150674	1.1319	86	0.260821	0.414468
1/P49736	P49736	sp|P49736|MCM2_HUMAN DNA replication licensing factor MCM2 OS=Homo sapiens GN=MCM2 PE=1 SV=4	G3/G1	0.810863	0.170189	4.76449	86	7.62e-06	0.000350725
1/P49748	P49748	sp|P49748|ACADV_HUMAN Very long-chain specific acyl-CoA dehydrogenase, mitochondrial OS=Homo sapiens GN=ACADVL PE=1 SV=1	G3/G1	0.00641639	0.124766	0.0514274	86	0.959104	0.973996
1/P49750	P49750	sp|P49750|YLPM1_HUMAN YLP motif-containing protein 1 OS=Homo sapiens GN=YLPM1 PE=1 SV=3	G3/G1	0.0874138	0.160188	0.545694	86	0.586689	0.705768
1/P49755	P49755	sp|P49755|TMEDA_HUMAN Transmembrane emp24 domain-containing protein 10 OS=Homo sapiens GN=TMED10 PE=1 SV=2	G3/G1	0.206366	0.152393	1.35417	86	0.17923	0.322786
1/P49756	P49756	sp|P49756|RBM25_HUMAN RNA-binding protein 25 OS=Homo sapiens GN=RBM25 PE=1 SV=3	G3/G1	0.237859	0.165223	1.43962	86	0.153604	0.292235
1/P49770	P49770	sp|P49770|EI2BB_HUMAN Translation initiation factor eIF-2B subunit beta OS=Homo sapiens GN=EIF2B2 PE=1 SV=3	G3/G1	0.233225	0.150913	1.54542	86	0.125916	0.255951
1/P49773	P49773	sp|P49773|HINT1_HUMAN Histidine triad nucleotide-binding protein 1 OS=Homo sapiens GN=HINT1 PE=1 SV=2	G3/G1	0.121516	0.14961	0.812214	86	0.418911	0.562702
1/P49792	P49792	sp|P49792|RBP2_HUMAN E3 SUMO-protein ligase RanBP2 OS=Homo sapiens GN=RANBP2 PE=1 SV=2	G3/G1	0.182617	0.120499	1.51551	86	0.133312	0.26648
1/P49821	P49821	sp|P49821|NDUV1_HUMAN NADH dehydrogenase [ubiquinone] flavoprotein 1, mitochondrial OS=Homo sapiens GN=NDUFV1 PE=1 SV=4	G3/G1	0.0993985	0.138363	0.718391	86	0.474464	0.611194
1/P49840	P49840	sp|P49840|GSK3A_HUMAN Glycogen synthase kinase-3 alpha OS=Homo sapiens GN=GSK3A PE=1 SV=2	G3/G1	0.27051	0.184992	1.46228	86	0.14731	0.28484
1/P49841	P49841	sp|P49841|GSK3B_HUMAN Glycogen synthase kinase-3 beta OS=Homo sapiens GN=GSK3B PE=1 SV=2	G3/G1	0.253799	0.162062	1.56606	86	0.121008	0.249926
1/P49902	P49902	sp|P49902|5NTC_HUMAN Cytosolic purine 5'-nucleotidase OS=Homo sapiens GN=NT5C2 PE=1 SV=1	G3/G1	0.280312	0.19055	1.47106	86	0.144924	0.281247
1/P49903	P49903	sp|P49903|SPS1_HUMAN Selenide, water dikinase 1 OS=Homo sapiens GN=SEPHS1 PE=1 SV=2	G3/G1	0.167957	0.162352	1.03453	86	0.303791	0.45538
1/P49915	P49915	sp|P49915|GUAA_HUMAN GMP synthase [glutamine-hydrolyzing] OS=Homo sapiens GN=GMPS PE=1 SV=1	G3/G1	0.446733	0.120488	3.70771	86	0.000369593	0.00493851
1/P49916	P49916	sp|P49916|DNLI3_HUMAN DNA ligase 3 OS=Homo sapiens GN=LIG3 PE=1 SV=2	G3/G1	0.104955	0.172318	0.60908	86	0.544077	0.671184
1/P49959	P49959	sp|P49959|MRE11_HUMAN Double-strand break repair protein MRE11A OS=Homo sapiens GN=MRE11A PE=1 SV=3	G3/G1	-0.122153	0.145328	-0.840533	86	0.40294	0.548234
1/P50135	P50135	sp|P50135|HNMT_HUMAN Histamine N-methyltransferase OS=Homo sapiens GN=HNMT PE=1 SV=1	G3/G1	-0.432527	0.13366	-3.23603	86	0.00172153	0.01496
1/P50148	P50148	sp|P50148|GNAQ_HUMAN Guanine nucleotide-binding protein G(q) subunit alpha OS=Homo sapiens GN=GNAQ PE=1 SV=4	G3/G1	-0.286172	0.16454	-1.73922	86	0.0855741	0.202039
1/P50213	P50213	sp|P50213|IDH3A_HUMAN Isocitrate dehydrogenase [NAD] subunit alpha, mitochondrial OS=Homo sapiens GN=IDH3A PE=1 SV=1	G3/G1	0.420546	0.111327	3.77757	86	0.000291049	0.00420555
1/P50238	P50238	sp|P50238|CRIP1_HUMAN Cysteine-rich protein 1 OS=Homo sapiens GN=CRIP1 PE=1 SV=3	G3/G1	-0.330276	0.172047	-1.91969	86	0.0582126	0.157945
1/P50395	P50395	sp|P50395|GDIB_HUMAN Rab GDP dissociation inhibitor beta OS=Homo sapiens GN=GDI2 PE=1 SV=2	G3/G1	0.255712	0.132525	1.92954	86	0.0569609	0.155446
1/P50402	P50402	sp|P50402|EMD_HUMAN Emerin OS=Homo sapiens GN=EMD PE=1 SV=1	G3/G1	-0.0588364	0.147751	-0.398215	86	0.691459	0.784228
1/P50416	P50416	sp|P50416|CPT1A_HUMAN Carnitine O-palmitoyltransferase 1, liver isoform OS=Homo sapiens GN=CPT1A PE=1 SV=2	G3/G1	0.959045	0.186543	5.14113	86	1.69e-06	0.000114568
1/P50440	P50440	sp|P50440|GATM_HUMAN Glycine amidinotransferase, mitochondrial OS=Homo sapiens GN=GATM PE=1 SV=1	G3/G1	-0.133999	0.196114	-0.683268	86	0.496274	0.629718
1/P50453	P50453	sp|P50453|SPB9_HUMAN Serpin B9 OS=Homo sapiens GN=SERPINB9 PE=1 SV=1	G3/G1	0.502887	0.212018	2.37191	86	0.0199283	0.0787437
1/P50454	P50454	sp|P50454|SERPH_HUMAN Serpin H1 OS=Homo sapiens GN=SERPINH1 PE=1 SV=2	G3/G1	0.0507706	0.178459	0.284494	86	0.776716	0.848154
1/P50479	P50479	sp|P50479|PDLI4_HUMAN PDZ and LIM domain protein 4 OS=Homo sapiens GN=PDLIM4 PE=1 SV=2	G3/G1	-0.115933	0.153597	-0.754787	86	0.452439	0.593802
1/P50552	P50552	sp|P50552|VASP_HUMAN Vasodilator-stimulated phosphoprotein OS=Homo sapiens GN=VASP PE=1 SV=3	G3/G1	0.202973	0.117139	1.73275	86	0.0867239	0.203722
1/P50570	P50570	sp|P50570|DYN2_HUMAN Dynamin-2 OS=Homo sapiens GN=DNM2 PE=1 SV=2	G3/G1	0.117417	0.12451	0.943032	86	0.348306	0.499802
1/P50579	P50579	sp|P50579|MAP2_HUMAN Methionine aminopeptidase 2 OS=Homo sapiens GN=METAP2 PE=1 SV=1	G3/G1	-0.0075895	0.135559	-0.0559866	86	0.955482	0.972172
1/P50583	P50583	sp|P50583|AP4A_HUMAN Bis(5'-nucleosyl)-tetraphosphatase [asymmetrical] OS=Homo sapiens GN=NUDT2 PE=1 SV=3	G3/G1	-0.263673	0.17952	-1.46877	86	0.145543	0.281998
1/P50851	P50851	sp|P50851|LRBA_HUMAN Lipopolysaccharide-responsive and beige-like anchor protein OS=Homo sapiens GN=LRBA PE=1 SV=4	G3/G1	-0.0658779	0.196745	-0.334838	86	0.738562	0.819453
1/P50895	P50895	sp|P50895|BCAM_HUMAN Basal cell adhesion molecule OS=Homo sapiens GN=BCAM PE=1 SV=2	G3/G1	-0.578289	0.169445	-3.41285	86	0.000982206	0.010032
1/P50897	P50897	sp|P50897|PPT1_HUMAN Palmitoyl-protein thioesterase 1 OS=Homo sapiens GN=PPT1 PE=1 SV=1	G3/G1	0.130597	0.138559	0.942535	86	0.348559	0.499973
1/P50914	P50914	sp|P50914|RL14_HUMAN 60S ribosomal protein L14 OS=Homo sapiens GN=RPL14 PE=1 SV=4	G3/G1	0.334724	0.149869	2.23344	86	0.0281154	0.0985094
1/P50990	P50990	sp|P50990|TCPQ_HUMAN T-complex protein 1 subunit theta OS=Homo sapiens GN=CCT8 PE=1 SV=4	G3/G1	0.335244	0.12446	2.69358	86	0.00849803	0.045065
1/P50991	P50991	sp|P50991|TCPD_HUMAN T-complex protein 1 subunit delta OS=Homo sapiens GN=CCT4 PE=1 SV=4	G3/G1	0.26576	0.120319	2.2088	86	0.0298477	0.102178
1/P50995	P50995	sp|P50995|ANX11_HUMAN Annexin A11 OS=Homo sapiens GN=ANXA11 PE=1 SV=1	G3/G1	-0.0508216	0.120927	-0.420267	86	0.675339	0.773713
1/P51114	P51114	sp|P51114|FXR1_HUMAN Fragile X mental retardation syndrome-related protein 1 OS=Homo sapiens GN=FXR1 PE=1 SV=3	G3/G1	0.47644	0.183334	2.59875	86	0.0110082	0.0536453
1/P51148	P51148	sp|P51148|RAB5C_HUMAN Ras-related protein Rab-5C OS=Homo sapiens GN=RAB5C PE=1 SV=2	G3/G1	-0.0768429	0.139668	-0.550182	86	0.583621	0.702729
1/P51149	P51149	sp|P51149|RAB7A_HUMAN Ras-related protein Rab-7a OS=Homo sapiens GN=RAB7A PE=1 SV=1	G3/G1	0.332869	0.129089	2.57861	86	0.0116209	0.0556132
1/P51151	P51151	sp|P51151|RAB9A_HUMAN Ras-related protein Rab-9A OS=Homo sapiens GN=RAB9A PE=1 SV=1	G3/G1	0.411195	0.140002	2.93706	86	0.00425107	0.0287654
1/P51153	P51153	sp|P51153|RAB13_HUMAN Ras-related protein Rab-13 OS=Homo sapiens GN=RAB13 PE=1 SV=1	G3/G1	-0.0708816	0.155309	-0.456389	86	0.649261	0.754502
1/P51397	P51397	sp|P51397|DAP1_HUMAN Death-associated protein 1 OS=Homo sapiens GN=DAP PE=1 SV=3	G3/G1	0.439849	0.20916	2.10293	86	0.0383946	0.12008
1/P51398	P51398	sp|P51398|RT29_HUMAN 28S ribosomal protein S29, mitochondrial OS=Homo sapiens GN=DAP3 PE=1 SV=1	G3/G1	0.390259	0.18894	2.06551	86	0.0418847	0.12757
1/P51452	P51452	sp|P51452|DUS3_HUMAN Dual specificity protein phosphatase 3 OS=Homo sapiens GN=DUSP3 PE=1 SV=1	G3/G1	-0.0333445	0.131296	-0.253964	86	0.80013	0.864504
1/P51532	P51532	sp|P51532|SMCA4_HUMAN Transcription activator BRG1 OS=Homo sapiens GN=SMARCA4 PE=1 SV=2	G3/G1	0.506281	0.218597	2.31605	86	0.0229348	0.0868468
1/P51570	P51570	sp|P51570|GALK1_HUMAN Galactokinase OS=Homo sapiens GN=GALK1 PE=1 SV=1	G3/G1	0.2297	0.122615	1.87335	86	0.0644172	0.16905
1/P51571	P51571	sp|P51571|SSRD_HUMAN Translocon-associated protein subunit delta OS=Homo sapiens GN=SSR4 PE=1 SV=1	G3/G1	0.530236	0.154206	3.4385	86	0.000903984	0.00943993
1/P51572	P51572	sp|P51572|BAP31_HUMAN B-cell receptor-associated protein 31 OS=Homo sapiens GN=BCAP31 PE=1 SV=3	G3/G1	0.522417	0.137321	3.80435	86	0.000265386	0.00391051
1/P51608	P51608	sp|P51608|MECP2_HUMAN Methyl-CpG-binding protein 2 OS=Homo sapiens GN=MECP2 PE=1 SV=1	G3/G1	-0.306472	0.134202	-2.28367	86	0.0248556	0.0916536
1/P51610	P51610	sp|P51610|HCFC1_HUMAN Host cell factor 1 OS=Homo sapiens GN=HCFC1 PE=1 SV=2	G3/G1	0.208253	0.155455	1.33964	86	0.183893	0.328644
1/P51648	P51648	sp|P51648|AL3A2_HUMAN Fatty aldehyde dehydrogenase OS=Homo sapiens GN=ALDH3A2 PE=1 SV=1	G3/G1	0.0393241	0.163989	0.239797	86	0.811058	0.872367
1/P51649	P51649	sp|P51649|SSDH_HUMAN Succinate-semialdehyde dehydrogenase, mitochondrial OS=Homo sapiens GN=ALDH5A1 PE=1 SV=2	G3/G1	0.262923	0.197247	1.33296	86	0.186065	0.331573
1/P51659	P51659	sp|P51659|DHB4_HUMAN Peroxisomal multifunctional enzyme type 2 OS=Homo sapiens GN=HSD17B4 PE=1 SV=3	G3/G1	0.0325602	0.147903	0.220145	86	0.82628	0.882801
1/P51665	P51665	sp|P51665|PSMD7_HUMAN 26S proteasome non-ATPase regulatory subunit 7 OS=Homo sapiens GN=PSMD7 PE=1 SV=2	G3/G1	0.257539	0.144267	1.78516	86	0.0777611	0.189845
1/P51687	P51687	sp|P51687|SUOX_HUMAN Sulfite oxidase, mitochondrial OS=Homo sapiens GN=SUOX PE=1 SV=2	G3/G1	-0.138889	0.121577	-1.14239	86	0.256462	0.409987
1/P51688	P51688	sp|P51688|SPHM_HUMAN N-sulphoglucosamine sulphohydrolase OS=Homo sapiens GN=SGSH PE=1 SV=1	G3/G1	-0.0794344	0.164525	-0.48281	86	0.630457	0.740942
1/P51689	P51689	sp|P51689|ARSD_HUMAN Arylsulfatase D OS=Homo sapiens GN=ARSD PE=1 SV=2	G3/G1	0.207442	0.244222	0.849399	86	0.398018	0.544517
1/P51858	P51858	sp|P51858|HDGF_HUMAN Hepatoma-derived growth factor OS=Homo sapiens GN=HDGF PE=1 SV=1	G3/G1	0.0611135	0.183246	0.333506	86	0.739564	0.820076
1/P51884	P51884	sp|P51884|LUM_HUMAN Lumican OS=Homo sapiens GN=LUM PE=1 SV=2	G3/G1	-1.09325	0.161527	-6.76821	86	1.51e-09	5.13e-07
1/P51888	P51888	sp|P51888|PRELP_HUMAN Prolargin OS=Homo sapiens GN=PRELP PE=1 SV=1	G3/G1	-1.13961	0.238351	-4.78124	86	7.14e-06	0.000332521
1/P51911	P51911	sp|P51911|CNN1_HUMAN Calponin-1 OS=Homo sapiens GN=CNN1 PE=1 SV=2	G3/G1	-0.537107	0.159202	-3.37374	86	0.00111385	0.0108136
1/P51970	P51970	sp|P51970|NDUA8_HUMAN NADH dehydrogenase [ubiquinone] 1 alpha subcomplex subunit 8 OS=Homo sapiens GN=NDUFA8 PE=1 SV=3	G3/G1	0.116073	0.136983	0.847354	86	0.39915	0.545061
1/P51991	P51991	sp|P51991|ROA3_HUMAN Heterogeneous nuclear ribonucleoprotein A3 OS=Homo sapiens GN=HNRNPA3 PE=1 SV=2	G3/G1	-0.0140625	0.161313	-0.0871754	86	0.930735	0.954285
1/P52209	P52209	sp|P52209|6PGD_HUMAN 6-phosphogluconate dehydrogenase, decarboxylating OS=Homo sapiens GN=PGD PE=1 SV=3	G3/G1	0.239019	0.150852	1.58447	86	0.116759	0.244595
1/P52272	P52272	sp|P52272|HNRPM_HUMAN Heterogeneous nuclear ribonucleoprotein M OS=Homo sapiens GN=HNRNPM PE=1 SV=3	G3/G1	0.21865	0.184569	1.18465	86	0.23942	0.392505
1/P52292	P52292	sp|P52292|IMA1_HUMAN Importin subunit alpha-1 OS=Homo sapiens GN=KPNA2 PE=1 SV=1	G3/G1	1.516	0.220654	6.87049	86	9.54e-10	3.55e-07
1/P52294	P52294	sp|P52294|IMA5_HUMAN Importin subunit alpha-5 OS=Homo sapiens GN=KPNA1 PE=1 SV=3	G3/G1	0.262704	0.186327	1.40991	86	0.162174	0.302141
1/P52306	P52306	sp|P52306|GDS1_HUMAN Rap1 GTPase-GDP dissociation stimulator 1 OS=Homo sapiens GN=RAP1GDS1 PE=1 SV=3	G3/G1	0.406952	0.162568	2.50328	86	0.0141949	0.0625513
1/P52565	P52565	sp|P52565|GDIR1_HUMAN Rho GDP-dissociation inhibitor 1 OS=Homo sapiens GN=ARHGDIA PE=1 SV=3	G3/G1	0.181899	0.125378	1.4508	86	0.150473	0.289007
1/P52566	P52566	sp|P52566|GDIR2_HUMAN Rho GDP-dissociation inhibitor 2 OS=Homo sapiens GN=ARHGDIB PE=1 SV=3	G3/G1	-0.0568779	0.180388	-0.315308	86	0.753291	0.831939
1/P52594	P52594	sp|P52594|AGFG1_HUMAN Arf-GAP domain and FG repeat-containing protein 1 OS=Homo sapiens GN=AGFG1 PE=1 SV=2	G3/G1	0.236455	0.132884	1.77941	86	0.0787046	0.191397
1/P52597	P52597	sp|P52597|HNRPF_HUMAN Heterogeneous nuclear ribonucleoprotein F OS=Homo sapiens GN=HNRNPF PE=1 SV=3	G3/G1	0.222991	0.1806	1.23473	86	0.220296	0.371949
1/P52630	P52630	sp|P52630|STAT2_HUMAN Signal transducer and activator of transcription 2 OS=Homo sapiens GN=STAT2 PE=1 SV=1	G3/G1	0.393557	0.151379	2.59982	86	0.0109766	0.0535612
1/P52701	P52701	sp|P52701|MSH6_HUMAN DNA mismatch repair protein Msh6 OS=Homo sapiens GN=MSH6 PE=1 SV=2	G3/G1	0.477616	0.188936	2.52793	86	0.013301	0.0601046
1/P52758	P52758	sp|P52758|UK114_HUMAN Ribonuclease UK114 OS=Homo sapiens GN=HRSP12 PE=1 SV=1	G3/G1	0.405123	0.157045	2.57967	86	0.0115879	0.0555981
1/P52788	P52788	sp|P52788|SPSY_HUMAN Spermine synthase OS=Homo sapiens GN=SMS PE=1 SV=2	G3/G1	0.0706907	0.214356	0.329782	86	0.742367	0.82245
1/P52815	P52815	sp|P52815|RM12_HUMAN 39S ribosomal protein L12, mitochondrial OS=Homo sapiens GN=MRPL12 PE=1 SV=2	G3/G1	0.638354	0.161308	3.95737	86	0.000155446	0.00268309
1/P52888	P52888	sp|P52888|THOP1_HUMAN Thimet oligopeptidase OS=Homo sapiens GN=THOP1 PE=1 SV=2	G3/G1	0.11449	0.10099	1.13368	86	0.26008	0.413759
1/P52907	P52907	sp|P52907|CAZA1_HUMAN F-actin-capping protein subunit alpha-1 OS=Homo sapiens GN=CAPZA1 PE=1 SV=3	G3/G1	0.234832	0.147821	1.58862	86	0.115816	0.242971
1/P52943	P52943	sp|P52943|CRIP2_HUMAN Cysteine-rich protein 2 OS=Homo sapiens GN=CRIP2 PE=1 SV=1	G3/G1	-0.296014	0.151797	-1.95006	86	0.054427	0.15072
1/P52948	P52948	sp|P52948|NUP98_HUMAN Nuclear pore complex protein Nup98-Nup96 OS=Homo sapiens GN=NUP98 PE=1 SV=4	G3/G1	0.307009	0.132161	2.32299	86	0.0225407	0.0857467
1/P53004	P53004	sp|P53004|BIEA_HUMAN Biliverdin reductase A OS=Homo sapiens GN=BLVRA PE=1 SV=2	G3/G1	0.126415	0.147825	0.85517	86	0.394833	0.541353
1/P53007	P53007	sp|P53007|TXTP_HUMAN Tricarboxylate transport protein, mitochondrial OS=Homo sapiens GN=SLC25A1 PE=1 SV=2	G3/G1	0.469233	0.158533	2.95984	86	0.00397621	0.027695
1/P53367	P53367	sp|P53367|ARFP1_HUMAN Arfaptin-1 OS=Homo sapiens GN=ARFIP1 PE=1 SV=2	G3/G1	-0.0298112	0.129075	-0.230961	86	0.817893	0.876684
1/P53384	P53384	sp|P53384|NUBP1_HUMAN Cytosolic Fe-S cluster assembly factor NUBP1 OS=Homo sapiens GN=NUBP1 PE=1 SV=2	G3/G1	-0.113333	0.189568	-0.59785	86	0.551511	0.677445
1/P53396	P53396	sp|P53396|ACLY_HUMAN ATP-citrate synthase OS=Homo sapiens GN=ACLY PE=1 SV=3	G3/G1	0.23034	0.134893	1.70757	86	0.0913239	0.209884
1/P53582	P53582	sp|P53582|MAP11_HUMAN Methionine aminopeptidase 1 OS=Homo sapiens GN=METAP1 PE=1 SV=2	G3/G1	0.300816	0.138475	2.17235	86	0.032581	0.107679
1/P53597	P53597	sp|P53597|SUCA_HUMAN Succinyl-CoA ligase [ADP/GDP-forming] subunit alpha, mitochondrial OS=Homo sapiens GN=SUCLG1 PE=1 SV=4	G3/G1	0.0399438	0.126817	0.314971	86	0.753547	0.831939
1/P53618	P53618	sp|P53618|COPB_HUMAN Coatomer subunit beta OS=Homo sapiens GN=COPB1 PE=1 SV=3	G3/G1	0.195104	0.158782	1.22876	86	0.222514	0.373327
1/P53621	P53621	sp|P53621|COPA_HUMAN Coatomer subunit alpha OS=Homo sapiens GN=COPA PE=1 SV=2	G3/G1	0.156244	0.149156	1.04752	86	0.297795	0.449648
1/P53634	P53634	sp|P53634|CATC_HUMAN Dipeptidyl peptidase 1 OS=Homo sapiens GN=CTSC PE=1 SV=2	G3/G1	0.716456	0.164558	4.35382	86	3.67e-05	0.000999725
1/P53680	P53680	sp|P53680|AP2S1_HUMAN AP-2 complex subunit sigma OS=Homo sapiens GN=AP2S1 PE=1 SV=2	G3/G1	-0.0186482	0.106743	-0.174702	86	0.861724	0.907037
1/P53990	P53990	sp|P53990|IST1_HUMAN IST1 homolog OS=Homo sapiens GN=IST1 PE=1 SV=1	G3/G1	0.247381	0.128992	1.91781	86	0.0584544	0.158371
1/P53992	P53992	sp|P53992|SC24C_HUMAN Protein transport protein Sec24C OS=Homo sapiens GN=SEC24C PE=1 SV=3	G3/G1	0.227647	0.153923	1.47897	86	0.142801	0.278812
1/P53999	P53999	sp|P53999|TCP4_HUMAN Activated RNA polymerase II transcriptional coactivator p15 OS=Homo sapiens GN=SUB1 PE=1 SV=3	G3/G1	-0.0862639	0.20638	-0.417986	86	0.676999	0.774188
1/P54105	P54105	sp|P54105|ICLN_HUMAN Methylosome subunit pICln OS=Homo sapiens GN=CLNS1A PE=1 SV=1	G3/G1	0.447009	0.207626	2.15296	86	0.0341223	0.110633
1/P54136	P54136	sp|P54136|SYRC_HUMAN Arginine--tRNA ligase, cytoplasmic OS=Homo sapiens GN=RARS PE=1 SV=2	G3/G1	0.0909574	0.128128	0.709894	86	0.479691	0.61432
1/P54577	P54577	sp|P54577|SYYC_HUMAN Tyrosine--tRNA ligase, cytoplasmic OS=Homo sapiens GN=YARS PE=1 SV=4	G3/G1	0.368227	0.134773	2.73221	86	0.00763398	0.0424825
1/P54578	P54578	sp|P54578|UBP14_HUMAN Ubiquitin carboxyl-terminal hydrolase 14 OS=Homo sapiens GN=USP14 PE=1 SV=3	G3/G1	-0.018801	0.162035	-0.116031	86	0.907899	0.939658
1/P54619	P54619	sp|P54619|AAKG1_HUMAN 5'-AMP-activated protein kinase subunit gamma-1 OS=Homo sapiens GN=PRKAG1 PE=1 SV=1	G3/G1	-0.205515	0.229994	-0.893567	86	0.374047	0.520511
1/P54652	P54652	sp|P54652|HSP72_HUMAN Heat shock-related 70 kDa protein 2 OS=Homo sapiens GN=HSPA2 PE=1 SV=1	G3/G1	-0.774049	0.216274	-3.57902	86	0.000569752	0.00670043
1/P54725	P54725	sp|P54725|RD23A_HUMAN UV excision repair protein RAD23 homolog A OS=Homo sapiens GN=RAD23A PE=1 SV=1	G3/G1	0.165353	0.30829	0.536356	86	0.593097	0.710954
1/P54727	P54727	sp|P54727|RD23B_HUMAN UV excision repair protein RAD23 homolog B OS=Homo sapiens GN=RAD23B PE=1 SV=1	G3/G1	0.0136996	0.149832	0.0914331	86	0.927361	0.953185
1/P54819	P54819	sp|P54819|KAD2_HUMAN Adenylate kinase 2, mitochondrial OS=Homo sapiens GN=AK2 PE=1 SV=2	G3/G1	0.154232	0.171266	0.900542	86	0.370347	0.517291
1/P54886	P54886	sp|P54886|P5CS_HUMAN Delta-1-pyrroline-5-carboxylate synthase OS=Homo sapiens GN=ALDH18A1 PE=1 SV=2	G3/G1	0.675198	0.151388	4.46005	86	2.46e-05	0.000740708
1/P54920	P54920	sp|P54920|SNAA_HUMAN Alpha-soluble NSF attachment protein OS=Homo sapiens GN=NAPA PE=1 SV=3	G3/G1	0.120756	0.119958	1.00665	86	0.316925	0.468081
1/P55001	P55001	sp|P55001|MFAP2_HUMAN Microfibrillar-associated protein 2 OS=Homo sapiens GN=MFAP2 PE=2 SV=1	G3/G1	-0.230044	0.142781	-1.61117	86	0.110807	0.236728
1/P55008	P55008	sp|P55008|AIF1_HUMAN Allograft inflammatory factor 1 OS=Homo sapiens GN=AIF1 PE=1 SV=1	G3/G1	0.278156	0.165876	1.6769	86	0.0971941	0.217266
1/P55010	P55010	sp|P55010|IF5_HUMAN Eukaryotic translation initiation factor 5 OS=Homo sapiens GN=EIF5 PE=1 SV=2	G3/G1	0.244257	0.129247	1.88985	86	0.062147	0.165017
1/P55036	P55036	sp|P55036|PSMD4_HUMAN 26S proteasome non-ATPase regulatory subunit 4 OS=Homo sapiens GN=PSMD4 PE=1 SV=1	G3/G1	0.171306	0.12282	1.39477	86	0.166676	0.307
1/P55060	P55060	sp|P55060|XPO2_HUMAN Exportin-2 OS=Homo sapiens GN=CSE1L PE=1 SV=3	G3/G1	0.495847	0.133455	3.71546	86	0.000359975	0.00482729
1/P55072	P55072	sp|P55072|TERA_HUMAN Transitional endoplasmic reticulum ATPase OS=Homo sapiens GN=VCP PE=1 SV=4	G3/G1	0.25914	0.152463	1.6997	86	0.0928022	0.212119
1/P55083	P55083	sp|P55083|MFAP4_HUMAN Microfibril-associated glycoprotein 4 OS=Homo sapiens GN=MFAP4 PE=1 SV=2	G3/G1	-1.58025	0.239641	-6.59422	86	3.31e-09	9.48e-07
1/P55084	P55084	sp|P55084|ECHB_HUMAN Trifunctional enzyme subunit beta, mitochondrial OS=Homo sapiens GN=HADHB PE=1 SV=3	G3/G1	0.135076	0.125355	1.07755	86	0.284247	0.437882
1/P55145	P55145	sp|P55145|MANF_HUMAN Mesencephalic astrocyte-derived neurotrophic factor OS=Homo sapiens GN=MANF PE=1 SV=3	G3/G1	0.605865	0.139287	4.34975	86	3.73e-05	0.00100769
1/P55209	P55209	sp|P55209|NP1L1_HUMAN Nucleosome assembly protein 1-like 1 OS=Homo sapiens GN=NAP1L1 PE=1 SV=1	G3/G1	0.421669	0.166709	2.52936	86	0.0132506	0.0600656
1/P55210	P55210	sp|P55210|CASP7_HUMAN Caspase-7 OS=Homo sapiens GN=CASP7 PE=1 SV=1	G3/G1	0.0465834	0.171393	0.271792	86	0.786433	0.853266
1/P55263	P55263	sp|P55263|ADK_HUMAN Adenosine kinase OS=Homo sapiens GN=ADK PE=1 SV=2	G3/G1	-0.0568858	0.197288	-0.28834	86	0.773781	0.845558
1/P55265	P55265	sp|P55265|DSRAD_HUMAN Double-stranded RNA-specific adenosine deaminase OS=Homo sapiens GN=ADAR PE=1 SV=4	G3/G1	0.37441	0.16465	2.27398	86	0.0254573	0.0930441
1/P55268	P55268	sp|P55268|LAMB2_HUMAN Laminin subunit beta-2 OS=Homo sapiens GN=LAMB2 PE=1 SV=2	G3/G1	-0.364907	0.179305	-2.03512	86	0.0449176	0.13243
1/P55290	P55290	sp|P55290|CAD13_HUMAN Cadherin-13 OS=Homo sapiens GN=CDH13 PE=1 SV=1	G3/G1	-0.181841	0.155991	-1.16571	86	0.246953	0.399941
1/P55327	P55327	sp|P55327|TPD52_HUMAN Tumor protein D52 OS=Homo sapiens GN=TPD52 PE=1 SV=2	G3/G1	0.715811	0.169057	4.23413	86	5.73e-05	0.0013177
1/P55735	P55735	sp|P55735|SEC13_HUMAN Protein SEC13 homolog OS=Homo sapiens GN=SEC13 PE=1 SV=3	G3/G1	0.239393	0.166523	1.4376	86	0.154176	0.292801
1/P55769	P55769	sp|P55769|NH2L1_HUMAN NHP2-like protein 1 OS=Homo sapiens GN=NHP2L1 PE=1 SV=3	G3/G1	0.271874	0.149572	1.81768	86	0.0725954	0.18177
1/P55786	P55786	sp|P55786|PSA_HUMAN Puromycin-sensitive aminopeptidase OS=Homo sapiens GN=NPEPPS PE=1 SV=2	G3/G1	-0.211253	0.142173	-1.48588	86	0.140967	0.276883
1/P55795	P55795	sp|P55795|HNRH2_HUMAN Heterogeneous nuclear ribonucleoprotein H2 OS=Homo sapiens GN=HNRNPH2 PE=1 SV=1	G3/G1	-0.295539	0.176455	-1.67486	86	0.0975937	0.217872
1/P55809	P55809	sp|P55809|SCOT1_HUMAN Succinyl-CoA:3-ketoacid coenzyme A transferase 1, mitochondrial OS=Homo sapiens GN=OXCT1 PE=1 SV=1	G3/G1	0.327849	0.1887	1.73741	86	0.0858949	0.202492
1/P55884	P55884	sp|P55884|EIF3B_HUMAN Eukaryotic translation initiation factor 3 subunit B OS=Homo sapiens GN=EIF3B PE=1 SV=3	G3/G1	0.209989	0.114811	1.829	86	0.0708652	0.179062
1/P55899	P55899	sp|P55899|FCGRN_HUMAN IgG receptor FcRn large subunit p51 OS=Homo sapiens GN=FCGRT PE=1 SV=1	G3/G1	0.201645	0.127633	1.57988	86	0.117806	0.245648
1/P55957	P55957	sp|P55957|BID_HUMAN BH3-interacting domain death agonist OS=Homo sapiens GN=BID PE=1 SV=1	G3/G1	0.54024	0.23354	2.31327	86	0.0230947	0.0869665
1/P56134	P56134	sp|P56134|ATPK_HUMAN ATP synthase subunit f, mitochondrial OS=Homo sapiens GN=ATP5J2 PE=1 SV=3	G3/G1	0.189388	0.131712	1.4379	86	0.154093	0.292792
1/P56192	P56192	sp|P56192|SYMC_HUMAN Methionine--tRNA ligase, cytoplasmic OS=Homo sapiens GN=MARS PE=1 SV=2	G3/G1	0.259126	0.156164	1.65932	86	0.100695	0.221469
1/P56211	P56211	sp|P56211|ARP19_HUMAN cAMP-regulated phosphoprotein 19 OS=Homo sapiens GN=ARPP19 PE=1 SV=2	G3/G1	-0.0269173	0.110142	-0.244387	86	0.807513	0.87006
1/P56385	P56385	sp|P56385|ATP5I_HUMAN ATP synthase subunit e, mitochondrial OS=Homo sapiens GN=ATP5I PE=1 SV=2	G3/G1	0.26551	0.151666	1.75063	86	0.0835765	0.199088
1/P56537	P56537	sp|P56537|IF6_HUMAN Eukaryotic translation initiation factor 6 OS=Homo sapiens GN=EIF6 PE=1 SV=1	G3/G1	0.3386	0.13013	2.60201	86	0.0109118	0.0533148
1/P56545	P56545	sp|P56545|CTBP2_HUMAN C-terminal-binding protein 2 OS=Homo sapiens GN=CTBP2 PE=1 SV=1	G3/G1	0.0637349	0.13737	0.463965	86	0.643845	0.750783
1/P56556	P56556	sp|P56556|NDUA6_HUMAN NADH dehydrogenase [ubiquinone] 1 alpha subcomplex subunit 6 OS=Homo sapiens GN=NDUFA6 PE=1 SV=3	G3/G1	0.122766	0.124432	0.986611	86	0.326601	0.476917
1/P57082	P57082	sp|P57082|TBX4_HUMAN T-box transcription factor TBX4 OS=Homo sapiens GN=TBX4 PE=1 SV=2	G3/G1	0.0488231	0.302536	0.161379	86	0.872173	0.915389
1/P57088	P57088	sp|P57088|TMM33_HUMAN Transmembrane protein 33 OS=Homo sapiens GN=TMEM33 PE=1 SV=2	G3/G1	0.465978	0.137729	3.3833	86	0.00108021	0.0106535
1/P57105	P57105	sp|P57105|SYJ2B_HUMAN Synaptojanin-2-binding protein OS=Homo sapiens GN=SYNJ2BP PE=1 SV=2	G3/G1	0.145134	0.141722	1.02407	86	0.308674	0.459559
1/P57721	P57721	sp|P57721|PCBP3_HUMAN Poly(rC)-binding protein 3 OS=Homo sapiens GN=PCBP3 PE=2 SV=2	G3/G1	0.221314	0.130533	1.69546	86	0.0936064	0.21245
1/P57737	P57737	sp|P57737|CORO7_HUMAN Coronin-7 OS=Homo sapiens GN=CORO7 PE=1 SV=2	G3/G1	0.259785	0.148743	1.74653	86	0.0842887	0.200137
1/P57740	P57740	sp|P57740|NU107_HUMAN Nuclear pore complex protein Nup107 OS=Homo sapiens GN=NUP107 PE=1 SV=1	G3/G1	0.186678	0.123726	1.50881	86	0.135013	0.269304
1/P57764	P57764	sp|P57764|GSDMD_HUMAN Gasdermin-D OS=Homo sapiens GN=GSDMD PE=1 SV=1	G3/G1	0.278231	0.176028	1.58061	86	0.117639	0.245594
1/P58107	P58107	sp|P58107|EPIPL_HUMAN Epiplakin OS=Homo sapiens GN=EPPK1 PE=1 SV=2	G3/G1	-0.115236	0.335241	-0.343741	86	0.73188	0.815436
1/P58546	P58546	sp|P58546|MTPN_HUMAN Myotrophin OS=Homo sapiens GN=MTPN PE=1 SV=2	G3/G1	0.21973	0.128579	1.70891	86	0.0910735	0.209841
1/P59998	P59998	sp|P59998|ARPC4_HUMAN Actin-related protein 2/3 complex subunit 4 OS=Homo sapiens GN=ARPC4 PE=1 SV=3	G3/G1	0.315412	0.12493	2.52471	86	0.0134148	0.0602321
1/P60174	P60174	sp|P60174|TPIS_HUMAN Triosephosphate isomerase OS=Homo sapiens GN=TPI1 PE=1 SV=3	G3/G1	0.0930804	0.150804	0.617229	86	0.538715	0.66744
1/P60228	P60228	sp|P60228|EIF3E_HUMAN Eukaryotic translation initiation factor 3 subunit E OS=Homo sapiens GN=EIF3E PE=1 SV=1	G3/G1	0.285418	0.124125	2.29945	86	0.0239027	0.0891985
1/P60468	P60468	sp|P60468|SC61B_HUMAN Protein transport protein Sec61 subunit beta OS=Homo sapiens GN=SEC61B PE=1 SV=2	G3/G1	0.365222	0.123866	2.94852	86	0.00411073	0.0282054
1/P60660	P60660	sp|P60660|MYL6_HUMAN Myosin light polypeptide 6 OS=Homo sapiens GN=MYL6 PE=1 SV=2	G3/G1	0.00123583	0.147397	0.00838441	86	0.99333	0.995734
1/P60842	P60842	sp|P60842|IF4A1_HUMAN Eukaryotic initiation factor 4A-I OS=Homo sapiens GN=EIF4A1 PE=1 SV=1	G3/G1	0.420458	0.15196	2.7669	86	0.00692729	0.0399866
1/P60866	P60866	sp|P60866|RS20_HUMAN 40S ribosomal protein S20 OS=Homo sapiens GN=RPS20 PE=1 SV=1	G3/G1	0.381617	0.136846	2.78866	86	0.00651512	0.038431
1/P60900	P60900	sp|P60900|PSA6_HUMAN Proteasome subunit alpha type-6 OS=Homo sapiens GN=PSMA6 PE=1 SV=1	G3/G1	0.182839	0.134924	1.35512	86	0.178927	0.322397
1/P60903	P60903	sp|P60903|S10AA_HUMAN Protein S100-A10 OS=Homo sapiens GN=S100A10 PE=1 SV=2	G3/G1	-0.509818	0.144992	-3.51617	86	0.000701413	0.00778234
1/P60953	P60953	sp|P60953|CDC42_HUMAN Cell division control protein 42 homolog OS=Homo sapiens GN=CDC42 PE=1 SV=2	G3/G1	0.184887	0.166998	1.10712	86	0.271328	0.423936
1/P60981	P60981	sp|P60981|DEST_HUMAN Destrin OS=Homo sapiens GN=DSTN PE=1 SV=3	G3/G1	-0.0778169	0.208117	-0.373909	86	0.709392	0.797772
1/P61006	P61006	sp|P61006|RAB8A_HUMAN Ras-related protein Rab-8A OS=Homo sapiens GN=RAB8A PE=1 SV=1	G3/G1	0.246989	0.180331	1.36964	86	0.174364	0.316316
1/P61009	P61009	sp|P61009|SPCS3_HUMAN Signal peptidase complex subunit 3 OS=Homo sapiens GN=SPCS3 PE=1 SV=1	G3/G1	0.755694	0.130761	5.7792	86	1.18e-07	1.69e-05
1/P61011	P61011	sp|P61011|SRP54_HUMAN Signal recognition particle 54 kDa protein OS=Homo sapiens GN=SRP54 PE=1 SV=1	G3/G1	0.336049	0.127549	2.63467	86	0.00998751	0.0502692
1/P61019	P61019	sp|P61019|RAB2A_HUMAN Ras-related protein Rab-2A OS=Homo sapiens GN=RAB2A PE=1 SV=1	G3/G1	0.369027	0.150486	2.45223	86	0.0162186	0.0679366
1/P61020	P61020	sp|P61020|RAB5B_HUMAN Ras-related protein Rab-5B OS=Homo sapiens GN=RAB5B PE=1 SV=1	G3/G1	-0.0477733	0.143172	-0.333677	86	0.739436	0.820076
1/P61026	P61026	sp|P61026|RAB10_HUMAN Ras-related protein Rab-10 OS=Homo sapiens GN=RAB10 PE=1 SV=1	G3/G1	0.247758	0.176094	1.40696	86	0.163042	0.303152
1/P61081	P61081	sp|P61081|UBC12_HUMAN NEDD8-conjugating enzyme Ubc12 OS=Homo sapiens GN=UBE2M PE=1 SV=1	G3/G1	0.251348	0.116092	2.16508	86	0.0331516	0.108772
1/P61086	P61086	sp|P61086|UBE2K_HUMAN Ubiquitin-conjugating enzyme E2 K OS=Homo sapiens GN=UBE2K PE=1 SV=3	G3/G1	0.13966	0.136013	1.02682	86	0.307386	0.458557
1/P61088	P61088	sp|P61088|UBE2N_HUMAN Ubiquitin-conjugating enzyme E2 N OS=Homo sapiens GN=UBE2N PE=1 SV=1	G3/G1	0.142547	0.185339	0.769115	86	0.443933	0.58619
1/P61106	P61106	sp|P61106|RAB14_HUMAN Ras-related protein Rab-14 OS=Homo sapiens GN=RAB14 PE=1 SV=4	G3/G1	0.0238301	0.114484	0.208153	86	0.835602	0.889051
1/P61158	P61158	sp|P61158|ARP3_HUMAN Actin-related protein 3 OS=Homo sapiens GN=ACTR3 PE=1 SV=3	G3/G1	0.297665	0.151634	1.96305	86	0.0528724	0.148412
1/P61160	P61160	sp|P61160|ARP2_HUMAN Actin-related protein 2 OS=Homo sapiens GN=ACTR2 PE=1 SV=1	G3/G1	0.331415	0.139321	2.3788	86	0.019583	0.0782482
1/P61163	P61163	sp|P61163|ACTZ_HUMAN Alpha-centractin OS=Homo sapiens GN=ACTR1A PE=1 SV=1	G3/G1	0.0805384	0.145988	0.551677	86	0.5826	0.701982
1/P61221	P61221	sp|P61221|ABCE1_HUMAN ATP-binding cassette sub-family E member 1 OS=Homo sapiens GN=ABCE1 PE=1 SV=1	G3/G1	0.239528	0.141337	1.69473	86	0.0937442	0.21245
1/P61225	P61225	sp|P61225|RAP2B_HUMAN Ras-related protein Rap-2b OS=Homo sapiens GN=RAP2B PE=1 SV=1	G3/G1	0.288181	0.125377	2.29851	86	0.023958	0.0892069
1/P61247	P61247	sp|P61247|RS3A_HUMAN 40S ribosomal protein S3a OS=Homo sapiens GN=RPS3A PE=1 SV=2	G3/G1	0.415633	0.172931	2.40346	86	0.0183894	0.0745979
1/P61254	P61254	sp|P61254|RL26_HUMAN 60S ribosomal protein L26 OS=Homo sapiens GN=RPL26 PE=1 SV=1	G3/G1	0.320705	0.191852	1.67163	86	0.0982326	0.2183
1/P61289	P61289	sp|P61289|PSME3_HUMAN Proteasome activator complex subunit 3 OS=Homo sapiens GN=PSME3 PE=1 SV=1	G3/G1	0.210178	0.183297	1.14665	86	0.254707	0.408278
1/P61313	P61313	sp|P61313|RL15_HUMAN 60S ribosomal protein L15 OS=Homo sapiens GN=RPL15 PE=1 SV=2	G3/G1	0.300967	0.140374	2.14403	86	0.0348528	0.111817
1/P61353	P61353	sp|P61353|RL27_HUMAN 60S ribosomal protein L27 OS=Homo sapiens GN=RPL27 PE=1 SV=2	G3/G1	0.370844	0.112647	3.2921	86	0.0014439	0.0132203
1/P61421	P61421	sp|P61421|VA0D1_HUMAN V-type proton ATPase subunit d 1 OS=Homo sapiens GN=ATP6V0D1 PE=1 SV=1	G3/G1	0.410722	0.130557	3.14592	86	0.00227438	0.0183129
1/P61457	P61457	sp|P61457|PHS_HUMAN Pterin-4-alpha-carbinolamine dehydratase OS=Homo sapiens GN=PCBD1 PE=1 SV=2	G3/G1	-0.194046	0.152777	-1.27012	86	0.207466	0.358237
1/P61586	P61586	sp|P61586|RHOA_HUMAN Transforming protein RhoA OS=Homo sapiens GN=RHOA PE=1 SV=1	G3/G1	0.216345	0.177215	1.2208	86	0.225497	0.377143
1/P61604	P61604	sp|P61604|CH10_HUMAN 10 kDa heat shock protein, mitochondrial OS=Homo sapiens GN=HSPE1 PE=1 SV=2	G3/G1	0.630227	0.175155	3.5981	86	0.000534656	0.00638846
1/P61619	P61619	sp|P61619|S61A1_HUMAN Protein transport protein Sec61 subunit alpha isoform 1 OS=Homo sapiens GN=SEC61A1 PE=1 SV=2	G3/G1	0.568422	0.22977	2.47387	86	0.0153311	0.065444
1/P61626	P61626	sp|P61626|LYSC_HUMAN Lysozyme C OS=Homo sapiens GN=LYZ PE=1 SV=1	G3/G1	0.260914	0.137261	1.90086	86	0.0606693	0.162249
1/P61758	P61758	sp|P61758|PFD3_HUMAN Prefoldin subunit 3 OS=Homo sapiens GN=VBP1 PE=1 SV=3	G3/G1	0.273799	0.176125	1.55457	86	0.123721	0.253424
1/P61764	P61764	sp|P61764|STXB1_HUMAN Syntaxin-binding protein 1 OS=Homo sapiens GN=STXBP1 PE=1 SV=1	G3/G1	-0.00503351	0.111601	-0.0451027	86	0.96413	0.97552
1/P61769	P61769	sp|P61769|B2MG_HUMAN Beta-2-microglobulin OS=Homo sapiens GN=B2M PE=1 SV=1	G3/G1	0.681631	0.152602	4.46674	86	2.4e-05	0.000735398
1/P61803	P61803	sp|P61803|DAD1_HUMAN Dolichyl-diphosphooligosaccharide--protein glycosyltransferase subunit DAD1 OS=Homo sapiens GN=DAD1 PE=1 SV=3	G3/G1	0.370406	0.146458	2.52909	86	0.0132602	0.0600656
1/P61916	P61916	sp|P61916|NPC2_HUMAN Epididymal secretory protein E1 OS=Homo sapiens GN=NPC2 PE=1 SV=1	G3/G1	0.384452	0.151925	2.53055	86	0.0132092	0.0600656
1/P61923	P61923	sp|P61923|COPZ1_HUMAN Coatomer subunit zeta-1 OS=Homo sapiens GN=COPZ1 PE=1 SV=1	G3/G1	0.223681	0.151027	1.48107	86	0.142243	0.278656
1/P61960	P61960	sp|P61960|UFM1_HUMAN Ubiquitin-fold modifier 1 OS=Homo sapiens GN=UFM1 PE=1 SV=1	G3/G1	0.128348	0.135746	0.9455	86	0.347052	0.498771
1/P61962	P61962	sp|P61962|DCAF7_HUMAN DDB1- and CUL4-associated factor 7 OS=Homo sapiens GN=DCAF7 PE=1 SV=1	G3/G1	0.343273	0.144881	2.36934	86	0.0200585	0.0791301
1/P61964	P61964	sp|P61964|WDR5_HUMAN WD repeat-containing protein 5 OS=Homo sapiens GN=WDR5 PE=1 SV=1	G3/G1	0.415747	0.143178	2.9037	86	0.00468533	0.0308891
1/P61966	P61966	sp|P61966|AP1S1_HUMAN AP-1 complex subunit sigma-1A OS=Homo sapiens GN=AP1S1 PE=1 SV=1	G3/G1	0.349707	0.195805	1.786	86	0.0776245	0.189673
1/P61970	P61970	sp|P61970|NTF2_HUMAN Nuclear transport factor 2 OS=Homo sapiens GN=NUTF2 PE=1 SV=1	G3/G1	0.11014	0.171235	0.64321	86	0.521799	0.6519
1/P61978	P61978	sp|P61978|HNRPK_HUMAN Heterogeneous nuclear ribonucleoprotein K OS=Homo sapiens GN=HNRNPK PE=1 SV=1	G3/G1	0.159402	0.14956	1.06581	86	0.289494	0.442309
1/P61981	P61981	sp|P61981|1433G_HUMAN 14-3-3 protein gamma OS=Homo sapiens GN=YWHAG PE=1 SV=2	G3/G1	0.259806	0.0871763	2.98023	86	0.00374423	0.0266544
1/P62072	P62072	sp|P62072|TIM10_HUMAN Mitochondrial import inner membrane translocase subunit Tim10 OS=Homo sapiens GN=TIMM10 PE=1 SV=1	G3/G1	0.0353277	0.113217	0.312036	86	0.755769	0.833785
1/P62081	P62081	sp|P62081|RS7_HUMAN 40S ribosomal protein S7 OS=Homo sapiens GN=RPS7 PE=1 SV=1	G3/G1	0.390251	0.145196	2.68776	86	0.00863559	0.045345
1/P62136	P62136	sp|P62136|PP1A_HUMAN Serine/threonine-protein phosphatase PP1-alpha catalytic subunit OS=Homo sapiens GN=PPP1CA PE=1 SV=1	G3/G1	0.284996	0.133326	2.13758	86	0.0353888	0.113266
1/P62140	P62140	sp|P62140|PP1B_HUMAN Serine/threonine-protein phosphatase PP1-beta catalytic subunit OS=Homo sapiens GN=PPP1CB PE=1 SV=3	G3/G1	0.0942203	0.128166	0.735145	86	0.464251	0.603462
1/P62158	P62158	sp|P62158|CALM_HUMAN Calmodulin OS=Homo sapiens GN=CALM1 PE=1 SV=2	G3/G1	-0.059701	0.143667	-0.41555	86	0.678774	0.774859
1/P62191	P62191	sp|P62191|PRS4_HUMAN 26S protease regulatory subunit 4 OS=Homo sapiens GN=PSMC1 PE=1 SV=1	G3/G1	0.252559	0.126723	1.993	86	0.0494313	0.141319
1/P62195	P62195	sp|P62195|PRS8_HUMAN 26S protease regulatory subunit 8 OS=Homo sapiens GN=PSMC5 PE=1 SV=1	G3/G1	0.194653	0.142785	1.36326	86	0.176359	0.319004
1/P62241	P62241	sp|P62241|RS8_HUMAN 40S ribosomal protein S8 OS=Homo sapiens GN=RPS8 PE=1 SV=2	G3/G1	0.359855	0.138241	2.6031	86	0.0108798	0.0532982
1/P62244	P62244	sp|P62244|RS15A_HUMAN 40S ribosomal protein S15a OS=Homo sapiens GN=RPS15A PE=1 SV=2	G3/G1	0.248152	0.174843	1.41928	86	0.159431	0.298673
1/P62249	P62249	sp|P62249|RS16_HUMAN 40S ribosomal protein S16 OS=Homo sapiens GN=RPS16 PE=1 SV=2	G3/G1	0.306276	0.115097	2.66103	86	0.00929393	0.0475278
1/P62258	P62258	sp|P62258|1433E_HUMAN 14-3-3 protein epsilon OS=Homo sapiens GN=YWHAE PE=1 SV=1	G3/G1	-0.199885	0.148052	-1.3501	86	0.180527	0.324184
1/P62263	P62263	sp|P62263|RS14_HUMAN 40S ribosomal protein S14 OS=Homo sapiens GN=RPS14 PE=1 SV=3	G3/G1	0.411779	0.138692	2.96902	86	0.00387017	0.0272465
1/P62266	P62266	sp|P62266|RS23_HUMAN 40S ribosomal protein S23 OS=Homo sapiens GN=RPS23 PE=1 SV=3	G3/G1	0.393835	0.15409	2.55588	86	0.0123491	0.0576909
1/P62269	P62269	sp|P62269|RS18_HUMAN 40S ribosomal protein S18 OS=Homo sapiens GN=RPS18 PE=1 SV=3	G3/G1	0.357712	0.127262	2.81084	86	0.00611808	0.0369663
1/P62273	P62273	sp|P62273|RS29_HUMAN 40S ribosomal protein S29 OS=Homo sapiens GN=RPS29 PE=1 SV=2	G3/G1	0.425551	0.14447	2.9456	86	0.00414609	0.0283089
1/P62277	P62277	sp|P62277|RS13_HUMAN 40S ribosomal protein S13 OS=Homo sapiens GN=RPS13 PE=1 SV=2	G3/G1	0.40697	0.127984	3.17984	86	0.00204924	0.0170869
1/P62280	P62280	sp|P62280|RS11_HUMAN 40S ribosomal protein S11 OS=Homo sapiens GN=RPS11 PE=1 SV=3	G3/G1	0.392237	0.136337	2.87696	86	0.00506241	0.0325149
1/P62304	P62304	sp|P62304|RUXE_HUMAN Small nuclear ribonucleoprotein E OS=Homo sapiens GN=SNRPE PE=1 SV=1	G3/G1	0.125803	0.130218	0.96609	86	0.336708	0.487475
1/P62306	P62306	sp|P62306|RUXF_HUMAN Small nuclear ribonucleoprotein F OS=Homo sapiens GN=SNRPF PE=1 SV=1	G3/G1	0.150541	0.161274	0.933446	86	0.353203	0.503534
1/P62310	P62310	sp|P62310|LSM3_HUMAN U6 snRNA-associated Sm-like protein LSm3 OS=Homo sapiens GN=LSM3 PE=1 SV=2	G3/G1	0.113186	0.129258	0.875661	86	0.383654	0.529726
1/P62312	P62312	sp|P62312|LSM6_HUMAN U6 snRNA-associated Sm-like protein LSm6 OS=Homo sapiens GN=LSM6 PE=1 SV=1	G3/G1	0.0460495	0.126699	0.363457	86	0.717155	0.803352
1/P62314	P62314	sp|P62314|SMD1_HUMAN Small nuclear ribonucleoprotein Sm D1 OS=Homo sapiens GN=SNRPD1 PE=1 SV=1	G3/G1	0.227329	0.160117	1.41976	86	0.159292	0.298562
1/P62316	P62316	sp|P62316|SMD2_HUMAN Small nuclear ribonucleoprotein Sm D2 OS=Homo sapiens GN=SNRPD2 PE=1 SV=1	G3/G1	0.227035	0.170963	1.32798	86	0.187698	0.333686
1/P62318	P62318	sp|P62318|SMD3_HUMAN Small nuclear ribonucleoprotein Sm D3 OS=Homo sapiens GN=SNRPD3 PE=1 SV=1	G3/G1	0.096519	0.13972	0.690803	86	0.49155	0.625853
1/P62328	P62328	sp|P62328|TYB4_HUMAN Thymosin beta-4 OS=Homo sapiens GN=TMSB4X PE=1 SV=2	G3/G1	0.154796	0.188599	0.820764	86	0.41405	0.558122
1/P62333	P62333	sp|P62333|PRS10_HUMAN 26S protease regulatory subunit 10B OS=Homo sapiens GN=PSMC6 PE=1 SV=1	G3/G1	0.151197	0.1518	0.996024	86	0.322033	0.472653
1/P62424	P62424	sp|P62424|RL7A_HUMAN 60S ribosomal protein L7a OS=Homo sapiens GN=RPL7A PE=1 SV=2	G3/G1	0.385472	0.12248	3.14722	86	0.00226532	0.0182795
1/P62495	P62495	sp|P62495|ERF1_HUMAN Eukaryotic peptide chain release factor subunit 1 OS=Homo sapiens GN=ETF1 PE=1 SV=3	G3/G1	0.201839	0.16456	1.22654	86	0.223345	0.374216
1/P62633	P62633	sp|P62633|CNBP_HUMAN Cellular nucleic acid-binding protein OS=Homo sapiens GN=CNBP PE=1 SV=1	G3/G1	0.490932	0.169799	2.89126	86	0.00485747	0.0314933
1/P62701	P62701	sp|P62701|RS4X_HUMAN 40S ribosomal protein S4, X isoform OS=Homo sapiens GN=RPS4X PE=1 SV=2	G3/G1	0.376485	0.166803	2.25707	86	0.0265381	0.0953686
1/P62750	P62750	sp|P62750|RL23A_HUMAN 60S ribosomal protein L23a OS=Homo sapiens GN=RPL23A PE=1 SV=1	G3/G1	0.282831	0.113028	2.50231	86	0.0142308	0.0625616
1/P62753	P62753	sp|P62753|RS6_HUMAN 40S ribosomal protein S6 OS=Homo sapiens GN=RPS6 PE=1 SV=1	G3/G1	0.32715	0.153979	2.12464	86	0.0364868	0.116259
1/P62805	P62805	sp|P62805|H4_HUMAN Histone H4 OS=Homo sapiens GN=HIST1H4A PE=1 SV=2	G3/G1	0.146155	0.15826	0.923511	86	0.358325	0.507734
1/P62820	P62820	sp|P62820|RAB1A_HUMAN Ras-related protein Rab-1A OS=Homo sapiens GN=RAB1A PE=1 SV=3	G3/G1	0.131428	0.141487	0.928905	86	0.355538	0.505262
1/P62826	P62826	sp|P62826|RAN_HUMAN GTP-binding nuclear protein Ran OS=Homo sapiens GN=RAN PE=1 SV=3	G3/G1	0.378769	0.153357	2.46985	86	0.0154925	0.0657065
1/P62829	P62829	sp|P62829|RL23_HUMAN 60S ribosomal protein L23 OS=Homo sapiens GN=RPL23 PE=1 SV=1	G3/G1	0.377383	0.159597	2.3646	86	0.0203008	0.0798326
1/P62834	P62834	sp|P62834|RAP1A_HUMAN Ras-related protein Rap-1A OS=Homo sapiens GN=RAP1A PE=1 SV=1	G3/G1	0.0152089	0.157116	0.0968003	86	0.92311	0.950893
1/P62841	P62841	sp|P62841|RS15_HUMAN 40S ribosomal protein S15 OS=Homo sapiens GN=RPS15 PE=1 SV=2	G3/G1	0.266617	0.221405	1.2042	86	0.231814	0.384091
1/P62847	P62847	sp|P62847|RS24_HUMAN 40S ribosomal protein S24 OS=Homo sapiens GN=RPS24 PE=1 SV=1	G3/G1	0.311244	0.144778	2.1498	86	0.034379	0.111158
1/P62851	P62851	sp|P62851|RS25_HUMAN 40S ribosomal protein S25 OS=Homo sapiens GN=RPS25 PE=1 SV=1	G3/G1	0.319024	0.144774	2.20361	86	0.0302243	0.103089
1/P62854	P62854	sp|P62854|RS26_HUMAN 40S ribosomal protein S26 OS=Homo sapiens GN=RPS26 PE=1 SV=3	G3/G1	0.346459	0.149913	2.31107	86	0.0232213	0.087355
1/P62857	P62857	sp|P62857|RS28_HUMAN 40S ribosomal protein S28 OS=Homo sapiens GN=RPS28 PE=1 SV=1	G3/G1	0.460526	0.143508	3.20907	86	0.00187212	0.0159344
1/P62861	P62861	sp|P62861|RS30_HUMAN 40S ribosomal protein S30 OS=Homo sapiens GN=FAU PE=1 SV=1	G3/G1	0.209919	0.123621	1.69808	86	0.0931079	0.212303
1/P62879	P62879	sp|P62879|GBB2_HUMAN Guanine nucleotide-binding protein G(I)/G(S)/G(T) subunit beta-2 OS=Homo sapiens GN=GNB2 PE=1 SV=3	G3/G1	0.0363975	0.133461	0.272721	86	0.785722	0.853266
1/P62888	P62888	sp|P62888|RL30_HUMAN 60S ribosomal protein L30 OS=Homo sapiens GN=RPL30 PE=1 SV=2	G3/G1	0.341845	0.133301	2.56447	86	0.0120693	0.0571719
1/P62899	P62899	sp|P62899|RL31_HUMAN 60S ribosomal protein L31 OS=Homo sapiens GN=RPL31 PE=1 SV=1	G3/G1	0.374568	0.122622	3.05466	86	0.00299961	0.022775
1/P62906	P62906	sp|P62906|RL10A_HUMAN 60S ribosomal protein L10a OS=Homo sapiens GN=RPL10A PE=1 SV=2	G3/G1	0.290343	0.14366	2.02105	86	0.0463852	0.134781
1/P62910	P62910	sp|P62910|RL32_HUMAN 60S ribosomal protein L32 OS=Homo sapiens GN=RPL32 PE=1 SV=2	G3/G1	0.307489	0.133995	2.29478	86	0.0241811	0.0896986
1/P62913	P62913	sp|P62913|RL11_HUMAN 60S ribosomal protein L11 OS=Homo sapiens GN=RPL11 PE=1 SV=2	G3/G1	0.404344	0.153996	2.62567	86	0.0102348	0.0510148
1/P62917	P62917	sp|P62917|RL8_HUMAN 60S ribosomal protein L8 OS=Homo sapiens GN=RPL8 PE=1 SV=2	G3/G1	0.395867	0.121776	3.25078	86	0.00164399	0.0145232
1/P62937	P62937	sp|P62937|PPIA_HUMAN Peptidyl-prolyl cis-trans isomerase A OS=Homo sapiens GN=PPIA PE=1 SV=2	G3/G1	0.0177771	0.181147	0.0981363	86	0.922052	0.950349
1/P62942	P62942	sp|P62942|FKB1A_HUMAN Peptidyl-prolyl cis-trans isomerase FKBP1A OS=Homo sapiens GN=FKBP1A PE=1 SV=2	G3/G1	0.135667	0.144791	0.936985	86	0.35139	0.502294
1/P62979	P62979	sp|P62979|RS27A_HUMAN Ubiquitin-40S ribosomal protein S27a OS=Homo sapiens GN=RPS27A PE=1 SV=2	G3/G1	0.33415	0.188371	1.77389	86	0.0796202	0.192805
1/P62993	P62993	sp|P62993|GRB2_HUMAN Growth factor receptor-bound protein 2 OS=Homo sapiens GN=GRB2 PE=1 SV=1	G3/G1	0.198028	0.120959	1.63714	86	0.105255	0.22829
1/P62995	P62995	sp|P62995|TRA2B_HUMAN Transformer-2 protein homolog beta OS=Homo sapiens GN=TRA2B PE=1 SV=1	G3/G1	0.2256	0.14464	1.55974	86	0.122494	0.252019
1/P63000	P63000	sp|P63000|RAC1_HUMAN Ras-related C3 botulinum toxin substrate 1 OS=Homo sapiens GN=RAC1 PE=1 SV=1	G3/G1	-0.00598077	0.103584	-0.0577383	86	0.954091	0.971246
1/P63010	P63010	sp|P63010|AP2B1_HUMAN AP-2 complex subunit beta OS=Homo sapiens GN=AP2B1 PE=1 SV=1	G3/G1	-0.0229449	0.143486	-0.15991	86	0.873327	0.915826
1/P63027	P63027	sp|P63027|VAMP2_HUMAN Vesicle-associated membrane protein 2 OS=Homo sapiens GN=VAMP2 PE=1 SV=3	G3/G1	0.0881731	0.151181	0.58323	86	0.561265	0.684954
1/P63098	P63098	sp|P63098|CANB1_HUMAN Calcineurin subunit B type 1 OS=Homo sapiens GN=PPP3R1 PE=1 SV=2	G3/G1	0.231179	0.190482	1.21365	86	0.228204	0.379458
1/P63104	P63104	sp|P63104|1433Z_HUMAN 14-3-3 protein zeta/delta OS=Homo sapiens GN=YWHAZ PE=1 SV=1	G3/G1	0.438004	0.172284	2.54234	86	0.0128024	0.0592884
1/P63151	P63151	sp|P63151|2ABA_HUMAN Serine/threonine-protein phosphatase 2A 55 kDa regulatory subunit B alpha isoform OS=Homo sapiens GN=PPP2R2A PE=1 SV=1	G3/G1	-0.246022	0.143013	-1.72028	86	0.0889782	0.206802
1/P63165	P63165	sp|P63165|SUMO1_HUMAN Small ubiquitin-related modifier 1 OS=Homo sapiens GN=SUMO1 PE=1 SV=1	G3/G1	0.501761	0.140145	3.5803	86	0.000567332	0.00669308
1/P63173	P63173	sp|P63173|RL38_HUMAN 60S ribosomal protein L38 OS=Homo sapiens GN=RPL38 PE=1 SV=2	G3/G1	0.261736	0.129776	2.01683	86	0.0468331	0.135659
1/P63208	P63208	sp|P63208|SKP1_HUMAN S-phase kinase-associated protein 1 OS=Homo sapiens GN=SKP1 PE=1 SV=2	G3/G1	0.158144	0.167216	0.945747	86	0.346927	0.498771
1/P63218	P63218	sp|P63218|GBG5_HUMAN Guanine nucleotide-binding protein G(I)/G(S)/G(O) subunit gamma-5 OS=Homo sapiens GN=GNG5 PE=1 SV=3	G3/G1	0.374077	0.146701	2.54992	86	0.0125468	0.0583221
1/P63220	P63220	sp|P63220|RS21_HUMAN 40S ribosomal protein S21 OS=Homo sapiens GN=RPS21 PE=1 SV=1	G3/G1	0.323928	0.144401	2.24326	86	0.0274502	0.0970915
1/P63241	P63241	sp|P63241|IF5A1_HUMAN Eukaryotic translation initiation factor 5A-1 OS=Homo sapiens GN=EIF5A PE=1 SV=2	G3/G1	0.176714	0.153966	1.14775	86	0.254257	0.408036
1/P63244	P63244	sp|P63244|GBLP_HUMAN Guanine nucleotide-binding protein subunit beta-2-like 1 OS=Homo sapiens GN=GNB2L1 PE=1 SV=3	G3/G1	0.362298	0.135471	2.67436	86	0.00896002	0.0466947
1/P63279	P63279	sp|P63279|UBC9_HUMAN SUMO-conjugating enzyme UBC9 OS=Homo sapiens GN=UBE2I PE=1 SV=1	G3/G1	0.277512	0.144847	1.91589	86	0.0587011	0.158923
1/P63313	P63313	sp|P63313|TYB10_HUMAN Thymosin beta-10 OS=Homo sapiens GN=TMSB10 PE=1 SV=2	G3/G1	0.843885	0.218272	3.86622	86	0.000214104	0.00329826
1/P67775	P67775	sp|P67775|PP2AA_HUMAN Serine/threonine-protein phosphatase 2A catalytic subunit alpha isoform OS=Homo sapiens GN=PPP2CA PE=1 SV=1	G3/G1	0.0630805	0.17287	0.364901	86	0.716081	0.802872
1/P67809	P67809	sp|P67809|YBOX1_HUMAN Nuclease-sensitive element-binding protein 1 OS=Homo sapiens GN=YBX1 PE=1 SV=3	G3/G1	0.599799	0.139352	4.3042	86	4.42e-05	0.00113088
1/P67812	P67812	sp|P67812|SC11A_HUMAN Signal peptidase complex catalytic subunit SEC11A OS=Homo sapiens GN=SEC11A PE=1 SV=1	G3/G1	0.31182	0.137232	2.27221	86	0.0255685	0.0932675
1/P67936	P67936	sp|P67936|TPM4_HUMAN Tropomyosin alpha-4 chain OS=Homo sapiens GN=TPM4 PE=1 SV=3	G3/G1	-0.0778941	0.155208	-0.501869	86	0.617042	0.730033
1/P68036	P68036	sp|P68036|UB2L3_HUMAN Ubiquitin-conjugating enzyme E2 L3 OS=Homo sapiens GN=UBE2L3 PE=1 SV=1	G3/G1	0.243429	0.140322	1.73479	86	0.0863612	0.203382
1/P68366	P68366	sp|P68366|TBA4A_HUMAN Tubulin alpha-4A chain OS=Homo sapiens GN=TUBA4A PE=1 SV=1	G3/G1	0.618226	0.139929	4.41815	86	2.89e-05	0.000812145
1/P68371	P68371	sp|P68371|TBB4B_HUMAN Tubulin beta-4B chain OS=Homo sapiens GN=TUBB4B PE=1 SV=1	G3/G1	-0.0960786	0.173366	-0.554194	86	0.580884	0.700859
1/P68400	P68400	sp|P68400|CSK21_HUMAN Casein kinase II subunit alpha OS=Homo sapiens GN=CSNK2A1 PE=1 SV=1	G3/G1	0.0891815	0.168146	0.530382	86	0.597214	0.713499
1/P68402	P68402	sp|P68402|PA1B2_HUMAN Platelet-activating factor acetylhydrolase IB subunit beta OS=Homo sapiens GN=PAFAH1B2 PE=1 SV=1	G3/G1	-0.141854	0.236509	-0.599783	86	0.550228	0.676757
1/P68871	P68871	sp|P68871|HBB_HUMAN Hemoglobin subunit beta OS=Homo sapiens GN=HBB PE=1 SV=2	G3/G1	-0.570031	0.179301	-3.17919	86	0.00205337	0.0170869
1/P69905	P69905	sp|P69905|HBA_HUMAN Hemoglobin subunit alpha OS=Homo sapiens GN=HBA1 PE=1 SV=2	G3/G1	-0.481651	0.204992	-2.34961	86	0.021084	0.0817061
1/P78324	P78324	sp|P78324|SHPS1_HUMAN Tyrosine-protein phosphatase non-receptor type substrate 1 OS=Homo sapiens GN=SIRPA PE=1 SV=2	G3/G1	0.210415	0.19334	1.08832	86	0.279496	0.432528
1/P78344	P78344	sp|P78344|IF4G2_HUMAN Eukaryotic translation initiation factor 4 gamma 2 OS=Homo sapiens GN=EIF4G2 PE=1 SV=1	G3/G1	0.29891	0.136607	2.18809	86	0.0313747	0.105374
1/P78347	P78347	sp|P78347|GTF2I_HUMAN General transcription factor II-I OS=Homo sapiens GN=GTF2I PE=1 SV=2	G3/G1	0.131727	0.151218	0.871109	86	0.38612	0.53254
1/P78356	P78356	sp|P78356|PI42B_HUMAN Phosphatidylinositol 5-phosphate 4-kinase type-2 beta OS=Homo sapiens GN=PIP4K2B PE=1 SV=1	G3/G1	0.219299	0.211796	1.03543	86	0.303371	0.455118
1/P78362	P78362	sp|P78362|SRPK2_HUMAN SRSF protein kinase 2 OS=Homo sapiens GN=SRPK2 PE=1 SV=3	G3/G1	0.302789	0.21553	1.40486	86	0.163666	0.303706
1/P78371	P78371	sp|P78371|TCPB_HUMAN T-complex protein 1 subunit beta OS=Homo sapiens GN=CCT2 PE=1 SV=4	G3/G1	0.267355	0.157822	1.69403	86	0.093879	0.212625
1/P78417	P78417	sp|P78417|GSTO1_HUMAN Glutathione S-transferase omega-1 OS=Homo sapiens GN=GSTO1 PE=1 SV=2	G3/G1	0.103226	0.0969157	1.06511	86	0.289807	0.442532
1/P78527	P78527	sp|P78527|PRKDC_HUMAN DNA-dependent protein kinase catalytic subunit OS=Homo sapiens GN=PRKDC PE=1 SV=3	G3/G1	0.27443	0.139722	1.96411	86	0.0527471	0.148296
1/P80217	P80217	sp|P80217|IN35_HUMAN Interferon-induced 35 kDa protein OS=Homo sapiens GN=IFI35 PE=1 SV=5	G3/G1	0.172313	0.186017	0.92633	86	0.356867	0.506626
1/P80303	P80303	sp|P80303|NUCB2_HUMAN Nucleobindin-2 OS=Homo sapiens GN=NUCB2 PE=1 SV=2	G3/G1	0.0458691	0.148438	0.309013	86	0.758059	0.834873
1/P80404	P80404	sp|P80404|GABT_HUMAN 4-aminobutyrate aminotransferase, mitochondrial OS=Homo sapiens GN=ABAT PE=1 SV=3	G3/G1	-1.42373	0.24469	-5.81851	86	9.94e-08	1.48e-05
1/P80723	P80723	sp|P80723|BASP1_HUMAN Brain acid soluble protein 1 OS=Homo sapiens GN=BASP1 PE=1 SV=2	G3/G1	0.0401059	0.177924	0.22541	86	0.822195	0.88003
1/P80748	P80748	sp|P80748|LV302_HUMAN Ig lambda chain V-III region LOI OS=Homo sapiens PE=1 SV=1	G3/G1	0.546579	0.184761	2.95831	86	0.00399418	0.027695
1/P82673	P82673	sp|P82673|RT35_HUMAN 28S ribosomal protein S35, mitochondrial OS=Homo sapiens GN=MRPS35 PE=1 SV=1	G3/G1	0.277058	0.162413	1.70589	86	0.091638	0.210234
1/P82909	P82909	sp|P82909|RT36_HUMAN 28S ribosomal protein S36, mitochondrial OS=Homo sapiens GN=MRPS36 PE=1 SV=2	G3/G1	0.192903	0.124794	1.54578	86	0.12583	0.255917
1/P82932	P82932	sp|P82932|RT06_HUMAN 28S ribosomal protein S6, mitochondrial OS=Homo sapiens GN=MRPS6 PE=1 SV=3	G3/G1	0.448312	0.153096	2.92831	86	0.00436124	0.0292273
1/P82933	P82933	sp|P82933|RT09_HUMAN 28S ribosomal protein S9, mitochondrial OS=Homo sapiens GN=MRPS9 PE=1 SV=2	G3/G1	0.347844	0.153658	2.26375	86	0.0261061	0.0943973
1/P82970	P82970	sp|P82970|HMGN5_HUMAN High mobility group nucleosome-binding domain-containing protein 5 OS=Homo sapiens GN=HMGN5 PE=1 SV=1	G3/G1	-0.322856	0.202257	-1.59626	86	0.114099	0.241545
1/P82979	P82979	sp|P82979|SARNP_HUMAN SAP domain-containing ribonucleoprotein OS=Homo sapiens GN=SARNP PE=1 SV=3	G3/G1	0.212484	0.127673	1.66428	86	0.0996966	0.220053
1/P83111	P83111	sp|P83111|LACTB_HUMAN Serine beta-lactamase-like protein LACTB, mitochondrial OS=Homo sapiens GN=LACTB PE=1 SV=2	G3/G1	0.289366	0.186511	1.55147	86	0.124462	0.254383
1/P83731	P83731	sp|P83731|RL24_HUMAN 60S ribosomal protein L24 OS=Homo sapiens GN=RPL24 PE=1 SV=1	G3/G1	0.356434	0.131265	2.71538	86	0.00800007	0.0436665
1/P84085	P84085	sp|P84085|ARF5_HUMAN ADP-ribosylation factor 5 OS=Homo sapiens GN=ARF5 PE=1 SV=2	G3/G1	0.244029	0.185762	1.31366	86	0.192453	0.339227
1/P84090	P84090	sp|P84090|ERH_HUMAN Enhancer of rudimentary homolog OS=Homo sapiens GN=ERH PE=1 SV=1	G3/G1	0.112498	0.166036	0.677549	86	0.499876	0.633426
1/P84095	P84095	sp|P84095|RHOG_HUMAN Rho-related GTP-binding protein RhoG OS=Homo sapiens GN=RHOG PE=1 SV=1	G3/G1	0.242074	0.128763	1.88	86	0.0634942	0.167402
1/P84098	P84098	sp|P84098|RL19_HUMAN 60S ribosomal protein L19 OS=Homo sapiens GN=RPL19 PE=1 SV=1	G3/G1	0.360501	0.120225	2.99854	86	0.00354666	0.0258241
1/P84103	P84103	sp|P84103|SRSF3_HUMAN Serine/arginine-rich splicing factor 3 OS=Homo sapiens GN=SRSF3 PE=1 SV=1	G3/G1	0.225568	0.147604	1.5282	86	0.130133	0.261388
1/P84243	P84243	sp|P84243|H33_HUMAN Histone H3.3 OS=Homo sapiens GN=H3F3A PE=1 SV=2	G3/G1	-0.465648	0.422124	-1.10311	86	0.273058	0.425498
1/P98095	P98095	sp|P98095|FBLN2_HUMAN Fibulin-2 OS=Homo sapiens GN=FBLN2 PE=1 SV=2	G3/G1	-0.47693	0.170528	-2.79678	86	0.00636704	0.0378926
1/P98160	P98160	sp|P98160|PGBM_HUMAN Basement membrane-specific heparan sulfate proteoglycan core protein OS=Homo sapiens GN=HSPG2 PE=1 SV=4	G3/G1	-0.380585	0.12722	-2.99155	86	0.00362097	0.0261608
1/P98175	P98175	sp|P98175|RBM10_HUMAN RNA-binding protein 10 OS=Homo sapiens GN=RBM10 PE=1 SV=3	G3/G1	0.15374	0.0924111	1.66366	86	0.0998211	0.220197
1/P98179	P98179	sp|P98179|RBM3_HUMAN Putative RNA-binding protein 3 OS=Homo sapiens GN=RBM3 PE=1 SV=1	G3/G1	-0.048281	0.186687	-0.25862	86	0.796546	0.86201
1/P99999	P99999	sp|P99999|CYC_HUMAN Cytochrome c OS=Homo sapiens GN=CYCS PE=1 SV=2	G3/G1	0.685127	0.151358	4.52655	86	1.91e-05	0.000654428
1/Q00013	Q00013	sp|Q00013|EM55_HUMAN 55 kDa erythrocyte membrane protein OS=Homo sapiens GN=MPP1 PE=1 SV=2	G3/G1	0.17778	0.128496	1.38354	86	0.170079	0.311422
1/Q00059	Q00059	sp|Q00059|TFAM_HUMAN Transcription factor A, mitochondrial OS=Homo sapiens GN=TFAM PE=1 SV=1	G3/G1	0.1931	0.123124	1.56834	86	0.120474	0.249377
1/Q00169	Q00169	sp|Q00169|PIPNA_HUMAN Phosphatidylinositol transfer protein alpha isoform OS=Homo sapiens GN=PITPNA PE=1 SV=2	G3/G1	0.095608	0.142852	0.66928	86	0.50511	0.637458
1/Q00325	Q00325	sp|Q00325|MPCP_HUMAN Phosphate carrier protein, mitochondrial OS=Homo sapiens GN=SLC25A3 PE=1 SV=2	G3/G1	0.395277	0.132772	2.97711	86	0.00377889	0.0267656
1/Q00341	Q00341	sp|Q00341|VIGLN_HUMAN Vigilin OS=Homo sapiens GN=HDLBP PE=1 SV=2	G3/G1	0.291674	0.125538	2.3234	86	0.0225176	0.0857463
1/Q00535	Q00535	sp|Q00535|CDK5_HUMAN Cyclin-dependent kinase 5 OS=Homo sapiens GN=CDK5 PE=1 SV=3	G3/G1	0.386995	0.104149	3.71579	86	0.000359572	0.00482729
1/Q00577	Q00577	sp|Q00577|PURA_HUMAN Transcriptional activator protein Pur-alpha OS=Homo sapiens GN=PURA PE=1 SV=2	G3/G1	-0.160141	0.136064	-1.17696	86	0.242459	0.395994
1/Q00610	Q00610	sp|Q00610|CLH1_HUMAN Clathrin heavy chain 1 OS=Homo sapiens GN=CLTC PE=1 SV=5	G3/G1	0.216755	0.155252	1.39615	86	0.166263	0.306846
1/Q00653	Q00653	sp|Q00653|NFKB2_HUMAN Nuclear factor NF-kappa-B p100 subunit OS=Homo sapiens GN=NFKB2 PE=1 SV=4	G3/G1	0.111601	0.148738	0.75032	86	0.45511	0.595524
1/Q00688	Q00688	sp|Q00688|FKBP3_HUMAN Peptidyl-prolyl cis-trans isomerase FKBP3 OS=Homo sapiens GN=FKBP3 PE=1 SV=1	G3/G1	0.0955945	0.124001	0.770914	86	0.442871	0.585676
1/Q00765	Q00765	sp|Q00765|REEP5_HUMAN Receptor expression-enhancing protein 5 OS=Homo sapiens GN=REEP5 PE=1 SV=3	G3/G1	0.202967	0.119861	1.69336	86	0.0940069	0.212786
1/Q00796	Q00796	sp|Q00796|DHSO_HUMAN Sorbitol dehydrogenase OS=Homo sapiens GN=SORD PE=1 SV=4	G3/G1	-0.0832402	0.191382	-0.434943	86	0.664693	0.766553
1/Q00839	Q00839	sp|Q00839|HNRPU_HUMAN Heterogeneous nuclear ribonucleoprotein U OS=Homo sapiens GN=HNRNPU PE=1 SV=6	G3/G1	0.25344	0.152549	1.66136	86	0.100282	0.220691
1/Q01081	Q01081	sp|Q01081|U2AF1_HUMAN Splicing factor U2AF 35 kDa subunit OS=Homo sapiens GN=U2AF1 PE=1 SV=3	G3/G1	0.240059	0.174089	1.37895	86	0.171488	0.312925
1/Q01082	Q01082	sp|Q01082|SPTB2_HUMAN Spectrin beta chain, non-erythrocytic 1 OS=Homo sapiens GN=SPTBN1 PE=1 SV=2	G3/G1	-0.0842158	0.124005	-0.679134	86	0.498877	0.632804
1/Q01085	Q01085	sp|Q01085|TIAR_HUMAN Nucleolysin TIAR OS=Homo sapiens GN=TIAL1 PE=1 SV=1	G3/G1	0.195113	0.113146	1.72443	86	0.0882227	0.205819
1/Q01105	Q01105	sp|Q01105|SET_HUMAN Protein SET OS=Homo sapiens GN=SET PE=1 SV=3	G3/G1	0.207833	0.152217	1.36537	86	0.175698	0.318271
1/Q01433	Q01433	sp|Q01433|AMPD2_HUMAN AMP deaminase 2 OS=Homo sapiens GN=AMPD2 PE=1 SV=2	G3/G1	0.110217	0.137259	0.802985	86	0.424197	0.568647
1/Q01469	Q01469	sp|Q01469|FABP5_HUMAN Fatty acid-binding protein, epidermal OS=Homo sapiens GN=FABP5 PE=1 SV=3	G3/G1	0.235694	0.131975	1.7859	86	0.0776398	0.189673
1/Q01518	Q01518	sp|Q01518|CAP1_HUMAN Adenylyl cyclase-associated protein 1 OS=Homo sapiens GN=CAP1 PE=1 SV=5	G3/G1	0.248322	0.13992	1.77474	86	0.0794799	0.192654
1/Q01658	Q01658	sp|Q01658|NC2B_HUMAN Protein Dr1 OS=Homo sapiens GN=DR1 PE=1 SV=1	G3/G1	0.270436	0.185227	1.46003	86	0.147926	0.285587
1/Q01813	Q01813	sp|Q01813|K6PP_HUMAN 6-phosphofructokinase type C OS=Homo sapiens GN=PFKP PE=1 SV=2	G3/G1	0.385913	0.139592	2.76458	86	0.00697257	0.0401758
1/Q01844	Q01844	sp|Q01844|EWS_HUMAN RNA-binding protein EWS OS=Homo sapiens GN=EWSR1 PE=1 SV=1	G3/G1	0.25872	0.147831	1.75011	86	0.0836667	0.199176
1/Q01970	Q01970	sp|Q01970|PLCB3_HUMAN 1-phosphatidylinositol 4,5-bisphosphate phosphodiesterase beta-3 OS=Homo sapiens GN=PLCB3 PE=1 SV=2	G3/G1	0.156301	0.138373	1.12957	86	0.2618	0.414824
1/Q01995	Q01995	sp|Q01995|TAGL_HUMAN Transgelin OS=Homo sapiens GN=TAGLN PE=1 SV=4	G3/G1	-0.300437	0.222517	-1.35017	86	0.180503	0.324184
1/Q02083	Q02083	sp|Q02083|NAAA_HUMAN N-acylethanolamine-hydrolyzing acid amidase OS=Homo sapiens GN=NAAA PE=1 SV=3	G3/G1	0.467082	0.157407	2.96735	86	0.00388935	0.0272465
1/Q02218	Q02218	sp|Q02218|ODO1_HUMAN 2-oxoglutarate dehydrogenase, mitochondrial OS=Homo sapiens GN=OGDH PE=1 SV=3	G3/G1	0.198017	0.157769	1.25511	86	0.21284	0.364812
1/Q02252	Q02252	sp|Q02252|MMSA_HUMAN Methylmalonate-semialdehyde dehydrogenase [acylating], mitochondrial OS=Homo sapiens GN=ALDH6A1 PE=1 SV=2	G3/G1	-0.490617	0.162505	-3.01908	86	0.0033365	0.0246219
1/Q02338	Q02338	sp|Q02338|BDH_HUMAN D-beta-hydroxybutyrate dehydrogenase, mitochondrial OS=Homo sapiens GN=BDH1 PE=1 SV=3	G3/G1	0.0842776	0.154743	0.544629	86	0.587418	0.706418
1/Q02487	Q02487	sp|Q02487|DSC2_HUMAN Desmocollin-2 OS=Homo sapiens GN=DSC2 PE=1 SV=1	G3/G1	0.0505297	0.152823	0.330643	86	0.741719	0.821976
1/Q02539	Q02539	sp|Q02539|H11_HUMAN Histone H1.1 OS=Homo sapiens GN=HIST1H1A PE=1 SV=3	G3/G1	0.740046	0.185143	3.99716	86	0.000134984	0.00246676
1/Q02543	Q02543	sp|Q02543|RL18A_HUMAN 60S ribosomal protein L18a OS=Homo sapiens GN=RPL18A PE=1 SV=2	G3/G1	0.314023	0.112477	2.79188	86	0.00645596	0.0382029
1/Q02790	Q02790	sp|Q02790|FKBP4_HUMAN Peptidyl-prolyl cis-trans isomerase FKBP4 OS=Homo sapiens GN=FKBP4 PE=1 SV=3	G3/G1	0.390158	0.172951	2.25588	86	0.0266151	0.0954968
1/Q02809	Q02809	sp|Q02809|PLOD1_HUMAN Procollagen-lysine,2-oxoglutarate 5-dioxygenase 1 OS=Homo sapiens GN=PLOD1 PE=1 SV=2	G3/G1	0.17271	0.175642	0.983306	86	0.328215	0.478281
1/Q02818	Q02818	sp|Q02818|NUCB1_HUMAN Nucleobindin-1 OS=Homo sapiens GN=NUCB1 PE=1 SV=4	G3/G1	0.07567	0.143364	0.527818	86	0.598985	0.714337
1/Q02878	Q02878	sp|Q02878|RL6_HUMAN 60S ribosomal protein L6 OS=Homo sapiens GN=RPL6 PE=1 SV=3	G3/G1	0.405171	0.130808	3.09744	86	0.00263635	0.0205184
1/Q02880	Q02880	sp|Q02880|TOP2B_HUMAN DNA topoisomerase 2-beta OS=Homo sapiens GN=TOP2B PE=1 SV=3	G3/G1	0.141109	0.224862	0.627536	86	0.531971	0.661945
1/Q02952	Q02952	sp|Q02952|AKA12_HUMAN A-kinase anchor protein 12 OS=Homo sapiens GN=AKAP12 PE=1 SV=4	G3/G1	-0.667282	0.149422	-4.46575	86	2.41e-05	0.000735398
1/Q02978	Q02978	sp|Q02978|M2OM_HUMAN Mitochondrial 2-oxoglutarate/malate carrier protein OS=Homo sapiens GN=SLC25A11 PE=1 SV=3	G3/G1	0.328502	0.167683	1.95907	86	0.0533447	0.149142
1/Q03135	Q03135	sp|Q03135|CAV1_HUMAN Caveolin-1 OS=Homo sapiens GN=CAV1 PE=1 SV=4	G3/G1	-0.689153	0.18942	-3.63822	86	0.000467448	0.00588731
1/Q03154	Q03154	sp|Q03154|ACY1_HUMAN Aminoacylase-1 OS=Homo sapiens GN=ACY1 PE=1 SV=1	G3/G1	-0.239578	0.165484	-1.44774	86	0.151324	0.290194
1/Q03252	Q03252	sp|Q03252|LMNB2_HUMAN Lamin-B2 OS=Homo sapiens GN=LMNB2 PE=1 SV=3	G3/G1	-0.298524	0.145848	-2.04681	86	0.04373	0.130675
1/Q03518	Q03518	sp|Q03518|TAP1_HUMAN Antigen peptide transporter 1 OS=Homo sapiens GN=TAP1 PE=1 SV=2	G3/G1	0.900176	0.209926	4.28806	86	4.69e-05	0.00114335
1/Q03519	Q03519	sp|Q03519|TAP2_HUMAN Antigen peptide transporter 2 OS=Homo sapiens GN=TAP2 PE=1 SV=1	G3/G1	1.05986	0.161131	6.5776	86	3.56e-09	9.48e-07
1/Q03692	Q03692	sp|Q03692|COAA1_HUMAN Collagen alpha-1(X) chain OS=Homo sapiens GN=COL10A1 PE=1 SV=2	G3/G1	-0.692763	0.244892	-2.82885	86	0.00581214	0.0356376
1/Q04206	Q04206	sp|Q04206|TF65_HUMAN Transcription factor p65 OS=Homo sapiens GN=RELA PE=1 SV=2	G3/G1	0.258113	0.153842	1.67778	86	0.0970207	0.217103
1/Q04323	Q04323	sp|Q04323|UBXN1_HUMAN UBX domain-containing protein 1 OS=Homo sapiens GN=UBXN1 PE=1 SV=2	G3/G1	0.160848	0.184943	0.869719	86	0.386875	0.533187
1/Q04446	Q04446	sp|Q04446|GLGB_HUMAN 1,4-alpha-glucan-branching enzyme OS=Homo sapiens GN=GBE1 PE=1 SV=3	G3/G1	-0.0617342	0.108828	-0.567263	86	0.572013	0.693034
1/Q04637	Q04637	sp|Q04637|IF4G1_HUMAN Eukaryotic translation initiation factor 4 gamma 1 OS=Homo sapiens GN=EIF4G1 PE=1 SV=4	G3/G1	0.381284	0.110217	3.45939	86	0.000844658	0.00904643
1/Q04695	Q04695	sp|Q04695|K1C17_HUMAN Keratin, type I cytoskeletal 17 OS=Homo sapiens GN=KRT17 PE=1 SV=2	G3/G1	-0.0162876	0.274182	-0.0594042	86	0.952768	0.970205
1/Q04726	Q04726	sp|Q04726|TLE3_HUMAN Transducin-like enhancer protein 3 OS=Homo sapiens GN=TLE3 PE=1 SV=2	G3/G1	0.1251	0.165951	0.753836	86	0.453007	0.594024
1/Q04760	Q04760	sp|Q04760|LGUL_HUMAN Lactoylglutathione lyase OS=Homo sapiens GN=GLO1 PE=1 SV=4	G3/G1	-0.0301112	0.171211	-0.175871	86	0.860808	0.906524
1/Q04837	Q04837	sp|Q04837|SSBP_HUMAN Single-stranded DNA-binding protein, mitochondrial OS=Homo sapiens GN=SSBP1 PE=1 SV=1	G3/G1	0.304929	0.132648	2.29878	86	0.0239422	0.0892069
1/Q04864	Q04864	sp|Q04864|REL_HUMAN Proto-oncogene c-Rel OS=Homo sapiens GN=REL PE=1 SV=1	G3/G1	-0.0565259	0.154711	-0.365365	86	0.715736	0.802872
1/Q04917	Q04917	sp|Q04917|1433F_HUMAN 14-3-3 protein eta OS=Homo sapiens GN=YWHAH PE=1 SV=4	G3/G1	0.0423468	0.140526	0.301345	86	0.763879	0.838557
1/Q04941	Q04941	sp|Q04941|PLP2_HUMAN Proteolipid protein 2 OS=Homo sapiens GN=PLP2 PE=1 SV=1	G3/G1	0.513083	0.136484	3.7593	86	0.000309895	0.00435958
1/Q05048	Q05048	sp|Q05048|CSTF1_HUMAN Cleavage stimulation factor subunit 1 OS=Homo sapiens GN=CSTF1 PE=1 SV=1	G3/G1	0.375738	0.129739	2.89612	86	0.00478957	0.0312159
1/Q05086	Q05086	sp|Q05086|UBE3A_HUMAN Ubiquitin-protein ligase E3A OS=Homo sapiens GN=UBE3A PE=1 SV=4	G3/G1	-0.151934	0.181181	-0.838574	86	0.404033	0.54912
1/Q05519	Q05519	sp|Q05519|SRS11_HUMAN Serine/arginine-rich splicing factor 11 OS=Homo sapiens GN=SRSF11 PE=1 SV=1	G3/G1	0.315886	0.145246	2.17483	86	0.0323879	0.107367
1/Q05639	Q05639	sp|Q05639|EF1A2_HUMAN Elongation factor 1-alpha 2 OS=Homo sapiens GN=EEF1A2 PE=1 SV=1	G3/G1	0.0331102	0.182097	0.181828	86	0.856146	0.9034
1/Q05655	Q05655	sp|Q05655|KPCD_HUMAN Protein kinase C delta type OS=Homo sapiens GN=PRKCD PE=1 SV=2	G3/G1	0.302506	0.126206	2.39692	86	0.0186994	0.0755271
1/Q05682	Q05682	sp|Q05682|CALD1_HUMAN Caldesmon OS=Homo sapiens GN=CALD1 PE=1 SV=3	G3/G1	-0.281005	0.159423	-1.76264	86	0.0815134	0.195926
1/Q05707	Q05707	sp|Q05707|COEA1_HUMAN Collagen alpha-1(XIV) chain OS=Homo sapiens GN=COL14A1 PE=1 SV=3	G3/G1	-1.10773	0.227409	-4.87109	86	5.01e-06	0.000274428
1/Q05823	Q05823	sp|Q05823|RN5A_HUMAN 2-5A-dependent ribonuclease OS=Homo sapiens GN=RNASEL PE=1 SV=2	G3/G1	-0.136616	0.181031	-0.754652	86	0.452519	0.593802
1/Q06033	Q06033	sp|Q06033|ITIH3_HUMAN Inter-alpha-trypsin inhibitor heavy chain H3 OS=Homo sapiens GN=ITIH3 PE=1 SV=2	G3/G1	-0.306921	0.19988	-1.53553	86	0.128325	0.259575
1/Q06124	Q06124	sp|Q06124|PTN11_HUMAN Tyrosine-protein phosphatase non-receptor type 11 OS=Homo sapiens GN=PTPN11 PE=1 SV=2	G3/G1	0.0550394	0.118379	0.464943	86	0.643148	0.750205
1/Q06203	Q06203	sp|Q06203|PUR1_HUMAN Amidophosphoribosyltransferase OS=Homo sapiens GN=PPAT PE=1 SV=1	G3/G1	0.559989	0.1245	4.49791	86	2.13e-05	0.000704519
1/Q06210	Q06210	sp|Q06210|GFPT1_HUMAN Glutamine--fructose-6-phosphate aminotransferase [isomerizing] 1 OS=Homo sapiens GN=GFPT1 PE=1 SV=3	G3/G1	0.5256	0.153991	3.41318	86	0.00098116	0.010032
1/Q06323	Q06323	sp|Q06323|PSME1_HUMAN Proteasome activator complex subunit 1 OS=Homo sapiens GN=PSME1 PE=1 SV=1	G3/G1	0.373144	0.151965	2.45546	86	0.0160834	0.0676737
1/Q06828	Q06828	sp|Q06828|FMOD_HUMAN Fibromodulin OS=Homo sapiens GN=FMOD PE=1 SV=2	G3/G1	-0.419642	0.157339	-2.66712	86	0.00914	0.0471071
1/Q06830	Q06830	sp|Q06830|PRDX1_HUMAN Peroxiredoxin-1 OS=Homo sapiens GN=PRDX1 PE=1 SV=1	G3/G1	0.320471	0.1692	1.89403	86	0.0615822	0.163725
1/Q07000	Q07000	sp|Q07000|1C15_HUMAN HLA class I histocompatibility antigen, Cw-15 alpha chain OS=Homo sapiens GN=HLA-C PE=1 SV=1	G3/G1	0.558245	0.211981	2.63347	86	0.0100203	0.0503443
1/Q07020	Q07020	sp|Q07020|RL18_HUMAN 60S ribosomal protein L18 OS=Homo sapiens GN=RPL18 PE=1 SV=2	G3/G1	0.364583	0.134608	2.70848	86	0.00815475	0.044006
1/Q07021	Q07021	sp|Q07021|C1QBP_HUMAN Complement component 1 Q subcomponent-binding protein, mitochondrial OS=Homo sapiens GN=C1QBP PE=1 SV=1	G3/G1	0.150764	0.149721	1.00697	86	0.316776	0.46807
1/Q07065	Q07065	sp|Q07065|CKAP4_HUMAN Cytoskeleton-associated protein 4 OS=Homo sapiens GN=CKAP4 PE=1 SV=2	G3/G1	0.17023	0.181449	0.93817	86	0.350785	0.501621
1/Q07157	Q07157	sp|Q07157|ZO1_HUMAN Tight junction protein ZO-1 OS=Homo sapiens GN=TJP1 PE=1 SV=3	G3/G1	-0.0180073	0.124393	-0.144761	86	0.885238	0.924537
1/Q07507	Q07507	sp|Q07507|DERM_HUMAN Dermatopontin OS=Homo sapiens GN=DPT PE=2 SV=2	G3/G1	-0.517387	0.196825	-2.62866	86	0.0101521	0.0508695
1/Q07666	Q07666	sp|Q07666|KHDR1_HUMAN KH domain-containing, RNA-binding, signal transduction-associated protein 1 OS=Homo sapiens GN=KHDRBS1 PE=1 SV=1	G3/G1	0.286993	0.156758	1.8308	86	0.0705935	0.178784
1/Q07812	Q07812	sp|Q07812|BAX_HUMAN Apoptosis regulator BAX OS=Homo sapiens GN=BAX PE=1 SV=1	G3/G1	0.229205	0.137247	1.67001	86	0.0985525	0.2183
1/Q07817	Q07817	sp|Q07817|B2CL1_HUMAN Bcl-2-like protein 1 OS=Homo sapiens GN=BCL2L1 PE=1 SV=1	G3/G1	0.032808	0.151359	0.216756	86	0.828911	0.884679
1/Q07866	Q07866	sp|Q07866|KLC1_HUMAN Kinesin light chain 1 OS=Homo sapiens GN=KLC1 PE=1 SV=2	G3/G1	0.150585	0.142052	1.06007	86	0.292082	0.444442
1/Q07954	Q07954	sp|Q07954|LRP1_HUMAN Prolow-density lipoprotein receptor-related protein 1 OS=Homo sapiens GN=LRP1 PE=1 SV=2	G3/G1	-0.234172	0.0861005	-2.71975	86	0.00790343	0.0432392
1/Q07955	Q07955	sp|Q07955|SRSF1_HUMAN Serine/arginine-rich splicing factor 1 OS=Homo sapiens GN=SRSF1 PE=1 SV=2	G3/G1	0.240141	0.150633	1.59421	86	0.114557	0.242103
1/Q07960	Q07960	sp|Q07960|RHG01_HUMAN Rho GTPase-activating protein 1 OS=Homo sapiens GN=ARHGAP1 PE=1 SV=1	G3/G1	-0.085167	0.148577	-0.57322	86	0.567992	0.689506
1/Q08209	Q08209	sp|Q08209|PP2BA_HUMAN Serine/threonine-protein phosphatase 2B catalytic subunit alpha isoform OS=Homo sapiens GN=PPP3CA PE=1 SV=1	G3/G1	0.188787	0.100848	1.87199	86	0.0646065	0.16905
1/Q08211	Q08211	sp|Q08211|DHX9_HUMAN ATP-dependent RNA helicase A OS=Homo sapiens GN=DHX9 PE=1 SV=4	G3/G1	0.344207	0.138955	2.47711	86	0.015202	0.0652916
1/Q08257	Q08257	sp|Q08257|QOR_HUMAN Quinone oxidoreductase OS=Homo sapiens GN=CRYZ PE=1 SV=1	G3/G1	-0.390763	0.165973	-2.35437	86	0.0208323	0.0810677
1/Q08378	Q08378	sp|Q08378|GOGA3_HUMAN Golgin subfamily A member 3 OS=Homo sapiens GN=GOLGA3 PE=1 SV=2	G3/G1	0.0180066	0.116967	0.153946	86	0.878013	0.918931
1/Q08379	Q08379	sp|Q08379|GOGA2_HUMAN Golgin subfamily A member 2 OS=Homo sapiens GN=GOLGA2 PE=1 SV=3	G3/G1	0.36475	0.178282	2.04591	86	0.04382	0.130793
1/Q08380	Q08380	sp|Q08380|LG3BP_HUMAN Galectin-3-binding protein OS=Homo sapiens GN=LGALS3BP PE=1 SV=1	G3/G1	0.304359	0.177659	1.71316	86	0.090286	0.20906
1/Q08431	Q08431	sp|Q08431|MFGM_HUMAN Lactadherin OS=Homo sapiens GN=MFGE8 PE=1 SV=2	G3/G1	0.0552545	0.195378	0.282808	86	0.778003	0.848288
1/Q08722	Q08722	sp|Q08722|CD47_HUMAN Leukocyte surface antigen CD47 OS=Homo sapiens GN=CD47 PE=1 SV=1	G3/G1	0.251036	0.130189	1.92824	86	0.0571246	0.155446
1/Q08752	Q08752	sp|Q08752|PPID_HUMAN Peptidyl-prolyl cis-trans isomerase D OS=Homo sapiens GN=PPID PE=1 SV=3	G3/G1	0.324568	0.161383	2.01117	86	0.0474392	0.136653
1/Q08945	Q08945	sp|Q08945|SSRP1_HUMAN FACT complex subunit SSRP1 OS=Homo sapiens GN=SSRP1 PE=1 SV=1	G3/G1	0.336182	0.160789	2.09082	86	0.0394951	0.122108
1/Q08AF3	Q08AF3	sp|Q08AF3|SLFN5_HUMAN Schlafen family member 5 OS=Homo sapiens GN=SLFN5 PE=1 SV=1	G3/G1	0.52874	0.125814	4.20255	86	6.43e-05	0.00139364
1/Q08J23	Q08J23	sp|Q08J23|NSUN2_HUMAN tRNA (cytosine(34)-C(5))-methyltransferase OS=Homo sapiens GN=NSUN2 PE=1 SV=2	G3/G1	0.568027	0.202078	2.81093	86	0.00611656	0.0369663
1/Q09028	Q09028	sp|Q09028|RBBP4_HUMAN Histone-binding protein RBBP4 OS=Homo sapiens GN=RBBP4 PE=1 SV=3	G3/G1	0.263512	0.160826	1.63849	86	0.104973	0.227921
1/Q09161	Q09161	sp|Q09161|NCBP1_HUMAN Nuclear cap-binding protein subunit 1 OS=Homo sapiens GN=NCBP1 PE=1 SV=1	G3/G1	0.309959	0.143554	2.15919	86	0.0336205	0.109656
1/Q09666	Q09666	sp|Q09666|AHNK_HUMAN Neuroblast differentiation-associated protein AHNAK OS=Homo sapiens GN=AHNAK PE=1 SV=2	G3/G1	-0.76406	0.134357	-5.68678	86	1.74e-07	2.32e-05
1/Q0VDF9	Q0VDF9	sp|Q0VDF9|HSP7E_HUMAN Heat shock 70 kDa protein 14 OS=Homo sapiens GN=HSPA14 PE=1 SV=1	G3/G1	0.485518	0.163634	2.9671	86	0.00389222	0.0272465
1/Q0ZGT2	Q0ZGT2	sp|Q0ZGT2|NEXN_HUMAN Nexilin OS=Homo sapiens GN=NEXN PE=1 SV=1	G3/G1	-0.311419	0.131307	-2.37169	86	0.0199394	0.0787437
1/Q10471	Q10471	sp|Q10471|GALT2_HUMAN Polypeptide N-acetylgalactosaminyltransferase 2 OS=Homo sapiens GN=GALNT2 PE=1 SV=1	G3/G1	0.185822	0.113774	1.63326	86	0.10607	0.2295
1/Q10567	Q10567	sp|Q10567|AP1B1_HUMAN AP-1 complex subunit beta-1 OS=Homo sapiens GN=AP1B1 PE=1 SV=2	G3/G1	0.280371	0.136937	2.04745	86	0.0436657	0.130675
1/Q10570	Q10570	sp|Q10570|CPSF1_HUMAN Cleavage and polyadenylation specificity factor subunit 1 OS=Homo sapiens GN=CPSF1 PE=1 SV=2	G3/G1	0.12036	0.142812	0.842784	86	0.401687	0.546928
1/Q10588	Q10588	sp|Q10588|BST1_HUMAN ADP-ribosyl cyclase 2 OS=Homo sapiens GN=BST1 PE=1 SV=2	G3/G1	-0.158263	0.182913	-0.865237	86	0.389316	0.535474
1/Q10589	Q10589	sp|Q10589|BST2_HUMAN Bone marrow stromal antigen 2 OS=Homo sapiens GN=BST2 PE=1 SV=1	G3/G1	0.207256	0.17743	1.1681	86	0.245994	0.399063
1/Q10713	Q10713	sp|Q10713|MPPA_HUMAN Mitochondrial-processing peptidase subunit alpha OS=Homo sapiens GN=PMPCA PE=1 SV=2	G3/G1	0.369391	0.20956	1.7627	86	0.081504	0.195926
1/Q12765	Q12765	sp|Q12765|SCRN1_HUMAN Secernin-1 OS=Homo sapiens GN=SCRN1 PE=1 SV=2	G3/G1	-0.0703597	0.165277	-0.425708	86	0.671384	0.771316
1/Q12768	Q12768	sp|Q12768|STRUM_HUMAN WASH complex subunit strumpellin OS=Homo sapiens GN=KIAA0196 PE=1 SV=1	G3/G1	0.155761	0.14383	1.08296	86	0.281855	0.435356
1/Q12769	Q12769	sp|Q12769|NU160_HUMAN Nuclear pore complex protein Nup160 OS=Homo sapiens GN=NUP160 PE=1 SV=3	G3/G1	0.127578	0.110808	1.15134	86	0.252782	0.407071
1/Q12789	Q12789	sp|Q12789|TF3C1_HUMAN General transcription factor 3C polypeptide 1 OS=Homo sapiens GN=GTF3C1 PE=1 SV=4	G3/G1	0.43677	0.240072	1.81933	86	0.0723414	0.181486
1/Q12792	Q12792	sp|Q12792|TWF1_HUMAN Twinfilin-1 OS=Homo sapiens GN=TWF1 PE=1 SV=3	G3/G1	-0.0807807	0.146375	-0.551876	86	0.582464	0.701982
1/Q12797	Q12797	sp|Q12797|ASPH_HUMAN Aspartyl/asparaginyl beta-hydroxylase OS=Homo sapiens GN=ASPH PE=1 SV=3	G3/G1	-0.131919	0.178001	-0.741114	86	0.460643	0.600867
1/Q12800	Q12800	sp|Q12800|TFCP2_HUMAN Alpha-globin transcription factor CP2 OS=Homo sapiens GN=TFCP2 PE=1 SV=2	G3/G1	0.182284	0.186272	0.978592	86	0.330526	0.480766
1/Q12805	Q12805	sp|Q12805|FBLN3_HUMAN EGF-containing fibulin-like extracellular matrix protein 1 OS=Homo sapiens GN=EFEMP1 PE=1 SV=2	G3/G1	-0.428139	0.154709	-2.76738	86	0.00691791	0.0399866
1/Q12849	Q12849	sp|Q12849|GRSF1_HUMAN G-rich sequence factor 1 OS=Homo sapiens GN=GRSF1 PE=1 SV=3	G3/G1	0.766339	0.196292	3.90409	86	0.00018754	0.00311243
1/Q12857	Q12857	sp|Q12857|NFIA_HUMAN Nuclear factor 1 A-type OS=Homo sapiens GN=NFIA PE=1 SV=2	G3/G1	-0.630884	0.21045	-2.99778	86	0.00355467	0.025832
1/Q12874	Q12874	sp|Q12874|SF3A3_HUMAN Splicing factor 3A subunit 3 OS=Homo sapiens GN=SF3A3 PE=1 SV=1	G3/G1	0.243863	0.124621	1.95683	86	0.0536112	0.14971
1/Q12882	Q12882	sp|Q12882|DPYD_HUMAN Dihydropyrimidine dehydrogenase [NADP(+)] OS=Homo sapiens GN=DPYD PE=1 SV=2	G3/G1	0.184279	0.134241	1.37275	86	0.173399	0.315566
1/Q12884	Q12884	sp|Q12884|SEPR_HUMAN Seprase OS=Homo sapiens GN=FAP PE=1 SV=5	G3/G1	-0.075358	0.138961	-0.542295	86	0.589017	0.707705
1/Q12899	Q12899	sp|Q12899|TRI26_HUMAN Tripartite motif-containing protein 26 OS=Homo sapiens GN=TRIM26 PE=2 SV=1	G3/G1	0.197657	0.159882	1.23627	86	0.219724	0.371489
1/Q12904	Q12904	sp|Q12904|AIMP1_HUMAN Aminoacyl tRNA synthase complex-interacting multifunctional protein 1 OS=Homo sapiens GN=AIMP1 PE=1 SV=2	G3/G1	0.160913	0.150194	1.07137	86	0.286999	0.439966
1/Q12905	Q12905	sp|Q12905|ILF2_HUMAN Interleukin enhancer-binding factor 2 OS=Homo sapiens GN=ILF2 PE=1 SV=2	G3/G1	0.164382	0.163564	1.005	86	0.317714	0.468343
1/Q12906	Q12906	sp|Q12906|ILF3_HUMAN Interleukin enhancer-binding factor 3 OS=Homo sapiens GN=ILF3 PE=1 SV=3	G3/G1	0.124361	0.151126	0.822897	86	0.412843	0.557233
1/Q12907	Q12907	sp|Q12907|LMAN2_HUMAN Vesicular integral-membrane protein VIP36 OS=Homo sapiens GN=LMAN2 PE=1 SV=1	G3/G1	0.290146	0.158777	1.82738	86	0.0711108	0.179122
1/Q12931	Q12931	sp|Q12931|TRAP1_HUMAN Heat shock protein 75 kDa, mitochondrial OS=Homo sapiens GN=TRAP1 PE=1 SV=3	G3/G1	0.409679	0.160324	2.55532	86	0.0123676	0.0577053
1/Q12972	Q12972	sp|Q12972|PP1R8_HUMAN Nuclear inhibitor of protein phosphatase 1 OS=Homo sapiens GN=PPP1R8 PE=1 SV=2	G3/G1	0.0198614	0.0954354	0.208114	86	0.835632	0.889051
1/Q12996	Q12996	sp|Q12996|CSTF3_HUMAN Cleavage stimulation factor subunit 3 OS=Homo sapiens GN=CSTF3 PE=1 SV=1	G3/G1	0.372798	0.168497	2.21249	86	0.0295825	0.101803
1/Q13011	Q13011	sp|Q13011|ECH1_HUMAN Delta(3,5)-Delta(2,4)-dienoyl-CoA isomerase, mitochondrial OS=Homo sapiens GN=ECH1 PE=1 SV=2	G3/G1	0.152733	0.160605	0.950982	86	0.344279	0.495931
1/Q13033	Q13033	sp|Q13033|STRN3_HUMAN Striatin-3 OS=Homo sapiens GN=STRN3 PE=1 SV=3	G3/G1	0.222998	0.102376	2.17822	86	0.0321266	0.10684
1/Q13045	Q13045	sp|Q13045|FLII_HUMAN Protein flightless-1 homolog OS=Homo sapiens GN=FLII PE=1 SV=2	G3/G1	0.0628191	0.152758	0.411233	86	0.681925	0.776486
1/Q13057	Q13057	sp|Q13057|COASY_HUMAN Bifunctional coenzyme A synthase OS=Homo sapiens GN=COASY PE=1 SV=4	G3/G1	-0.219044	0.198599	-1.10295	86	0.273127	0.425498
1/Q13085	Q13085	sp|Q13085|ACACA_HUMAN Acetyl-CoA carboxylase 1 OS=Homo sapiens GN=ACACA PE=1 SV=2	G3/G1	0.270066	0.174142	1.55084	86	0.124613	0.254412
1/Q13098	Q13098	sp|Q13098|CSN1_HUMAN COP9 signalosome complex subunit 1 OS=Homo sapiens GN=GPS1 PE=1 SV=4	G3/G1	-0.0169041	0.178945	-0.094465	86	0.92496	0.951504
1/Q13123	Q13123	sp|Q13123|RED_HUMAN Protein Red OS=Homo sapiens GN=IK PE=1 SV=3	G3/G1	0.121437	0.14673	0.827627	86	0.410172	0.555356
1/Q13126	Q13126	sp|Q13126|MTAP_HUMAN S-methyl-5'-thioadenosine phosphorylase OS=Homo sapiens GN=MTAP PE=1 SV=2	G3/G1	-0.0334709	0.131917	-0.253727	86	0.800312	0.864504
1/Q13131	Q13131	sp|Q13131|AAPK1_HUMAN 5'-AMP-activated protein kinase catalytic subunit alpha-1 OS=Homo sapiens GN=PRKAA1 PE=1 SV=4	G3/G1	0.00321536	0.114097	0.0281811	86	0.977583	0.984715
1/Q13148	Q13148	sp|Q13148|TADBP_HUMAN TAR DNA-binding protein 43 OS=Homo sapiens GN=TARDBP PE=1 SV=1	G3/G1	0.163883	0.146857	1.11594	86	0.267558	0.419805
1/Q13151	Q13151	sp|Q13151|ROA0_HUMAN Heterogeneous nuclear ribonucleoprotein A0 OS=Homo sapiens GN=HNRNPA0 PE=1 SV=1	G3/G1	0.115464	0.152344	0.757913	86	0.450575	0.59292
1/Q13153	Q13153	sp|Q13153|PAK1_HUMAN Serine/threonine-protein kinase PAK 1 OS=Homo sapiens GN=PAK1 PE=1 SV=2	G3/G1	0.367006	0.168885	2.1731	86	0.0325222	0.10758
1/Q13155	Q13155	sp|Q13155|AIMP2_HUMAN Aminoacyl tRNA synthase complex-interacting multifunctional protein 2 OS=Homo sapiens GN=AIMP2 PE=1 SV=2	G3/G1	0.193813	0.121729	1.59216	86	0.115018	0.242397
1/Q13158	Q13158	sp|Q13158|FADD_HUMAN FAS-associated death domain protein OS=Homo sapiens GN=FADD PE=1 SV=1	G3/G1	0.169087	0.235127	0.719128	86	0.474011	0.611035
1/Q13162	Q13162	sp|Q13162|PRDX4_HUMAN Peroxiredoxin-4 OS=Homo sapiens GN=PRDX4 PE=1 SV=1	G3/G1	0.730929	0.139415	5.24283	86	1.12e-06	9.05e-05
1/Q13163	Q13163	sp|Q13163|MP2K5_HUMAN Dual specificity mitogen-activated protein kinase kinase 5 OS=Homo sapiens GN=MAP2K5 PE=1 SV=2	G3/G1	-0.483832	0.174728	-2.76906	86	0.0068854	0.0399203
1/Q13177	Q13177	sp|Q13177|PAK2_HUMAN Serine/threonine-protein kinase PAK 2 OS=Homo sapiens GN=PAK2 PE=1 SV=3	G3/G1	0.235884	0.121813	1.93644	86	0.0560976	0.153773
1/Q13185	Q13185	sp|Q13185|CBX3_HUMAN Chromobox protein homolog 3 OS=Homo sapiens GN=CBX3 PE=1 SV=4	G3/G1	0.237137	0.175904	1.3481	86	0.181165	0.32486
1/Q13190	Q13190	sp|Q13190|STX5_HUMAN Syntaxin-5 OS=Homo sapiens GN=STX5 PE=1 SV=2	G3/G1	0.2561	0.0915987	2.79589	86	0.00638319	0.0378926
1/Q13200	Q13200	sp|Q13200|PSMD2_HUMAN 26S proteasome non-ATPase regulatory subunit 2 OS=Homo sapiens GN=PSMD2 PE=1 SV=3	G3/G1	0.332764	0.148191	2.24551	86	0.0272997	0.0968345
1/Q13217	Q13217	sp|Q13217|DNJC3_HUMAN DnaJ homolog subfamily C member 3 OS=Homo sapiens GN=DNAJC3 PE=1 SV=1	G3/G1	0.432342	0.152542	2.83424	86	0.00572328	0.0353837
1/Q13228	Q13228	sp|Q13228|SBP1_HUMAN Selenium-binding protein 1 OS=Homo sapiens GN=SELENBP1 PE=1 SV=2	G3/G1	-0.918717	0.197517	-4.65133	86	1.18e-05	0.000479905
1/Q13232	Q13232	sp|Q13232|NDK3_HUMAN Nucleoside diphosphate kinase 3 OS=Homo sapiens GN=NME3 PE=1 SV=2	G3/G1	0.0135699	0.130592	0.103911	86	0.917482	0.946685
1/Q13242	Q13242	sp|Q13242|SRSF9_HUMAN Serine/arginine-rich splicing factor 9 OS=Homo sapiens GN=SRSF9 PE=1 SV=1	G3/G1	0.299698	0.127879	2.34361	86	0.0214045	0.082776
1/Q13247	Q13247	sp|Q13247|SRSF6_HUMAN Serine/arginine-rich splicing factor 6 OS=Homo sapiens GN=SRSF6 PE=1 SV=2	G3/G1	0.152	0.0989138	1.53669	86	0.128041	0.25914
1/Q13263	Q13263	sp|Q13263|TIF1B_HUMAN Transcription intermediary factor 1-beta OS=Homo sapiens GN=TRIM28 PE=1 SV=5	G3/G1	-0.0395935	0.15294	-0.258882	86	0.796345	0.86201
1/Q13283	Q13283	sp|Q13283|G3BP1_HUMAN Ras GTPase-activating protein-binding protein 1 OS=Homo sapiens GN=G3BP1 PE=1 SV=1	G3/G1	0.288149	0.137345	2.098	86	0.0388392	0.120963
1/Q13308	Q13308	sp|Q13308|PTK7_HUMAN Inactive tyrosine-protein kinase 7 OS=Homo sapiens GN=PTK7 PE=1 SV=2	G3/G1	-0.0706924	0.159461	-0.443321	86	0.658647	0.761761
1/Q13310	Q13310	sp|Q13310|PABP4_HUMAN Polyadenylate-binding protein 4 OS=Homo sapiens GN=PABPC4 PE=1 SV=1	G3/G1	0.459816	0.133073	3.45537	86	0.000855784	0.00911532
1/Q13347	Q13347	sp|Q13347|EIF3I_HUMAN Eukaryotic translation initiation factor 3 subunit I OS=Homo sapiens GN=EIF3I PE=1 SV=1	G3/G1	0.275031	0.128669	2.1375	86	0.0353958	0.113266
1/Q13363	Q13363	sp|Q13363|CTBP1_HUMAN C-terminal-binding protein 1 OS=Homo sapiens GN=CTBP1 PE=1 SV=2	G3/G1	0.0409902	0.147646	0.277624	86	0.781967	0.850153
1/Q13404	Q13404	sp|Q13404|UB2V1_HUMAN Ubiquitin-conjugating enzyme E2 variant 1 OS=Homo sapiens GN=UBE2V1 PE=1 SV=2	G3/G1	0.228721	0.112435	2.03425	86	0.0450078	0.13243
1/Q13409	Q13409	sp|Q13409|DC1I2_HUMAN Cytoplasmic dynein 1 intermediate chain 2 OS=Homo sapiens GN=DYNC1I2 PE=1 SV=3	G3/G1	0.123755	0.15805	0.783011	86	0.435772	0.579992
1/Q13418	Q13418	sp|Q13418|ILK_HUMAN Integrin-linked protein kinase OS=Homo sapiens GN=ILK PE=1 SV=2	G3/G1	-0.265558	0.169268	-1.56886	86	0.120352	0.249262
1/Q13423	Q13423	sp|Q13423|NNTM_HUMAN NAD(P) transhydrogenase, mitochondrial OS=Homo sapiens GN=NNT PE=1 SV=3	G3/G1	0.159889	0.118545	1.34877	86	0.180952	0.32479
1/Q13425	Q13425	sp|Q13425|SNTB2_HUMAN Beta-2-syntrophin OS=Homo sapiens GN=SNTB2 PE=1 SV=1	G3/G1	-0.337984	0.113189	-2.986	86	0.00368088	0.0264255
1/Q13435	Q13435	sp|Q13435|SF3B2_HUMAN Splicing factor 3B subunit 2 OS=Homo sapiens GN=SF3B2 PE=1 SV=2	G3/G1	0.233886	0.15594	1.49985	86	0.137316	0.27302
1/Q13442	Q13442	sp|Q13442|HAP28_HUMAN 28 kDa heat- and acid-stable phosphoprotein OS=Homo sapiens GN=PDAP1 PE=1 SV=1	G3/G1	0.296005	0.125468	2.35921	86	0.0205793	0.0805737
1/Q13443	Q13443	sp|Q13443|ADAM9_HUMAN Disintegrin and metalloproteinase domain-containing protein 9 OS=Homo sapiens GN=ADAM9 PE=1 SV=1	G3/G1	0.367788	0.226619	1.62293	86	0.108264	0.232762
1/Q13445	Q13445	sp|Q13445|TMED1_HUMAN Transmembrane emp24 domain-containing protein 1 OS=Homo sapiens GN=TMED1 PE=1 SV=1	G3/G1	0.121373	0.204374	0.593875	86	0.554155	0.679431
1/Q13451	Q13451	sp|Q13451|FKBP5_HUMAN Peptidyl-prolyl cis-trans isomerase FKBP5 OS=Homo sapiens GN=FKBP5 PE=1 SV=2	G3/G1	0.21806	0.17542	1.24308	86	0.217218	0.368756
1/Q13488	Q13488	sp|Q13488|VPP3_HUMAN V-type proton ATPase 116 kDa subunit a isoform 3 OS=Homo sapiens GN=TCIRG1 PE=1 SV=3	G3/G1	0.160882	0.107744	1.49319	86	0.139047	0.274705
1/Q13492	Q13492	sp|Q13492|PICAL_HUMAN Phosphatidylinositol-binding clathrin assembly protein OS=Homo sapiens GN=PICALM PE=1 SV=2	G3/G1	0.0748641	0.15979	0.468516	86	0.640601	0.748171
1/Q13501	Q13501	sp|Q13501|SQSTM_HUMAN Sequestosome-1 OS=Homo sapiens GN=SQSTM1 PE=1 SV=1	G3/G1	0.6323	0.160751	3.9334	86	0.000169172	0.00285372
1/Q13509	Q13509	sp|Q13509|TBB3_HUMAN Tubulin beta-3 chain OS=Homo sapiens GN=TUBB3 PE=1 SV=2	G3/G1	0.292831	0.185212	1.58106	86	0.117535	0.245594
1/Q13510	Q13510	sp|Q13510|ASAH1_HUMAN Acid ceramidase OS=Homo sapiens GN=ASAH1 PE=1 SV=5	G3/G1	-0.754161	0.174821	-4.31389	86	4.26e-05	0.00110374
1/Q13523	Q13523	sp|Q13523|PRP4B_HUMAN Serine/threonine-protein kinase PRP4 homolog OS=Homo sapiens GN=PRPF4B PE=1 SV=3	G3/G1	0.175433	0.207564	0.8452	86	0.400345	0.545741
1/Q13526	Q13526	sp|Q13526|PIN1_HUMAN Peptidyl-prolyl cis-trans isomerase NIMA-interacting 1 OS=Homo sapiens GN=PIN1 PE=1 SV=1	G3/G1	-0.0612323	0.260198	-0.235329	86	0.814513	0.875073
1/Q13546	Q13546	sp|Q13546|RIPK1_HUMAN Receptor-interacting serine/threonine-protein kinase 1 OS=Homo sapiens GN=RIPK1 PE=1 SV=3	G3/G1	0.0650615	0.150551	0.432155	86	0.666711	0.76784
1/Q13557	Q13557	sp|Q13557|KCC2D_HUMAN Calcium/calmodulin-dependent protein kinase type II subunit delta OS=Homo sapiens GN=CAMK2D PE=1 SV=3	G3/G1	0.287511	0.232974	1.23409	86	0.22053	0.372007
1/Q13561	Q13561	sp|Q13561|DCTN2_HUMAN Dynactin subunit 2 OS=Homo sapiens GN=DCTN2 PE=1 SV=4	G3/G1	0.0521499	0.123798	0.42125	86	0.674624	0.773369
1/Q13573	Q13573	sp|Q13573|SNW1_HUMAN SNW domain-containing protein 1 OS=Homo sapiens GN=SNW1 PE=1 SV=1	G3/G1	0.15128	0.144362	1.04792	86	0.29761	0.44955
1/Q13576	Q13576	sp|Q13576|IQGA2_HUMAN Ras GTPase-activating-like protein IQGAP2 OS=Homo sapiens GN=IQGAP2 PE=1 SV=4	G3/G1	-0.245183	0.145329	-1.68709	86	0.0952106	0.214468
1/Q13586	Q13586	sp|Q13586|STIM1_HUMAN Stromal interaction molecule 1 OS=Homo sapiens GN=STIM1 PE=1 SV=3	G3/G1	0.273676	0.150828	1.81448	86	0.07309	0.18275
1/Q13595	Q13595	sp|Q13595|TRA2A_HUMAN Transformer-2 protein homolog alpha OS=Homo sapiens GN=TRA2A PE=1 SV=1	G3/G1	0.242273	0.127816	1.89547	86	0.0613889	0.163521
1/Q13596	Q13596	sp|Q13596|SNX1_HUMAN Sorting nexin-1 OS=Homo sapiens GN=SNX1 PE=1 SV=3	G3/G1	-0.092009	0.1321	-0.696511	86	0.487987	0.621954
1/Q13618	Q13618	sp|Q13618|CUL3_HUMAN Cullin-3 OS=Homo sapiens GN=CUL3 PE=1 SV=2	G3/G1	0.00042646	0.151936	0.00280685	86	0.997767	0.998303
1/Q13620	Q13620	sp|Q13620|CUL4B_HUMAN Cullin-4B OS=Homo sapiens GN=CUL4B PE=1 SV=4	G3/G1	0.154159	0.130178	1.18421	86	0.239591	0.392614
1/Q13630	Q13630	sp|Q13630|FCL_HUMAN GDP-L-fucose synthase OS=Homo sapiens GN=TSTA3 PE=1 SV=1	G3/G1	0.0693624	0.173489	0.399808	86	0.690289	0.783414
1/Q13636	Q13636	sp|Q13636|RAB31_HUMAN Ras-related protein Rab-31 OS=Homo sapiens GN=RAB31 PE=1 SV=1	G3/G1	-0.263705	0.160354	-1.64451	86	0.103721	0.226123
1/Q13724	Q13724	sp|Q13724|MOGS_HUMAN Mannosyl-oligosaccharide glucosidase OS=Homo sapiens GN=MOGS PE=1 SV=5	G3/G1	0.161669	0.130801	1.23599	86	0.219828	0.371496
1/Q13740	Q13740	sp|Q13740|CD166_HUMAN CD166 antigen OS=Homo sapiens GN=ALCAM PE=1 SV=2	G3/G1	-0.413453	0.167354	-2.47052	86	0.0154656	0.0656883
1/Q13813	Q13813	sp|Q13813|SPTN1_HUMAN Spectrin alpha chain, non-erythrocytic 1 OS=Homo sapiens GN=SPTAN1 PE=1 SV=3	G3/G1	-0.109614	0.119087	-0.920456	86	0.359909	0.5092
1/Q13838	Q13838	sp|Q13838|DX39B_HUMAN Spliceosome RNA helicase DDX39B OS=Homo sapiens GN=DDX39B PE=1 SV=1	G3/G1	0.0443414	0.156935	0.282546	86	0.778204	0.848288
1/Q13867	Q13867	sp|Q13867|BLMH_HUMAN Bleomycin hydrolase OS=Homo sapiens GN=BLMH PE=1 SV=1	G3/G1	0.0470534	0.134345	0.350242	86	0.727014	0.812198
1/Q13885	Q13885	sp|Q13885|TBB2A_HUMAN Tubulin beta-2A chain OS=Homo sapiens GN=TUBB2A PE=1 SV=1	G3/G1	-0.109731	0.157964	-0.69466	86	0.489141	0.623212
1/Q13895	Q13895	sp|Q13895|BYST_HUMAN Bystin OS=Homo sapiens GN=BYSL PE=1 SV=3	G3/G1	0.521721	0.186579	2.79625	86	0.00637668	0.0378926
1/Q13938	Q13938	sp|Q13938|CAYP1_HUMAN Calcyphosin OS=Homo sapiens GN=CAPS PE=1 SV=1	G3/G1	1.24529	0.232548	5.35498	86	7.03e-07	6.5e-05
1/Q14005	Q14005	sp|Q14005|IL16_HUMAN Pro-interleukin-16 OS=Homo sapiens GN=IL16 PE=1 SV=4	G3/G1	0.781088	0.159041	4.91125	86	4.27e-06	0.000244756
1/Q14008	Q14008	sp|Q14008|CKAP5_HUMAN Cytoskeleton-associated protein 5 OS=Homo sapiens GN=CKAP5 PE=1 SV=3	G3/G1	0.332375	0.146488	2.26896	86	0.0257739	0.0936502
1/Q14011	Q14011	sp|Q14011|CIRBP_HUMAN Cold-inducible RNA-binding protein OS=Homo sapiens GN=CIRBP PE=1 SV=1	G3/G1	-0.364102	0.154755	-2.35276	86	0.0209168	0.0811426
1/Q14019	Q14019	sp|Q14019|COTL1_HUMAN Coactosin-like protein OS=Homo sapiens GN=COTL1 PE=1 SV=3	G3/G1	0.54559	0.148803	3.66652	86	0.000424936	0.00553902
1/Q14103	Q14103	sp|Q14103|HNRPD_HUMAN Heterogeneous nuclear ribonucleoprotein D0 OS=Homo sapiens GN=HNRNPD PE=1 SV=1	G3/G1	0.059135	0.171948	0.343913	86	0.731751	0.815436
1/Q14108	Q14108	sp|Q14108|SCRB2_HUMAN Lysosome membrane protein 2 OS=Homo sapiens GN=SCARB2 PE=1 SV=2	G3/G1	0.101182	0.144069	0.702317	86	0.484378	0.618624
1/Q14112	Q14112	sp|Q14112|NID2_HUMAN Nidogen-2 OS=Homo sapiens GN=NID2 PE=1 SV=3	G3/G1	-0.158231	0.13409	-1.18003	86	0.24124	0.394622
1/Q14116	Q14116	sp|Q14116|IL18_HUMAN Interleukin-18 OS=Homo sapiens GN=IL18 PE=1 SV=1	G3/G1	0.281511	0.129443	2.17479	86	0.0323914	0.107367
1/Q14126	Q14126	sp|Q14126|DSG2_HUMAN Desmoglein-2 OS=Homo sapiens GN=DSG2 PE=1 SV=2	G3/G1	-0.140944	0.157145	-0.896905	86	0.372273	0.518623
1/Q14137	Q14137	sp|Q14137|BOP1_HUMAN Ribosome biogenesis protein BOP1 OS=Homo sapiens GN=BOP1 PE=1 SV=2	G3/G1	0.663827	0.178605	3.71674	86	0.000358411	0.00482729
1/Q14139	Q14139	sp|Q14139|UBE4A_HUMAN Ubiquitin conjugation factor E4 A OS=Homo sapiens GN=UBE4A PE=1 SV=2	G3/G1	0.21069	0.137784	1.52914	86	0.129901	0.261062
1/Q14141	Q14141	sp|Q14141|SEPT6_HUMAN Septin-6 OS=Homo sapiens GN=SEPT6 PE=1 SV=4	G3/G1	0.258872	0.144011	1.79759	86	0.0757517	0.186651
1/Q14151	Q14151	sp|Q14151|SAFB2_HUMAN Scaffold attachment factor B2 OS=Homo sapiens GN=SAFB2 PE=1 SV=1	G3/G1	0.18063	0.126278	1.43041	86	0.156222	0.294884
1/Q14152	Q14152	sp|Q14152|EIF3A_HUMAN Eukaryotic translation initiation factor 3 subunit A OS=Homo sapiens GN=EIF3A PE=1 SV=1	G3/G1	0.200917	0.140387	1.43117	86	0.156005	0.294773
1/Q14155	Q14155	sp|Q14155|ARHG7_HUMAN Rho guanine nucleotide exchange factor 7 OS=Homo sapiens GN=ARHGEF7 PE=1 SV=2	G3/G1	-0.210092	0.1785	-1.17698	86	0.242449	0.395994
1/Q14157	Q14157	sp|Q14157|UBP2L_HUMAN Ubiquitin-associated protein 2-like OS=Homo sapiens GN=UBAP2L PE=1 SV=2	G3/G1	0.321443	0.152425	2.10886	86	0.0378646	0.118985
1/Q14160	Q14160	sp|Q14160|SCRIB_HUMAN Protein scribble homolog OS=Homo sapiens GN=SCRIB PE=1 SV=4	G3/G1	0.204033	0.179935	1.13393	86	0.259975	0.413759
1/Q14161	Q14161	sp|Q14161|GIT2_HUMAN ARF GTPase-activating protein GIT2 OS=Homo sapiens GN=GIT2 PE=1 SV=2	G3/G1	0.143348	0.163812	0.875079	86	0.383968	0.529964
1/Q14165	Q14165	sp|Q14165|MLEC_HUMAN Malectin OS=Homo sapiens GN=MLEC PE=1 SV=1	G3/G1	0.152612	0.146272	1.04334	86	0.299713	0.451447
1/Q14166	Q14166	sp|Q14166|TTL12_HUMAN Tubulin--tyrosine ligase-like protein 12 OS=Homo sapiens GN=TTLL12 PE=1 SV=2	G3/G1	0.176343	0.183525	0.960867	86	0.339313	0.490294
1/Q14195	Q14195	sp|Q14195|DPYL3_HUMAN Dihydropyrimidinase-related protein 3 OS=Homo sapiens GN=DPYSL3 PE=1 SV=1	G3/G1	-0.449819	0.183066	-2.45714	86	0.0160136	0.0675101
1/Q14197	Q14197	sp|Q14197|ICT1_HUMAN Peptidyl-tRNA hydrolase ICT1, mitochondrial OS=Homo sapiens GN=ICT1 PE=1 SV=1	G3/G1	0.297564	0.122873	2.42172	86	0.0175484	0.0720488
1/Q14203	Q14203	sp|Q14203|DCTN1_HUMAN Dynactin subunit 1 OS=Homo sapiens GN=DCTN1 PE=1 SV=3	G3/G1	0.064585	0.107433	0.601168	86	0.549309	0.676073
1/Q14204	Q14204	sp|Q14204|DYHC1_HUMAN Cytoplasmic dynein 1 heavy chain 1 OS=Homo sapiens GN=DYNC1H1 PE=1 SV=5	G3/G1	0.171258	0.14376	1.19128	86	0.236822	0.389301
1/Q14240	Q14240	sp|Q14240|IF4A2_HUMAN Eukaryotic initiation factor 4A-II OS=Homo sapiens GN=EIF4A2 PE=1 SV=2	G3/G1	0.274273	0.138718	1.97721	86	0.0512217	0.145323
1/Q14244	Q14244	sp|Q14244|MAP7_HUMAN Ensconsin OS=Homo sapiens GN=MAP7 PE=1 SV=1	G3/G1	0.0352971	0.236827	0.149042	86	0.88187	0.921674
1/Q14247	Q14247	sp|Q14247|SRC8_HUMAN Src substrate cortactin OS=Homo sapiens GN=CTTN PE=1 SV=2	G3/G1	0.131069	0.139564	0.939132	86	0.350293	0.501302
1/Q14249	Q14249	sp|Q14249|NUCG_HUMAN Endonuclease G, mitochondrial OS=Homo sapiens GN=ENDOG PE=1 SV=4	G3/G1	0.157549	0.147808	1.0659	86	0.289453	0.442309
1/Q14254	Q14254	sp|Q14254|FLOT2_HUMAN Flotillin-2 OS=Homo sapiens GN=FLOT2 PE=1 SV=2	G3/G1	0.111124	0.148721	0.747196	86	0.456983	0.597557
1/Q14257	Q14257	sp|Q14257|RCN2_HUMAN Reticulocalbin-2 OS=Homo sapiens GN=RCN2 PE=1 SV=1	G3/G1	0.374843	0.168982	2.21824	86	0.0291732	0.100856
1/Q14258	Q14258	sp|Q14258|TRI25_HUMAN E3 ubiquitin/ISG15 ligase TRIM25 OS=Homo sapiens GN=TRIM25 PE=1 SV=2	G3/G1	0.266693	0.135605	1.96669	86	0.052444	0.147767
1/Q14315	Q14315	sp|Q14315|FLNC_HUMAN Filamin-C OS=Homo sapiens GN=FLNC PE=1 SV=3	G3/G1	-0.270468	0.127425	-2.12257	86	0.036665	0.116528
1/Q14318	Q14318	sp|Q14318|FKBP8_HUMAN Peptidyl-prolyl cis-trans isomerase FKBP8 OS=Homo sapiens GN=FKBP8 PE=1 SV=2	G3/G1	0.358289	0.115816	3.09362	86	0.00266709	0.0207144
1/Q14344	Q14344	sp|Q14344|GNA13_HUMAN Guanine nucleotide-binding protein subunit alpha-13 OS=Homo sapiens GN=GNA13 PE=1 SV=2	G3/G1	0.193104	0.1534	1.25883	86	0.211498	0.36297
1/Q14353	Q14353	sp|Q14353|GAMT_HUMAN Guanidinoacetate N-methyltransferase OS=Homo sapiens GN=GAMT PE=1 SV=1	G3/G1	-0.374858	0.191926	-1.95314	86	0.0540549	0.150202
1/Q14376	Q14376	sp|Q14376|GALE_HUMAN UDP-glucose 4-epimerase OS=Homo sapiens GN=GALE PE=1 SV=2	G3/G1	0.154049	0.181838	0.847178	86	0.399248	0.545061
1/Q14444	Q14444	sp|Q14444|CAPR1_HUMAN Caprin-1 OS=Homo sapiens GN=CAPRIN1 PE=1 SV=2	G3/G1	0.246622	0.150742	1.63606	86	0.105483	0.228555
1/Q14451	Q14451	sp|Q14451|GRB7_HUMAN Growth factor receptor-bound protein 7 OS=Homo sapiens GN=GRB7 PE=1 SV=2	G3/G1	0.621481	0.120282	5.16685	86	1.52e-06	0.000111353
1/Q14498	Q14498	sp|Q14498|RBM39_HUMAN RNA-binding protein 39 OS=Homo sapiens GN=RBM39 PE=1 SV=2	G3/G1	0.239957	0.152898	1.56939	86	0.120229	0.249145
1/Q14554	Q14554	sp|Q14554|PDIA5_HUMAN Protein disulfide-isomerase A5 OS=Homo sapiens GN=PDIA5 PE=1 SV=1	G3/G1	0.292993	0.139213	2.10464	86	0.0382413	0.119701
1/Q14558	Q14558	sp|Q14558|KPRA_HUMAN Phosphoribosyl pyrophosphate synthase-associated protein 1 OS=Homo sapiens GN=PRPSAP1 PE=1 SV=2	G3/G1	0.199369	0.175759	1.13433	86	0.259807	0.413739
1/Q14566	Q14566	sp|Q14566|MCM6_HUMAN DNA replication licensing factor MCM6 OS=Homo sapiens GN=MCM6 PE=1 SV=1	G3/G1	0.846408	0.18245	4.63913	86	1.24e-05	0.000497682
1/Q14624	Q14624	sp|Q14624|ITIH4_HUMAN Inter-alpha-trypsin inhibitor heavy chain H4 OS=Homo sapiens GN=ITIH4 PE=1 SV=4	G3/G1	-0.145686	0.132947	-1.09582	86	0.276217	0.428878
1/Q14651	Q14651	sp|Q14651|PLSI_HUMAN Plastin-1 OS=Homo sapiens GN=PLS1 PE=1 SV=2	G3/G1	-0.0730478	0.186091	-0.392537	86	0.695632	0.787524
1/Q14667	Q14667	sp|Q14667|K0100_HUMAN UPF0378 protein KIAA0100 OS=Homo sapiens GN=KIAA0100 PE=1 SV=3	G3/G1	-0.0152351	0.203946	-0.0747016	86	0.940626	0.962034
1/Q14669	Q14669	sp|Q14669|TRIPC_HUMAN E3 ubiquitin-protein ligase TRIP12 OS=Homo sapiens GN=TRIP12 PE=1 SV=1	G3/G1	0.227745	0.159441	1.4284	86	0.1568	0.295825
1/Q14677	Q14677	sp|Q14677|EPN4_HUMAN Clathrin interactor 1 OS=Homo sapiens GN=CLINT1 PE=1 SV=1	G3/G1	0.253086	0.163412	1.54876	86	0.125112	0.255012
1/Q14683	Q14683	sp|Q14683|SMC1A_HUMAN Structural maintenance of chromosomes protein 1A OS=Homo sapiens GN=SMC1A PE=1 SV=2	G3/G1	0.188111	0.1476	1.27446	86	0.205933	0.356414
1/Q14684	Q14684	sp|Q14684|RRP1B_HUMAN Ribosomal RNA processing protein 1 homolog B OS=Homo sapiens GN=RRP1B PE=1 SV=3	G3/G1	0.658915	0.186056	3.54148	86	0.000645274	0.00735506
1/Q14694	Q14694	sp|Q14694|UBP10_HUMAN Ubiquitin carboxyl-terminal hydrolase 10 OS=Homo sapiens GN=USP10 PE=1 SV=2	G3/G1	0.572282	0.164718	3.47432	86	0.000804519	0.00866834
1/Q14696	Q14696	sp|Q14696|MESD_HUMAN LDLR chaperone MESD OS=Homo sapiens GN=MESDC2 PE=1 SV=2	G3/G1	0.25749	0.122082	2.10916	86	0.0378379	0.118985
1/Q14697	Q14697	sp|Q14697|GANAB_HUMAN Neutral alpha-glucosidase AB OS=Homo sapiens GN=GANAB PE=1 SV=3	G3/G1	0.199973	0.134378	1.48814	86	0.140372	0.276152
1/Q14699	Q14699	sp|Q14699|RFTN1_HUMAN Raftlin OS=Homo sapiens GN=RFTN1 PE=1 SV=4	G3/G1	0.102039	0.192346	0.530497	86	0.597134	0.713499
1/Q14728	Q14728	sp|Q14728|MFS10_HUMAN Major facilitator superfamily domain-containing protein 10 OS=Homo sapiens GN=MFSD10 PE=2 SV=1	G3/G1	0.166628	0.192154	0.867157	86	0.388269	0.534318
1/Q14739	Q14739	sp|Q14739|LBR_HUMAN Lamin-B receptor OS=Homo sapiens GN=LBR PE=1 SV=2	G3/G1	0.508172	0.138128	3.67899	86	0.000407396	0.00536669
1/Q14764	Q14764	sp|Q14764|MVP_HUMAN Major vault protein OS=Homo sapiens GN=MVP PE=1 SV=4	G3/G1	-0.000447689	0.138688	-0.00322802	86	0.997432	0.998235
1/Q14767	Q14767	sp|Q14767|LTBP2_HUMAN Latent-transforming growth factor beta-binding protein 2 OS=Homo sapiens GN=LTBP2 PE=1 SV=3	G3/G1	-0.201582	0.1298	-1.55302	86	0.124092	0.253933
1/Q14789	Q14789	sp|Q14789|GOGB1_HUMAN Golgin subfamily B member 1 OS=Homo sapiens GN=GOLGB1 PE=1 SV=2	G3/G1	0.23056	0.158262	1.45683	86	0.148806	0.28684
1/Q14847	Q14847	sp|Q14847|LASP1_HUMAN LIM and SH3 domain protein 1 OS=Homo sapiens GN=LASP1 PE=1 SV=2	G3/G1	0.293687	0.172929	1.69831	86	0.0930645	0.212303
1/Q14914	Q14914	sp|Q14914|PTGR1_HUMAN Prostaglandin reductase 1 OS=Homo sapiens GN=PTGR1 PE=1 SV=2	G3/G1	-0.22319	0.140387	-1.58982	86	0.115545	0.242643
1/Q14919	Q14919	sp|Q14919|NC2A_HUMAN Dr1-associated corepressor OS=Homo sapiens GN=DRAP1 PE=1 SV=3	G3/G1	0.276811	0.153471	1.80367	86	0.0747848	0.184708
1/Q14956	Q14956	sp|Q14956|GPNMB_HUMAN Transmembrane glycoprotein NMB OS=Homo sapiens GN=GPNMB PE=1 SV=2	G3/G1	0.137181	0.177623	0.772317	86	0.442044	0.585374
1/Q14974	Q14974	sp|Q14974|IMB1_HUMAN Importin subunit beta-1 OS=Homo sapiens GN=KPNB1 PE=1 SV=2	G3/G1	0.158588	0.135018	1.17457	86	0.243408	0.396775
1/Q14978	Q14978	sp|Q14978|NOLC1_HUMAN Nucleolar and coiled-body phosphoprotein 1 OS=Homo sapiens GN=NOLC1 PE=1 SV=2	G3/G1	0.499506	0.255597	1.95427	86	0.0539186	0.150118
1/Q14980	Q14980	sp|Q14980|NUMA1_HUMAN Nuclear mitotic apparatus protein 1 OS=Homo sapiens GN=NUMA1 PE=1 SV=2	G3/G1	-0.042682	0.134822	-0.316581	86	0.752329	0.83151
1/Q15005	Q15005	sp|Q15005|SPCS2_HUMAN Signal peptidase complex subunit 2 OS=Homo sapiens GN=SPCS2 PE=1 SV=3	G3/G1	0.551627	0.128413	4.29572	86	4.56e-05	0.00113088
1/Q15006	Q15006	sp|Q15006|EMC2_HUMAN ER membrane protein complex subunit 2 OS=Homo sapiens GN=EMC2 PE=1 SV=1	G3/G1	0.326194	0.116351	2.80354	86	0.00624614	0.0374077
1/Q15008	Q15008	sp|Q15008|PSMD6_HUMAN 26S proteasome non-ATPase regulatory subunit 6 OS=Homo sapiens GN=PSMD6 PE=1 SV=1	G3/G1	0.151281	0.143971	1.05077	86	0.296306	0.448489
1/Q15019	Q15019	sp|Q15019|SEPT2_HUMAN Septin-2 OS=Homo sapiens GN=SEPT2 PE=1 SV=1	G3/G1	-0.205355	0.145163	-1.41465	86	0.160783	0.300241
1/Q15020	Q15020	sp|Q15020|SART3_HUMAN Squamous cell carcinoma antigen recognized by T-cells 3 OS=Homo sapiens GN=SART3 PE=1 SV=1	G3/G1	0.0986522	0.175767	0.561267	86	0.576075	0.696371
1/Q15029	Q15029	sp|Q15029|U5S1_HUMAN 116 kDa U5 small nuclear ribonucleoprotein component OS=Homo sapiens GN=EFTUD2 PE=1 SV=1	G3/G1	0.262318	0.125827	2.08476	86	0.0400567	0.123194
1/Q15042	Q15042	sp|Q15042|RB3GP_HUMAN Rab3 GTPase-activating protein catalytic subunit OS=Homo sapiens GN=RAB3GAP1 PE=1 SV=3	G3/G1	0.212081	0.187942	1.12844	86	0.262274	0.415309
1/Q15046	Q15046	sp|Q15046|SYK_HUMAN Lysine--tRNA ligase OS=Homo sapiens GN=KARS PE=1 SV=3	G3/G1	0.338781	0.112805	3.00324	86	0.0034975	0.025516
1/Q15056	Q15056	sp|Q15056|IF4H_HUMAN Eukaryotic translation initiation factor 4H OS=Homo sapiens GN=EIF4H PE=1 SV=5	G3/G1	0.149409	0.129945	1.14979	86	0.253418	0.407744
1/Q15063	Q15063	sp|Q15063|POSTN_HUMAN Periostin OS=Homo sapiens GN=POSTN PE=1 SV=2	G3/G1	-0.729964	0.197394	-3.698	86	0.000381989	0.00508591
1/Q15075	Q15075	sp|Q15075|EEA1_HUMAN Early endosome antigen 1 OS=Homo sapiens GN=EEA1 PE=1 SV=2	G3/G1	-0.0773286	0.10583	-0.730684	86	0.466958	0.605645
1/Q15084	Q15084	sp|Q15084|PDIA6_HUMAN Protein disulfide-isomerase A6 OS=Homo sapiens GN=PDIA6 PE=1 SV=1	G3/G1	0.714733	0.147271	4.85317	86	5.37e-06	0.000274428
1/Q15102	Q15102	sp|Q15102|PA1B3_HUMAN Platelet-activating factor acetylhydrolase IB subunit gamma OS=Homo sapiens GN=PAFAH1B3 PE=1 SV=1	G3/G1	-0.240666	0.17612	-1.36649	86	0.175347	0.317945
1/Q15113	Q15113	sp|Q15113|PCOC1_HUMAN Procollagen C-endopeptidase enhancer 1 OS=Homo sapiens GN=PCOLCE PE=1 SV=2	G3/G1	-0.486611	0.146808	-3.31461	86	0.00134472	0.0124704
1/Q15118	Q15118	sp|Q15118|PDK1_HUMAN [Pyruvate dehydrogenase (acetyl-transferring)] kinase isozyme 1, mitochondrial OS=Homo sapiens GN=PDK1 PE=1 SV=1	G3/G1	0.454548	0.130145	3.49263	86	0.000757768	0.00826012
1/Q15121	Q15121	sp|Q15121|PEA15_HUMAN Astrocytic phosphoprotein PEA-15 OS=Homo sapiens GN=PEA15 PE=1 SV=2	G3/G1	-0.17724	0.124649	-1.42191	86	0.158669	0.297872
1/Q15126	Q15126	sp|Q15126|PMVK_HUMAN Phosphomevalonate kinase OS=Homo sapiens GN=PMVK PE=1 SV=3	G3/G1	0.0145766	0.135503	0.107574	86	0.914584	0.944479
1/Q15149	Q15149	sp|Q15149|PLEC_HUMAN Plectin OS=Homo sapiens GN=PLEC PE=1 SV=3	G3/G1	0.0733475	0.137529	0.533326	86	0.595184	0.712539
1/Q15165	Q15165	sp|Q15165|PON2_HUMAN Serum paraoxonase/arylesterase 2 OS=Homo sapiens GN=PON2 PE=1 SV=3	G3/G1	0.153373	0.174752	0.877664	86	0.382572	0.529016
1/Q15172	Q15172	sp|Q15172|2A5A_HUMAN Serine/threonine-protein phosphatase 2A 56 kDa regulatory subunit alpha isoform OS=Homo sapiens GN=PPP2R5A PE=1 SV=1	G3/G1	0.0874755	0.134389	0.65091	86	0.51684	0.647657
1/Q15181	Q15181	sp|Q15181|IPYR_HUMAN Inorganic pyrophosphatase OS=Homo sapiens GN=PPA1 PE=1 SV=2	G3/G1	0.393727	0.216959	1.81475	86	0.0730491	0.18275
1/Q15185	Q15185	sp|Q15185|TEBP_HUMAN Prostaglandin E synthase 3 OS=Homo sapiens GN=PTGES3 PE=1 SV=1	G3/G1	0.295008	0.151381	1.94878	86	0.0545817	0.150726
1/Q15233	Q15233	sp|Q15233|NONO_HUMAN Non-POU domain-containing octamer-binding protein OS=Homo sapiens GN=NONO PE=1 SV=4	G3/G1	0.248764	0.157289	1.58158	86	0.117418	0.245594
1/Q15257	Q15257	sp|Q15257|PTPA_HUMAN Serine/threonine-protein phosphatase 2A activator OS=Homo sapiens GN=PPP2R4 PE=1 SV=3	G3/G1	-0.112824	0.155263	-0.726661	86	0.469407	0.607263
1/Q15293	Q15293	sp|Q15293|RCN1_HUMAN Reticulocalbin-1 OS=Homo sapiens GN=RCN1 PE=1 SV=1	G3/G1	0.373336	0.148422	2.51537	86	0.0137499	0.0610263
1/Q15363	Q15363	sp|Q15363|TMED2_HUMAN Transmembrane emp24 domain-containing protein 2 OS=Homo sapiens GN=TMED2 PE=1 SV=1	G3/G1	0.135333	0.17393	0.77809	86	0.438651	0.582784
1/Q15365	Q15365	sp|Q15365|PCBP1_HUMAN Poly(rC)-binding protein 1 OS=Homo sapiens GN=PCBP1 PE=1 SV=2	G3/G1	0.232637	0.162519	1.43144	86	0.155927	0.294773
1/Q15366	Q15366	sp|Q15366|PCBP2_HUMAN Poly(rC)-binding protein 2 OS=Homo sapiens GN=PCBP2 PE=1 SV=1	G3/G1	0.297062	0.15144	1.96159	86	0.0530456	0.148687
1/Q15369	Q15369	sp|Q15369|ELOC_HUMAN Transcription elongation factor B polypeptide 1 OS=Homo sapiens GN=TCEB1 PE=1 SV=1	G3/G1	0.366165	0.126951	2.88431	86	0.00495613	0.0320772
1/Q15370	Q15370	sp|Q15370|ELOB_HUMAN Transcription elongation factor B polypeptide 2 OS=Homo sapiens GN=TCEB2 PE=1 SV=1	G3/G1	0.296507	0.115039	2.57745	86	0.011657	0.0556478
1/Q15382	Q15382	sp|Q15382|RHEB_HUMAN GTP-binding protein Rheb OS=Homo sapiens GN=RHEB PE=1 SV=1	G3/G1	0.265363	0.128354	2.06744	86	0.0416989	0.127317
1/Q15386	Q15386	sp|Q15386|UBE3C_HUMAN Ubiquitin-protein ligase E3C OS=Homo sapiens GN=UBE3C PE=1 SV=3	G3/G1	0.0926737	0.201247	0.460498	86	0.646321	0.752921
1/Q15388	Q15388	sp|Q15388|TOM20_HUMAN Mitochondrial import receptor subunit TOM20 homolog OS=Homo sapiens GN=TOMM20 PE=1 SV=1	G3/G1	0.533527	0.147564	3.61555	86	0.000504366	0.00616483
1/Q15393	Q15393	sp|Q15393|SF3B3_HUMAN Splicing factor 3B subunit 3 OS=Homo sapiens GN=SF3B3 PE=1 SV=4	G3/G1	0.215709	0.119149	1.81042	86	0.0737235	0.183297
1/Q15404	Q15404	sp|Q15404|RSU1_HUMAN Ras suppressor protein 1 OS=Homo sapiens GN=RSU1 PE=1 SV=3	G3/G1	-0.0961221	0.159345	-0.603232	86	0.547942	0.674613
1/Q15417	Q15417	sp|Q15417|CNN3_HUMAN Calponin-3 OS=Homo sapiens GN=CNN3 PE=1 SV=1	G3/G1	-0.260826	0.19944	-1.30779	86	0.19443	0.342083
1/Q15424	Q15424	sp|Q15424|SAFB1_HUMAN Scaffold attachment factor B1 OS=Homo sapiens GN=SAFB PE=1 SV=4	G3/G1	0.163154	0.148486	1.09879	86	0.274927	0.42741
1/Q15427	Q15427	sp|Q15427|SF3B4_HUMAN Splicing factor 3B subunit 4 OS=Homo sapiens GN=SF3B4 PE=1 SV=1	G3/G1	0.197236	0.205098	0.961668	86	0.338913	0.489906
1/Q15428	Q15428	sp|Q15428|SF3A2_HUMAN Splicing factor 3A subunit 2 OS=Homo sapiens GN=SF3A2 PE=1 SV=2	G3/G1	0.321713	0.146126	2.20161	86	0.0303705	0.103398
1/Q15435	Q15435	sp|Q15435|PP1R7_HUMAN Protein phosphatase 1 regulatory subunit 7 OS=Homo sapiens GN=PPP1R7 PE=1 SV=1	G3/G1	0.0247308	0.119344	0.207222	86	0.836327	0.889536
1/Q15436	Q15436	sp|Q15436|SC23A_HUMAN Protein transport protein Sec23A OS=Homo sapiens GN=SEC23A PE=1 SV=2	G3/G1	0.00045884	0.115746	0.0039642	86	0.996846	0.997986
1/Q15437	Q15437	sp|Q15437|SC23B_HUMAN Protein transport protein Sec23B OS=Homo sapiens GN=SEC23B PE=1 SV=2	G3/G1	0.337881	0.213778	1.58052	86	0.117659	0.245594
1/Q15459	Q15459	sp|Q15459|SF3A1_HUMAN Splicing factor 3A subunit 1 OS=Homo sapiens GN=SF3A1 PE=1 SV=1	G3/G1	0.193851	0.130672	1.48349	86	0.141599	0.277978
1/Q15477	Q15477	sp|Q15477|SKIV2_HUMAN Helicase SKI2W OS=Homo sapiens GN=SKIV2L PE=1 SV=3	G3/G1	-0.159754	0.184668	-0.865089	86	0.389397	0.535474
1/Q15555	Q15555	sp|Q15555|MARE2_HUMAN Microtubule-associated protein RP/EB family member 2 OS=Homo sapiens GN=MAPRE2 PE=1 SV=1	G3/G1	0.0979902	0.137687	0.711689	86	0.478584	0.613957
1/Q15582	Q15582	sp|Q15582|BGH3_HUMAN Transforming growth factor-beta-induced protein ig-h3 OS=Homo sapiens GN=TGFBI PE=1 SV=1	G3/G1	0.0571934	0.143067	0.399766	86	0.69032	0.783414
1/Q15599	Q15599	sp|Q15599|NHRF2_HUMAN Na(+)/H(+) exchange regulatory cofactor NHE-RF2 OS=Homo sapiens GN=SLC9A3R2 PE=1 SV=2	G3/G1	-0.118821	0.160001	-0.742626	86	0.459732	0.600308
1/Q15631	Q15631	sp|Q15631|TSN_HUMAN Translin OS=Homo sapiens GN=TSN PE=1 SV=1	G3/G1	0.0104164	0.138348	0.0752908	86	0.940158	0.962034
1/Q15637	Q15637	sp|Q15637|SF01_HUMAN Splicing factor 1 OS=Homo sapiens GN=SF1 PE=1 SV=4	G3/G1	0.275275	0.162367	1.69538	86	0.0936203	0.21245
1/Q15642	Q15642	sp|Q15642|CIP4_HUMAN Cdc42-interacting protein 4 OS=Homo sapiens GN=TRIP10 PE=1 SV=3	G3/G1	0.0827642	0.189625	0.436464	86	0.663594	0.765907
1/Q15651	Q15651	sp|Q15651|HMGN3_HUMAN High mobility group nucleosome-binding domain-containing protein 3 OS=Homo sapiens GN=HMGN3 PE=1 SV=2	G3/G1	-0.0522466	0.188038	-0.277852	86	0.781793	0.850153
1/Q15653	Q15653	sp|Q15653|IKBB_HUMAN NF-kappa-B inhibitor beta OS=Homo sapiens GN=NFKBIB PE=1 SV=2	G3/G1	0.231539	0.227963	1.01569	86	0.312627	0.463778
1/Q15654	Q15654	sp|Q15654|TRIP6_HUMAN Thyroid receptor-interacting protein 6 OS=Homo sapiens GN=TRIP6 PE=1 SV=3	G3/G1	-0.0278413	0.222694	-0.125021	86	0.900799	0.935165
1/Q15672	Q15672	sp|Q15672|TWST1_HUMAN Twist-related protein 1 OS=Homo sapiens GN=TWIST1 PE=1 SV=1	G3/G1	-0.432215	0.253036	-1.70812	86	0.0912222	0.209871
1/Q15691	Q15691	sp|Q15691|MARE1_HUMAN Microtubule-associated protein RP/EB family member 1 OS=Homo sapiens GN=MAPRE1 PE=1 SV=3	G3/G1	0.323962	0.119614	2.70839	86	0.00815669	0.044006
1/Q15717	Q15717	sp|Q15717|ELAV1_HUMAN ELAV-like protein 1 OS=Homo sapiens GN=ELAVL1 PE=1 SV=2	G3/G1	0.231849	0.138533	1.67361	86	0.0978411	0.218283
1/Q15738	Q15738	sp|Q15738|NSDHL_HUMAN Sterol-4-alpha-carboxylate 3-dehydrogenase, decarboxylating OS=Homo sapiens GN=NSDHL PE=1 SV=2	G3/G1	0.357605	0.191023	1.87205	86	0.0645984	0.16905
1/Q15746	Q15746	sp|Q15746|MYLK_HUMAN Myosin light chain kinase, smooth muscle OS=Homo sapiens GN=MYLK PE=1 SV=4	G3/G1	-0.265291	0.145138	-1.82786	86	0.0710387	0.179062
1/Q15758	Q15758	sp|Q15758|AAAT_HUMAN Neutral amino acid transporter B(0) OS=Homo sapiens GN=SLC1A5 PE=1 SV=2	G3/G1	0.547533	0.154644	3.54061	86	0.000647119	0.00735506
1/Q15785	Q15785	sp|Q15785|TOM34_HUMAN Mitochondrial import receptor subunit TOM34 OS=Homo sapiens GN=TOMM34 PE=1 SV=2	G3/G1	0.364951	0.186666	1.9551	86	0.0538186	0.150064
1/Q15813	Q15813	sp|Q15813|TBCE_HUMAN Tubulin-specific chaperone E OS=Homo sapiens GN=TBCE PE=1 SV=1	G3/G1	0.270577	0.163118	1.65878	86	0.100803	0.221577
1/Q15819	Q15819	sp|Q15819|UB2V2_HUMAN Ubiquitin-conjugating enzyme E2 variant 2 OS=Homo sapiens GN=UBE2V2 PE=1 SV=4	G3/G1	0.286113	0.144691	1.97741	86	0.0511975	0.145323
1/Q15833	Q15833	sp|Q15833|STXB2_HUMAN Syntaxin-binding protein 2 OS=Homo sapiens GN=STXBP2 PE=1 SV=2	G3/G1	0.192436	0.151356	1.27141	86	0.20701	0.357781
1/Q15836	Q15836	sp|Q15836|VAMP3_HUMAN Vesicle-associated membrane protein 3 OS=Homo sapiens GN=VAMP3 PE=1 SV=3	G3/G1	0.0473283	0.113753	0.416064	86	0.6784	0.774859
1/Q15843	Q15843	sp|Q15843|NEDD8_HUMAN NEDD8 OS=Homo sapiens GN=NEDD8 PE=1 SV=1	G3/G1	0.177898	0.20995	0.847336	86	0.39916	0.545061
1/Q15847	Q15847	sp|Q15847|ADIRF_HUMAN Adipogenesis regulatory factor OS=Homo sapiens GN=ADIRF PE=1 SV=1	G3/G1	-0.504145	0.19195	-2.62643	86	0.0102137	0.0510148
1/Q15907	Q15907	sp|Q15907|RB11B_HUMAN Ras-related protein Rab-11B OS=Homo sapiens GN=RAB11B PE=1 SV=4	G3/G1	0.102924	0.149753	0.687292	86	0.493748	0.62758
1/Q15942	Q15942	sp|Q15942|ZYX_HUMAN Zyxin OS=Homo sapiens GN=ZYX PE=1 SV=1	G3/G1	0.220627	0.143974	1.5324	86	0.129094	0.260564
1/Q16181	Q16181	sp|Q16181|SEPT7_HUMAN Septin-7 OS=Homo sapiens GN=SEPT7 PE=1 SV=2	G3/G1	-0.0931428	0.142782	-0.652342	86	0.51592	0.646768
1/Q16186	Q16186	sp|Q16186|ADRM1_HUMAN Proteasomal ubiquitin receptor ADRM1 OS=Homo sapiens GN=ADRM1 PE=1 SV=2	G3/G1	0.539205	0.169984	3.1721	86	0.0020987	0.0173097
1/Q16204	Q16204	sp|Q16204|CCDC6_HUMAN Coiled-coil domain-containing protein 6 OS=Homo sapiens GN=CCDC6 PE=1 SV=2	G3/G1	0.149797	0.133985	1.11801	86	0.266674	0.41902
1/Q16222	Q16222	sp|Q16222|UAP1_HUMAN UDP-N-acetylhexosamine pyrophosphorylase OS=Homo sapiens GN=UAP1 PE=1 SV=3	G3/G1	0.130682	0.182385	0.716515	86	0.475615	0.611411
1/Q16270	Q16270	sp|Q16270|IBP7_HUMAN Insulin-like growth factor-binding protein 7 OS=Homo sapiens GN=IGFBP7 PE=1 SV=1	G3/G1	0.0188224	0.154451	0.121867	86	0.903289	0.936438
1/Q16363	Q16363	sp|Q16363|LAMA4_HUMAN Laminin subunit alpha-4 OS=Homo sapiens GN=LAMA4 PE=1 SV=4	G3/G1	-0.100828	0.150838	-0.668453	86	0.505634	0.637688
1/Q16401	Q16401	sp|Q16401|PSMD5_HUMAN 26S proteasome non-ATPase regulatory subunit 5 OS=Homo sapiens GN=PSMD5 PE=1 SV=3	G3/G1	-0.165989	0.13282	-1.24973	86	0.214788	0.366467
1/Q16512	Q16512	sp|Q16512|PKN1_HUMAN Serine/threonine-protein kinase N1 OS=Homo sapiens GN=PKN1 PE=1 SV=2	G3/G1	0.379282	0.134046	2.82949	86	0.00580151	0.0356323
1/Q16527	Q16527	sp|Q16527|CSRP2_HUMAN Cysteine and glycine-rich protein 2 OS=Homo sapiens GN=CSRP2 PE=1 SV=3	G3/G1	-0.397554	0.158861	-2.50252	86	0.0142231	0.0625616
1/Q16531	Q16531	sp|Q16531|DDB1_HUMAN DNA damage-binding protein 1 OS=Homo sapiens GN=DDB1 PE=1 SV=1	G3/G1	0.0864969	0.118159	0.732036	86	0.466137	0.605396
1/Q16537	Q16537	sp|Q16537|2A5E_HUMAN Serine/threonine-protein phosphatase 2A 56 kDa regulatory subunit epsilon isoform OS=Homo sapiens GN=PPP2R5E PE=1 SV=1	G3/G1	0.0524234	0.143883	0.364346	86	0.716494	0.803093
1/Q16539	Q16539	sp|Q16539|MK14_HUMAN Mitogen-activated protein kinase 14 OS=Homo sapiens GN=MAPK14 PE=1 SV=3	G3/G1	0.034031	0.145183	0.234401	86	0.815231	0.875425
1/Q16543	Q16543	sp|Q16543|CDC37_HUMAN Hsp90 co-chaperone Cdc37 OS=Homo sapiens GN=CDC37 PE=1 SV=1	G3/G1	0.274865	0.142816	1.92461	86	0.0575845	0.156469
1/Q16555	Q16555	sp|Q16555|DPYL2_HUMAN Dihydropyrimidinase-related protein 2 OS=Homo sapiens GN=DPYSL2 PE=1 SV=1	G3/G1	-0.160204	0.111027	-1.44292	86	0.152675	0.291286
1/Q16563	Q16563	sp|Q16563|SYPL1_HUMAN Synaptophysin-like protein 1 OS=Homo sapiens GN=SYPL1 PE=1 SV=1	G3/G1	0.00781873	0.145673	0.0536732	86	0.95732	0.97298
1/Q16576	Q16576	sp|Q16576|RBBP7_HUMAN Histone-binding protein RBBP7 OS=Homo sapiens GN=RBBP7 PE=1 SV=1	G3/G1	0.388395	0.213228	1.8215	86	0.0720072	0.180892
1/Q16610	Q16610	sp|Q16610|ECM1_HUMAN Extracellular matrix protein 1 OS=Homo sapiens GN=ECM1 PE=1 SV=2	G3/G1	-0.306696	0.136645	-2.24447	86	0.027369	0.0969235
1/Q16629	Q16629	sp|Q16629|SRSF7_HUMAN Serine/arginine-rich splicing factor 7 OS=Homo sapiens GN=SRSF7 PE=1 SV=1	G3/G1	0.272612	0.119763	2.27626	86	0.0253145	0.0928862
1/Q16630	Q16630	sp|Q16630|CPSF6_HUMAN Cleavage and polyadenylation specificity factor subunit 6 OS=Homo sapiens GN=CPSF6 PE=1 SV=2	G3/G1	0.248097	0.144874	1.71251	86	0.0904064	0.209079
1/Q16643	Q16643	sp|Q16643|DREB_HUMAN Drebrin OS=Homo sapiens GN=DBN1 PE=1 SV=4	G3/G1	0.0933478	0.140112	0.666238	86	0.507042	0.639031
1/Q16647	Q16647	sp|Q16647|PTGIS_HUMAN Prostacyclin synthase OS=Homo sapiens GN=PTGIS PE=1 SV=1	G3/G1	-0.0680029	0.176918	-0.384376	86	0.701649	0.79241
1/Q16650	Q16650	sp|Q16650|TBR1_HUMAN T-box brain protein 1 OS=Homo sapiens GN=TBR1 PE=1 SV=1	G3/G1	0.355637	0.16407	2.16759	86	0.0329537	0.108526
1/Q16658	Q16658	sp|Q16658|FSCN1_HUMAN Fascin OS=Homo sapiens GN=FSCN1 PE=1 SV=3	G3/G1	0.059836	0.131538	0.454896	86	0.650331	0.75504
1/Q16666	Q16666	sp|Q16666|IF16_HUMAN Gamma-interferon-inducible protein 16 OS=Homo sapiens GN=IFI16 PE=1 SV=3	G3/G1	0.454787	0.166369	2.73361	86	0.00760434	0.0424825
1/Q16698	Q16698	sp|Q16698|DECR_HUMAN 2,4-dienoyl-CoA reductase, mitochondrial OS=Homo sapiens GN=DECR1 PE=1 SV=1	G3/G1	0.2577	0.137401	1.87553	86	0.064113	0.168557
1/Q16718	Q16718	sp|Q16718|NDUA5_HUMAN NADH dehydrogenase [ubiquinone] 1 alpha subcomplex subunit 5 OS=Homo sapiens GN=NDUFA5 PE=1 SV=3	G3/G1	0.0686694	0.19499	0.352168	86	0.725574	0.811076
1/Q16719	Q16719	sp|Q16719|KYNU_HUMAN Kynureninase OS=Homo sapiens GN=KYNU PE=1 SV=1	G3/G1	0.408864	0.142441	2.87042	86	0.0051589	0.0328759
1/Q16740	Q16740	sp|Q16740|CLPP_HUMAN Putative ATP-dependent Clp protease proteolytic subunit, mitochondrial OS=Homo sapiens GN=CLPP PE=1 SV=1	G3/G1	0.42717	0.154997	2.756	86	0.00714262	0.04084
1/Q16762	Q16762	sp|Q16762|THTR_HUMAN Thiosulfate sulfurtransferase OS=Homo sapiens GN=TST PE=1 SV=4	G3/G1	0.287805	0.126073	2.28283	86	0.024907	0.0917522
1/Q16774	Q16774	sp|Q16774|KGUA_HUMAN Guanylate kinase OS=Homo sapiens GN=GUK1 PE=1 SV=2	G3/G1	0.262733	0.161775	1.62406	86	0.108022	0.232643
1/Q16775	Q16775	sp|Q16775|GLO2_HUMAN Hydroxyacylglutathione hydrolase, mitochondrial OS=Homo sapiens GN=HAGH PE=1 SV=2	G3/G1	-0.149564	0.165811	-0.902017	86	0.369567	0.516784
1/Q16795	Q16795	sp|Q16795|NDUA9_HUMAN NADH dehydrogenase [ubiquinone] 1 alpha subcomplex subunit 9, mitochondrial OS=Homo sapiens GN=NDUFA9 PE=1 SV=2	G3/G1	0.105597	0.182666	0.578089	86	0.564715	0.68687
1/Q16798	Q16798	sp|Q16798|MAON_HUMAN NADP-dependent malic enzyme, mitochondrial OS=Homo sapiens GN=ME3 PE=2 SV=2	G3/G1	-0.288421	0.251108	-1.1486	86	0.253907	0.407826
1/Q16822	Q16822	sp|Q16822|PCKGM_HUMAN Phosphoenolpyruvate carboxykinase [GTP], mitochondrial OS=Homo sapiens GN=PCK2 PE=1 SV=3	G3/G1	0.259154	0.142089	1.82389	86	0.0716428	0.180097
1/Q16836	Q16836	sp|Q16836|HCDH_HUMAN Hydroxyacyl-coenzyme A dehydrogenase, mitochondrial OS=Homo sapiens GN=HADH PE=1 SV=3	G3/G1	-0.0423942	0.177136	-0.239331	86	0.811419	0.872503
1/Q16851	Q16851	sp|Q16851|UGPA_HUMAN UTP--glucose-1-phosphate uridylyltransferase OS=Homo sapiens GN=UGP2 PE=1 SV=5	G3/G1	0.184671	0.13899	1.32866	86	0.187475	0.333448
1/Q16853	Q16853	sp|Q16853|AOC3_HUMAN Membrane primary amine oxidase OS=Homo sapiens GN=AOC3 PE=1 SV=3	G3/G1	-0.974221	0.37706	-2.58373	86	0.0114622	0.0553088
1/Q16864	Q16864	sp|Q16864|VATF_HUMAN V-type proton ATPase subunit F OS=Homo sapiens GN=ATP6V1F PE=1 SV=2	G3/G1	0.318412	0.15149	2.10187	86	0.0384899	0.120185
1/Q16881	Q16881	sp|Q16881|TRXR1_HUMAN Thioredoxin reductase 1, cytoplasmic OS=Homo sapiens GN=TXNRD1 PE=1 SV=3	G3/G1	0.303703	0.132068	2.2996	86	0.0238935	0.0891985
1/Q16891	Q16891	sp|Q16891|IMMT_HUMAN Mitochondrial inner membrane protein OS=Homo sapiens GN=IMMT PE=1 SV=1	G3/G1	0.13977	0.131457	1.06323	86	0.290654	0.443172
1/Q1KMD3	Q1KMD3	sp|Q1KMD3|HNRL2_HUMAN Heterogeneous nuclear ribonucleoprotein U-like protein 2 OS=Homo sapiens GN=HNRNPUL2 PE=1 SV=1	G3/G1	0.13377	0.164532	0.813035	86	0.418443	0.562551
1/Q27J81	Q27J81	sp|Q27J81|INF2_HUMAN Inverted formin-2 OS=Homo sapiens GN=INF2 PE=1 SV=2	G3/G1	0.260179	0.182411	1.42633	86	0.157393	0.296344
1/Q29RF7	Q29RF7	sp|Q29RF7|PDS5A_HUMAN Sister chromatid cohesion protein PDS5 homolog A OS=Homo sapiens GN=PDS5A PE=1 SV=1	G3/G1	0.31298	0.142081	2.20282	86	0.0302815	0.10319
1/Q2M2I8	Q2M2I8	sp|Q2M2I8|AAK1_HUMAN AP2-associated protein kinase 1 OS=Homo sapiens GN=AAK1 PE=1 SV=3	G3/G1	0.3541	0.166039	2.13263	86	0.0358051	0.114478
1/Q2M389	Q2M389	sp|Q2M389|WASH7_HUMAN WASH complex subunit 7 OS=Homo sapiens GN=KIAA1033 PE=1 SV=2	G3/G1	0.151606	0.144622	1.0483	86	0.29744	0.449475
1/Q2NL67	Q2NL67	sp|Q2NL67|PARP6_HUMAN Poly [ADP-ribose] polymerase 6 OS=Homo sapiens GN=PARP6 PE=2 SV=1	G3/G1	0.181172	0.118909	1.52361	86	0.131274	0.263113
1/Q2TAA2	Q2TAA2	sp|Q2TAA2|IAH1_HUMAN Isoamyl acetate-hydrolyzing esterase 1 homolog OS=Homo sapiens GN=IAH1 PE=1 SV=1	G3/G1	-0.0785563	0.178599	-0.439846	86	0.661152	0.763797
1/Q2TAY7	Q2TAY7	sp|Q2TAY7|SMU1_HUMAN WD40 repeat-containing protein SMU1 OS=Homo sapiens GN=SMU1 PE=1 SV=2	G3/G1	0.21642	0.15564	1.39052	86	0.167959	0.30845
1/Q32MH5	Q32MH5	sp|Q32MH5|F214A_HUMAN Protein FAM214A OS=Homo sapiens GN=FAM214A PE=2 SV=2	G3/G1	-0.676493	0.415222	-1.62923	86	0.106922	0.230926
1/Q32MZ4	Q32MZ4	sp|Q32MZ4|LRRF1_HUMAN Leucine-rich repeat flightless-interacting protein 1 OS=Homo sapiens GN=LRRFIP1 PE=1 SV=2	G3/G1	0.21728	0.17942	1.21101	86	0.229207	0.380617
1/Q32P28	Q32P28	sp|Q32P28|P3H1_HUMAN Prolyl 3-hydroxylase 1 OS=Homo sapiens GN=LEPRE1 PE=1 SV=2	G3/G1	-0.0997782	0.132788	-0.751411	86	0.454457	0.595297
1/Q32P44	Q32P44	sp|Q32P44|EMAL3_HUMAN Echinoderm microtubule-associated protein-like 3 OS=Homo sapiens GN=EML3 PE=1 SV=1	G3/G1	0.175229	0.118913	1.47359	86	0.144244	0.280511
1/Q3KQU3	Q3KQU3	sp|Q3KQU3|MA7D1_HUMAN MAP7 domain-containing protein 1 OS=Homo sapiens GN=MAP7D1 PE=1 SV=1	G3/G1	0.142746	0.139253	1.02508	86	0.308199	0.459307
1/Q3KQV9	Q3KQV9	sp|Q3KQV9|UAP1L_HUMAN UDP-N-acetylhexosamine pyrophosphorylase-like protein 1 OS=Homo sapiens GN=UAP1L1 PE=1 SV=2	G3/G1	0.103365	0.181349	0.56998	86	0.570177	0.691484
1/Q3LXA3	Q3LXA3	sp|Q3LXA3|DHAK_HUMAN Bifunctional ATP-dependent dihydroxyacetone kinase/FAD-AMP lyase (cyclizing) OS=Homo sapiens GN=DAK PE=1 SV=2	G3/G1	-0.333432	0.158096	-2.10905	86	0.0378482	0.118985
1/Q3SXM5	Q3SXM5	sp|Q3SXM5|HSDL1_HUMAN Inactive hydroxysteroid dehydrogenase-like protein 1 OS=Homo sapiens GN=HSDL1 PE=1 SV=3	G3/G1	0.350771	0.178162	1.96884	86	0.0521922	0.147403
1/Q3SY69	Q3SY69	sp|Q3SY69|AL1L2_HUMAN Mitochondrial 10-formyltetrahydrofolate dehydrogenase OS=Homo sapiens GN=ALDH1L2 PE=1 SV=2	G3/G1	-0.229916	0.140442	-1.63709	86	0.105266	0.22829
1/Q3YEC7	Q3YEC7	sp|Q3YEC7|RABL6_HUMAN Rab-like protein 6 OS=Homo sapiens GN=RABL6 PE=1 SV=2	G3/G1	0.239761	0.166489	1.44011	86	0.153468	0.292201
1/Q3ZCQ8	Q3ZCQ8	sp|Q3ZCQ8|TIM50_HUMAN Mitochondrial import inner membrane translocase subunit TIM50 OS=Homo sapiens GN=TIMM50 PE=1 SV=2	G3/G1	0.225113	0.128064	1.75783	86	0.0823353	0.197542
1/Q460N5	Q460N5	sp|Q460N5|PAR14_HUMAN Poly [ADP-ribose] polymerase 14 OS=Homo sapiens GN=PARP14 PE=1 SV=3	G3/G1	0.428548	0.136875	3.13095	86	0.00238091	0.0190065
1/Q49A26	Q49A26	sp|Q49A26|GLYR1_HUMAN Putative oxidoreductase GLYR1 OS=Homo sapiens GN=GLYR1 PE=1 SV=3	G3/G1	0.125115	0.147745	0.846833	86	0.399439	0.545061
1/Q4G0F5	Q4G0F5	sp|Q4G0F5|VP26B_HUMAN Vacuolar protein sorting-associated protein 26B OS=Homo sapiens GN=VPS26B PE=1 SV=2	G3/G1	0.0840597	0.124618	0.67454	86	0.501777	0.634971
1/Q4G0J3	Q4G0J3	sp|Q4G0J3|LARP7_HUMAN La-related protein 7 OS=Homo sapiens GN=LARP7 PE=1 SV=1	G3/G1	0.0740537	0.19879	0.372521	86	0.710421	0.798688
1/Q4KMP7	Q4KMP7	sp|Q4KMP7|TB10B_HUMAN TBC1 domain family member 10B OS=Homo sapiens GN=TBC1D10B PE=1 SV=3	G3/G1	-0.144713	0.159594	-0.906758	86	0.367068	0.515416
1/Q4KWH8	Q4KWH8	sp|Q4KWH8|PLCH1_HUMAN 1-phosphatidylinositol 4,5-bisphosphate phosphodiesterase eta-1 OS=Homo sapiens GN=PLCH1 PE=1 SV=1	G3/G1	0.450984	0.171808	2.62493	86	0.0102556	0.0510148
1/Q4L180	Q4L180	sp|Q4L180|FIL1L_HUMAN Filamin A-interacting protein 1-like OS=Homo sapiens GN=FILIP1L PE=1 SV=2	G3/G1	0.359895	0.150906	2.3849	86	0.0192813	0.0772522
1/Q52LJ0	Q52LJ0	sp|Q52LJ0|FA98B_HUMAN Protein FAM98B OS=Homo sapiens GN=FAM98B PE=1 SV=1	G3/G1	-0.109825	0.16318	-0.673027	86	0.502734	0.635535
1/Q53EL6	Q53EL6	sp|Q53EL6|PDCD4_HUMAN Programmed cell death protein 4 OS=Homo sapiens GN=PDCD4 PE=1 SV=2	G3/G1	-0.366217	0.19565	-1.8718	86	0.0646339	0.16905
1/Q53GG5	Q53GG5	sp|Q53GG5|PDLI3_HUMAN PDZ and LIM domain protein 3 OS=Homo sapiens GN=PDLIM3 PE=1 SV=1	G3/G1	-0.137013	0.186023	-0.736542	86	0.463406	0.602924
1/Q53GL7	Q53GL7	sp|Q53GL7|PAR10_HUMAN Poly [ADP-ribose] polymerase 10 OS=Homo sapiens GN=PARP10 PE=1 SV=2	G3/G1	0.458161	0.156298	2.93133	86	0.00432288	0.0290904
1/Q53GQ0	Q53GQ0	sp|Q53GQ0|DHB12_HUMAN Estradiol 17-beta-dehydrogenase 12 OS=Homo sapiens GN=HSD17B12 PE=1 SV=2	G3/G1	0.348433	0.149425	2.33182	86	0.0220479	0.0845623
1/Q53H12	Q53H12	sp|Q53H12|AGK_HUMAN Acylglycerol kinase, mitochondrial OS=Homo sapiens GN=AGK PE=1 SV=2	G3/G1	0.298841	0.146403	2.04122	86	0.0442945	0.131578
1/Q53H82	Q53H82	sp|Q53H82|LACB2_HUMAN Beta-lactamase-like protein 2 OS=Homo sapiens GN=LACTB2 PE=1 SV=2	G3/G1	0.450087	0.164003	2.74439	86	0.00737874	0.0418054
1/Q53H96	Q53H96	sp|Q53H96|P5CR3_HUMAN Pyrroline-5-carboxylate reductase 3 OS=Homo sapiens GN=PYCRL PE=1 SV=2	G3/G1	0.40207	0.189663	2.11991	86	0.0368947	0.117043
1/Q53TN4	Q53TN4	sp|Q53TN4|CYBR1_HUMAN Cytochrome b reductase 1 OS=Homo sapiens GN=CYBRD1 PE=1 SV=1	G3/G1	-0.65301	0.142152	-4.59374	86	1.48e-05	0.000549917
1/Q562R1	Q562R1	sp|Q562R1|ACTBL_HUMAN Beta-actin-like protein 2 OS=Homo sapiens GN=ACTBL2 PE=1 SV=2	G3/G1	-0.329871	0.153529	-2.14859	86	0.0344776	0.111283
1/Q567U6	Q567U6	sp|Q567U6|CCD93_HUMAN Coiled-coil domain-containing protein 93 OS=Homo sapiens GN=CCDC93 PE=1 SV=2	G3/G1	-0.0285556	0.0890594	-0.320636	86	0.749264	0.82886
1/Q58FF6	Q58FF6	sp|Q58FF6|H90B4_HUMAN Putative heat shock protein HSP 90-beta 4 OS=Homo sapiens GN=HSP90AB4P PE=5 SV=1	G3/G1	0.768508	0.304963	2.52001	86	0.0135825	0.0606292
1/Q5BJD5	Q5BJD5	sp|Q5BJD5|TM41B_HUMAN Transmembrane protein 41B OS=Homo sapiens GN=TMEM41B PE=1 SV=1	G3/G1	0.611039	0.171515	3.5626	86	0.000601688	0.00696612
1/Q5BKZ1	Q5BKZ1	sp|Q5BKZ1|ZN326_HUMAN DBIRD complex subunit ZNF326 OS=Homo sapiens GN=ZNF326 PE=1 SV=2	G3/G1	0.20114	0.172217	1.16794	86	0.246058	0.399063
1/Q5EBM0	Q5EBM0	sp|Q5EBM0|CMPK2_HUMAN UMP-CMP kinase 2, mitochondrial OS=Homo sapiens GN=CMPK2 PE=1 SV=3	G3/G1	0.6268	0.141742	4.42212	86	2.84e-05	0.000812145
1/Q5J8M3	Q5J8M3	sp|Q5J8M3|EMC4_HUMAN ER membrane protein complex subunit 4 OS=Homo sapiens GN=EMC4 PE=1 SV=2	G3/G1	0.31739	0.101542	3.1257	86	0.00241933	0.0191094
1/Q5JPH6	Q5JPH6	sp|Q5JPH6|SYEM_HUMAN Probable glutamate--tRNA ligase, mitochondrial OS=Homo sapiens GN=EARS2 PE=1 SV=2	G3/G1	0.147143	0.128035	1.14924	86	0.253641	0.407751
1/Q5JRA6	Q5JRA6	sp|Q5JRA6|MIA3_HUMAN Melanoma inhibitory activity protein 3 OS=Homo sapiens GN=MIA3 PE=1 SV=1	G3/G1	0.0662809	0.165744	0.399898	86	0.690223	0.783414
1/Q5JRX3	Q5JRX3	sp|Q5JRX3|PREP_HUMAN Presequence protease, mitochondrial OS=Homo sapiens GN=PITRM1 PE=1 SV=3	G3/G1	0.392911	0.171027	2.29736	86	0.0240267	0.0893037
1/Q5JSH3	Q5JSH3	sp|Q5JSH3|WDR44_HUMAN WD repeat-containing protein 44 OS=Homo sapiens GN=WDR44 PE=1 SV=1	G3/G1	0.0858803	0.12786	0.671677	86	0.50359	0.636185
1/Q5JTH9	Q5JTH9	sp|Q5JTH9|RRP12_HUMAN RRP12-like protein OS=Homo sapiens GN=RRP12 PE=1 SV=2	G3/G1	0.276337	0.198992	1.38868	86	0.168517	0.309168
1/Q5JTV8	Q5JTV8	sp|Q5JTV8|TOIP1_HUMAN Torsin-1A-interacting protein 1 OS=Homo sapiens GN=TOR1AIP1 PE=1 SV=2	G3/G1	0.234194	0.145985	1.60423	86	0.11233	0.239022
1/Q5QJ74	Q5QJ74	sp|Q5QJ74|TBCEL_HUMAN Tubulin-specific chaperone cofactor E-like protein OS=Homo sapiens GN=TBCEL PE=2 SV=2	G3/G1	0.0484087	0.235647	0.205429	86	0.837723	0.890484
1/Q5R3I4	Q5R3I4	sp|Q5R3I4|TTC38_HUMAN Tetratricopeptide repeat protein 38 OS=Homo sapiens GN=TTC38 PE=1 SV=1	G3/G1	-0.440399	0.204712	-2.15131	86	0.0342558	0.110952
1/Q5RKV6	Q5RKV6	sp|Q5RKV6|EXOS6_HUMAN Exosome complex component MTR3 OS=Homo sapiens GN=EXOSC6 PE=1 SV=1	G3/G1	0.363733	0.151124	2.40685	86	0.0182306	0.074115
1/Q5SRE5	Q5SRE5	sp|Q5SRE5|NU188_HUMAN Nucleoporin NUP188 homolog OS=Homo sapiens GN=NUP188 PE=1 SV=1	G3/G1	0.105787	0.213814	0.49476	86	0.622031	0.734072
1/Q5SSJ5	Q5SSJ5	sp|Q5SSJ5|HP1B3_HUMAN Heterochromatin protein 1-binding protein 3 OS=Homo sapiens GN=HP1BP3 PE=1 SV=1	G3/G1	-0.374157	0.141948	-2.63587	86	0.00995496	0.0502614
1/Q5T1M5	Q5T1M5	sp|Q5T1M5|FKB15_HUMAN FK506-binding protein 15 OS=Homo sapiens GN=FKBP15 PE=1 SV=2	G3/G1	0.261364	0.12913	2.02403	86	0.0460709	0.134239
1/Q5T440	Q5T440	sp|Q5T440|CAF17_HUMAN Putative transferase CAF17, mitochondrial OS=Homo sapiens GN=IBA57 PE=1 SV=1	G3/G1	0.136877	0.223108	0.613502	86	0.541164	0.669585
1/Q5T447	Q5T447	sp|Q5T447|HECD3_HUMAN E3 ubiquitin-protein ligase HECTD3 OS=Homo sapiens GN=HECTD3 PE=1 SV=1	G3/G1	0.143034	0.112813	1.26789	86	0.20826	0.359108
1/Q5T4S7	Q5T4S7	sp|Q5T4S7|UBR4_HUMAN E3 ubiquitin-protein ligase UBR4 OS=Homo sapiens GN=UBR4 PE=1 SV=1	G3/G1	0.23271	0.149849	1.55296	86	0.124106	0.253933
1/Q5T5P2	Q5T5P2	sp|Q5T5P2|SKT_HUMAN Sickle tail protein homolog OS=Homo sapiens GN=KIAA1217 PE=1 SV=2	G3/G1	-0.392714	0.183014	-2.14581	86	0.0347057	0.111537
1/Q5TDH0	Q5TDH0	sp|Q5TDH0|DDI2_HUMAN Protein DDI1 homolog 2 OS=Homo sapiens GN=DDI2 PE=1 SV=1	G3/G1	0.144354	0.138106	1.04525	86	0.298838	0.450493
1/Q5TFE4	Q5TFE4	sp|Q5TFE4|NT5D1_HUMAN 5'-nucleotidase domain-containing protein 1 OS=Homo sapiens GN=NT5DC1 PE=1 SV=1	G3/G1	0.158079	0.165315	0.956232	86	0.341635	0.493109
1/Q5TH69	Q5TH69	sp|Q5TH69|BIG3_HUMAN Brefeldin A-inhibited guanine nucleotide-exchange protein 3 OS=Homo sapiens GN=ARFGEF3 PE=1 SV=3	G3/G1	0.291534	0.156695	1.86052	86	0.06623	0.170652
1/Q5VTR2	Q5VTR2	sp|Q5VTR2|BRE1A_HUMAN E3 ubiquitin-protein ligase BRE1A OS=Homo sapiens GN=RNF20 PE=1 SV=2	G3/G1	0.333062	0.151903	2.1926	86	0.0310367	0.104805
1/Q5VW32	Q5VW32	sp|Q5VW32|BROX_HUMAN BRO1 domain-containing protein BROX OS=Homo sapiens GN=BROX PE=1 SV=1	G3/G1	-0.315071	0.163896	-1.92239	86	0.0578672	0.157122
1/Q5VYK3	Q5VYK3	sp|Q5VYK3|ECM29_HUMAN Proteasome-associated protein ECM29 homolog OS=Homo sapiens GN=ECM29 PE=1 SV=2	G3/G1	0.280374	0.17438	1.60783	86	0.111537	0.237562
1/Q5VZK9	Q5VZK9	sp|Q5VZK9|LR16A_HUMAN Leucine-rich repeat-containing protein 16A OS=Homo sapiens GN=LRRC16A PE=1 SV=1	G3/G1	0.0851213	0.241375	0.352652	86	0.725212	0.810915
1/Q5XKE5	Q5XKE5	sp|Q5XKE5|K2C79_HUMAN Keratin, type II cytoskeletal 79 OS=Homo sapiens GN=KRT79 PE=1 SV=2	G3/G1	-0.967702	0.220241	-4.39382	86	3.16e-05	0.000866935
1/Q5ZPR3	Q5ZPR3	sp|Q5ZPR3|CD276_HUMAN CD276 antigen OS=Homo sapiens GN=CD276 PE=1 SV=1	G3/G1	-0.14477	0.164116	-0.882124	86	0.380169	0.52667
1/Q629K1	Q629K1	sp|Q629K1|TRIQK_HUMAN Triple QxxK/R motif-containing protein OS=Homo sapiens GN=TRIQK PE=2 SV=1	G3/G1	0.19404	0.131891	1.47121	86	0.144883	0.281247
1/Q63HN8	Q63HN8	sp|Q63HN8|RN213_HUMAN E3 ubiquitin-protein ligase RNF213 OS=Homo sapiens GN=RNF213 PE=1 SV=3	G3/G1	0.672543	0.136294	4.93451	86	3.89e-06	0.000226576
1/Q63ZY3	Q63ZY3	sp|Q63ZY3|KANK2_HUMAN KN motif and ankyrin repeat domain-containing protein 2 OS=Homo sapiens GN=KANK2 PE=1 SV=1	G3/G1	-0.322921	0.125112	-2.58105	86	0.011545	0.0554634
1/Q66K14	Q66K14	sp|Q66K14|TBC9B_HUMAN TBC1 domain family member 9B OS=Homo sapiens GN=TBC1D9B PE=1 SV=3	G3/G1	-0.0110249	0.264117	-0.0417424	86	0.966801	0.977287
1/Q66K66	Q66K66	sp|Q66K66|TM198_HUMAN Transmembrane protein 198 OS=Homo sapiens GN=TMEM198 PE=1 SV=1	G3/G1	-0.315393	0.233336	-1.35167	86	0.180025	0.323594
1/Q66K74	Q66K74	sp|Q66K74|MAP1S_HUMAN Microtubule-associated protein 1S OS=Homo sapiens GN=MAP1S PE=1 SV=2	G3/G1	-0.0425356	0.186865	-0.227628	86	0.820476	0.878442
1/Q68CQ7	Q68CQ7	sp|Q68CQ7|GL8D1_HUMAN Glycosyltransferase 8 domain-containing protein 1 OS=Homo sapiens GN=GLT8D1 PE=1 SV=2	G3/G1	-0.480107	0.159774	-3.00491	86	0.00348025	0.0254399
1/Q68CZ2	Q68CZ2	sp|Q68CZ2|TENS3_HUMAN Tensin-3 OS=Homo sapiens GN=TNS3 PE=1 SV=2	G3/G1	0.117047	0.162602	0.719837	86	0.473577	0.610898
1/Q68E01	Q68E01	sp|Q68E01|INT3_HUMAN Integrator complex subunit 3 OS=Homo sapiens GN=INTS3 PE=1 SV=1	G3/G1	-0.0164048	0.226546	-0.0724126	86	0.942442	0.962582
1/Q68EM7	Q68EM7	sp|Q68EM7|RHG17_HUMAN Rho GTPase-activating protein 17 OS=Homo sapiens GN=ARHGAP17 PE=1 SV=1	G3/G1	0.0610469	0.133376	0.457706	86	0.648318	0.753642
1/Q6BCY4	Q6BCY4	sp|Q6BCY4|NB5R2_HUMAN NADH-cytochrome b5 reductase 2 OS=Homo sapiens GN=CYB5R2 PE=1 SV=1	G3/G1	-0.496499	0.263219	-1.88626	86	0.0626348	0.166049
1/Q6DD88	Q6DD88	sp|Q6DD88|ATLA3_HUMAN Atlastin-3 OS=Homo sapiens GN=ATL3 PE=1 SV=1	G3/G1	0.193856	0.140356	1.38118	86	0.170802	0.312285
1/Q6FHJ7	Q6FHJ7	sp|Q6FHJ7|SFRP4_HUMAN Secreted frizzled-related protein 4 OS=Homo sapiens GN=SFRP4 PE=1 SV=2	G3/G1	-0.582691	0.166561	-3.49836	86	0.000743678	0.00813492
1/Q6FI81	Q6FI81	sp|Q6FI81|CPIN1_HUMAN Anamorsin OS=Homo sapiens GN=CIAPIN1 PE=1 SV=2	G3/G1	0.414784	0.151199	2.74329	86	0.00740135	0.0418698
1/Q6GMV3	Q6GMV3	sp|Q6GMV3|PTRD1_HUMAN Putative peptidyl-tRNA hydrolase PTRHD1 OS=Homo sapiens GN=PTRHD1 PE=1 SV=1	G3/G1	0.0715687	0.142579	0.501957	86	0.61698	0.730033
1/Q6IAA8	Q6IAA8	sp|Q6IAA8|LTOR1_HUMAN Ragulator complex protein LAMTOR1 OS=Homo sapiens GN=LAMTOR1 PE=1 SV=2	G3/G1	0.240684	0.137346	1.75239	86	0.0832711	0.198864
1/Q6IBS0	Q6IBS0	sp|Q6IBS0|TWF2_HUMAN Twinfilin-2 OS=Homo sapiens GN=TWF2 PE=1 SV=2	G3/G1	0.211858	0.146797	1.4432	86	0.152596	0.291284
1/Q6L8Q7	Q6L8Q7	sp|Q6L8Q7|PDE12_HUMAN 2',5'-phosphodiesterase 12 OS=Homo sapiens GN=PDE12 PE=1 SV=2	G3/G1	-0.0247774	0.181597	-0.136442	86	0.891791	0.928399
1/Q6NUK1	Q6NUK1	sp|Q6NUK1|SCMC1_HUMAN Calcium-binding mitochondrial carrier protein SCaMC-1 OS=Homo sapiens GN=SLC25A24 PE=1 SV=2	G3/G1	0.0026075	0.142003	0.0183623	86	0.985392	0.989373
1/Q6NVY1	Q6NVY1	sp|Q6NVY1|HIBCH_HUMAN 3-hydroxyisobutyryl-CoA hydrolase, mitochondrial OS=Homo sapiens GN=HIBCH PE=1 SV=2	G3/G1	-0.0306165	0.146903	-0.208413	86	0.8354	0.889051
1/Q6NXG1	Q6NXG1	sp|Q6NXG1|ESRP1_HUMAN Epithelial splicing regulatory protein 1 OS=Homo sapiens GN=ESRP1 PE=1 SV=2	G3/G1	0.707014	0.177293	3.98783	86	0.000139538	0.00253755
1/Q6NYC8	Q6NYC8	sp|Q6NYC8|PPR18_HUMAN Phostensin OS=Homo sapiens GN=PPP1R18 PE=1 SV=1	G3/G1	0.246167	0.167145	1.47278	86	0.144461	0.280788
1/Q6NZI2	Q6NZI2	sp|Q6NZI2|PTRF_HUMAN Polymerase I and transcript release factor OS=Homo sapiens GN=PTRF PE=1 SV=1	G3/G1	-0.712747	0.180193	-3.95547	86	0.000156494	0.00268309
1/Q6P1J9	Q6P1J9	sp|Q6P1J9|CDC73_HUMAN Parafibromin OS=Homo sapiens GN=CDC73 PE=1 SV=1	G3/G1	0.280431	0.169749	1.65203	86	0.102175	0.223406
1/Q6P1N0	Q6P1N0	sp|Q6P1N0|C2D1A_HUMAN Coiled-coil and C2 domain-containing protein 1A OS=Homo sapiens GN=CC2D1A PE=1 SV=1	G3/G1	0.226284	0.138912	1.62897	86	0.106977	0.230926
1/Q6P1X6	Q6P1X6	sp|Q6P1X6|CH082_HUMAN UPF0598 protein C8orf82 OS=Homo sapiens GN=C8orf82 PE=1 SV=2	G3/G1	0.324185	0.219298	1.47828	86	0.142986	0.278812
1/Q6P2E9	Q6P2E9	sp|Q6P2E9|EDC4_HUMAN Enhancer of mRNA-decapping protein 4 OS=Homo sapiens GN=EDC4 PE=1 SV=1	G3/G1	0.353822	0.130475	2.71181	86	0.00807979	0.0437907
1/Q6P2Q9	Q6P2Q9	sp|Q6P2Q9|PRP8_HUMAN Pre-mRNA-processing-splicing factor 8 OS=Homo sapiens GN=PRPF8 PE=1 SV=2	G3/G1	0.176016	0.156008	1.12825	86	0.262353	0.415309
1/Q6P4A8	Q6P4A8	sp|Q6P4A8|PLBL1_HUMAN Phospholipase B-like 1 OS=Homo sapiens GN=PLBD1 PE=1 SV=2	G3/G1	0.305493	0.122409	2.49568	86	0.0144809	0.063288
1/Q6P587	Q6P587	sp|Q6P587|FAHD1_HUMAN Acylpyruvase FAHD1, mitochondrial OS=Homo sapiens GN=FAHD1 PE=1 SV=2	G3/G1	-0.130686	0.193546	-0.675223	86	0.501345	0.63464
1/Q6P996	Q6P996	sp|Q6P996|PDXD1_HUMAN Pyridoxal-dependent decarboxylase domain-containing protein 1 OS=Homo sapiens GN=PDXDC1 PE=1 SV=2	G3/G1	0.256259	0.137244	1.86718	86	0.0652837	0.169601
1/Q6P9B6	Q6P9B6	sp|Q6P9B6|TLDC1_HUMAN TLD domain-containing protein 1 OS=Homo sapiens GN=TLDC1 PE=1 SV=2	G3/G1	0.430613	0.153342	2.80818	86	0.00616445	0.0371862
1/Q6P9B9	Q6P9B9	sp|Q6P9B9|INT5_HUMAN Integrator complex subunit 5 OS=Homo sapiens GN=INTS5 PE=1 SV=1	G3/G1	0.127932	0.166295	0.769305	86	0.44382	0.58619
1/Q6PCB0	Q6PCB0	sp|Q6PCB0|VWA1_HUMAN von Willebrand factor A domain-containing protein 1 OS=Homo sapiens GN=VWA1 PE=2 SV=1	G3/G1	0.103509	0.154217	0.671186	86	0.503901	0.636363
1/Q6PGP7	Q6PGP7	sp|Q6PGP7|TTC37_HUMAN Tetratricopeptide repeat protein 37 OS=Homo sapiens GN=TTC37 PE=1 SV=1	G3/G1	-0.0586437	0.15073	-0.389064	86	0.698191	0.789462
1/Q6PIU2	Q6PIU2	sp|Q6PIU2|NCEH1_HUMAN Neutral cholesterol ester hydrolase 1 OS=Homo sapiens GN=NCEH1 PE=1 SV=3	G3/G1	0.799341	0.175492	4.55487	86	1.72e-05	0.00059824
1/Q6PKG0	Q6PKG0	sp|Q6PKG0|LARP1_HUMAN La-related protein 1 OS=Homo sapiens GN=LARP1 PE=1 SV=2	G3/G1	0.351377	0.147811	2.3772	86	0.0196624	0.0782876
1/Q6UN15	Q6UN15	sp|Q6UN15|FIP1_HUMAN Pre-mRNA 3'-end-processing factor FIP1 OS=Homo sapiens GN=FIP1L1 PE=1 SV=1	G3/G1	0.321315	0.14202	2.26246	86	0.0261889	0.0946048
1/Q6UW68	Q6UW68	sp|Q6UW68|TM205_HUMAN Transmembrane protein 205 OS=Homo sapiens GN=TMEM205 PE=1 SV=1	G3/G1	0.0897198	0.169872	0.52816	86	0.598748	0.714337
1/Q6UX04	Q6UX04	sp|Q6UX04|CWC27_HUMAN Peptidyl-prolyl cis-trans isomerase CWC27 homolog OS=Homo sapiens GN=CWC27 PE=1 SV=1	G3/G1	0.251652	0.209096	1.20352	86	0.232076	0.384092
1/Q6UX71	Q6UX71	sp|Q6UX71|PXDC2_HUMAN Plexin domain-containing protein 2 OS=Homo sapiens GN=PLXDC2 PE=1 SV=1	G3/G1	-0.649995	0.14427	-4.5054	86	2.07e-05	0.000696571
1/Q6UXV4	Q6UXV4	sp|Q6UXV4|APOOL_HUMAN Apolipoprotein O-like OS=Homo sapiens GN=APOOL PE=1 SV=1	G3/G1	-0.0774594	0.143545	-0.539618	86	0.590855	0.70895
1/Q6VY07	Q6VY07	sp|Q6VY07|PACS1_HUMAN Phosphofurin acidic cluster sorting protein 1 OS=Homo sapiens GN=PACS1 PE=1 SV=2	G3/G1	-0.175115	0.149981	-1.16758	86	0.246203	0.399063
1/Q6XQN6	Q6XQN6	sp|Q6XQN6|PNCB_HUMAN Nicotinate phosphoribosyltransferase OS=Homo sapiens GN=NAPRT1 PE=1 SV=2	G3/G1	-0.0768054	0.259316	-0.296184	86	0.767804	0.841207
1/Q6YN16	Q6YN16	sp|Q6YN16|HSDL2_HUMAN Hydroxysteroid dehydrogenase-like protein 2 OS=Homo sapiens GN=HSDL2 PE=1 SV=1	G3/G1	-0.0105876	0.151571	-0.0698519	86	0.944474	0.963601
1/Q6ZXV5	Q6ZXV5	sp|Q6ZXV5|TMTC3_HUMAN Transmembrane and TPR repeat-containing protein 3 OS=Homo sapiens GN=TMTC3 PE=1 SV=2	G3/G1	-0.10475	0.215159	-0.48685	86	0.627603	0.738739
1/Q709C8	Q709C8	sp|Q709C8|VP13C_HUMAN Vacuolar protein sorting-associated protein 13C OS=Homo sapiens GN=VPS13C PE=1 SV=1	G3/G1	0.0574512	0.137441	0.418008	86	0.676983	0.774188
1/Q71DI3	Q71DI3	sp|Q71DI3|H32_HUMAN Histone H3.2 OS=Homo sapiens GN=HIST2H3A PE=1 SV=3	G3/G1	0.316212	0.418339	0.755875	86	0.45179	0.593591
1/Q7KZF4	Q7KZF4	sp|Q7KZF4|SND1_HUMAN Staphylococcal nuclease domain-containing protein 1 OS=Homo sapiens GN=SND1 PE=1 SV=1	G3/G1	0.563997	0.134709	4.18677	86	6.81e-05	0.00145117
1/Q7L014	Q7L014	sp|Q7L014|DDX46_HUMAN Probable ATP-dependent RNA helicase DDX46 OS=Homo sapiens GN=DDX46 PE=1 SV=2	G3/G1	0.220989	0.167322	1.32074	86	0.190091	0.336336
1/Q7L0Y3	Q7L0Y3	sp|Q7L0Y3|MRRP1_HUMAN Mitochondrial ribonuclease P protein 1 OS=Homo sapiens GN=TRMT10C PE=1 SV=2	G3/G1	0.358107	0.141226	2.5357	86	0.0130301	0.0598229
1/Q7L1Q6	Q7L1Q6	sp|Q7L1Q6|BZW1_HUMAN Basic leucine zipper and W2 domain-containing protein 1 OS=Homo sapiens GN=BZW1 PE=1 SV=1	G3/G1	0.235562	0.160392	1.46867	86	0.145571	0.281998
1/Q7L2J0	Q7L2J0	sp|Q7L2J0|MEPCE_HUMAN 7SK snRNA methylphosphate capping enzyme OS=Homo sapiens GN=MEPCE PE=1 SV=1	G3/G1	0.450179	0.233234	1.93016	86	0.0568825	0.155446
1/Q7L311	Q7L311	sp|Q7L311|ARMX2_HUMAN Armadillo repeat-containing X-linked protein 2 OS=Homo sapiens GN=ARMCX2 PE=2 SV=1	G3/G1	-0.270055	0.145665	-1.85395	86	0.0671746	0.172087
1/Q7L576	Q7L576	sp|Q7L576|CYFP1_HUMAN Cytoplasmic FMR1-interacting protein 1 OS=Homo sapiens GN=CYFIP1 PE=1 SV=1	G3/G1	0.138485	0.146046	0.948224	86	0.345672	0.497747
1/Q7LBR1	Q7LBR1	sp|Q7LBR1|CHM1B_HUMAN Charged multivesicular body protein 1b OS=Homo sapiens GN=CHMP1B PE=1 SV=1	G3/G1	0.337546	0.133164	2.53482	86	0.0130605	0.0598887
1/Q7LG56	Q7LG56	sp|Q7LG56|RIR2B_HUMAN Ribonucleoside-diphosphate reductase subunit M2 B OS=Homo sapiens GN=RRM2B PE=1 SV=1	G3/G1	0.448388	0.177819	2.52159	86	0.0135257	0.0604603
1/Q7Z2K6	Q7Z2K6	sp|Q7Z2K6|ERMP1_HUMAN Endoplasmic reticulum metallopeptidase 1 OS=Homo sapiens GN=ERMP1 PE=1 SV=2	G3/G1	0.21532	0.150229	1.43328	86	0.155402	0.294234
1/Q7Z2W4	Q7Z2W4	sp|Q7Z2W4|ZCCHV_HUMAN Zinc finger CCCH-type antiviral protein 1 OS=Homo sapiens GN=ZC3HAV1 PE=1 SV=3	G3/G1	0.406908	0.133931	3.03819	86	0.00315145	0.0235915
1/Q7Z2W9	Q7Z2W9	sp|Q7Z2W9|RM21_HUMAN 39S ribosomal protein L21, mitochondrial OS=Homo sapiens GN=MRPL21 PE=1 SV=2	G3/G1	0.322704	0.205149	1.57302	86	0.119386	0.247933
1/Q7Z2Z2	Q7Z2Z2	sp|Q7Z2Z2|ETUD1_HUMAN Elongation factor Tu GTP-binding domain-containing protein 1 OS=Homo sapiens GN=EFTUD1 PE=1 SV=2	G3/G1	0.0470093	0.112144	0.419186	86	0.676125	0.774138
1/Q7Z3B4	Q7Z3B4	sp|Q7Z3B4|NUP54_HUMAN Nucleoporin p54 OS=Homo sapiens GN=NUP54 PE=1 SV=2	G3/G1	0.248917	0.119043	2.09098	86	0.0394805	0.122108
1/Q7Z3D6	Q7Z3D6	sp|Q7Z3D6|CN159_HUMAN UPF0317 protein C14orf159, mitochondrial OS=Homo sapiens GN=C14orf159 PE=1 SV=2	G3/G1	-0.170006	0.155478	-1.09344	86	0.277253	0.430129
1/Q7Z434	Q7Z434	sp|Q7Z434|MAVS_HUMAN Mitochondrial antiviral-signaling protein OS=Homo sapiens GN=MAVS PE=1 SV=2	G3/G1	0.320174	0.14203	2.25427	86	0.0267205	0.0956906
1/Q7Z4H3	Q7Z4H3	sp|Q7Z4H3|HDDC2_HUMAN HD domain-containing protein 2 OS=Homo sapiens GN=HDDC2 PE=1 SV=1	G3/G1	-0.0114823	0.149001	-0.0770618	86	0.938753	0.961184
1/Q7Z4H8	Q7Z4H8	sp|Q7Z4H8|KDEL2_HUMAN KDEL motif-containing protein 2 OS=Homo sapiens GN=KDELC2 PE=1 SV=2	G3/G1	-0.292775	0.203388	-1.43949	86	0.153643	0.292235
1/Q7Z4Q2	Q7Z4Q2	sp|Q7Z4Q2|HEAT3_HUMAN HEAT repeat-containing protein 3 OS=Homo sapiens GN=HEATR3 PE=1 SV=2	G3/G1	0.671261	0.178222	3.76643	86	0.000302403	0.00430289
1/Q7Z4V5	Q7Z4V5	sp|Q7Z4V5|HDGR2_HUMAN Hepatoma-derived growth factor-related protein 2 OS=Homo sapiens GN=HDGFRP2 PE=1 SV=1	G3/G1	0.203136	0.176729	1.14942	86	0.253568	0.407751
1/Q7Z4W1	Q7Z4W1	sp|Q7Z4W1|DCXR_HUMAN L-xylulose reductase OS=Homo sapiens GN=DCXR PE=1 SV=2	G3/G1	0.040664	0.175966	0.23109	86	0.817794	0.876684
1/Q7Z5L7	Q7Z5L7	sp|Q7Z5L7|PODN_HUMAN Podocan OS=Homo sapiens GN=PODN PE=1 SV=2	G3/G1	-0.550779	0.113312	-4.86072	86	5.22e-06	0.000274428
1/Q7Z5L9	Q7Z5L9	sp|Q7Z5L9|I2BP2_HUMAN Interferon regulatory factor 2-binding protein 2 OS=Homo sapiens GN=IRF2BP2 PE=1 SV=2	G3/G1	0.107406	0.142717	0.752581	86	0.453757	0.594798
1/Q7Z6Z7	Q7Z6Z7	sp|Q7Z6Z7|HUWE1_HUMAN E3 ubiquitin-protein ligase HUWE1 OS=Homo sapiens GN=HUWE1 PE=1 SV=3	G3/G1	0.180041	0.129914	1.38585	86	0.169376	0.31044
1/Q7Z7G0	Q7Z7G0	sp|Q7Z7G0|TARSH_HUMAN Target of Nesh-SH3 OS=Homo sapiens GN=ABI3BP PE=1 SV=1	G3/G1	-0.578503	0.210556	-2.74751	86	0.00731466	0.0416851
1/Q7Z7H8	Q7Z7H8	sp|Q7Z7H8|RM10_HUMAN 39S ribosomal protein L10, mitochondrial OS=Homo sapiens GN=MRPL10 PE=1 SV=3	G3/G1	0.453099	0.243443	1.86121	86	0.066131	0.170652
1/Q86SF2	Q86SF2	sp|Q86SF2|GALT7_HUMAN N-acetylgalactosaminyltransferase 7 OS=Homo sapiens GN=GALNT7 PE=1 SV=1	G3/G1	0.017234	0.190937	0.0902601	86	0.92829	0.953614
1/Q86SX6	Q86SX6	sp|Q86SX6|GLRX5_HUMAN Glutaredoxin-related protein 5, mitochondrial OS=Homo sapiens GN=GLRX5 PE=1 SV=2	G3/G1	0.438791	0.157293	2.78964	86	0.00649691	0.0383843
1/Q86TI0	Q86TI0	sp|Q86TI0|TBCD1_HUMAN TBC1 domain family member 1 OS=Homo sapiens GN=TBC1D1 PE=1 SV=2	G3/G1	0.338536	0.199735	1.69492	86	0.0937083	0.21245
1/Q86TI2	Q86TI2	sp|Q86TI2|DPP9_HUMAN Dipeptidyl peptidase 9 OS=Homo sapiens GN=DPP9 PE=1 SV=3	G3/G1	0.0646177	0.133906	0.482559	86	0.630635	0.740942
1/Q86TU7	Q86TU7	sp|Q86TU7|SETD3_HUMAN Histone-lysine N-methyltransferase setd3 OS=Homo sapiens GN=SETD3 PE=1 SV=1	G3/G1	0.181235	0.118756	1.52612	86	0.130651	0.262118
1/Q86U42	Q86U42	sp|Q86U42|PABP2_HUMAN Polyadenylate-binding protein 2 OS=Homo sapiens GN=PABPN1 PE=1 SV=3	G3/G1	0.238725	0.147039	1.62354	86	0.108133	0.232749
1/Q86UE4	Q86UE4	sp|Q86UE4|LYRIC_HUMAN Protein LYRIC OS=Homo sapiens GN=MTDH PE=1 SV=2	G3/G1	0.511245	0.141397	3.61568	86	0.000504154	0.00616483
1/Q86UP2	Q86UP2	sp|Q86UP2|KTN1_HUMAN Kinectin OS=Homo sapiens GN=KTN1 PE=1 SV=1	G3/G1	0.0653327	0.116671	0.559974	86	0.576953	0.69698
1/Q86UU1	Q86UU1	sp|Q86UU1|PHLB1_HUMAN Pleckstrin homology-like domain family B member 1 OS=Homo sapiens GN=PHLDB1 PE=1 SV=1	G3/G1	-0.474032	0.17318	-2.73722	86	0.00752804	0.0422532
1/Q86UX7	Q86UX7	sp|Q86UX7|URP2_HUMAN Fermitin family homolog 3 OS=Homo sapiens GN=FERMT3 PE=1 SV=1	G3/G1	0.617496	0.139707	4.41995	86	2.87e-05	0.000812145
1/Q86V21	Q86V21	sp|Q86V21|AACS_HUMAN Acetoacetyl-CoA synthetase OS=Homo sapiens GN=AACS PE=1 SV=1	G3/G1	0.240116	0.108638	2.21024	86	0.029744	0.102158
1/Q86V81	Q86V81	sp|Q86V81|THOC4_HUMAN THO complex subunit 4 OS=Homo sapiens GN=ALYREF PE=1 SV=3	G3/G1	0.358535	0.182847	1.96084	86	0.0531338	0.148711
1/Q86V88	Q86V88	sp|Q86V88|MGDP1_HUMAN Magnesium-dependent phosphatase 1 OS=Homo sapiens GN=MDP1 PE=1 SV=1	G3/G1	-0.0033226	0.237109	-0.014013	86	0.988852	0.992045
1/Q86VP6	Q86VP6	sp|Q86VP6|CAND1_HUMAN Cullin-associated NEDD8-dissociated protein 1 OS=Homo sapiens GN=CAND1 PE=1 SV=2	G3/G1	0.171039	0.120709	1.41695	86	0.160109	0.299342
1/Q86VR2	Q86VR2	sp|Q86VR2|F134C_HUMAN Protein FAM134C OS=Homo sapiens GN=FAM134C PE=1 SV=1	G3/G1	0.107811	0.167891	0.642147	86	0.522486	0.652539
1/Q86VS8	Q86VS8	sp|Q86VS8|HOOK3_HUMAN Protein Hook homolog 3 OS=Homo sapiens GN=HOOK3 PE=1 SV=2	G3/G1	0.0708809	0.140015	0.506236	86	0.613986	0.728
1/Q86WA6	Q86WA6	sp|Q86WA6|BPHL_HUMAN Valacyclovir hydrolase OS=Homo sapiens GN=BPHL PE=1 SV=1	G3/G1	0.110019	0.167802	0.65565	86	0.5138	0.645148
1/Q86WV6	Q86WV6	sp|Q86WV6|STING_HUMAN Stimulator of interferon genes protein OS=Homo sapiens GN=TMEM173 PE=1 SV=1	G3/G1	0.408428	0.26312	1.55225	86	0.124275	0.254141
1/Q86X29	Q86X29	sp|Q86X29|LSR_HUMAN Lipolysis-stimulated lipoprotein receptor OS=Homo sapiens GN=LSR PE=1 SV=4	G3/G1	0.368166	0.240493	1.53088	86	0.12947	0.260758
1/Q86X55	Q86X55	sp|Q86X55|CARM1_HUMAN Histone-arginine methyltransferase CARM1 OS=Homo sapiens GN=CARM1 PE=1 SV=3	G3/G1	0.12211	0.184936	0.660282	86	0.510838	0.642294
1/Q86XP3	Q86XP3	sp|Q86XP3|DDX42_HUMAN ATP-dependent RNA helicase DDX42 OS=Homo sapiens GN=DDX42 PE=1 SV=1	G3/G1	0.288256	0.114189	2.52439	86	0.0134262	0.0602321
1/Q86XW9	Q86XW9	sp|Q86XW9|TXND6_HUMAN Thioredoxin domain-containing protein 6 OS=Homo sapiens GN=NME9 PE=1 SV=1	G3/G1	0.200138	0.133348	1.50086	86	0.137053	0.272768
1/Q86Y46	Q86Y46	sp|Q86Y46|K2C73_HUMAN Keratin, type II cytoskeletal 73 OS=Homo sapiens GN=KRT73 PE=1 SV=1	G3/G1	-0.872743	0.220555	-3.95702	86	0.000155636	0.00268309
1/Q86Y79	Q86Y79	sp|Q86Y79|PTH_HUMAN Probable peptidyl-tRNA hydrolase OS=Homo sapiens GN=PTRH1 PE=1 SV=1	G3/G1	0.331025	0.259036	1.27792	86	0.204718	0.355137
1/Q86Y82	Q86Y82	sp|Q86Y82|STX12_HUMAN Syntaxin-12 OS=Homo sapiens GN=STX12 PE=1 SV=1	G3/G1	0.147707	0.14769	1.00012	86	0.320059	0.470682
1/Q86YP4	Q86YP4	sp|Q86YP4|P66A_HUMAN Transcriptional repressor p66-alpha OS=Homo sapiens GN=GATAD2A PE=1 SV=1	G3/G1	0.413383	0.145428	2.84254	86	0.0055891	0.0347269
1/Q86YV9	Q86YV9	sp|Q86YV9|HPS6_HUMAN Hermansky-Pudlak syndrome 6 protein OS=Homo sapiens GN=HPS6 PE=1 SV=1	G3/G1	0.376114	0.198534	1.89446	86	0.061525	0.163715
1/Q8IUR0	Q8IUR0	sp|Q8IUR0|TPPC5_HUMAN Trafficking protein particle complex subunit 5 OS=Homo sapiens GN=TRAPPC5 PE=1 SV=1	G3/G1	0.212062	0.173512	1.22218	86	0.224981	0.376787
1/Q8IUX7	Q8IUX7	sp|Q8IUX7|AEBP1_HUMAN Adipocyte enhancer-binding protein 1 OS=Homo sapiens GN=AEBP1 PE=1 SV=1	G3/G1	-0.362149	0.176132	-2.05613	86	0.0428021	0.128786
1/Q8IV08	Q8IV08	sp|Q8IV08|PLD3_HUMAN Phospholipase D3 OS=Homo sapiens GN=PLD3 PE=1 SV=1	G3/G1	0.588737	0.15174	3.87991	86	0.00020411	0.00322425
1/Q8IV36	Q8IV36	sp|Q8IV36|HID1_HUMAN Protein HID1 OS=Homo sapiens GN=HID1 PE=1 SV=1	G3/G1	0.260488	0.155813	1.6718	86	0.0981991	0.2183
1/Q8IVF2	Q8IVF2	sp|Q8IVF2|AHNK2_HUMAN Protein AHNAK2 OS=Homo sapiens GN=AHNAK2 PE=1 SV=2	G3/G1	0.335778	0.1454	2.30933	86	0.0233222	0.0876464
1/Q8IVH4	Q8IVH4	sp|Q8IVH4|MMAA_HUMAN Methylmalonic aciduria type A protein, mitochondrial OS=Homo sapiens GN=MMAA PE=1 SV=1	G3/G1	0.161102	0.191779	0.840041	86	0.403214	0.548385
1/Q8IVL6	Q8IVL6	sp|Q8IVL6|P3H3_HUMAN Prolyl 3-hydroxylase 3 OS=Homo sapiens GN=LEPREL2 PE=1 SV=1	G3/G1	-0.348222	0.214403	-1.62414	86	0.108005	0.232643
1/Q8IW45	Q8IW45	sp|Q8IW45|NNRD_HUMAN ATP-dependent (S)-NAD(P)H-hydrate dehydratase OS=Homo sapiens GN=CARKD PE=1 SV=1	G3/G1	-0.570888	0.287808	-1.98357	86	0.0504935	0.144134
1/Q8IW93	Q8IW93	sp|Q8IW93|ARHGJ_HUMAN Rho guanine nucleotide exchange factor 19 OS=Homo sapiens GN=ARHGEF19 PE=1 SV=1	G3/G1	0.151007	0.149431	1.01055	86	0.315068	0.466219
1/Q8IWA4	Q8IWA4	sp|Q8IWA4|MFN1_HUMAN Mitofusin-1 OS=Homo sapiens GN=MFN1 PE=1 SV=2	G3/G1	0.611883	0.171285	3.57231	86	0.00058261	0.0067874
1/Q8IWE2	Q8IWE2	sp|Q8IWE2|NXP20_HUMAN Protein NOXP20 OS=Homo sapiens GN=FAM114A1 PE=1 SV=2	G3/G1	-0.215135	0.151759	-1.4176	86	0.15992	0.299137
1/Q8IX12	Q8IX12	sp|Q8IX12|CCAR1_HUMAN Cell division cycle and apoptosis regulator protein 1 OS=Homo sapiens GN=CCAR1 PE=1 SV=2	G3/G1	0.164758	0.158196	1.04148	86	0.300572	0.452214
1/Q8IXB1	Q8IXB1	sp|Q8IXB1|DJC10_HUMAN DnaJ homolog subfamily C member 10 OS=Homo sapiens GN=DNAJC10 PE=1 SV=2	G3/G1	0.151797	0.125473	1.2098	86	0.229671	0.380879
1/Q8IXI1	Q8IXI1	sp|Q8IXI1|MIRO2_HUMAN Mitochondrial Rho GTPase 2 OS=Homo sapiens GN=RHOT2 PE=1 SV=2	G3/G1	0.268846	0.135921	1.97796	86	0.0511346	0.145302
1/Q8IXM2	Q8IXM2	sp|Q8IXM2|BAP18_HUMAN Chromatin complexes subunit BAP18 OS=Homo sapiens GN=BAP18 PE=1 SV=1	G3/G1	0.273688	0.134001	2.04243	86	0.0441719	0.131425
1/Q8IXM3	Q8IXM3	sp|Q8IXM3|RM41_HUMAN 39S ribosomal protein L41, mitochondrial OS=Homo sapiens GN=MRPL41 PE=1 SV=1	G3/G1	0.316774	0.189843	1.66861	86	0.098832	0.218532
1/Q8IXQ6	Q8IXQ6	sp|Q8IXQ6|PARP9_HUMAN Poly [ADP-ribose] polymerase 9 OS=Homo sapiens GN=PARP9 PE=1 SV=2	G3/G1	-0.10445	0.13176	-0.792726	86	0.430119	0.574313
[truncated: 37,797 more rows]

## Sheet: S3B Descriptive statistics
Data file S3B. Descriptive statistics for log2 intensities of three key proteins: INPP4B, CDK1 and ERBB2
		min.	1st quartile	median	mean	3rd quartile	max.
INPP4B	1/O15327	47.23	59.4	65.76	65.04	69.8	82.52
CDK1	1/P06493	4.414	30.36	37.19	37.36	45.23	67.85
ERBB2	1/P04626	254.2	302.8	314.4	319.2	327.7	407.9

## Sheet: S3C Retention times var. 
Data file S3C. Variation in absolute retention times. The variation of retention times in absolute terms across sites is visualized using the 11 iRT peptides which were spiked into the samples. The boxes represent the variation across the 96 SWATH acquisitions. Boxes indicate the interquartile range of the retention time of a given peptide at a given site with the dividing line indicating the med…
