# Supplementary material for: Breast Cancer Classification Based on Proteotypes Obtained by SWATH Mass Spectrometry
Source: Cell Rep. 2019 Jul 16;28(3):832–843.e7. doi: 10.1016/j.celrep.2019.06.046 (PMC6656695; doi:10.1016/j.celrep.2019.06.046)
Supplement: Data S4. Comparison of Protein and Transcript Levels, Related to Figures 4 and 6 [file mmc5.xlsx]

## Sheet: S4A
Data file S4. Comparison of protein and transcript levels. Related to Figures 4 and 6
Data file S4A. Results of comparison of gene expression at proteome (SWATH-MS) and transcriptome (Affymetrix) level
One proteomic data set (named SWATH_data) and 5 transcriptomic data sets (named DFHCC, DFHCC2, IRB, PNC and SUPERTAM_HGU133_PLUS2) were compared.
The table shows results for 2782 proteins and their 6895 corresponding probesets for each of 14 group comparisons (see column “group”):
ER+/ER-; HER2+/HER2-; Grade3/Grade1; Node+/Node-; HER/LA; HER/LB; HER/LBH; LBH/LA; LBH/LB; LB/LA; TN/HER; TN/LA; TN/LB; TN/LBH.
Statistically significant differences (p-value<0.05 or adjusted p-value<0.05) are highlighted in red. The adjusted p-values were calculated by correction of p-values for multiple hypothesis testing by Benjamini-Hochberg method.
				PROTEOME (SWATH-MS)			TRANSCRIPTOME (AFFYMETRIX)
				SWATH_DATA			DFHCC			DFHCC2			IRB			PNC			SUPERTAM_HGU133_PLUS2
protein	description	probeset	group	log2FC	p-value	adj.p-value	log2FC	p-value	adj.p-value	log2FC	p-value	adj.p-value	log2FC	p-value	adj.p-value	log2FC	p-value	adj.p-value	log2FC	p-value	adj.p-value
A0AV96	RBM47_HUMAN RNA-binding protein 47 OS=Homo sapiens GN=RBM47 PE=1 SV=2	NA	ER+/ER-	0.316951	0.30501	0.663087
		218035_s_at	ER+/ER-				0.807928	1.71141e-08	2.53767e-07	1.30538	1.52012e-10	1.94097e-08	0.103591	2.7676e-09	4.13043e-08	0.410166	0.00696305	0.0387718	0.989953	1.20007e-19	6.56706e-18
		222496_s_at	ER+/ER-				0.586866	6.35087e-05	0.000323168	0.20549	0.00115505	0.00624142	0.0462816	0.000228454	0.000837867	0.464476	0.00367226	0.0254475	0.661551	3.34891e-12	3.86132e-11
		229421_s_at	ER+/ER-				0.113058	0.203147	0.30181	-0.0383445	0.218855	0.350198	0.000237551	0.846364	0.886477	0.0787843	0.0720603	0.193522	-0.0176475	0.552539	0.616366
		229439_s_at	ER+/ER-				0.0851647	0.50723	0.616925	-0.0862751	0.0722768	0.154436	0.00163412	0.538514	0.635362	-0.0876296	0.163541	0.331553	-0.267241	1.01337e-05	3.35599e-05
		229440_at	ER+/ER-				-0.146093	0.0523363	0.0991916	-0.0433536	0.162924	0.283463	0.00136834	0.389185	0.494824	0.106813	0.033407	0.114883	0.00545235	0.91012	0.930774
A0AVT1	UBA6_HUMAN Ubiquitin-like modifier-activating enzyme 6 OS=Homo sapiens GN=UBA6 PE=1 SV=1	NA	ER+/ER-	-0.0484784	0.73768	0.90582
		1555441_at	ER+/ER-				0.183812	0.0946516	0.162077	0.0241996	0.379671	0.527892	0.00145518	0.0985798	0.16046	0.00261448	0.97027	0.985883	0.0151757	0.627458	0.684881
		218340_s_at	ER+/ER-				-0.691947	1.74392e-06	1.41796e-05	0.0528119	0.0744444	0.157762	-0.0224344	2.50128e-05	0.000118531	-0.222761	0.0336609	0.115641	-0.438436	0.00186132	0.00385169
		220869_at	ER+/ER-				-0.349432	0.00980995	0.0243396	-0.0818807	0.00796976	0.0286206	-0.00228518	0.00189252	0.00533263	0.00314774	0.931934	0.964094	-0.41105	5.81733e-08	2.92137e-07
		222600_s_at	ER+/ER-				-0.53807	6.59214e-09	1.13067e-07	0.165788	0.149204	0.26638	-0.0302326	1.13808e-07	1.06908e-06	-0.256622	0.0191513	0.0785065	-0.345273	3.29285e-05	9.81592e-05
		222601_at	ER+/ER-				-0.363479	0.00021321	0.000920204	-0.00482654	0.956007	0.969791	-0.0131938	0.0701384	0.120931	-0.203017	0.022459	0.0873405	-0.129336	0.0812573	0.117679
		222602_at	ER+/ER-				-0.263268	0.00219528	0.00685527	0.237036	0.255727	0.394019	-0.0104919	0.123157	0.193234	-0.248214	0.0114813	0.0555147	-0.171548	0.0178774	0.0302534
A0FGR8	ESYT2_HUMAN Extended synaptotagmin-2 OS=Homo sapiens GN=ESYT2 PE=1 SV=1	NA	ER+/ER-	-0.0616444	0.656586	0.872329
		1555829_at	ER+/ER-				-0.742089	4.09135e-05	0.000223323	0.00205113	0.922279	0.949263	-0.0121015	2.44794e-07	2.04589e-06	-0.291057	0.0159848	0.0693652	-0.613355	5.22108e-16	1.29962e-14
		1555830_s_at	ER+/ER-				-0.772104	3.99058e-08	5.22107e-07	0.0221911	0.41634	0.561005	-0.0272645	4.53561e-10	8.20814e-09	-0.407648	0.0043773	0.0286896	-0.921614	1.98628e-20	1.24503e-18
		1558511_s_at	ER+/ER-				-0.539639	4.5528e-07	4.33377e-06	-0.541254	0.00960284	0.0331224	-0.052883	1.20384e-08	1.47513e-07	-0.664669	8.64903e-06	0.000425965	-0.625902	1.38693e-11	1.4667e-10
		224698_at	ER+/ER-				0.244546	0.0267092	0.0564908	0.12832	0.545367	0.67401	0.0334976	0.022643	0.0460201	-0.0459192	0.674742	0.810513	0.449653	1.96966e-07	9.0178e-07
		224699_s_at	ER+/ER-				-0.578016	6.45949e-08	7.91086e-07	-0.771302	0.00150339	0.00769551	-0.0649748	9.28565e-09	1.17476e-07	-0.693452	1.65582e-06	0.000146371	-0.672231	1.3787e-16	3.91199e-15
		239334_at	ER+/ER-				0.0189824	0.783503	0.848877	-0.113981	0.020954	0.0603817	-0.00196074	0.2629	0.360019	-0.192062	0.00459966	0.0297511	-0.30982	2.35017e-07	1.05635e-06
A0MZ66	SHOT1_HUMAN Shootin-1 OS=Homo sapiens GN=KIAA1598 PE=1 SV=4	NA	ER+/ER-	0.227655	0.145939	0.492016
		221802_s_at	ER+/ER-				0.401765	4.86685e-05	0.00025813	0.61227	0.00405683	0.0167498	0.0308659	4.90316e-05	0.0002137	0.177898	0.0492261	0.148735	0.649088	2.47194e-11	2.44184e-10
A1A4V9	CP093_HUMAN Coiled-coil domain-containing protein C16orf93 OS=Homo sapiens GN=C16orf93 PE=2 SV=1	NA	ER+/ER-	0.220893	0.212729	0.571776
		231300_at	ER+/ER-				0.682961	2.35854e-08	3.33978e-07	0.177413	0.0445224	0.108436	0.00479115	0.0030509	0.00807214	0.602538	6.51578e-06	0.00035941	0.475409	4.10487e-11	3.84031e-10
A1L0T0	ILVBL_HUMAN Acetolactate synthase-like protein OS=Homo sapiens GN=ILVBL PE=1 SV=2	NA	ER+/ER-	0.231473	0.305443	0.663573
		202993_at	ER+/ER-				0.148113	0.13655	0.21748	-0.1251	0.0977272	0.193462	-0.00250686	0.663168	0.741093	-0.0706755	0.584469	0.746573	0.173087	0.0130432	0.022676
		210624_s_at	ER+/ER-				0.096662	0.292391	0.402746	-0.487097	0.0130902	0.0422352	-0.00683079	0.413748	0.519255	-0.0866385	0.509954	0.68755	0.12322	0.103639	0.146073
		216270_at	ER+/ER-				-0.295205	0.245695	0.351029	-0.0103591	0.716836	0.810525	0.0173537	0.00945583	0.0217326	-0.0480639	0.276454	0.469198	-0.0179866	0.55185	0.615796
A1L4H1	SRCRL_HUMAN Soluble scavenger receptor cysteine-rich domain-containing protein SSC5D OS=Homo sapiens GN=SSC5D PE=2 SV=3	NA	ER+/ER-	1.31708	4.42735e-06	0.000819273
		230228_at	ER+/ER-				0.280871	0.00191131	0.00607585	-0.0310225	0.475651	0.613503	0.00794687	2.5475e-06	1.61409e-05	-0.0382219	0.644839	0.789114	-0.00222949	0.969214	0.977007
A2RRP1	NBAS_HUMAN Neuroblastoma-amplified sequence OS=Homo sapiens GN=NBAS PE=1 SV=2	NA	ER+/ER-	-0.0338804	0.870233	0.951005
		202926_at	ER+/ER-				0.0869274	0.291366	0.401633	-0.0515033	0.563852	0.689918	0.0101189	0.00780015	0.0183181	-0.0502275	0.411819	0.603633	-0.01053	0.808434	0.845963
		240579_at	ER+/ER-				-0.104153	0.380394	0.495619	0.0757334	0.0177715	0.0531832	-0.000396467	0.632546	0.716107	-0.0347021	0.535874	0.708776	-0.291925	3.45273e-11	3.29275e-10
		242049_s_at	ER+/ER-				-0.467042	3.85608e-05	0.000212361	0.00935484	0.783216	0.854473	-0.00370086	3.09052e-05	0.000143111	-0.010906	0.870783	0.932447	-0.250435	3.14406e-08	1.665e-07
A5YKK6	CNOT1_HUMAN CCR4-NOT transcription complex subunit 1 OS=Homo sapiens GN=CNOT1 PE=1 SV=2	NA	ER+/ER-	0.209619	0.222382	0.585067
		1554052_at	ER+/ER-				-0.881726	8.34128e-07	7.29862e-06	-0.0119842	0.7004	0.796776	-0.00876763	2.74473e-07	2.27463e-06	-0.0631447	0.627451	0.776013	-0.740636	3.69203e-19	1.80543e-17
		200860_s_at	ER+/ER-				-0.248571	0.00176566	0.00569954	-0.469909	0.00239156	0.0111267	-0.0163795	0.123839	0.194193	-0.371955	0.000173703	0.00316012	-0.529252	3.63963e-22	3.34603e-20
		200861_at	ER+/ER-				-0.00552349	0.936903	0.959303	-0.223792	0.000136281	0.00113348	0.00357017	0.336466	0.439181	-0.0379769	0.652071	0.795598	-0.125398	0.00678131	0.0125287
A6NDG6	PGP_HUMAN Phosphoglycolate phosphatase OS=Homo sapiens GN=PGP PE=1 SV=1	NA	ER+/ER-	0.145303	0.480059	0.782047
		218410_s_at	ER+/ER-				0.595625	6.48813e-05	0.000328456	-0.047042	0.335416	0.481511	0.00603022	8.02505e-06	4.41955e-05	0.0922088	0.209227	0.3933	0.159727	0.000115704	0.000309097
		222622_at	ER+/ER-				-0.172509	0.0535277	0.101005	-0.144413	0.101206	0.198525	-0.0159915	0.122336	0.19223	0.0891011	0.390591	0.583951	0.307503	0.00206527	0.00423684
A6NDU8	CE051_HUMAN UPF0600 protein C5orf51 OS=Homo sapiens GN=C5orf51 PE=1 SV=1	NA	ER+/ER-	0.12702	0.464925	0.771357
		226159_at	ER+/ER-				0.0475346	0.424482	0.538016	-0.101211	0.327841	0.474104	0.00932592	0.0335181	0.064465	-0.153916	0.0258358	0.0960314	0.442772	9.88196e-08	4.75147e-07
		238809_at	ER+/ER-				-0.0349746	0.780117	0.846917	-0.0694096	0.0595087	0.135238	-6.59178e-05	0.916409	0.939295	-0.0513993	0.22157	0.407694	0.00618822	0.804181	0.842423
A6NHR9	SMHD1_HUMAN Structural maintenance of chromosomes flexible hinge domain-containing protein 1 OS=Homo sapiens GN=SMCHD1 PE=1 SV=2	NA	ER+/ER-	0.27942	0.122021	0.456735
		1558747_at	ER+/ER-				-0.703833	1.4222e-07	1.59969e-06	0.214936	0.00285643	0.0127559	-0.0446116	1.90646e-06	1.23953e-05	-0.302225	0.0115017	0.0555728	-1.14197	8.48682e-17	2.51478e-15
		212569_at	ER+/ER-				-0.378927	0.000227401	0.000971456	-0.0635423	0.71923	0.812213	-0.0110294	0.016724	0.0354698	-0.381435	0.0007297	0.00810191	-0.365647	9.81895e-06	3.25959e-05
		212577_at	ER+/ER-				-0.478833	1.05777e-06	9.01526e-06	-0.203323	0.0272918	0.0744961	-0.0263716	3.24142e-05	0.000149396	-0.41687	0.00030645	0.0046439	-0.849656	3.03906e-15	6.27374e-14
		212579_at	ER+/ER-				-0.297333	0.0022017	0.00686909	-0.0364212	0.782257	0.853697	-0.0091746	0.104282	0.167878	-0.253747	0.0182168	0.0756291	-0.202798	0.0199965	0.0334813
		241620_at	ER+/ER-				-0.922459	2.54892e-07	2.63886e-06	0.0729458	0.00159224	0.00802521	-0.0121605	3.08612e-06	1.8982e-05	-0.19106	0.00396911	0.026936	-0.216204	2.87803e-12	3.35203e-11
		241621_at	ER+/ER-				-0.225671	0.0855894	0.1491	-0.0197079	0.42911	0.573323	-0.00261512	0.00417	0.0106293	-0.0109709	0.773475	0.873315	-0.11917	0.00025796	0.000636818
A6NMZ7	CO6A6_HUMAN Collagen alpha-6(VI) chain OS=Homo sapiens GN=COL6A6 PE=1 SV=2	NA	ER+/ER-	0.562788	0.166563	0.522052
		230867_at	ER+/ER-				0.320255	0.024062	0.0516685	-0.0616251	0.659488	0.767537	0.00316291	0.0313023	0.0607115	0.0225639	0.922516	0.959176	-0.264006	0.0100811	0.0179054
B0I1T2	MYO1G_HUMAN Unconventional myosin-Ig OS=Homo sapiens GN=MYO1G PE=1 SV=2	NA	ER+/ER-	0.0330279	0.831732	0.937197
		227799_at	ER+/ER-				-0.228008	0.088692	0.153541	-0.0620207	0.0385426	0.0965768	-0.00171017	0.123942	0.194223	-0.369404	0.00359793	0.02516	-0.216975	0.00023511	0.000584806
		244654_at	ER+/ER-				0.205741	0.13869	0.220288	-0.194967	0.135942	0.248088	-0.00223611	0.673923	0.750193	-0.243639	0.111054	0.258514	-0.436917	1.50379e-07	6.98696e-07
B9A064	IGLL5_HUMAN Immunoglobulin lambda-like polypeptide 5 OS=Homo sapiens GN=IGLL5 PE=2 SV=2	NA	ER+/ER-	0.106334	0.594464	0.844573
		215036_at	ER+/ER-				0.061525	0.705064	0.788167	-0.0443274	0.488892	0.625687	0.000608934	0.591784	0.682105	-0.201155	0.00582963	0.0347262	-0.155294	4.7189e-05	0.000135797
O00115	DNS2A_HUMAN Deoxyribonuclease-2-alpha OS=Homo sapiens GN=DNASE2 PE=1 SV=2	NA	ER+/ER-	-0.0371368	0.845809	0.940184
		209831_x_at	ER+/ER-				0.394334	2.44642e-05	0.00014295	-0.111582	0.193468	0.320741	0.0677694	0.000106994	0.000430913	0.0264863	0.720221	0.842372	0.0354393	0.323836	0.394706
		214992_s_at	ER+/ER-				-0.251386	0.00674424	0.0177149	-0.0886975	0.0688467	0.149511	-0.0119123	0.0048248	0.0120533	-0.0102025	0.924675	0.960331	0.104672	0.128138	0.176662
O00116	ADAS_HUMAN Alkyldihydroxyacetonephosphate synthase, peroxisomal OS=Homo sapiens GN=AGPS PE=1 SV=1	NA	ER+/ER-	-0.188109	0.27758	0.641549
		205401_at	ER+/ER-				-0.331973	0.00763855	0.0196889	0.0266464	0.740315	0.825165	-0.00771919	0.0241894	0.0487678	-0.113032	0.403771	0.595744	-0.28549	0.00487236	0.00921671
		225108_at	ER+/ER-				0.628999	2.98805e-06	2.25815e-05	0.593421	7.26852e-06	0.000108477	0.0166311	1.21721e-06	8.39264e-06	0.254122	0.0627264	0.175385	0.508399	9.21188e-07	3.67569e-06
		225113_at	ER+/ER-				0.130177	0.381172	0.496445	0.275484	0.0255693	0.0710602	0.00418857	0.0815795	0.137293	0.227299	0.0993391	0.241603	0.291915	0.00994646	0.0176937
		225114_at	ER+/ER-				-0.167012	0.176394	0.268664	0.594248	0.00990325	0.0340224	-0.00157379	0.649204	0.728676	0.0510114	0.74764	0.857733	0.489375	0.0016546	0.00345606
O00148	DX39A_HUMAN ATP-dependent RNA helicase DDX39A OS=Homo sapiens GN=DDX39A PE=1 SV=2	NA	ER+/ER-	-0.053452	0.766829	0.916263
		201584_s_at	ER+/ER-				-0.374417	3.59723e-05	0.00019938	-0.670822	5.10997e-05	0.000518899	-0.044255	6.61937e-05	0.000278296	-0.425987	0.000946313	0.00965212	-0.623362	1.37538e-13	2.00916e-12
O00151	PDLI1_HUMAN PDZ and LIM domain protein 1 OS=Homo sapiens GN=PDLIM1 PE=1 SV=4	NA	ER+/ER-	0.300357	0.1488	0.496622
		208690_s_at	ER+/ER-				0.228629	0.0703992	0.126903	0.0319172	0.868747	0.917025	0.0470756	0.0141462	0.030711	0.0813766	0.60543	0.760095	0.129203	0.262389	0.329961
O00154	BACH_HUMAN Cytosolic acyl coenzyme A thioester hydrolase OS=Homo sapiens GN=ACOT7 PE=1 SV=3	NA	ER+/ER-	-0.224426	0.204783	0.567938
		208002_s_at	ER+/ER-				-0.292479	0.0218825	0.0477619	-0.691394	0.000160236	0.00129302	-0.00894217	0.166845	0.248574	-0.368941	0.00671379	0.0378818	-0.207733	0.033288	0.0529216
		215728_s_at	ER+/ER-				-0.211928	0.0305865	0.0631609	-0.064157	0.137772	0.250709	-0.00454683	0.0102478	0.0233043	-0.292493	0.00869277	0.0459285	-0.263002	3.49601e-07	1.52274e-06
O00159	MYO1C_HUMAN Unconventional myosin-Ic OS=Homo sapiens GN=MYO1C PE=1 SV=4	NA	ER+/ER-	0.293105	0.0714287	0.358876
		214656_x_at	ER+/ER-				0.409604	1.16004e-07	1.33308e-06	-0.0222094	0.880975	0.923957	0.0578069	1.85623e-05	9.18127e-05	0.0706879	0.304936	0.498349	0.0120307	0.849651	0.880027
		225080_at	ER+/ER-				0.579854	1.83706e-06	1.49018e-05	-0.0310773	0.583408	0.705843	0.0339615	0.000118155	0.000469554	0.160065	0.0519675	0.154056	0.24596	0.00033735	0.000811876
		32811_at	ER+/ER-				0.350997	3.51291e-07	3.47511e-06	-0.121881	0.132249	0.243032	0.0291647	0.000613258	0.0020002	0.132177	0.03926	0.128171	0.0774801	0.127249	0.175546
O00161	SNP23_HUMAN Synaptosomal-associated protein 23 OS=Homo sapiens GN=SNAP23 PE=1 SV=1	NA	ER+/ER-	0.120503	0.502539	0.796573
		209130_at	ER+/ER-				0.276577	0.000520945	0.0019812	0.663287	0.000275565	0.00200424	0.0422323	9.68315e-06	5.21197e-05	0.120993	0.158854	0.325303	0.656663	1.54419e-20	9.85854e-19
		209131_s_at	ER+/ER-				-0.169741	0.362612	0.477528	0.0427267	0.161753	0.282209	-0.00288229	0.149893	0.227095	0.158611	0.237748	0.42745	0.0737923	0.540498	0.605678
		214544_s_at	ER+/ER-				-0.0850642	0.3626	0.477528	0.0350943	0.198758	0.327855	-0.00482393	0.14435	0.219856	0.190199	0.130425	0.287219	-0.00626627	0.955054	0.966124
		229773_at	ER+/ER-				0.660582	1.12475e-05	7.1674e-05	0.266841	0.000108295	0.000945182	0.00866434	9.19305e-08	8.89005e-07	0.193333	0.0438439	0.137037	0.568746	2.90978e-09	1.86458e-08
O00170	AIP_HUMAN AH receptor-interacting protein OS=Homo sapiens GN=AIP PE=1 SV=2	NA	ER+/ER-	0.171869	0.276559	0.640874
		201781_s_at	ER+/ER-				-0.0739736	0.439354	0.553609	-0.0836945	0.00912772	0.0318017	-0.00114267	0.750728	0.812473	-0.0881486	0.36622	0.560836	-0.0941642	0.102828	0.145197
		201782_s_at	ER+/ER-				-0.00244636	0.973608	0.983305	-0.111649	0.0466711	0.112203	0.0010757	0.802328	0.854239	-0.0106172	0.890873	0.941823	0.117025	0.0252963	0.041289
O00178	GTPB1_HUMAN GTP-binding protein 1 OS=Homo sapiens GN=GTPBP1 PE=1 SV=3	NA	ER+/ER-	-0.114749	0.473073	0.777265
		205274_at	ER+/ER-				0.303277	0.0901631	0.155763	-0.0336701	0.324144	0.470125	0.000758	0.493599	0.593438	0.0890087	0.0750065	0.198682	0.027608	0.491545	0.561498
		205275_at	ER+/ER-				-0.166535	0.0804853	0.141785	-0.134985	0.00479943	0.0190649	-0.000193296	0.85158	0.890588	-0.066252	0.189219	0.367098	-0.053355	0.0672717	0.0994081
		205276_s_at	ER+/ER-				-0.00913508	0.9287	0.953594	-0.144924	0.0753537	0.159131	0.00183587	0.0515164	0.0929128	-0.078548	0.105038	0.24991	-0.0841662	0.0132981	0.0230436
		219357_at	ER+/ER-				-0.0936549	0.143322	0.226238	-0.30087	3.1921e-06	5.68721e-05	-0.00199553	0.493414	0.59334	-0.209743	0.00884138	0.0466422	0.156392	0.0162618	0.0276989
		226359_at	ER+/ER-				-0.221177	0.0686908	0.124441	-0.100438	0.00308729	0.0135931	-0.00132266	0.212676	0.302912	-0.162815	0.00270739	0.0205815	-0.0413647	0.223588	0.286939
O00186	STXB3_HUMAN Syntaxin-binding protein 3 OS=Homo sapiens GN=STXBP3 PE=1 SV=2	NA	ER+/ER-	0.361351	0.0589912	0.328728
		1560486_at	ER+/ER-				-0.127894	0.254463	0.360864	-0.0124102	0.591753	0.713311	-0.000735633	0.265184	0.362571	0.0446782	0.535303	0.708206	0.0833676	0.0366129	0.0575441
		203310_at	ER+/ER-				0.0526399	0.487879	0.599097	0.792295	0.000477728	0.0030727	0.00423399	0.545203	0.641169	0.151422	0.0617107	0.173177	0.445881	2.92703e-09	1.87389e-08
O00194	RB27B_HUMAN Ras-related protein Rab-27B OS=Homo sapiens GN=RAB27B PE=1 SV=4	NA	ER+/ER-	1.66768	5.63858e-05	0.00396616
		207017_at	ER+/ER-				0.0596112	0.709073	0.791616	0.0245892	0.461661	0.601616	0.000514236	0.661516	0.73992	0.243961	0.0644883	0.178954	0.180308	0.0033206	0.00650442
		207018_s_at	ER+/ER-				0.142122	0.167001	0.257464	0.0603226	0.218444	0.34987	-9.86634e-05	0.933406	0.951906	0.122215	0.370486	0.564133	0.366332	1.4012e-05	4.5252e-05
		228708_at	ER+/ER-				1.29862	7.90267e-12	3.34288e-10	3.00125	1.44235e-13	6.21562e-11	0.133771	3.71293e-11	9.37754e-10	0.965977	0.000100606	0.00218826	1.52624	3.47696e-20	2.08466e-18
O00203	AP3B1_HUMAN AP-3 complex subunit beta-1 OS=Homo sapiens GN=AP3B1 PE=1 SV=3	NA	ER+/ER-	0.191489	0.148938	0.496639
		203141_s_at	ER+/ER-				-0.315192	0.00209484	0.00657737	0.0171029	0.525939	0.657662	-0.00876377	0.000708317	0.0022705	-0.0297457	0.752536	0.860169	-0.33093	3.8654e-07	1.66992e-06
		203142_s_at	ER+/ER-				-0.0366929	0.528919	0.637124	0.00861838	0.864508	0.914371	0.00201002	0.575481	0.666433	0.189594	0.00368734	0.0254991	0.0429217	0.467182	0.537946
O00217	NDUS8_HUMAN NADH dehydrogenase [ubiquinone] iron-sulfur protein 8, mitochondrial OS=Homo sapiens GN=NDUFS8 PE=1 SV=1	NA	ER+/ER-	0.453902	0.0332983	0.253339
		203189_s_at	ER+/ER-				0.0596877	0.582052	0.685322	-0.0847352	0.0155816	0.047834	0.00147264	0.791242	0.845438	-0.115112	0.303858	0.497295	0.340836	0.0017885	0.00371774
		203190_at	ER+/ER-				0.0544933	0.597468	0.697518	-0.591217	0.0048838	0.0192973	0.0166432	0.257018	0.353791	-0.0790773	0.452066	0.640566	0.28701	0.00273123	0.0054506
		232169_x_at	ER+/ER-				0.457134	9.46894e-05	0.000456243	0.196105	0.191295	0.318103	0.0313104	1.88293e-05	9.29333e-05	0.0607483	0.451342	0.639803	-0.180473	0.0352518	0.0557097
O00231	PSD11_HUMAN 26S proteasome non-ATPase regulatory subunit 11 OS=Homo sapiens GN=PSMD11 PE=1 SV=3	NA	ER+/ER-	0.0663033	0.647779	0.868051
		208776_at	ER+/ER-				0.16642	0.0902181	0.155786	0.302988	0.059924	0.136002	0.00528675	0.0412043	0.0767019	-0.054605	0.583429	0.745797	-0.0515775	0.391086	0.462686
		208777_s_at	ER+/ER-				-0.25029	0.00315944	0.00930556	-0.0791114	0.266837	0.40631	-0.0230481	0.0152417	0.0327184	-0.227493	0.0269252	0.0989075	-0.334035	8.74542e-06	2.93572e-05
O00232	PSD12_HUMAN 26S proteasome non-ATPase regulatory subunit 12 OS=Homo sapiens GN=PSMD12 PE=1 SV=3	NA	ER+/ER-	0.0945316	0.5959	0.844682
		202352_s_at	ER+/ER-				-0.548048	2.84158e-06	2.18182e-05	-0.342745	0.135381	0.247338	-0.0543662	8.97836e-05	0.00036674	-0.233977	0.0469669	0.143991	-0.31294	0.000383983	0.000911381
		202353_s_at	ER+/ER-				-0.1129	0.239837	0.344348	0.204741	0.329024	0.475395	-0.00145657	0.887976	0.916693	0.168584	0.188102	0.365858	0.376722	5.4404e-05	0.000154942
O00233	PSMD9_HUMAN 26S proteasome non-ATPase regulatory subunit 9 OS=Homo sapiens GN=PSMD9 PE=1 SV=3	NA	ER+/ER-	0.0293046	0.868931	0.950103
		207805_s_at	ER+/ER-				-0.11688	0.0454612	0.0879996	0.157535	0.23814	0.373686	-0.00586998	0.254365	0.351233	0.118005	0.0691983	0.187917	0.137609	0.00313359	0.00617141
		209334_s_at	ER+/ER-				0.0957652	0.238413	0.342978	0.069787	0.08798	0.178157	1.02701e-05	0.989304	0.992759	0.204794	0.0162668	0.0702002	0.16587	0.000503873	0.00116741
O00244	ATOX1_HUMAN Copper transport protein ATOX1 OS=Homo sapiens GN=ATOX1 PE=1 SV=1	NA	ER+/ER-	0.21387	0.404041	0.73521
		203454_s_at	ER+/ER-				0.286531	0.0107906	0.0264396	0.103153	0.564972	0.690603	0.0308873	0.0167786	0.0355745	0.192299	0.0574976	0.165393	0.339796	1.10114e-05	3.61885e-05
O00264	PGRC1_HUMAN Membrane-associated progesterone receptor component 1 OS=Homo sapiens GN=PGRMC1 PE=1 SV=3	NA	ER+/ER-	-0.0649474	0.738627	0.906685
		201120_s_at	ER+/ER-				-0.837924	1.19696e-08	1.85845e-07	-0.271832	0.00168482	0.00839973	-0.121675	1.40018e-11	4.17934e-10	-0.114603	0.408434	0.600445	-0.675099	4.04082e-12	4.59003e-11
		201121_s_at	ER+/ER-				-0.474857	2.93299e-07	2.98714e-06	-0.24003	0.29537	0.438539	-0.109322	9.53086e-08	9.16531e-07	-0.112642	0.243653	0.432802	-0.247443	1.58368e-05	5.04363e-05
O00267	SPT5H_HUMAN Transcription elongation factor SPT5 OS=Homo sapiens GN=SUPT5H PE=1 SV=1	NA	ER+/ER-	-0.152087	0.369177	0.711953
		201480_s_at	ER+/ER-				0.087088	0.331306	0.445112	-0.547912	3.51549e-08	1.67167e-06	0.00889844	0.204928	0.294004	-0.287184	0.000361683	0.00519543	-0.209966	2.96482e-05	8.92294e-05
O00273	DFFA_HUMAN DNA fragmentation factor subunit alpha OS=Homo sapiens GN=DFFA PE=1 SV=1	NA	ER+/ER-	-0.0189115	0.931574	0.972531
		203277_at	ER+/ER-				0.074831	0.39764	0.512281	-0.521327	1.16759e-06	2.47708e-05	-0.00680436	0.0741326	0.126626	-0.0365356	0.664296	0.802274	-0.0684105	0.305038	0.375109
		223518_at	ER+/ER-				-0.121845	0.0611757	0.113299	-0.422222	5.70037e-05	0.000565526	-0.00747439	0.000165216	0.00063287	-0.0134443	0.872175	0.933179	-0.16718	0.000371515	0.000886059
O00299	CLIC1_HUMAN Chloride intracellular channel protein 1 OS=Homo sapiens GN=CLIC1 PE=1 SV=4	NA	ER+/ER-	0.113715	0.507726	0.798988
		208659_at	ER+/ER-				-0.267683	0.000437992	0.00170715	-0.516823	0.00497425	0.0195991	-0.0633483	0.000582721	0.00191418	-0.0767198	0.2927	0.487128	-0.01949	0.6386	0.694941
O00303	EIF3F_HUMAN Eukaryotic translation initiation factor 3 subunit F OS=Homo sapiens GN=EIF3F PE=1 SV=1	NA	ER+/ER-	0.115707	0.497095	0.79254
		200023_s_at	ER+/ER-				0.00783725	0.925436	0.952146	0.092745	0.622185	0.739468	-0.00615792	0.722064	0.789883	-0.040027	0.612082	0.766074	-0.0484887	0.281626	0.350444
		200865_at	ER+/ER-				-0.0801841	0.636664	0.731601	-0.0450091	0.0525796	0.122727	-0.000200732	0.729207	0.795454	-0.0139927	0.699371	0.828266	0.0100792	0.528452	0.594726
O00321	ETV2_HUMAN ETS translocation variant 2 OS=Homo sapiens GN=ETV2 PE=2 SV=2	NA	ER+/ER-	0.32104	0.246988	0.612456
		215510_at	ER+/ER-				-0.147865	0.0759014	0.13509	-0.0126841	0.738089	0.824016	-0.00077249	0.441603	0.545086	-0.0220613	0.791923	0.8849	0.148583	8.09381e-06	2.72627e-05
O00391	QSOX1_HUMAN Sulfhydryl oxidase 1 OS=Homo sapiens GN=QSOX1 PE=1 SV=3	NA	ER+/ER-	0.390659	0.100563	0.417017
		201482_at	ER+/ER-				0.946998	6.76917e-07	6.08519e-06	-0.0628667	0.506946	0.641827	0.0700537	2.07991e-09	3.20111e-08	0.237148	0.0871387	0.220971	0.426835	1.17382e-07	5.54349e-07
		226706_at	ER+/ER-				-0.229882	0.109924	0.182765	-0.358959	1.9258e-05	0.00023627	-0.00472142	0.571111	0.662725	-0.0971952	0.565598	0.731375	-0.0855828	0.216663	0.279597
O00399	DCTN6_HUMAN Dynactin subunit 6 OS=Homo sapiens GN=DCTN6 PE=1 SV=1	NA	ER+/ER-	0.0092618	0.951895	0.980836
		203261_at	ER+/ER-				0.16325	0.0643495	0.117818	0.568302	0.000122142	0.001041	0.0170734	0.0386395	0.072673	0.233699	0.0223864	0.0871075	0.272409	0.000806072	0.00178652
O00410	IPO5_HUMAN Importin-5 OS=Homo sapiens GN=IPO5 PE=1 SV=4	NA	ER+/ER-	0.183776	0.466371	0.772381
		211952_at	ER+/ER-				0.016857	0.742438	0.817097	-0.144218	0.0945868	0.188982	-0.00210054	0.429073	0.533536	-0.252739	0.0223248	0.0869657	0.0883301	0.262621	0.330098
		211953_s_at	ER+/ER-				-0.247303	0.0100519	0.0248862	-0.339921	0.16059	0.280962	-0.0171402	0.00536388	0.0132484	-0.364834	0.00235252	0.0185591	-0.233339	0.00986352	0.0175734
		211954_s_at	ER+/ER-				-0.188098	0.0500924	0.095549	-0.414096	0.025802	0.0715052	-0.0224026	0.0238159	0.0481158	-0.424671	0.000154013	0.00290937	-0.314871	1.7195e-05	5.43852e-05
		211955_at	ER+/ER-				-0.281257	0.00110769	0.00378847	-0.454133	0.0284195	0.0768733	-0.0438106	1.58008e-05	7.96395e-05	-0.41249	0.000245027	0.0040612	-0.43622	2.14774e-08	1.16972e-07
		236906_x_at	ER+/ER-				-0.0682834	0.505857	0.615582	-0.151674	0.00598037	0.0225696	0.000789613	0.340587	0.44367	-0.0575847	0.345733	0.540406	-0.0455118	0.314843	0.384764
O00422	SAP18_HUMAN Histone deacetylase complex subunit SAP18 OS=Homo sapiens GN=SAP18 PE=1 SV=1	NA	ER+/ER-	0.14013	0.455188	0.764228
		208740_at	ER+/ER-				0.438808	9.09046e-05	0.00044016	0.727085	6.01828e-07	1.50348e-05	0.0219226	3.26455e-05	0.000150361	0.583826	5.41741e-05	0.00145879	0.830158	1.03181e-19	5.69146e-18
		208741_at	ER+/ER-				0.907304	2.66827e-08	3.68691e-07	0.662508	2.02145e-07	6.48273e-06	0.0101582	0.16482	0.245875	0.552627	1.46843e-05	0.000606278	0.976168	7.43165e-31	3.20258e-28
		208742_s_at	ER+/ER-				-0.145859	0.0916316	0.15791	0.0639805	0.556893	0.683964	-0.0316849	0.035661	0.0679609	0.117783	0.137566	0.296875	-0.00393184	0.932303	0.947279
O00429	DNM1L_HUMAN Dynamin-1-like protein OS=Homo sapiens GN=DNM1L PE=1 SV=2	NA	ER+/ER-	-0.0797371	0.649411	0.868407
		203105_s_at	ER+/ER-				-0.705807	2.82161e-12	1.38964e-10	-0.544559	0.00122189	0.00652087	-0.032654	2.74979e-11	7.2643e-10	-0.351989	0.000799441	0.00851955	-0.565408	5.36063e-10	4.02631e-09
		226154_at	ER+/ER-				-0.0743811	0.287153	0.397175	0.104796	0.608812	0.728272	-0.0103669	0.179824	0.263918	-0.114543	0.144664	0.306532	0.0536306	0.421749	0.492207
		237797_at	ER+/ER-				-0.425733	0.0192464	0.0430438	-0.0306391	0.102442	0.200096	-0.000159331	0.803471	0.854724	0.0648304	0.034085	0.116402	-0.000202686	0.988852	0.991781
O00442	RTCA_HUMAN RNA 3'-terminal phosphate cyclase OS=Homo sapiens GN=RTCA PE=1 SV=1	NA	ER+/ER-	0.388042	0.14435	0.489216
		203594_at	ER+/ER-				-0.443031	1.75619e-07	1.91295e-06	-0.268564	0.138229	0.251343	-0.0434301	1.29316e-07	1.18712e-06	-0.358389	8.58049e-05	0.00195902	-0.312734	0.000133453	0.00035231
		215351_at	ER+/ER-				-0.0131591	0.903496	0.934534	-0.0257091	0.438162	0.581545	0.00086521	0.368381	0.47326	-0.122525	0.184173	0.35984	-0.135096	0.000779977	0.00173482
		238087_at	ER+/ER-				0.0252909	0.803089	0.86428	-0.0241996	0.403529	0.549651	0.00213602	0.529168	0.627017	-0.115723	0.0865004	0.220325	0.201143	1.04325e-05	3.44336e-05
O00461	GOLI4_HUMAN Golgi integral membrane protein 4 OS=Homo sapiens GN=GOLIM4 PE=1 SV=1	NA	ER+/ER-	-0.145534	0.47303	0.777265
		204322_at	ER+/ER-				-0.180538	0.463435	0.575189	-0.0482288	0.135852	0.248001	-0.00229312	0.400289	0.506142	-0.168213	0.00061557	0.00720604	-0.101124	0.0131314	0.0228121
		204324_s_at	ER+/ER-				-0.580303	0.00114031	0.00388459	-0.0431528	0.757956	0.838719	-0.00950819	0.00280856	0.00754677	-0.127806	0.408513	0.600445	0.00166946	0.987416	0.991022
O00468	AGRIN_HUMAN Agrin OS=Homo sapiens GN=AGRN PE=1 SV=5	NA	ER+/ER-	0.0777803	0.63424	0.861094
		212283_at	ER+/ER-				0.125541	0.171375	0.26276	-0.00821668	0.797509	0.864324	0.000443633	0.566285	0.658834	0.0132111	0.813941	0.898946	0.0100067	0.749445	0.795233
		212285_s_at	ER+/ER-				0.474117	0.00178082	0.0057297	-0.0853378	0.103309	0.201505	0.112569	1.38333e-05	7.08773e-05	0.106024	0.283891	0.478121	-0.164188	0.0236409	0.0388568
		217410_at	ER+/ER-				-0.11556	0.0839911	0.14691	-0.0329154	0.588339	0.710358	-0.000139192	0.892111	0.91986	-0.0115873	0.840998	0.917246	-0.247416	2.87944e-05	8.68493e-05
		217419_x_at	ER+/ER-				0.497988	0.000772115	0.00277567	-0.113944	0.00865681	0.0305001	0.0906382	2.58967e-05	0.000122552	0.0166815	0.831748	0.912058	-0.185735	0.0065241	0.0120989
O00469	PLOD2_HUMAN Procollagen-lysine,2-oxoglutarate 5-dioxygenase 2 OS=Homo sapiens GN=PLOD2 PE=1 SV=2	NA	ER+/ER-	-0.134054	0.511883	0.802143
		202619_s_at	ER+/ER-				-0.535325	0.000446107	0.00173388	-0.164169	0.321472	0.46733	-0.0443143	0.00047536	0.00160588	-0.242509	0.189801	0.367841	-0.592013	3.59738e-05	0.000106181
		202620_s_at	ER+/ER-				-0.340893	0.0165353	0.0379153	-0.165843	0.588809	0.710631	-0.0287108	0.0105789	0.0238917	-0.195471	0.277323	0.470044	-0.133249	0.347621	0.419427
O00479	HMGN4_HUMAN High mobility group nucleosome-binding domain-containing protein 4 OS=Homo sapiens GN=HMGN4 PE=1 SV=3	NA	ER+/ER-	0.601319	0.0127895	0.164526
		202579_x_at	ER+/ER-				-0.437659	1.42742e-05	8.8747e-05	-0.513372	0.0002012	0.00155176	-0.0731498	8.32001e-07	6.00696e-06	-0.00463659	0.95983	0.980304	-0.0339141	0.605003	0.664251
		209786_at	ER+/ER-				-0.33175	0.000750953	0.00270948	-0.327803	0.176961	0.300528	-0.0522801	2.18757e-05	0.000105922	0.0166477	0.881526	0.936788	0.108185	0.188266	0.247438
		209787_s_at	ER+/ER-				-0.236343	0.0204387	0.0451248	-0.123841	0.580329	0.702981	-0.0319349	0.00394419	0.0101248	-0.0167069	0.863795	0.929007	0.11698	0.0857178	0.123387
O00483	NDUA4_HUMAN NADH dehydrogenase [ubiquinone] 1 alpha subcomplex subunit 4 OS=Homo sapiens GN=NDUFA4 PE=1 SV=1	NA	ER+/ER-	0.0676794	0.728044	0.901381
		217773_s_at	ER+/ER-				-0.0920027	0.148949	0.233676	0.294315	0.128289	0.23791	-0.0350216	0.0681775	0.118141	-0.0461737	0.566277	0.731724	0.210515	6.91904e-05	0.000192366
O00487	PSDE_HUMAN 26S proteasome non-ATPase regulatory subunit 14 OS=Homo sapiens GN=PSMD14 PE=1 SV=1	NA	ER+/ER-	0.19961	0.329696	0.68819
		212296_at	ER+/ER-				-0.561182	8.4817e-12	3.52297e-10	-0.23252	0.210957	0.340803	-0.0827083	1.00647e-11	3.15438e-10	-0.247485	0.00362062	0.025293	-0.30139	3.82215e-06	1.36054e-05
O00515	LAD1_HUMAN Ladinin-1 OS=Homo sapiens GN=LAD1 PE=1 SV=2	NA	ER+/ER-	-0.493866	0.0903686	0.393568
		203287_at	ER+/ER-				-1.27421	4.76257e-12	2.14683e-10	-0.473128	1.71712e-10	2.1142e-08	-0.0975433	1.52755e-13	9.15865e-12	-0.917352	1.77085e-06	0.000152625	-0.535783	8.71603e-09	5.05595e-08
		216641_s_at	ER+/ER-				-1.15265	8.42369e-13	4.92215e-11	-0.100365	0.0519853	0.121795	-0.0348619	2.10885e-13	1.14492e-11	-0.630052	2.30073e-06	0.000170576	-0.625441	1.24981e-13	1.86122e-12
O00534	VMA5A_HUMAN von Willebrand factor A domain-containing protein 5A OS=Homo sapiens GN=VWA5A PE=2 SV=2	NA	ER+/ER-	0.309575	0.0589721	0.328728
		205011_at	ER+/ER-				0.643819	3.93707e-05	0.000216303	0.82748	3.69788e-05	0.000401526	0.0370384	1.63005e-06	1.08426e-05	0.277743	0.146551	0.308756	0.388808	2.32809e-05	7.19506e-05
		210102_at	ER+/ER-				0.0831014	0.458643	0.571074	0.903141	1.17169e-05	0.000159345	0.00477179	0.135855	0.209136	0.100038	0.621807	0.772334	0.220047	0.0199674	0.0334407
O00560	SDCB1_HUMAN Syntenin-1 OS=Homo sapiens GN=SDCBP PE=1 SV=1	NA	ER+/ER-	0.15741	0.496183	0.79254
		200958_s_at	ER+/ER-				-0.24198	0.00365213	0.0105274	-0.0336762	0.875049	0.920999	-0.0446568	0.0294099	0.0575266	-0.201488	0.0296969	0.105329	-0.364804	5.75163e-07	2.39767e-06
O00567	NOP56_HUMAN Nucleolar protein 56 OS=Homo sapiens GN=NOP56 PE=1 SV=4	NA	ER+/ER-	0.162047	0.392177	0.729879
		200874_s_at	ER+/ER-				-0.0848102	0.084111	0.147082	-0.0925502	0.0797666	0.16556	-0.00686169	0.000966245	0.00295916	-0.046778	0.613105	0.766659	-0.322056	2.99506e-08	1.59344e-07
		200875_s_at	ER+/ER-				-0.322597	0.000315615	0.00128767	-0.387012	0.0179467	0.0534683	-0.0367611	8.90297e-05	0.000363877	-0.15664	0.157046	0.322997	-0.271109	0.000430289	0.00101142
O00571	DDX3X_HUMAN ATP-dependent RNA helicase DDX3X OS=Homo sapiens GN=DDX3X PE=1 SV=3	NA	ER+/ER-	-0.00173089	0.992457	0.99466
		1558120_at	ER+/ER-				0.358668	0.0045431	0.0127647	-0.0180523	0.704208	0.7999	0.00151666	0.181839	0.266251	0.0288123	0.465029	0.650644	0.0144984	0.724112	0.773684
		201210_at	ER+/ER-				0.210361	0.000317167	0.00129095	0.432982	0.00193819	0.00938472	0.0787341	8.67721e-07	6.23873e-06	0.0174235	0.699838	0.828676	0.0477329	0.173443	0.230956
		201211_s_at	ER+/ER-				-0.612356	0.000486497	0.00186563	0.0554534	0.281012	0.422131	-0.0317588	0.000119949	0.000475588	-0.0787848	0.28485	0.479386	-0.566213	1.33208e-07	6.24386e-07
		207617_at	ER+/ER-				0.0674711	0.736571	0.812325	-0.0349604	0.561745	0.688484	0.0010629	0.282636	0.381291	-0.0141859	0.728981	0.847609	-0.128845	0.00635338	0.0118077
		212514_x_at	ER+/ER-				-0.477972	0.000517005	0.00196839	-0.0611382	0.617686	0.735443	-0.0303005	0.00061685	0.00200906	-0.132784	0.0806675	0.209256	-0.455095	9.95331e-07	3.95323e-06
		212515_s_at	ER+/ER-				0.115599	0.0935163	0.160597	0.385003	2.16136e-06	4.08289e-05	0.0327682	0.00888909	0.0205259	0.109629	0.05383	0.158056	-0.0802455	0.466081	0.536947
O00584	RNT2_HUMAN Ribonuclease T2 OS=Homo sapiens GN=RNASET2 PE=1 SV=2	NA	ER+/ER-	0.41794	0.0671411	0.349391
		1556201_at	ER+/ER-				0.119152	0.0971229	0.165553	0.0110408	0.719072	0.812213	0.000110732	0.957998	0.971093	0.0281365	0.495726	0.676569	-0.0832885	0.00263541	0.00528385
		1568977_at	ER+/ER-				-0.0689786	0.467549	0.578667	0.0196105	0.510114	0.644773	-0.000198511	0.814903	0.861751	0.00780605	0.856176	0.92551	-0.0596134	0.0262543	0.0426741
		217983_s_at	ER+/ER-				0.00197234	0.984524	0.990301	0.027182	0.884349	0.926826	-0.00425096	0.804044	0.855142	-0.227778	0.0487396	0.147815	-0.208641	0.00523992	0.00986329
		217984_at	ER+/ER-				0.0413216	0.700633	0.784231	0.168789	0.327851	0.474104	0.00462072	0.748671	0.811215	-0.208685	0.0486634	0.147815	-0.212044	0.0016799	0.00350572
		220096_at	ER+/ER-				0.206007	0.050219	0.0957313	-0.0385088	0.539919	0.670764	-0.000642135	0.49053	0.591088	-0.0570397	0.353989	0.549224	-0.373957	2.23886e-07	1.01093e-06
		232722_at	ER+/ER-				0.0645637	0.218603	0.319675	0.0690688	0.0677623	0.148136	0.00183386	0.152086	0.229812	-0.0139362	0.850534	0.922516	-0.105976	0.0763963	0.111388
O00625	PIR_HUMAN Pirin OS=Homo sapiens GN=PIR PE=1 SV=1	NA	ER+/ER-	-0.0910136	0.727571	0.901124
		207469_s_at	ER+/ER-				-1.15505	2.76357e-08	3.79579e-07	-0.507334	0.0030391	0.0134067	-0.0202847	6.83399e-07	5.06126e-06	-0.881841	0.000415799	0.00559722	-0.359246	0.00509986	0.0096233
O00629	IMA3_HUMAN Importin subunit alpha-3 OS=Homo sapiens GN=KPNA4 PE=1 SV=1	NA	ER+/ER-	0.0493192	0.822891	0.933734
		209653_at	ER+/ER-				-0.958064	1.05878e-08	1.68598e-07	-0.402995	0.000379534	0.00256306	-0.0374249	7.82623e-11	1.80838e-09	-0.510474	6.29725e-05	0.00158466	-0.569671	1.00388e-07	4.8168e-07
		225267_at	ER+/ER-				-0.630543	1.44736e-11	5.6702e-10	-0.174096	0.0737774	0.15686	-0.0705125	8.93369e-15	8.24019e-13	-0.256603	0.00588932	0.0349561	-0.374848	4.07946e-08	2.11647e-07
		225268_at	ER+/ER-				-0.332301	5.24484e-06	3.65285e-05	-0.263488	0.127992	0.23748	-0.0424544	9.66601e-06	5.20681e-05	-0.162164	0.0286461	0.102659	-0.112915	0.0241977	0.0396962
O00754	MA2B1_HUMAN Lysosomal alpha-mannosidase OS=Homo sapiens GN=MAN2B1 PE=1 SV=3	NA	ER+/ER-	0.0716506	0.661023	0.873863
		209166_s_at	ER+/ER-				-0.169321	0.0666668	0.12129	-0.5142	6.19188e-05	0.000604717	-0.0150851	0.0949725	0.155358	-0.220162	0.024503	0.0921702	-0.271662	2.63834e-06	9.65569e-06
O00757	F16P2_HUMAN Fructose-1,6-bisphosphatase isozyme 2 OS=Homo sapiens GN=FBP2 PE=1 SV=2	NA	ER+/ER-	0.482356	0.011655	0.158533
		206844_at	ER+/ER-				-0.160646	0.459075	0.571425	-0.0447657	0.207805	0.337492	0.000483184	0.715494	0.785187	-0.0308322	0.484934	0.66819	-0.0406812	0.389347	0.461333
O00764	PDXK_HUMAN Pyridoxal kinase OS=Homo sapiens GN=PDXK PE=1 SV=1	NA	ER+/ER-	0.202541	0.402304	0.734111
		1566670_at	ER+/ER-				0.339789	0.0095901	0.0238456	-0.0418016	0.440152	0.583176	0.00245704	0.0132465	0.0290136	0.0132891	0.755372	0.862014	-0.117164	0.0025228	0.00508024
		1566671_a_at	ER+/ER-				-0.0519608	0.500696	0.611243	-0.145971	0.0179069	0.0534493	-0.00244516	0.0684407	0.118538	-0.0254728	0.818893	0.902825	-0.194217	8.20844e-06	2.76084e-05
		202671_s_at	ER+/ER-				-0.803539	3.50024e-10	9.10723e-09	-0.506817	0.000143609	0.00118302	-0.0667192	9.48066e-10	1.59049e-08	-0.343777	0.0136903	0.0621835	-0.441235	1.44136e-07	6.715e-07
		218018_at	ER+/ER-				-0.887409	3.26163e-12	1.59496e-10	-0.900243	2.79595e-10	2.92092e-08	-0.0796717	9.45556e-12	3.00443e-10	-0.299824	0.00654958	0.0372877	-0.421981	5.9652e-08	2.98275e-07
		218019_s_at	ER+/ER-				-0.459879	0.000856035	0.00304245	-0.968558	8.72498e-09	5.1861e-07	-0.04702	0.000334378	0.00117509	-0.325372	0.0204488	0.0821168	-0.330654	8.79885e-05	0.000239322
		222492_at	ER+/ER-				-0.409747	1.90753e-07	2.05828e-06	-0.451187	4.07519e-07	1.10396e-05	-0.0255201	1.04246e-07	9.90048e-07	-0.250204	0.0320443	0.111308	-0.249035	9.20139e-08	4.45844e-07
O14498	ISLR_HUMAN Immunoglobulin superfamily containing leucine-rich repeat protein OS=Homo sapiens GN=ISLR PE=1 SV=1	NA	ER+/ER-	0.319043	0.062871	0.33867
		207191_s_at	ER+/ER-				0.668171	0.00012572	0.000585908	-0.0309191	0.536586	0.667948	0.0637255	2.21232e-05	0.000106995	0.367473	0.0655411	0.180835	0.469295	0.000697419	0.00156993
O14519	CDKA1_HUMAN Cyclin-dependent kinase 2-associated protein 1 OS=Homo sapiens GN=CDK2AP1 PE=1 SV=1	NA	ER+/ER-	0.0741154	0.804935	0.926981
		201938_at	ER+/ER-				-0.794444	6.1151e-16	8.60482e-14	-0.805204	0.000472314	0.0030464	-0.221353	1.35461e-16	2.27805e-14	-0.427643	3.66616e-05	0.001129	-0.339219	2.5523e-11	2.51043e-10
O14561	ACPM_HUMAN Acyl carrier protein, mitochondrial OS=Homo sapiens GN=NDUFAB1 PE=1 SV=3	NA	ER+/ER-	0.592801	0.012328	0.162398
		202077_at	ER+/ER-				-0.0621118	0.396368	0.510833	0.249008	0.104711	0.203616	-0.00949178	0.574189	0.665496	0.102985	0.152251	0.316387	0.147718	0.00517955	0.00976298
O14562	UBFD1_HUMAN Ubiquitin domain-containing protein UBFD1 OS=Homo sapiens GN=UBFD1 PE=1 SV=2	NA	ER+/ER-	0.218149	0.179783	0.543136
		205687_at	ER+/ER-				-0.15297	0.137735	0.219073	0.00212416	0.985513	0.990252	-0.00517971	0.131476	0.20366	0.16609	0.138726	0.298166	0.318641	0.000586092	0.0013405
		224878_at	ER+/ER-				0.38943	2.37637e-05	0.000139805	0.185301	0.0590973	0.13448	0.0445755	3.25014e-06	1.98492e-05	0.290564	0.00101481	0.0100678	0.34342	2.41356e-07	1.08343e-06
O14579	COPE_HUMAN Coatomer subunit epsilon OS=Homo sapiens GN=COPE PE=1 SV=3	NA	ER+/ER-	-0.0333044	0.874867	0.95308
		201264_at	ER+/ER-				-0.123777	0.134111	0.214547	-0.0893122	0.0847132	0.173271	-0.0270817	0.0139665	0.0303495	-0.156655	0.0856208	0.218488	0.128784	0.092588	0.132182
		220469_at	ER+/ER-				-0.019541	0.88112	0.919667	-0.0462021	0.279795	0.42076	-0.00137566	0.305733	0.406484	-0.117202	0.0526056	0.155526	-0.125764	0.00058328	0.00133523
O14617	AP3D1_HUMAN AP-3 complex subunit delta-1 OS=Homo sapiens GN=AP3D1 PE=1 SV=1	NA	ER+/ER-	0.118155	0.62025	0.855928
		206592_s_at	ER+/ER-				0.305411	0.00220724	0.00687394	0.140116	0.21551	0.346534	0.0706228	1.70452e-06	1.12573e-05	-0.100891	0.0782644	0.204639	0.0846376	0.0338531	0.0537086
		208710_s_at	ER+/ER-				-0.156021	0.204346	0.303134	-0.0572307	0.739399	0.824811	-0.00150381	0.721253	0.789434	-0.181406	0.0179847	0.0752056	-0.397875	9.50686e-07	3.78901e-06
		210974_s_at	ER+/ER-				-0.264353	0.066905	0.121621	-0.00389531	0.879544	0.923431	-0.00363546	0.177461	0.261252	-0.149519	0.0722412	0.193814	-0.329062	1.98826e-09	1.31691e-08
O14618	CCS_HUMAN Copper chaperone for superoxide dismutase OS=Homo sapiens GN=CCS PE=1 SV=1	NA	ER+/ER-	0.268578	0.170202	0.526129
		203522_at	ER+/ER-				0.236485	0.0268465	0.0567116	-0.0199696	0.739529	0.824822	0.0135582	0.00605256	0.0146893	0.138742	0.0734856	0.195857	0.0995296	0.0790766	0.114832
O14662	STX16_HUMAN Syntaxin-16 OS=Homo sapiens GN=STX16 PE=1 SV=3	NA	ER+/ER-	-0.00377192	0.988353	0.99332
		1558249_s_at	ER+/ER-				-0.11469	0.182845	0.276595	-0.0960438	0.00497723	0.0195991	0.00133225	0.75687	0.816686	0.0207415	0.841613	0.917313	-0.34797	0.000203001	0.000512333
		221499_s_at	ER+/ER-				0.295976	0.000680794	0.0024889	0.0975959	0.416968	0.561522	0.034484	0.000314056	0.0011099	0.0777809	0.4105	0.602151	-0.106752	0.220921	0.284348
		221500_s_at	ER+/ER-				0.31992	5.3403e-05	0.000279373	0.245228	0.0256729	0.0712907	0.0639373	2.4437e-05	0.000116282	0.0217182	0.818169	0.902316	0.0230311	0.721702	0.772092
		221638_s_at	ER+/ER-				-0.206154	0.149963	0.235098	-0.0643944	0.0954891	0.190288	-0.000798762	0.804879	0.855898	0.00126584	0.987859	0.994191	-0.671269	5.85692e-10	4.37051e-09
O14735	CDIPT_HUMAN CDP-diacylglycerol--inositol 3-phosphatidyltransferase OS=Homo sapiens GN=CDIPT PE=1 SV=1	NA	ER+/ER-	0.144621	0.48895	0.789777
		201253_s_at	ER+/ER-				0.295249	0.000336464	0.00136225	0.30888	0.0570671	0.130767	0.0645578	4.7983e-05	0.000209792	0.241348	0.00289265	0.0215387	0.53315	2.63561e-17	8.779e-16
O14737	PDCD5_HUMAN Programmed cell death protein 5 OS=Homo sapiens GN=PDCD5 PE=1 SV=3	NA	ER+/ER-	0.0483582	0.784594	0.917702
		219275_at	ER+/ER-				-0.660674	1.27505e-11	5.1113e-10	-0.757693	4.18024e-06	7.02994e-05	-0.0401411	2.2356e-12	8.61143e-11	-0.453083	0.000148882	0.0028515	-0.574052	1.41153e-14	2.57474e-13
		227751_at	ER+/ER-				0.133636	0.269909	0.37875	0.106153	0.0956442	0.190377	0.0018561	0.212892	0.303033	-0.112678	0.298959	0.492786	-0.401854	8.18336e-09	4.77767e-08
O14745	NHRF1_HUMAN Na(+)/H(+) exchange regulatory cofactor NHE-RF1 OS=Homo sapiens GN=SLC9A3R1 PE=1 SV=4	NA	ER+/ER-	0.551573	0.0263209	0.237015
		201349_at	ER+/ER-				0.849164	7.76396e-06	5.20238e-05	0.532891	0.00471654	0.0188853	0.134047	1.12998e-06	7.84494e-06	0.64943	0.000733119	0.00810931	0.676318	2.04741e-08	1.1195e-07
O14773	TPP1_HUMAN Tripeptidyl-peptidase 1 OS=Homo sapiens GN=TPP1 PE=1 SV=2	NA	ER+/ER-	0.297537	0.0630747	0.338822
		200742_s_at	ER+/ER-				0.282783	0.00688405	0.0180273	0.21574	0.251042	0.389061	0.0516733	4.14158e-05	0.000184352	0.23894	0.0340457	0.116402	-0.089727	0.306872	0.37676
		200743_s_at	ER+/ER-				0.377918	0.000258953	0.00108474	0.159684	0.366555	0.514004	0.0498948	3.52045e-05	0.000160433	0.0905835	0.298035	0.491971	-0.11718	0.0570555	0.0856516
		214195_at	ER+/ER-				0.188435	0.0571253	0.1068	-0.0876263	0.038427	0.0964872	0.00716496	0.0232676	0.0471437	0.063754	0.242002	0.431696	0.0103035	0.767223	0.81048
		214196_s_at	ER+/ER-				0.242741	0.0234023	0.0505035	-0.0538953	0.113714	0.217371	0.00928989	0.0157348	0.0336513	0.0380388	0.672633	0.808543	-0.421349	7.34706e-07	2.98691e-06
O14776	TCRG1_HUMAN Transcription elongation regulator 1 OS=Homo sapiens GN=TCERG1 PE=1 SV=2	NA	ER+/ER-	0.139779	0.366487	0.710841
		202396_at	ER+/ER-				0.191779	0.00926996	0.0232423	0.445484	0.0342742	0.0883801	0.0208035	0.000243324	0.000882546	-0.0017309	0.979045	0.989957	-0.175248	0.0021612	0.00441656
		229706_at	ER+/ER-				-0.032024	0.803839	0.864644	-0.0183871	0.542936	0.672332	0.000558357	0.638657	0.720597	0.167377	0.0186968	0.0769637	-0.174884	0.0588379	0.0880297
		238838_at	ER+/ER-				-0.186524	0.102061	0.172436	0.0893427	0.000803285	0.00466217	-0.000612564	0.282897	0.381494	-0.0215737	0.752331	0.86011	-0.105504	4.37286e-05	0.000126578
O14818	PSA7_HUMAN Proteasome subunit alpha type-7 OS=Homo sapiens GN=PSMA7 PE=1 SV=1	NA	ER+/ER-	0.0955037	0.607288	0.848523
		201114_x_at	ER+/ER-				-0.5065	2.99871e-07	3.03169e-06	-0.239458	0.131467	0.241906	-0.0938621	8.9129e-07	6.38156e-06	-0.250243	0.00492248	0.031106	-0.23512	0.000140855	0.00037012
		216088_s_at	ER+/ER-				-0.583821	3.12522e-08	4.23347e-07	-0.150913	0.232571	0.367035	-0.0671628	4.84556e-08	5.07035e-07	-0.333392	0.0025982	0.0199272	-0.192124	0.0347659	0.054967
O14828	SCAM3_HUMAN Secretory carrier-associated membrane protein 3 OS=Homo sapiens GN=SCAMP3 PE=1 SV=3	NA	ER+/ER-	0.000810338	0.996511	0.997581
		201771_at	ER+/ER-				-0.0248337	0.792511	0.856081	-0.312605	0.0311016	0.0821316	0.00395434	0.653452	0.732848	-0.0736828	0.373547	0.566424	-0.075065	0.190325	0.249769
O14841	OPLA_HUMAN 5-oxoprolinase OS=Homo sapiens GN=OPLAH PE=1 SV=3	NA	ER+/ER-	0.300252	0.175582	0.536093
		222025_s_at	ER+/ER-				0.0557295	0.740162	0.815503	-0.0484967	0.345298	0.491617	-0.00330026	0.355177	0.459636	0.104891	0.544089	0.714434	0.0200528	0.823559	0.858159
O14874	BCKD_HUMAN [3-methyl-2-oxobutanoate dehydrogenase [lipoamide]] kinase, mitochondrial OS=Homo sapiens GN=BCKDK PE=1 SV=2	NA	ER+/ER-	-0.144304	0.37921	0.720957
		202030_at	ER+/ER-				0.294574	6.42638e-06	4.38278e-05	-0.0270603	0.780114	0.852573	0.0146531	0.00049863	0.00166962	0.232981	0.00563693	0.0338265	0.241207	4.82347e-05	0.000138632
O14880	MGST3_HUMAN Microsomal glutathione S-transferase 3 OS=Homo sapiens GN=MGST3 PE=1 SV=1	NA	ER+/ER-	-0.0769278	0.756302	0.911573
		201403_s_at	ER+/ER-				-0.251584	0.0283794	0.0594037	-0.312867	0.0538296	0.124884	-0.0598407	0.00445471	0.0112304	-0.021326	0.857837	0.925631	0.174042	0.0099151	0.0176448
		244122_at	ER+/ER-				-0.0983233	0.229022	0.332164	-0.0808399	0.0176525	0.0529195	-0.00663982	0.0189045	0.039475	-0.0305348	0.552715	0.723007	-0.163722	4.1919e-05	0.00012216
O14907	TX1B3_HUMAN Tax1-binding protein 3 OS=Homo sapiens GN=TAX1BP3 PE=1 SV=2	NA	ER+/ER-	0.251888	0.170965	0.527478
		209154_at	ER+/ER-				-0.036859	0.692558	0.777972	-0.24745	0.171652	0.294268	-0.00780445	0.629786	0.714138	-0.109664	0.250671	0.44038	0.0359034	0.610028	0.669129
		215464_s_at	ER+/ER-				-0.058807	0.583508	0.686685	-0.195879	0.00412233	0.0169794	-0.0122953	0.11759	0.185662	-0.106545	0.276919	0.469592	-0.232931	0.00225822	0.00459306
O14929	HAT1_HUMAN Histone acetyltransferase type B catalytic subunit OS=Homo sapiens GN=HAT1 PE=1 SV=1	NA	ER+/ER-	0.0725246	0.751455	0.910973
		203138_at	ER+/ER-				-0.199293	0.00254809	0.00772267	0.343469	0.0757925	0.159729	-0.0210399	0.00581641	0.0142112	0.0699537	0.37302	0.56589	0.0488791	0.611507	0.670218
O14933	UB2L6_HUMAN Ubiquitin/ISG15-conjugating enzyme E2 L6 OS=Homo sapiens GN=UBE2L6 PE=1 SV=4	NA	ER+/ER-	0.126407	0.512306	0.802379
		201649_at	ER+/ER-				-0.0216043	0.872016	0.913206	-0.0615886	0.732959	0.820548	-0.00116369	0.961215	0.973213	0.170144	0.333426	0.527101	-0.0181067	0.837076	0.869223
O14949	QCR8_HUMAN Cytochrome b-c1 complex subunit 8 OS=Homo sapiens GN=UQCRQ PE=1 SV=4	NA	ER+/ER-	-0.103742	0.562928	0.827311
		201568_at	ER+/ER-				0.358278	3.74165e-06	2.73871e-05	0.673421	0.000171093	0.0013514	0.112674	1.64112e-06	1.08803e-05	0.361788	6.65919e-05	0.00163983	0.619524	9.62663e-16	2.23008e-14
O14974	MYPT1_HUMAN Protein phosphatase 1 regulatory subunit 12A OS=Homo sapiens GN=PPP1R12A PE=1 SV=1	NA	ER+/ER-	0.0861979	0.690811	0.887438
		201602_s_at	ER+/ER-				-0.160564	0.138726	0.220293	0.136689	0.271506	0.411256	-0.00165669	0.553318	0.64835	-0.0206636	0.768901	0.871374	-0.188468	0.0471431	0.0723784
		201603_at	ER+/ER-				0.145808	0.060749	0.112635	0.656659	0.00263266	0.0119737	0.0148314	0.00503793	0.0125357	0.119683	0.0881952	0.222762	0.220318	0.000111203	0.000297764
		201604_s_at	ER+/ER-				0.101723	0.182671	0.276402	0.232775	0.0115974	0.0383338	0.0111413	0.0265853	0.0528563	0.0693411	0.328813	0.522508	-0.00141256	0.987788	0.991238
O14976	GAK_HUMAN Cyclin-G-associated kinase OS=Homo sapiens GN=GAK PE=1 SV=2	NA	ER+/ER-	0.298388	0.226274	0.588626
		202280_at	ER+/ER-				0.00521663	0.971858	0.982257	-0.0295009	0.255408	0.39388	-0.00407429	0.00452969	0.0113903	-0.0297706	0.408381	0.600445	-0.016349	0.48891	0.558766
		202281_at	ER+/ER-				0.546329	5.95018e-07	5.46291e-06	-0.0642179	0.291573	0.434471	0.0356494	7.44823e-12	2.41106e-10	0.154835	0.0397155	0.128987	0.0969207	0.0289125	0.0464793
		40225_at	ER+/ER-				0.571803	2.46787e-07	2.57038e-06	0.277572	0.049483	0.117166	0.0781929	1.68185e-13	9.66365e-12	0.203898	0.00751321	0.041114	0.0620908	0.263113	0.33051
O14979	HNRDL_HUMAN Heterogeneous nuclear ribonucleoprotein D-like OS=Homo sapiens GN=HNRNPDL PE=1 SV=3	NA	ER+/ER-	0.276434	0.205619	0.567938
		1554678_s_at	ER+/ER-				-0.171572	0.04035	0.0794663	0.335338	0.0138458	0.0439737	-0.0137094	0.0725945	0.124574	-0.00741566	0.931029	0.963563	-0.104122	0.302434	0.372438
		201993_x_at	ER+/ER-				0.149902	0.0169289	0.0385866	0.287718	0.0702726	0.151415	0.0615373	7.56627e-08	7.5172e-07	0.02172	0.69618	0.825763	0.0260475	0.384052	0.456401
		209067_s_at	ER+/ER-				0.0286318	0.613576	0.712138	0.0600183	0.739	0.8245	0.0286422	0.00268713	0.00726443	0.0119559	0.861203	0.927522	-0.222025	0.00152776	0.00321351
		209068_at	ER+/ER-				0.682631	1.71088e-11	6.55363e-10	0.948746	5.84657e-09	3.83925e-07	0.0647442	4.4975e-14	3.07033e-12	0.483101	2.40105e-06	0.000174266	0.557019	1.00093e-18	4.48145e-17
		212454_x_at	ER+/ER-				0.187331	0.00355268	0.0102837	0.638046	3.93056e-05	0.000422138	0.0776944	5.87968e-09	8.0278e-08	0.111639	0.0976995	0.23854	-0.0689946	0.0718665	0.10543
		214379_at	ER+/ER-				-0.0953524	0.352669	0.467536	0.0122398	0.617503	0.735351	-0.00313321	0.00596622	0.0145192	-0.0501741	0.245108	0.434352	-0.0423499	0.062927	0.0935493
O14980	XPO1_HUMAN Exportin-1 OS=Homo sapiens GN=XPO1 PE=1 SV=1	NA	ER+/ER-	0.146468	0.456361	0.764979
		208775_at	ER+/ER-				-0.153066	0.0194791	0.0434374	0.111205	0.595695	0.717088	-0.0157398	0.259323	0.35611	-0.0918887	0.107908	0.254287	-0.166926	0.000190117	0.000482111
		235927_at	ER+/ER-				0.0482954	0.541724	0.648583	0.163494	0.0168782	0.0511089	0.00331589	0.330007	0.431847	0.00757132	0.926782	0.960812	-0.00774479	0.910857	0.931251
		244012_x_at	ER+/ER-				-0.179379	0.0651901	0.119038	-0.104133	0.00424474	0.0173935	-0.000632235	0.525137	0.623313	-0.0821637	0.072652	0.194312	-0.0553675	0.145929	0.198496
O15027	SC16A_HUMAN Protein transport protein Sec16A OS=Homo sapiens GN=SEC16A PE=1 SV=3	NA	ER+/ER-	0.168495	0.310929	0.668937
		215696_s_at	ER+/ER-				0.682868	1.94322e-06	1.56342e-05	0.362161	0.110684	0.212908	0.0707393	7.50606e-08	7.46815e-07	0.273238	0.0212756	0.0844067	0.30673	0.000127033	0.000337011
O15031	PLXB2_HUMAN Plexin-B2 OS=Homo sapiens GN=PLXNB2 PE=1 SV=3	NA	ER+/ER-	0.246268	0.166857	0.522052
		208890_s_at	ER+/ER-				0.302789	0.0268298	0.0566936	-0.0779245	0.530144	0.66208	0.0654758	0.00181435	0.0051439	-0.120568	0.203016	0.384559	-0.0290399	0.685618	0.739918
		211472_at	ER+/ER-				0.143854	0.138087	0.219532	-0.0034084	0.934532	0.957444	0.00118493	0.0741729	0.126626	-0.0356188	0.469144	0.654675	0.0400012	0.188031	0.24723
O15067	PUR4_HUMAN Phosphoribosylformylglycinamidine synthase OS=Homo sapiens GN=PFAS PE=1 SV=4	NA	ER+/ER-	0.400258	0.0272349	0.237305
		213302_at	ER+/ER-				0.497336	0.000153143	0.000691499	-0.158387	0.0960499	0.190964	0.00611165	0.00108007	0.00327344	0.139506	0.134136	0.291204	0.388664	3.96545e-06	1.40358e-05
O15075	DCLK1_HUMAN Serine/threonine-protein kinase DCLK1 OS=Homo sapiens GN=DCLK1 PE=1 SV=2	NA	ER+/ER-	0.544437	0.0235663	0.220197
		205399_at	ER+/ER-				1.00986	3.10986e-05	0.000176047	1.79934	4.82819e-08	2.05496e-06	0.0243837	0.127348	0.198487	0.768928	0.0144801	0.0646634	1.19447	9.42354e-09	5.41913e-08
		215303_at	ER+/ER-				0.538828	0.000583986	0.00217418	0.079574	0.0303678	0.0806057	0.00305858	0.507261	0.606689	0.508741	0.0311678	0.109032	0.548129	0.000178298	0.000456166
		229800_at	ER+/ER-				0.322559	0.0551962	0.1037	0.840572	0.00605939	0.0228179	0.00290185	0.729427	0.795454	0.107049	0.657089	0.797646	0.576181	0.000374098	0.000891911
		230962_at	ER+/ER-				0.397142	0.0129995	0.0308648	0.459556	5.74125e-06	8.95609e-05	0.00301176	0.174852	0.25805	0.339755	0.0687197	0.18706	0.469627	2.61946e-05	8.01294e-05
O15116	LSM1_HUMAN U6 snRNA-associated Sm-like protein LSm1 OS=Homo sapiens GN=LSM1 PE=1 SV=1	NA	ER+/ER-	0.196437	0.321338	0.680265
		203534_at	ER+/ER-				0.332547	0.0156645	0.036171	0.2472	0.109998	0.211973	0.0608824	0.00559072	0.013723	-0.11123	0.403023	0.595397	0.354876	0.000292868	0.00071329
O15127	SCAM2_HUMAN Secretory carrier-associated membrane protein 2 OS=Homo sapiens GN=SCAMP2 PE=1 SV=2	NA	ER+/ER-	0.268933	0.089657	0.393568
		218143_s_at	ER+/ER-				0.0507172	0.475482	0.586589	-0.0955508	0.233867	0.368583	0.00102483	0.803025	0.854586	0.0975658	0.121846	0.274732	0.100862	0.0183687	0.0310042
		224921_at	ER+/ER-				0.246452	0.00115479	0.00392425	-0.0300487	0.720676	0.813412	0.0234634	0.000478233	0.0016148	0.0304712	0.624749	0.774617	0.0569786	0.231193	0.295419
O15143	ARC1B_HUMAN Actin-related protein 2/3 complex subunit 1B OS=Homo sapiens GN=ARPC1B PE=1 SV=3	NA	ER+/ER-	-0.0884524	0.57602	0.833618
		201954_at	ER+/ER-				-0.487159	3.50529e-06	2.59602e-05	-0.553439	2.03589e-06	3.91016e-05	-0.0994334	2.37921e-06	1.52318e-05	-0.147166	0.335861	0.528833	-0.312079	1.40009e-05	4.52372e-05
O15144	ARPC2_HUMAN Actin-related protein 2/3 complex subunit 2 OS=Homo sapiens GN=ARPC2 PE=1 SV=1	NA	ER+/ER-	-0.0306454	0.822098	0.933734
		207988_s_at	ER+/ER-				-0.338953	1.9405e-08	2.84071e-07	-0.308046	0.0011217	0.00607551	-0.0835656	1.21355e-08	1.48358e-07	-0.0649819	0.313456	0.506985	0.0489594	0.311624	0.381711
		208679_s_at	ER+/ER-				-0.574292	1.5134e-11	5.89544e-10	-0.190749	0.245318	0.382309	-0.166324	1.62113e-13	9.43886e-12	-0.148634	0.0433123	0.136054	-0.297959	1.10246e-07	5.23746e-07
		213513_x_at	ER+/ER-				-0.337343	1.08795e-07	1.26075e-06	-0.169982	0.107331	0.207878	-0.0682017	1.16359e-06	8.05515e-06	-0.0768759	0.247706	0.437371	0.0332517	0.381309	0.453841
O15145	ARPC3_HUMAN Actin-related protein 2/3 complex subunit 3 OS=Homo sapiens GN=ARPC3 PE=1 SV=3	NA	ER+/ER-	0.0889888	0.636153	0.862058
		208736_at	ER+/ER-				-0.128769	0.0938202	0.160998	0.261467	0.0921713	0.184691	-0.0322959	0.0391969	0.073421	0.130048	0.44181	0.631616	0.083759	0.0764939	0.111506
O15173	PGRC2_HUMAN Membrane-associated progesterone receptor component 2 OS=Homo sapiens GN=PGRMC2 PE=1 SV=1	NA	ER+/ER-	0.0453061	0.778258	0.916643
		201701_s_at	ER+/ER-				0.353051	0.002305	0.00711414	0.401211	0.00312103	0.0137067	0.0322824	0.000483907	0.00163076	0.248338	0.010831	0.0532666	0.606853	5.59696e-13	7.24486e-12
		213227_at	ER+/ER-				0.714763	4.96085e-10	1.23484e-08	1.21255	3.89643e-08	1.76749e-06	0.0310936	3.82247e-08	4.09254e-07	0.571929	1.09672e-06	0.000111662	0.848873	2.75579e-19	1.37689e-17
O15212	PFD6_HUMAN Prefoldin subunit 6 OS=Homo sapiens GN=PFDN6 PE=1 SV=1	NA	ER+/ER-	-0.0210555	0.87949	0.954194
		222019_at	ER+/ER-				-0.124687	0.101138	0.17117	0.00858186	0.78832	0.858276	-0.00133898	0.0717243	0.123265	0.0275639	0.772262	0.872766	0.00894362	0.881642	0.907031
		222029_x_at	ER+/ER-				0.00222233	0.985578	0.99104	-0.311893	0.00259982	0.0118793	0.0169307	0.0852377	0.142338	-0.100778	0.308902	0.502923	-0.0487591	0.394026	0.465606
		233588_x_at	ER+/ER-				-0.0020207	0.986492	0.991815	-0.291668	0.00418849	0.0172107	0.0132896	0.137875	0.211962	-0.133203	0.148952	0.312165	-0.0530328	0.375694	0.448415
		242048_at	ER+/ER-				0.0238932	0.676386	0.763661	-0.222489	0.000951907	0.0053188	0.000680044	0.535244	0.632962	0.0678949	0.355562	0.550798	0.166717	0.000215333	0.000540094
O15230	LAMA5_HUMAN Laminin subunit alpha-5 OS=Homo sapiens GN=LAMA5 PE=1 SV=8	NA	ER+/ER-	0.287854	0.218413	0.57871
		210150_s_at	ER+/ER-				1.12556	2.70387e-11	9.81219e-10	0.155247	0.0292264	0.078443	0.108397	1.18775e-09	1.94064e-08	0.316367	0.0209619	0.0836412	0.136579	0.0617062	0.0919525
		229570_at	ER+/ER-				-0.00935712	0.906657	0.936961	-0.128205	0.0700046	0.150932	0.0274023	0.00118596	0.00355222	0.0751668	0.529423	0.704433	-0.000686477	0.988709	0.991781
O15231	ZN185_HUMAN Zinc finger protein 185 OS=Homo sapiens GN=ZNF185 PE=1 SV=3	NA	ER+/ER-	0.377261	0.18973	0.553951
		203585_at	ER+/ER-				0.122993	0.246283	0.351506	0.110195	0.554344	0.681928	0.00477694	0.517604	0.61724	0.116868	0.500637	0.680044	0.0586064	0.55904	0.622611
O15247	CLIC2_HUMAN Chloride intracellular channel protein 2 OS=Homo sapiens GN=CLIC2 PE=1 SV=3	NA	ER+/ER-	0.215317	0.374491	0.71595
		213415_at	ER+/ER-				-0.270738	0.0619715	0.114556	0.08028	0.550989	0.678902	-0.013546	0.0269179	0.0533988	-0.0400403	0.790339	0.88378	-0.234659	0.0482095	0.0738348
O15260	SURF4_HUMAN Surfeit locus protein 4 OS=Homo sapiens GN=SURF4 PE=1 SV=3	NA	ER+/ER-	-0.0296214	0.879712	0.954194
		222977_at	ER+/ER-				-0.332821	0.00220981	0.00687885	-0.557937	9.86906e-06	0.000138232	-0.043277	0.00198409	0.0055611	-0.244105	0.00181772	0.0151002	-0.310569	1.67568e-06	6.37628e-06
		222978_at	ER+/ER-				-0.261081	0.000696256	0.00253201	-0.265886	0.0333088	0.0864373	-0.0375325	0.00684588	0.0163556	-0.121254	0.0915772	0.228033	-0.170386	0.000256253	0.000633058
		222979_s_at	ER+/ER-				-0.488916	2.34641e-05	0.000138278	-0.599257	1.63715e-08	8.76043e-07	-0.0524694	2.51304e-06	1.59847e-05	-0.162813	0.0589305	0.168042	-0.361119	2.81736e-08	1.50821e-07
O15269	SPTC1_HUMAN Serine palmitoyltransferase 1 OS=Homo sapiens GN=SPTLC1 PE=1 SV=1	NA	ER+/ER-	0.0912899	0.561447	0.826857
		1554053_at	ER+/ER-				-0.319876	0.00453072	0.0127455	0.0300426	0.454833	0.596193	-0.00522985	0.00034102	0.001196	-0.290919	0.0290705	0.103816	0.335103	2.9901e-06	1.08509e-05
		202277_at	ER+/ER-				0.0466891	0.557774	0.663879	0.44703	0.00724951	0.0263636	0.0199079	0.104509	0.168088	0.0646112	0.363098	0.558101	0.239793	3.44421e-07	1.50303e-06
		202278_s_at	ER+/ER-				-0.406372	0.000277225	0.00114941	0.0163907	0.561291	0.68814	-0.0166699	1.1063e-05	5.87216e-05	0.0469306	0.601613	0.757675	-0.335909	0.000857086	0.00188805
O15305	PMM2_HUMAN Phosphomannomutase 2 OS=Homo sapiens GN=PMM2 PE=1 SV=1	NA	ER+/ER-	0.137721	0.426505	0.750347
		203201_at	ER+/ER-				0.0158993	0.854311	0.900684	-0.0986975	0.409204	0.554546	0.00436978	0.473941	0.576844	-0.0247441	0.802757	0.89145	0.05026	0.500168	0.569649
O15320	CTGE5_HUMAN cTAGE family member 5 OS=Homo sapiens GN=CTAGE5 PE=1 SV=4	NA	ER+/ER-	0.0416316	0.852864	0.943787
		204055_s_at	ER+/ER-				0.25713	0.00867386	0.0219751	0.0825015	0.0740815	0.157264	0.00272011	0.0218774	0.0446155	0.151247	0.242709	0.432199	0.405782	5.83552e-10	4.35925e-09
		215930_s_at	ER+/ER-				0.168072	0.0207047	0.0455372	0.239775	0.000990459	0.00549043	0.0154016	0.00358304	0.00929811	0.119969	0.248756	0.438445	0.270927	1.29569e-05	4.21208e-05
O15327	INP4B_HUMAN Type II inositol 3,4-bisphosphate 4-phosphatase OS=Homo sapiens GN=INPP4B PE=2 SV=4	NA	ER+/ER-	1.66777	1.80455e-10	6.72735e-07
		205376_at	ER+/ER-				1.48092	1.30224e-13	9.46612e-12	1.96291	5.48957e-14	2.52337e-11	0.0448677	1.38687e-09	2.22383e-08	1.16278	0.000112892	0.00234732	1.37065	1.18532e-15	2.68841e-14
		223878_at	ER+/ER-				0.912458	2.82234e-08	3.86112e-07	1.11469	6.68201e-08	2.67863e-06	0.0113466	0.000719142	0.00229879	1.07741	1.9723e-05	0.000722965	0.850625	1.86289e-11	1.9114e-10
O15347	HMGB3_HUMAN High mobility group protein B3 OS=Homo sapiens GN=HMGB3 PE=1 SV=4	NA	ER+/ER-	0.0287928	0.896684	0.961414
		203744_at	ER+/ER-				-1.03621	4.86537e-10	1.21988e-08	-1.24584	1.05259e-06	2.29763e-05	-0.0725627	8.57544e-08	8.37928e-07	-0.703104	0.000449114	0.00582075	-0.438468	1.05118e-05	3.46789e-05
		225601_at	ER+/ER-				-0.47764	0.00163365	0.00533586	-0.301065	0.000253265	0.00187743	-0.0137597	0.12413	0.194429	-0.727353	0.00105434	0.010297	0.0133281	0.917355	0.936401
O15355	PPM1G_HUMAN Protein phosphatase 1G OS=Homo sapiens GN=PPM1G PE=1 SV=1	NA	ER+/ER-	-0.0523524	0.767126	0.916323
		200913_at	ER+/ER-				-0.345625	3.62997e-06	2.66262e-05	-0.417231	1.48445e-07	5.16934e-06	-0.0302503	1.02918e-05	5.50094e-05	-0.214712	0.0047241	0.0302158	-0.167444	0.00603026	0.0112435
O15371	EIF3D_HUMAN Eukaryotic translation initiation factor 3 subunit D OS=Homo sapiens GN=EIF3D PE=1 SV=1	NA	ER+/ER-	0.0283457	0.848271	0.940663
		200005_at	ER+/ER-				-0.146162	0.052412	0.0993078	-0.108046	0.50542	0.640249	-0.0266445	0.0699485	0.120634	-0.226297	0.001259	0.011715	-0.279554	9.01243e-08	4.36995e-07
O15372	EIF3H_HUMAN Eukaryotic translation initiation factor 3 subunit H OS=Homo sapiens GN=EIF3H PE=1 SV=1	NA	ER+/ER-	0.228083	0.220854	0.582279
		201592_at	ER+/ER-				-0.0299408	0.743483	0.817855	0.18762	0.381524	0.529191	-0.0285864	0.19794	0.285702	0.106648	0.349558	0.543994	0.0144195	0.851364	0.881405
O15382	BCAT2_HUMAN Branched-chain-amino-acid aminotransferase, mitochondrial OS=Homo sapiens GN=BCAT2 PE=1 SV=2	NA	ER+/ER-	0.436078	0.0292895	0.244239
		203576_at	ER+/ER-				0.521394	1.41217e-05	8.78785e-05	-0.0563299	0.359429	0.506905	0.027543	9.27581e-07	6.58668e-06	0.371083	0.000440554	0.0057422	0.331054	1.31342e-05	4.26167e-05
		215654_at	ER+/ER-				0.216233	0.0961217	0.164132	-0.0761656	0.40371	0.549764	0.00323375	0.00137977	0.00406039	0.0932039	0.0604541	0.170692	-0.0124066	0.789598	0.830073
O15400	STX7_HUMAN Syntaxin-7 OS=Homo sapiens GN=STX7 PE=1 SV=4	NA	ER+/ER-	0.0809934	0.568858	0.82851
		203457_at	ER+/ER-				-0.375602	8.65382e-05	0.000421385	-0.0552648	0.145385	0.261185	-0.0141931	3.26004e-06	1.9892e-05	-0.181447	0.00194573	0.0160094	-0.115616	0.00982564	0.0175104
		212631_at	ER+/ER-				-0.244077	0.0127234	0.0303031	0.142514	0.440081	0.583176	-0.0196899	0.00417265	0.0106321	-0.217941	0.00910473	0.0475945	-0.0600789	0.325793	0.3966
		212632_at	ER+/ER-				-0.134451	0.166754	0.257276	0.751175	0.00110578	0.00599401	-0.0107191	0.0665639	0.115811	-0.176324	0.0329587	0.113682	-0.136296	0.0359432	0.0566077
O15460	P4HA2_HUMAN Prolyl 4-hydroxylase subunit alpha-2 OS=Homo sapiens GN=P4HA2 PE=1 SV=1	NA	ER+/ER-	-0.000712236	0.998041	0.998577
		202733_at	ER+/ER-				0.0629048	0.577979	0.681341	-0.216726	0.190422	0.31691	0.00384454	0.646493	0.727054	-0.00804537	0.948219	0.974337	-0.019368	0.803927	0.842413
O15498	YKT6_HUMAN Synaptobrevin homolog YKT6 OS=Homo sapiens GN=YKT6 PE=1 SV=1	NA	ER+/ER-	-0.12892	0.519356	0.806046
		217784_at	ER+/ER-				-0.26428	0.0142325	0.0333559	-0.130237	0.00557589	0.0213706	-0.018465	0.0140814	0.0305799	-0.272867	0.00186259	0.0154172	0.00743955	0.907344	0.928623
		217785_s_at	ER+/ER-				-0.662903	6.23033e-07	5.68982e-06	-0.142891	0.00464235	0.018675	-0.0249818	1.70988e-07	1.5057e-06	-0.384941	0.00365988	0.0253872	-0.271635	0.004433	0.00845519
O15511	ARPC5_HUMAN Actin-related protein 2/3 complex subunit 5 OS=Homo sapiens GN=ARPC5 PE=1 SV=3	NA	ER+/ER-	0.00710231	0.961708	0.983656
		1555797_a_at	ER+/ER-				-0.752232	1.67519e-10	4.93608e-09	-0.121948	0.0303835	0.0806057	-0.120035	3.33628e-14	2.42143e-12	-0.17539	0.0882002	0.222762	-0.54847	7.05412e-10	5.18531e-09
		1569325_at	ER+/ER-				-0.0270094	0.684279	0.770806	-0.0921424	0.00108957	0.0059294	-6.52714e-05	0.958244	0.971093	0.00714015	0.882112	0.937015	-0.0786959	0.0366871	0.057595
		211963_s_at	ER+/ER-				-0.416739	8.3793e-08	1.00675e-06	-0.151369	0.397217	0.544062	-0.0861433	1.71255e-08	2.03237e-07	-0.137198	0.091094	0.227362	-0.225323	3.66309e-08	1.91486e-07
O15533	TPSN_HUMAN Tapasin OS=Homo sapiens GN=TAPBP PE=1 SV=1	NA	ER+/ER-	-0.376547	0.156526	0.51007
		1555565_s_at	ER+/ER-				-0.0874779	0.502003	0.612404	0.00303104	0.942873	0.96327	-0.00865626	0.142938	0.218188	0.00380068	0.965349	0.982883	-0.243758	0.000149072	0.000389634
		208829_at	ER+/ER-				0.0368725	0.777459	0.844718	-0.584747	1.29477e-05	0.000172344	0.0255765	0.273145	0.370955	-0.114585	0.292118	0.486561	0.04221	0.587611	0.648045
		210294_at	ER+/ER-				0.0930403	0.363936	0.479156	-0.140049	0.00474641	0.0189499	0.00217376	0.0103414	0.0234713	0.114705	0.19557	0.375405	-0.0448412	0.378107	0.450734
O15551	CLD3_HUMAN Claudin-3 OS=Homo sapiens GN=CLDN3 PE=1 SV=1	NA	ER+/ER-	-0.0486816	0.839801	0.94002
		203953_s_at	ER+/ER-				-0.020476	0.93917	0.960709	-0.0687219	0.0269212	0.0737765	-0.0481911	0.02418	0.0487678	-0.187474	0.456767	0.644842	0.21163	0.221686	0.285013
		203954_x_at	ER+/ER-				-0.19673	0.367273	0.48226	-0.0225928	0.633493	0.748062	-0.0562722	0.0159834	0.0340877	-0.160128	0.426345	0.617432	0.026405	0.814989	0.851288
O43143	DHX15_HUMAN Putative pre-mRNA-splicing factor ATP-dependent RNA helicase DHX15 OS=Homo sapiens GN=DHX15 PE=1 SV=2	NA	ER+/ER-	0.225405	0.218288	0.57871
		201385_at	ER+/ER-				0.0986903	0.166923	0.257422	0.430645	0.0122681	0.0401466	0.0460113	0.00160187	0.00462711	0.145996	0.0146969	0.0654096	0.0207164	0.672007	0.726936
		201386_s_at	ER+/ER-				-0.0153118	0.851221	0.898526	0.338405	0.00384747	0.0161168	0.0147081	0.243359	0.338914	0.123566	0.0947723	0.233294	-0.297868	0.00157267	0.00329993
O43148	MCES_HUMAN mRNA cap guanine-N7 methyltransferase OS=Homo sapiens GN=RNMT PE=1 SV=1	NA	ER+/ER-	0.185328	0.436553	0.754856
		202683_s_at	ER+/ER-				-0.0449372	0.544057	0.650811	-0.20605	0.0399957	0.0994843	-0.00333367	0.591081	0.681864	-0.174616	0.0308509	0.108474	-0.0153942	0.792594	0.832308
		202684_s_at	ER+/ER-				-0.650532	5.5849e-08	7.02698e-07	-0.242362	0.0223778	0.0634958	-0.00647539	4.49284e-08	4.72949e-07	-0.254667	0.00617224	0.0360658	0.0267218	0.709548	0.761216
O43169	CYB5B_HUMAN Cytochrome b5 type B OS=Homo sapiens GN=CYB5B PE=1 SV=2	NA	ER+/ER-	-0.260611	0.286126	0.647102
		201633_s_at	ER+/ER-				-0.363276	0.000406229	0.00160513	-0.129422	0.0408695	0.101111	-0.0166799	0.000175953	0.000668796	-0.0861876	0.277942	0.470979	-0.0901055	0.188111	0.247287
		201634_s_at	ER+/ER-				-0.293791	0.00056395	0.00211213	-0.148637	0.138764	0.25205	-0.00835228	0.00566131	0.0138815	-0.0904505	0.317836	0.511789	0.308494	0.00176666	0.00367455
		227382_at	ER+/ER-				-0.279924	0.0373589	0.0745095	0.0114364	0.817003	0.87882	-0.000854053	0.365224	0.469817	0.117178	0.200934	0.382894	0.331917	5.66741e-06	1.95775e-05
		238554_at	ER+/ER-				0.112152	0.255414	0.361841	0.114845	0.0879654	0.178157	0.0013489	0.143141	0.218353	0.208974	0.0401839	0.13011	0.39219	7.492e-09	4.42272e-08
O43175	SERA_HUMAN D-3-phosphoglycerate dehydrogenase OS=Homo sapiens GN=PHGDH PE=1 SV=4	NA	ER+/ER-	-0.837835	0.00133265	0.0429211
		201397_at	ER+/ER-				-1.53801	8.03947e-19	3.26072e-16	-1.14613	7.57336e-13	2.37356e-10	-0.131674	4.11962e-16	5.79689e-14	-1.23356	9.24271e-07	9.95758e-05	-1.06025	1.42661e-21	1.18512e-19
O43237	DC1L2_HUMAN Cytoplasmic dynein 1 light intermediate chain 2 OS=Homo sapiens GN=DYNC1LI2 PE=1 SV=1	NA	ER+/ER-	0.031295	0.859476	0.946757
		203590_at	ER+/ER-				-0.129403	0.106481	0.178331	-0.222873	0.0101829	0.0347904	-0.011214	0.196806	0.284661	-0.190618	0.0177723	0.0747202	-0.46272	8.22815e-12	9.03394e-11
		213162_at	ER+/ER-				-0.0170108	0.869868	0.911649	-0.040353	0.0698333	0.150841	0.000471543	0.490055	0.590618	-0.0444322	0.374797	0.567587	-0.00234476	0.945444	0.958793
		224614_at	ER+/ER-				-0.240125	0.0116594	0.0282077	-0.0519659	0.201981	0.331192	-0.0124219	0.0449988	0.0826938	-0.100188	0.323227	0.517042	-0.200223	0.00109675	0.00237204
		224616_at	ER+/ER-				0.00640898	0.942969	0.963371	-0.00848448	0.93859	0.960085	0.0299346	0.0552903	0.0986611	-0.123143	0.105362	0.25042	0.00479164	0.919198	0.93757
O43242	PSMD3_HUMAN 26S proteasome non-ATPase regulatory subunit 3 OS=Homo sapiens GN=PSMD3 PE=1 SV=2	NA	ER+/ER-	0.190921	0.369341	0.711953
		201388_at	ER+/ER-				0.0263769	0.866704	0.909439	-0.157839	0.0809704	0.167153	0.000874804	0.978694	0.984979	-0.123122	0.624191	0.774268	-0.101507	0.417692	0.488299
O43252	PAPS1_HUMAN Bifunctional 3'-phosphoadenosine 5'-phosphosulfate synthase 1 OS=Homo sapiens GN=PAPSS1 PE=1 SV=2	NA	ER+/ER-	0.0614042	0.809661	0.929235
		209043_at	ER+/ER-				-0.684603	2.8679e-09	5.55454e-08	-0.907626	2.20603e-05	0.000260456	-0.145528	2.46551e-10	4.92744e-09	-0.307011	0.00777427	0.0422742	-0.562377	2.17026e-16	6.00961e-15
O43290	SNUT1_HUMAN U4/U6.U5 tri-snRNP-associated protein 1 OS=Homo sapiens GN=SART1 PE=1 SV=1	NA	ER+/ER-	0.234554	0.102664	0.421785
		200051_at	ER+/ER-				-0.0396984	0.660285	0.750646	-0.441516	5.33514e-06	8.49556e-05	0.00128983	0.658079	0.736719	-0.341565	7.09826e-06	0.000373607	-0.188815	9.07314e-05	0.000246296
O43294	TGFI1_HUMAN Transforming growth factor beta-1-induced transcript 1 protein OS=Homo sapiens GN=TGFB1I1 PE=1 SV=2	NA	ER+/ER-	0.204756	0.280031	0.644814
		209651_at	ER+/ER-				0.699117	9.50932e-08	1.1208e-06	-0.0102069	0.967882	0.978813	0.0647628	6.28145e-08	6.3692e-07	0.21388	0.213539	0.398904	0.591718	8.39477e-07	3.38293e-06
O43324	MCA3_HUMAN Eukaryotic translation elongation factor 1 epsilon-1 OS=Homo sapiens GN=EEF1E1 PE=1 SV=1	NA	ER+/ER-	0.0626756	0.695328	0.890141
		204905_s_at	ER+/ER-				-0.424741	1.77422e-06	1.4409e-05	-0.472952	0.00294492	0.013058	-0.0382917	1.69821e-07	1.50118e-06	-0.0993471	0.406528	0.598806	-0.0607149	0.452518	0.522982
		213907_at	ER+/ER-				0.0182854	0.782078	0.848114	-0.00748631	0.822855	0.882911	-0.0018807	0.0933989	0.153458	-0.0627471	0.421626	0.612539	0.204786	0.000153972	0.000401374
O43390	HNRPR_HUMAN Heterogeneous nuclear ribonucleoprotein R OS=Homo sapiens GN=HNRNPR PE=1 SV=1	NA	ER+/ER-	0.238484	0.218204	0.57871
		208765_s_at	ER+/ER-				-0.342914	2.99012e-06	2.25815e-05	-0.0903956	0.117087	0.221972	-0.0544597	4.37973e-07	3.44391e-06	0.048004	0.516579	0.692959	-0.425505	4.53072e-10	3.44805e-09
		208766_s_at	ER+/ER-				-0.143591	0.00382992	0.0109756	0.248515	0.213455	0.344274	-0.0156566	0.0849938	0.142	0.122542	0.00733601	0.0404008	0.0393028	0.288608	0.357969
		232004_at	ER+/ER-				0.0919921	0.207509	0.307165	0.310152	0.0615018	0.138129	0.00121077	0.481425	0.583072	0.148394	0.163207	0.33117	0.301283	1.55694e-05	4.97455e-05
O43395	PRPF3_HUMAN U4/U6 small nuclear ribonucleoprotein Prp3 OS=Homo sapiens GN=PRPF3 PE=1 SV=2	NA	ER+/ER-	0.0117082	0.937864	0.975818
		202251_at	ER+/ER-				0.102241	0.322214	0.43562	-0.122222	0.491584	0.628145	0.0129967	0.0490297	0.0889583	-0.00224067	0.98516	0.992646	-0.0609844	0.403451	0.475195
O43396	TXNL1_HUMAN Thioredoxin-like protein 1 OS=Homo sapiens GN=TXNL1 PE=1 SV=3	NA	ER+/ER-	0.246093	0.280753	0.64503
		201588_at	ER+/ER-				-0.140264	0.0528458	0.0998827	0.108375	0.533388	0.665047	-0.0304984	0.0685255	0.118655	-0.0301291	0.673105	0.808969	0.16294	0.000670627	0.00151556
		243664_at	ER+/ER-				0.153889	0.302236	0.413721	0.047608	0.321063	0.467032	0.000226593	0.88674	0.915966	-0.0258098	0.776501	0.87514	-0.0242631	0.686129	0.740192
O43399	TPD54_HUMAN Tumor protein D54 OS=Homo sapiens GN=TPD52L2 PE=1 SV=2	NA	ER+/ER-	-0.145916	0.309583	0.667896
		201379_s_at	ER+/ER-				0.180633	0.0670777	0.121807	-0.158917	0.114812	0.218742	0.0182851	0.177394	0.261242	-0.0590163	0.463629	0.649626	-0.0373357	0.540989	0.606129
O43432	IF4G3_HUMAN Eukaryotic translation initiation factor 4 gamma 3 OS=Homo sapiens GN=EIF4G3 PE=1 SV=2	NA	ER+/ER-	0.051392	0.751792	0.910973
		1554309_at	ER+/ER-				-0.307933	0.0479466	0.0920613	-0.0279306	0.447704	0.590007	-0.00474012	0.000667604	0.00215502	-0.109558	0.139857	0.299942	-0.140776	3.30186e-05	9.83428e-05
		1554310_a_at	ER+/ER-				-0.23122	0.0366952	0.0733931	0.0136458	0.675801	0.779206	-0.00337144	0.00131702	0.00389068	0.0660486	0.206788	0.390096	-0.201494	2.10155e-07	9.53736e-07
		201935_s_at	ER+/ER-				0.30748	0.00523467	0.014374	0.455131	0.0020194	0.00968931	0.0247836	4.26705e-06	2.50607e-05	0.228086	0.00929302	0.0481705	0.0655207	0.364437	0.436703
		201936_s_at	ER+/ER-				0.603395	3.5344e-10	9.12723e-09	0.375313	0.000594998	0.00364992	0.0217204	1.26137e-10	2.761e-09	0.204337	0.0174086	0.0739115	0.45931	6.52822e-09	3.91298e-08
O43447	PPIH_HUMAN Peptidyl-prolyl cis-trans isomerase H OS=Homo sapiens GN=PPIH PE=1 SV=1	NA	ER+/ER-	0.250239	0.150163	0.497607
		204228_at	ER+/ER-				-0.279259	2.0783e-05	0.000124283	-0.423305	0.00263028	0.0119708	-0.0215393	8.52097e-06	4.66657e-05	-0.361595	0.00074274	0.00815476	-0.0645598	0.266694	0.334459
		236142_at	ER+/ER-				-0.487895	0.000286612	0.00118406	-0.0923981	0.00191821	0.00931727	-0.00246363	0.000905409	0.00279821	-0.150243	0.039175	0.127954	-0.0386616	0.201592	0.262806
O43464	HTRA2_HUMAN Serine protease HTRA2, mitochondrial OS=Homo sapiens GN=HTRA2 PE=1 SV=2	NA	ER+/ER-	0.276256	0.282141	0.64529
		203089_s_at	ER+/ER-				-0.096172	0.142434	0.225093	-0.454875	0.0010072	0.00556016	-0.00731095	0.0783985	0.132783	-0.120203	0.127365	0.283467	0.188964	0.00777005	0.0141208
		211152_s_at	ER+/ER-				-0.186915	0.00449094	0.0126491	-0.166019	0.0664724	0.145964	-0.00868206	0.00289997	0.00774411	-0.152908	0.0257068	0.0956032	0.0552128	0.142384	0.194096
O43488	ARK72_HUMAN Aflatoxin B1 aldehyde reductase member 2 OS=Homo sapiens GN=AKR7A2 PE=1 SV=3	NA	ER+/ER-	0.46337	0.0163034	0.185869
		202139_at	ER+/ER-				0.286762	0.00228821	0.00707181	0.189659	0.0522938	0.122304	0.0170438	0.0124332	0.0274413	0.489872	5.52492e-06	0.00032012	0.425373	1.62733e-07	7.53048e-07
		214259_s_at	ER+/ER-				0.360207	2.82781e-05	0.000162617	0.47958	0.00153439	0.00781362	0.0342683	2.60611e-05	0.000123245	0.456945	3.11207e-06	0.000208327	0.627996	2.24115e-15	4.76936e-14
O43491	E41L2_HUMAN Band 4.1-like protein 2 OS=Homo sapiens GN=EPB41L2 PE=1 SV=1	NA	ER+/ER-	0.208915	0.199633	0.566174
		201718_s_at	ER+/ER-				-0.524918	0.000351298	0.00141154	-0.261625	8.35006e-05	0.00077384	-0.0265214	7.37146e-05	0.000306367	-0.293515	0.0630518	0.176152	-0.85878	1.82713e-11	1.88312e-10
		201719_s_at	ER+/ER-				-0.099707	0.424884	0.538327	-0.153268	0.463495	0.602981	-0.0108689	0.35585	0.460248	-0.167651	0.235434	0.425121	-0.16719	0.0683057	0.100785
		242092_at	ER+/ER-				-0.0161965	0.80679	0.866752	-0.0637675	0.0540237	0.125196	-0.00193118	0.169269	0.251532	-0.0456206	0.444523	0.633786	-0.134396	0.00331104	0.00648938
O43504	LTOR5_HUMAN Ragulator complex protein LAMTOR5 OS=Homo sapiens GN=LAMTOR5 PE=1 SV=1	NA	ER+/ER-	0.0643865	0.698085	0.890141
		202299_s_at	ER+/ER-				-0.122579	0.113426	0.187772	0.140432	0.390605	0.537949	-0.0110468	0.312908	0.414028	-0.0747292	0.333461	0.527101	0.1718	0.000351933	0.000843441
		202300_at	ER+/ER-				-0.15379	0.0542495	0.102172	0.0220633	0.881076	0.923957	-0.0207873	0.0954403	0.155976	-0.0471084	0.535318	0.708206	0.165083	0.00595458	0.0111084
O43516	WIPF1_HUMAN WAS/WASL-interacting protein family member 1 OS=Homo sapiens GN=WIPF1 PE=1 SV=3	NA	ER+/ER-	-0.066288	0.698909	0.890141
		202663_at	ER+/ER-				-0.173276	0.235335	0.339747	-0.0872976	0.472396	0.611063	-0.00553335	0.0501072	0.0905845	-0.144813	0.291207	0.485698	-0.338157	0.000726926	0.00162732
		202664_at	ER+/ER-				0.26467	0.0581941	0.108504	0.479294	0.0527691	0.123128	0.0323747	0.00767662	0.0180758	0.0585541	0.705983	0.833662	0.0818823	0.427758	0.498208
		202665_s_at	ER+/ER-				-0.226282	0.00727849	0.0189164	-0.477419	0.000102653	0.00090743	-0.00755916	0.0022927	0.00631822	-0.205201	0.113661	0.26272	-0.421032	2.61354e-09	1.6873e-08
		231182_at	ER+/ER-				0.276565	0.0624029	0.11509	0.00200852	0.98395	0.989114	0.00198875	0.26389	0.36116	-0.0837198	0.425069	0.615983	-0.128981	0.00345227	0.00674509
O43583	DENR_HUMAN Density-regulated protein OS=Homo sapiens GN=DENR PE=1 SV=2	NA	ER+/ER-	0.109322	0.540933	0.81857
		221509_at	ER+/ER-				-0.0253338	0.725843	0.804224	0.382039	0.0297104	0.0793491	0.00404378	0.712769	0.78257	0.0900268	0.243861	0.433011	0.22035	1.4844e-05	4.76266e-05
		231896_s_at	ER+/ER-				-0.11004	0.105032	0.176418	0.290603	0.131207	0.241763	-0.0106099	0.365924	0.470609	0.0975977	0.202077	0.383964	0.138165	0.0256036	0.041764
		234347_s_at	ER+/ER-				-0.266038	0.00118995	0.00402587	-0.0215703	0.488316	0.625128	-0.00394276	0.0001143	0.00045581	0.016219	0.832281	0.912189	-0.0654817	0.0215945	0.0358177
		234915_s_at	ER+/ER-				-0.346674	1.47896e-05	9.15387e-05	-0.0429763	0.281963	0.42319	-0.0174599	8.01217e-06	4.41598e-05	-0.039355	0.721661	0.843219	-0.0390286	0.675148	0.730219
		238982_at	ER+/ER-				0.302537	0.0306259	0.0631666	0.0552161	0.0556225	0.128011	0.00367754	0.0015691	0.00453821	0.215277	0.0678539	0.185435	0.191179	7.16663e-05	0.000198449
O43598	DNPH1_HUMAN 2'-deoxynucleoside 5'-phosphate N-hydrolase 1 OS=Homo sapiens GN=DNPH1 PE=1 SV=1	NA	ER+/ER-	-0.0836705	0.705317	0.893426
		204238_s_at	ER+/ER-				-0.433533	0.000566002	0.00211783	-0.0319111	0.279972	0.420934	-0.0279769	0.000138081	0.000537892	-0.315957	0.0444148	0.13832	-0.120321	0.233035	0.297441
		213871_s_at	ER+/ER-				-0.119972	0.253205	0.359376	-0.188436	0.000112426	0.000973842	-0.00143875	0.193049	0.279991	-0.0973304	0.14458	0.306532	-0.0492835	0.171011	0.228246
		39817_s_at	ER+/ER-				-0.385863	0.000258404	0.0010831	-0.660499	4.20674e-06	7.05729e-05	-0.0417264	0.000244583	0.000885713	-0.333046	0.0105827	0.0524491	-0.281125	5.75118e-05	0.00016286
O43615	TIM44_HUMAN Mitochondrial import inner membrane translocase subunit TIM44 OS=Homo sapiens GN=TIMM44 PE=1 SV=2	NA	ER+/ER-	-0.0971526	0.573624	0.831766
		203092_at	ER+/ER-				-0.131981	0.149887	0.23504	-0.223323	0.00771102	0.0278073	-0.00359829	0.259167	0.356038	-0.268951	0.000363731	0.00521398	-0.115775	0.00613315	0.0114261
		203093_s_at	ER+/ER-				-0.173485	0.0129568	0.030774	-0.0799635	0.0581092	0.132582	-0.00983936	0.000228094	0.000836992	-0.188087	0.0390991	0.127934	-0.0380657	0.482539	0.553043
O43665	RGS10_HUMAN Regulator of G-protein signaling 10 OS=Homo sapiens GN=RGS10 PE=1 SV=2	NA	ER+/ER-	0.0026145	0.990483	0.993838
		204316_at	ER+/ER-				-0.290675	0.00267147	0.00803305	-0.353238	0.00264498	0.0119981	-0.023706	0.00817999	0.0190737	-0.161695	0.0417653	0.133568	-0.0120589	0.743148	0.790254
		204319_s_at	ER+/ER-				-0.459232	6.23984e-05	0.000318694	-0.393597	0.0615691	0.13819	-0.0621905	5.69318e-05	0.000242761	-0.351029	0.00176547	0.014764	-0.271053	0.000810963	0.00179563
		214000_s_at	ER+/ER-				-0.391686	0.0164002	0.0376681	-0.213335	0.0233357	0.0655858	-0.015284	0.00166658	0.00478397	-0.292805	0.000400183	0.00552836	0.0482423	0.25432	0.321133
O43670	ZN207_HUMAN BUB3-interacting and GLEBS motif-containing protein ZNF207 OS=Homo sapiens GN=ZNF207 PE=1 SV=1	NA	ER+/ER-	0.164409	0.303774	0.663087
		1556035_s_at	ER+/ER-				0.473464	0.00013801	0.00063354	1.1696	7.04859e-11	1.05652e-08	0.0478809	8.96428e-07	6.39842e-06	0.0930846	0.492418	0.673923	-0.14421	0.125364	0.173154
		200828_s_at	ER+/ER-				-0.102369	0.168039	0.258506	-0.0876567	0.355694	0.50277	-0.0174607	0.100521	0.162888	-0.0208762	0.740621	0.853264	-0.346593	4.58117e-08	2.3555e-07
		200829_x_at	ER+/ER-				0.0163427	0.761803	0.832298	0.313402	0.0168129	0.0509785	0.0141603	0.0598466	0.105616	0.0211398	0.647152	0.7914	0.0547581	0.124847	0.172544
		228157_at	ER+/ER-				0.528258	4.61897e-05	0.000246119	0.887139	0.000251288	0.00186907	0.0285583	5.52338e-07	4.2035e-06	-0.0276885	0.835076	0.913509	0.145093	0.135741	0.186107
		229765_at	ER+/ER-				0.196674	0.120102	0.196559	0.190043	0.0095299	0.0329037	0.00801619	0.055889	0.0996006	0.0531457	0.63332	0.780612	0.0395801	0.702116	0.75524
		231848_x_at	ER+/ER-				0.300606	0.00687074	0.018006	0.243701	0.000823962	0.00476612	0.0439387	4.5188e-06	2.64267e-05	0.0626841	0.629243	0.777393	0.0274314	0.764942	0.808566
		238772_at	ER+/ER-				0.0445797	0.745513	0.819607	-0.00620816	0.830329	0.888994	0.000992873	0.124249	0.194548	-0.031468	0.509944	0.68755	0.0203112	0.342468	0.414049
		239937_at	ER+/ER-				0.368724	0.00613669	0.0163884	0.349312	0.00751056	0.0271696	0.0136042	0.00105558	0.00320767	0.0065883	0.952063	0.976566	0.0204482	0.781199	0.822221
		244153_at	ER+/ER-				-0.351115	0.0310994	0.063971	0.0929276	0.0134064	0.0429141	0.000358538	0.756145	0.816031	0.0970148	0.146492	0.308756	0.150609	0.0103183	0.018308
O43676	NDUB3_HUMAN NADH dehydrogenase [ubiquinone] 1 beta subcomplex subunit 3 OS=Homo sapiens GN=NDUFB3 PE=1 SV=3	NA	ER+/ER-	0.0355156	0.881294	0.954194
		203371_s_at	ER+/ER-				-0.250283	6.17572e-05	0.000316122	0.0483506	0.630355	0.745506	-0.0411619	0.00048329	0.00162948	0.035583	0.637986	0.783841	0.087386	0.0865854	0.124533
O43678	NDUA2_HUMAN NADH dehydrogenase [ubiquinone] 1 alpha subcomplex subunit 2 OS=Homo sapiens GN=NDUFA2 PE=1 SV=3	NA	ER+/ER-	0.204465	0.203529	0.567938
		209223_at	ER+/ER-				0.720033	2.72648e-09	5.34065e-08	-0.0306634	0.31299	0.458286	0.00997646	1.17144e-08	1.45271e-07	0.0987924	0.157616	0.323923	0.189588	1.25921e-06	4.90247e-06
		209224_s_at	ER+/ER-				0.34965	3.58268e-05	0.000198734	0.649276	5.62648e-05	0.000559806	0.0899553	1.74319e-07	1.52917e-06	0.387896	5.99399e-05	0.00154789	0.64898	2.45092e-20	1.50885e-18
		222971_at	ER+/ER-				-0.266833	0.152653	0.238564	0.00249544	0.9345	0.957444	0.00135516	0.335488	0.438187	-0.0183533	0.744586	0.855447	-0.0346658	0.164176	0.220705
O43681	ASNA_HUMAN ATPase ASNA1 OS=Homo sapiens GN=ASNA1 PE=1 SV=2	NA	ER+/ER-	0.156496	0.345543	0.699629
		202024_at	ER+/ER-				0.142499	0.134601	0.21513	-0.0741753	0.0850063	0.17351	0.00579465	0.354683	0.459084	0.124508	0.0767781	0.202055	0.225568	0.0020213	0.00415405
O43684	BUB3_HUMAN Mitotic checkpoint protein BUB3 OS=Homo sapiens GN=BUB3 PE=1 SV=1	NA	ER+/ER-	0.231527	0.194859	0.560521
		201456_s_at	ER+/ER-				0.200364	0.0233218	0.0503873	0.619324	8.70904e-08	3.29939e-06	0.032844	0.000690722	0.00222133	0.209314	0.0508345	0.152128	0.245048	0.00573692	0.0107373
		201457_x_at	ER+/ER-				-0.0781228	0.370088	0.484941	0.165027	0.390141	0.537574	-0.00553947	0.685672	0.759715	0.0582307	0.498342	0.678796	0.162465	0.0683528	0.100811
		201458_s_at	ER+/ER-				0.320861	0.000191118	0.000837738	0.591199	0.00150299	0.00769551	0.0593699	1.86391e-06	1.21701e-05	0.162936	0.103524	0.248018	0.502651	2.23527e-11	2.24014e-10
		209974_s_at	ER+/ER-				0.269928	0.00145408	0.00482478	0.435253	0.0287751	0.077532	0.0722394	8.88296e-06	4.84557e-05	0.197572	0.0243412	0.091727	0.425357	5.70105e-10	4.26805e-09
		229827_at	ER+/ER-				0.0914566	0.597433	0.697518	-0.0406999	0.173135	0.295909	-0.000385197	0.697927	0.77094	-0.0735686	0.121329	0.273794	-0.0554826	0.0608713	0.0908655
O43707	ACTN4_HUMAN Alpha-actinin-4 OS=Homo sapiens GN=ACTN4 PE=1 SV=2	NA	ER+/ER-	0.106968	0.630262	0.859887
		200601_at	ER+/ER-				-0.210399	0.0846118	0.147733	-0.288484	0.00312945	0.0137174	-0.0193541	0.297798	0.398626	-0.216946	0.0449026	0.139148	-0.267291	0.000541072	0.00124772
O43708	MAAI_HUMAN Maleylacetoacetate isomerase OS=Homo sapiens GN=GSTZ1 PE=1 SV=3	NA	ER+/ER-	0.88909	0.00618039	0.115781
		209531_at	ER+/ER-				0.506949	4.63575e-06	3.28505e-05	0.0493792	0.366429	0.514004	0.0136395	4.11123e-05	0.000183357	0.408236	0.000928239	0.00955255	0.498011	9.57525e-09	5.49263e-08
O43747	AP1G1_HUMAN AP-1 complex subunit gamma-1 OS=Homo sapiens GN=AP1G1 PE=1 SV=5	NA	ER+/ER-	0.368231	0.189735	0.553951
		203350_at	ER+/ER-				-0.257405	0.0198774	0.0441684	-0.215502	0.0863362	0.175809	-0.00615924	0.178976	0.263065	-0.135757	0.167703	0.336963	-0.166854	0.0108468	0.0191697
		225754_at	ER+/ER-				-0.140357	0.0206028	0.0453853	-0.162654	0.0882887	0.178676	-0.00287673	0.104501	0.168088	-0.17325	0.0927767	0.230024	-0.224343	0.000819852	0.00181298
		225771_at	ER+/ER-				0.22694	0.0189681	0.04255	0.0898296	0.299865	0.443779	0.0414785	7.79427e-05	0.000322384	0.0438888	0.609693	0.764056	0.0378211	0.449317	0.520067
O43765	SGTA_HUMAN Small glutamine-rich tetratricopeptide repeat-containing protein alpha OS=Homo sapiens GN=SGTA PE=1 SV=1	NA	ER+/ER-	0.207032	0.298539	0.659841
		201396_s_at	ER+/ER-				0.118526	0.203419	0.302084	-0.16468	0.00173976	0.00861138	0.008442	0.260592	0.357568	-0.146175	0.0182012	0.0756291	-0.0931581	0.0142424	0.024538
O43768	ENSA_HUMAN Alpha-endosulfine OS=Homo sapiens GN=ENSA PE=1 SV=1	NA	ER+/ER-	0.282841	0.0735673	0.362957
		202596_at	ER+/ER-				0.255512	0.00697689	0.0182426	0.0998113	0.528438	0.660428	0.0941032	2.07419e-05	0.000101142	0.249343	0.0129474	0.059754	0.501612	8.37607e-10	6.07287e-09
		221486_at	ER+/ER-				-0.0518106	0.639382	0.733232	-0.108874	0.380536	0.528245	0.00787819	0.33921	0.442211	-0.230489	0.0308024	0.108359	0.0154628	0.846606	0.877401
		221487_s_at	ER+/ER-				-0.12128	0.372848	0.487631	0.670499	8.15589e-06	0.000118777	0.000198219	0.957436	0.970812	0.215478	0.11243	0.260614	0.351901	0.000273096	0.000668439
		228851_s_at	ER+/ER-				0.0565727	0.727611	0.805665	-0.0744614	0.0382444	0.096169	0.00574795	0.465671	0.567982	0.202173	0.105026	0.24991	0.509002	0.000122626	0.000326324
		228852_at	ER+/ER-				-0.113182	0.256831	0.363237	0.0113268	0.933129	0.956575	-0.00125647	0.609865	0.698741	-0.155495	0.205391	0.388204	0.220914	0.0172986	0.0293706
O43776	SYNC_HUMAN Asparagine--tRNA ligase, cytoplasmic OS=Homo sapiens GN=NARS PE=1 SV=1	NA	ER+/ER-	0.189482	0.354766	0.703382
		200027_at	ER+/ER-				0.0246904	0.759281	0.830332	0.234857	0.231814	0.366009	0.0105664	0.589476	0.680468	-0.069267	0.380517	0.57398	0.0514521	0.343811	0.41538
O43795	MYO1B_HUMAN Unconventional myosin-Ib OS=Homo sapiens GN=MYO1B PE=1 SV=3	NA	ER+/ER-	0.077372	0.718073	0.895514
		212364_at	ER+/ER-				-0.0399753	0.75369	0.826246	0.0822642	0.672004	0.776516	0.00944279	0.341752	0.444936	-0.168486	0.214204	0.399712	0.0315331	0.741321	0.78892
		212365_at	ER+/ER-				-0.350603	0.0023633	0.00724865	-0.2435	0.0733282	0.156193	-0.0188282	0.00344086	0.00897304	-0.298104	0.0181606	0.0755231	-0.494934	2.27943e-07	1.02723e-06
		215074_at	ER+/ER-				0.227141	0.115546	0.190414	0.016056	0.49339	0.629665	0.00328652	0.00774907	0.0182168	-0.0967249	0.375434	0.568303	-0.0352362	0.312176	0.382183
O43809	CPSF5_HUMAN Cleavage and polyadenylation specificity factor subunit 5 OS=Homo sapiens GN=NUDT21 PE=1 SV=1	NA	ER+/ER-	0.324286	0.118935	0.45324
		202697_at	ER+/ER-				-0.612051	4.29674e-07	4.13194e-06	-0.281516	0.083177	0.171042	-0.0276003	3.5372e-06	2.13939e-05	-0.186017	0.153408	0.317991	-0.311671	0.000395689	0.000936265
		213461_at	ER+/ER-				-0.782099	2.6707e-07	2.75665e-06	-0.0594035	0.311988	0.45763	-0.0182668	4.50031e-07	3.5261e-06	0.0174489	0.905885	0.950408	-0.141125	0.18546	0.244316
		224830_at	ER+/ER-				-0.204973	0.00980708	0.0243396	-0.0132197	0.920272	0.94833	-0.0208643	0.0367818	0.0698132	0.0884922	0.417183	0.608649	0.0318936	0.624393	0.682388
O43813	LANC1_HUMAN LanC-like protein 1 OS=Homo sapiens GN=LANCL1 PE=1 SV=1	NA	ER+/ER-	0.2181	0.124275	0.458743
		202019_s_at	ER+/ER-				-0.208747	0.00728138	0.0189168	-0.0211564	0.658611	0.767081	-0.00972828	0.000127918	0.000502559	0.0165141	0.813747	0.898946	-0.246722	0.000118365	0.000315716
		202020_s_at	ER+/ER-				0.320749	0.00165614	0.00539655	0.727712	0.000730657	0.00431325	0.0409421	5.32786e-05	0.000228597	0.443523	2.94581e-07	5.48955e-05	0.400718	9.86088e-11	8.53084e-10
O43837	IDH3B_HUMAN Isocitrate dehydrogenase [NAD] subunit beta, mitochondrial OS=Homo sapiens GN=IDH3B PE=1 SV=2	NA	ER+/ER-	0.430551	0.0664103	0.348211
		201509_at	ER+/ER-				-0.216188	0.00941452	0.0235192	-0.30591	0.0255269	0.0709709	-0.0147891	0.00722644	0.0171401	0.0658822	0.424283	0.615153	-0.0534614	0.297403	0.36703
		210014_x_at	ER+/ER-				-0.0016813	0.982518	0.989405	-0.0629032	0.552425	0.680538	-0.00745564	0.397989	0.503511	0.128496	0.12801	0.284469	0.0249851	0.62869	0.685902
		210418_s_at	ER+/ER-				-0.0420197	0.622616	0.718994	-0.135946	0.0785184	0.163808	-0.01022	0.199516	0.287495	0.150978	0.0991155	0.241144	0.0475277	0.390177	0.461786
O43847	NRDC_HUMAN Nardilysin OS=Homo sapiens GN=NRD1 PE=1 SV=2	NA	ER+/ER-	-0.101751	0.467137	0.772964
		208709_s_at	ER+/ER-				-0.10527	0.0934865	0.160585	-0.292848	0.0052843	0.0205038	-0.00559374	0.464841	0.567371	-0.273797	0.000338883	0.00499479	-0.235923	1.39884e-06	5.41245e-06
		229422_at	ER+/ER-				0.169179	0.152877	0.238859	0.366512	0.0757869	0.159729	0.00504932	0.074176	0.126626	-0.168886	0.090382	0.226201	-0.0192562	0.789743	0.830073
O43852	CALU_HUMAN Calumenin OS=Homo sapiens GN=CALU PE=1 SV=2	NA	ER+/ER-	-0.301043	0.0846969	0.384124
		200755_s_at	ER+/ER-				-0.637618	8.51285e-09	1.40231e-07	-0.695636	3.22284e-07	9.29769e-06	-0.0855445	9.85541e-10	1.64138e-08	-0.379152	0.000417112	0.00559722	-0.577751	2.95331e-13	4.08078e-12
		200756_x_at	ER+/ER-				-0.802967	5.48798e-09	9.70246e-08	-0.26762	0.000684496	0.00410757	-0.0639326	2.35059e-12	9.00405e-11	-0.360314	0.000374213	0.00526571	-0.815421	2.3996e-19	1.22557e-17
		200757_s_at	ER+/ER-				-0.321689	0.00033053	0.00134059	-0.465721	0.00082248	0.00476155	-0.0429203	0.00352189	0.00916355	-0.304735	0.00336445	0.0238907	-0.313343	7.20684e-06	2.4551e-05
		214845_s_at	ER+/ER-				-0.854583	2.61917e-08	3.63364e-07	-0.215338	0.00131759	0.00694163	-0.0706443	2.9699e-12	1.08923e-10	-0.425433	0.00107735	0.0104624	-0.986677	9.55139e-16	2.22489e-14
		238908_at	ER+/ER-				-0.039032	0.787795	0.852321	0.113987	0.432761	0.576734	-0.000545309	0.83105	0.874156	-0.200327	0.0118474	0.0565311	-0.235984	3.24204e-06	1.16914e-05
O43865	SAHH2_HUMAN Putative adenosylhomocysteinase 2 OS=Homo sapiens GN=AHCYL1 PE=1 SV=2	NA	ER+/ER-	0.278945	0.113697	0.443834
		200848_at	ER+/ER-				0.218915	0.0158791	0.0366298	0.237474	0.00269204	0.0121556	0.0387485	0.00463588	0.0116319	0.20142	0.0239242	0.0909137	0.0835915	0.240475	0.306031
		200849_s_at	ER+/ER-				0.475713	6.49323e-07	5.89597e-06	0.384565	0.00140991	0.00732187	0.0849168	2.4185e-12	9.21301e-11	0.136471	0.108973	0.255742	0.329084	9.24498e-08	4.47641e-07
		200850_s_at	ER+/ER-				0.262437	0.00377134	0.0108257	0.586945	0.00049279	0.00315385	0.076404	1.7036e-07	1.50209e-06	0.151719	0.068711	0.18706	0.381089	3.35982e-10	2.60585e-09
		207464_at	ER+/ER-				0.0496176	0.462999	0.574789	-0.00275107	0.902374	0.937192	0.000544173	0.52831	0.626216	0.00446088	0.905192	0.949934	-0.109892	0.0011117	0.00240062
O43914	TYOBP_HUMAN TYRO protein tyrosine kinase-binding protein OS=Homo sapiens GN=TYROBP PE=1 SV=1	NA	ER+/ER-	-0.222595	0.373353	0.715359
		204122_at	ER+/ER-				-0.313756	0.0172327	0.0392014	-0.160426	0.318592	0.464319	-0.0434743	0.0272195	0.0539461	-0.0543138	0.704506	0.832488	-0.38385	0.000306473	0.000743797
O60216	RAD21_HUMAN Double-strand-break repair protein rad21 homolog OS=Homo sapiens GN=RAD21 PE=1 SV=2	NA	ER+/ER-	0.253916	0.115705	0.449252
		200607_s_at	ER+/ER-				-0.80551	3.01841e-07	3.04268e-06	0.0795618	0.636189	0.749806	-0.13374	1.1564e-10	2.5474e-09	-0.0330543	0.838452	0.915508	-1.03658	1.33895e-11	1.4225e-10
		200608_s_at	ER+/ER-				-0.218719	0.00932491	0.0233207	-0.0980037	0.711235	0.806573	-0.0490904	0.0035751	0.00928099	0.0357118	0.735894	0.850902	-0.225132	0.000381224	0.000905769
O60232	SSA27_HUMAN Sjoegren syndrome/scleroderma autoantigen 1 OS=Homo sapiens GN=SSSCA1 PE=1 SV=1	NA	ER+/ER-	-0.0927564	0.604009	0.847795
		203114_at	ER+/ER-				-0.295274	0.00536371	0.0146815	-0.0879002	0.127669	0.237016	-0.0136276	0.0201711	0.0416656	0.0363945	0.751935	0.8598	0.0816715	0.274089	0.342606
O60240	PLIN1_HUMAN Perilipin-1 OS=Homo sapiens GN=PLIN1 PE=1 SV=2	NA	ER+/ER-	1.2369	0.0391281	0.270129
		205913_at	ER+/ER-				1.25546	0.000145174	0.000661584	0.591643	0.00072921	0.0043084	0.0499323	0.00120188	0.00359678	0.707642	0.00407106	0.0273586	0.239144	0.243086	0.308841
O60256	KPRB_HUMAN Phosphoribosyl pyrophosphate synthase-associated protein 2 OS=Homo sapiens GN=PRPSAP2 PE=1 SV=1	NA	ER+/ER-	0.36746	0.0956813	0.405065
		203537_at	ER+/ER-				-0.0498319	0.53645	0.643498	0.0661716	0.505047	0.639894	-0.00856426	0.0382014	0.0720062	0.0246867	0.744654	0.855447	0.0071344	0.898724	0.921306
O60264	SMCA5_HUMAN SWI/SNF-related matrix-associated actin-dependent regulator of chromatin subfamily A member 5 OS=Homo sapiens GN=SMARCA5 PE=1 SV=1	NA	ER+/ER-	0.144601	0.417705	0.745788
		202303_x_at	ER+/ER-				-0.163732	0.0294216	0.0611742	-0.108576	0.198699	0.327837	-0.0156416	0.0520838	0.0936911	-0.00583973	0.934867	0.96583	-0.312464	2.61901e-05	8.01294e-05
		213251_at	ER+/ER-				0.168947	0.0135708	0.0320449	0.420116	0.00178212	0.00877079	0.00950752	0.206049	0.295305	0.183867	0.0133416	0.0611527	0.289879	7.68738e-08	3.77525e-07
		213859_x_at	ER+/ER-				-0.17365	0.019448	0.0433962	-0.081972	0.176566	0.300006	-0.0156038	0.0497569	0.090022	-0.000494861	0.993552	0.996878	-0.286287	0.000344772	0.000827141
O60271	JIP4_HUMAN C-Jun-amino-terminal kinase-interacting protein 4 OS=Homo sapiens GN=SPAG9 PE=1 SV=4	NA	ER+/ER-	0.432183	0.0205417	0.208877
		1554543_at	ER+/ER-				-0.0939646	0.342843	0.457323	0.0308582	0.65368	0.76366	-0.000695887	0.712565	0.78257	-0.00871859	0.926775	0.960812	-0.391818	3.4525e-06	1.23727e-05
		206748_s_at	ER+/ER-				-0.439621	4.88817e-05	0.000259062	-0.106981	0.0143988	0.0452865	-0.0104428	3.28242e-05	0.000150983	-0.126522	0.0809735	0.209892	-0.640818	1.73525e-15	3.77431e-14
		212468_at	ER+/ER-				-0.252823	0.0306064	0.063164	0.0114851	0.890351	0.930428	-0.012299	0.0434058	0.0800436	-0.111982	0.367114	0.561036	-0.0694843	0.504021	0.57328
		212470_at	ER+/ER-				-0.362748	9.8505e-05	0.000471989	-0.192331	0.366624	0.514004	-0.022919	0.00241944	0.00662774	-0.299114	0.00805101	0.0433346	-0.287672	0.000118523	0.000316016
		225339_at	ER+/ER-				0.103749	0.24665	0.351767	0.495624	0.012152	0.039899	0.00730018	0.221843	0.313445	-0.0582709	0.562481	0.729004	0.306379	4.80891e-06	1.67801e-05
O60313	OPA1_HUMAN Dynamin-like 120 kDa protein, mitochondrial OS=Homo sapiens GN=OPA1 PE=1 SV=3	NA	ER+/ER-	0.0856416	0.610685	0.849776
		212213_x_at	ER+/ER-				-0.105583	0.0456466	0.088309	-0.0133597	0.864182	0.914172	-0.00371228	0.30101	0.402065	0.0283794	0.725179	0.846043	0.184479	0.00478399	0.00907754
		212214_at	ER+/ER-				-0.137316	0.157494	0.245268	0.0366281	0.493365	0.629665	-0.00255684	0.438755	0.54225	-0.0162906	0.850054	0.922286	0.0649083	0.399456	0.470893
		214306_at	ER+/ER-				-0.0191807	0.848929	0.897068	-0.0721668	0.702982	0.799132	0.0017068	0.444774	0.547823	-0.0740113	0.48447	0.667817	0.295936	0.00285053	0.00566572
		241027_at	ER+/ER-				-0.387082	0.000155374	0.0007002	0.0352648	0.160302	0.280742	-0.00146377	0.00340872	0.00890607	-0.0369685	0.500084	0.679961	-0.169988	1.07851e-06	4.24448e-06
O60341	KDM1A_HUMAN Lysine-specific histone demethylase 1A OS=Homo sapiens GN=KDM1A PE=1 SV=2	NA	ER+/ER-	0.0221542	0.901947	0.965115
		1555897_at	ER+/ER-				0.0463704	0.560764	0.666977	-0.0175472	0.564888	0.690603	0.00035196	0.619527	0.706991	0.0321487	0.732552	0.849241	0.0664306	0.129761	0.178583
		212348_s_at	ER+/ER-				-0.0565627	0.569848	0.675047	-0.383329	5.29423e-06	8.46954e-05	-0.00918011	0.21752	0.308284	-0.213146	0.0124575	0.058426	-0.473934	4.87417e-17	1.5571e-15
O60343	TBCD4_HUMAN TBC1 domain family member 4 OS=Homo sapiens GN=TBC1D4 PE=1 SV=2	NA	ER+/ER-	0.175222	0.413965	0.743597
		203386_at	ER+/ER-				-0.0395649	0.730868	0.807974	-0.169909	0.293302	0.436691	0.00203159	0.827008	0.870834	-0.431707	0.00067058	0.00761722	-0.304019	0.000184283	0.000469733
		203387_s_at	ER+/ER-				-0.212515	0.0329778	0.0670743	-0.151278	0.00186126	0.00908618	-0.00996057	0.0603349	0.106206	-0.494782	0.000445304	0.00578224	-0.585871	5.53222e-11	5.03228e-10
O60437	PEPL_HUMAN Periplakin OS=Homo sapiens GN=PPL PE=1 SV=4	NA	ER+/ER-	0.709875	0.00324446	0.0754054
		203407_at	ER+/ER-				0.118018	0.45041	0.564137	-0.233567	0.266886	0.40631	0.00212612	0.793775	0.847488	-0.119665	0.607878	0.762335	-0.231966	0.0307661	0.0491959
O60443	DFNA5_HUMAN Non-syndromic hearing impairment protein 5 OS=Homo sapiens GN=DFNA5 PE=1 SV=2	NA	ER+/ER-	0.210542	0.336525	0.69468
		203695_s_at	ER+/ER-				0.0164644	0.875656	0.91535	0.134224	0.45135	0.593106	0.00219958	0.490785	0.591188	-0.0547271	0.695634	0.82566	-0.0367135	0.635512	0.692345
O60493	SNX3_HUMAN Sorting nexin-3 OS=Homo sapiens GN=SNX3 PE=1 SV=3	NA	ER+/ER-	0.0729249	0.633045	0.861094
		200067_x_at	ER+/ER-				-0.295352	0.000367251	0.00147221	-0.0601704	0.743251	0.827234	-0.0782111	4.72362e-06	2.75079e-05	-0.326975	6.16248e-05	0.00156297	-0.300161	7.13777e-09	4.23172e-08
		208781_x_at	ER+/ER-				-0.474937	1.68566e-06	1.37546e-05	-0.214394	0.115625	0.220109	-0.112893	1.46171e-09	2.3276e-08	-0.333227	9.17228e-05	0.00206003	-0.449444	1.03216e-11	1.12075e-10
		210648_x_at	ER+/ER-				-0.30641	9.92059e-05	0.000474507	-0.100323	0.61166	0.730792	-0.106596	6.13967e-07	4.60642e-06	-0.340958	1.69343e-05	0.0006523	-0.26361	3.17806e-08	1.67693e-07
		213545_x_at	ER+/ER-				-0.259619	0.0016236	0.00531058	0.125125	0.501365	0.636983	-0.0719891	9.64561e-06	5.19988e-05	-0.261422	0.00292384	0.0216773	-0.269234	1.48241e-07	6.89227e-07
O60502	NCOAT_HUMAN Bifunctional protein NCOAT OS=Homo sapiens GN=MGEA5 PE=1 SV=2	NA	ER+/ER-	0.386365	0.0782164	0.367413
		200898_s_at	ER+/ER-				0.0243145	0.797012	0.859569	0.181302	0.0799905	0.165775	0.0114462	0.106873	0.17125	-0.0539902	0.495259	0.676201	-0.271462	0.000938666	0.00205856
		200899_s_at	ER+/ER-				0.533125	8.95097e-08	1.06592e-06	1.00575	5.78536e-10	5.31868e-08	0.101971	1.94842e-13	1.07159e-11	0.21673	0.00665428	0.0375768	0.238986	1.8515e-05	5.82396e-05
		214972_at	ER+/ER-				0.0499628	0.55462	0.660771	-0.0912355	0.015021	0.0465065	0.000176232	0.922422	0.944616	0.126317	0.0810151	0.209921	-0.278058	1.56552e-05	4.99966e-05
		223494_at	ER+/ER-				0.458709	0.000134801	0.000620463	0.536482	1.77239e-06	3.4916e-05	0.050706	1.91764e-08	2.25634e-07	0.233088	0.00982354	0.0498039	0.362727	3.82094e-05	0.000112108
		235868_at	ER+/ER-				-0.102659	0.442204	0.556285	-0.0161047	0.514271	0.647771	-0.000449893	0.64914	0.728676	-0.00932573	0.841331	0.917296	-0.171095	0.000436099	0.00102345
O60504	VINEX_HUMAN Vinexin OS=Homo sapiens GN=SORBS3 PE=1 SV=2	NA	ER+/ER-	0.135978	0.315238	0.673086
		207788_s_at	ER+/ER-				0.642435	4.64345e-06	3.28712e-05	-0.0867925	0.100218	0.197148	0.0124333	2.32417e-05	0.000111209	0.0329733	0.522657	0.698124	-0.0130703	0.832797	0.865822
		209253_at	ER+/ER-				0.58531	5.6346e-08	7.06374e-07	-0.100049	0.0224491	0.0636384	0.0394981	3.85555e-09	5.52682e-08	0.100157	0.104671	0.249576	0.123449	0.027701	0.0447722
O60506	HNRPQ_HUMAN Heterogeneous nuclear ribonucleoprotein Q OS=Homo sapiens GN=SYNCRIP PE=1 SV=2	NA	ER+/ER-	0.0854823	0.664273	0.874141
		1555427_s_at	ER+/ER-				-0.561698	1.5967e-07	1.77283e-06	-0.22504	0.00398746	0.0165524	-0.0134634	4.39824e-07	3.45397e-06	-0.29682	0.0111993	0.054649	-0.570224	4.21413e-09	2.6083e-08
		209024_s_at	ER+/ER-				-0.889305	6.37094e-15	6.18699e-13	-0.126817	0.560178	0.687142	-0.162696	1.35028e-17	3.58084e-15	-0.48157	1.48963e-05	0.000607751	-0.971426	8.45148e-21	5.54981e-19
		209025_s_at	ER+/ER-				-0.37206	8.68372e-05	0.000422542	-0.481077	0.00978204	0.0336395	-0.022065	0.000137893	0.000537464	-0.231234	0.0225209	0.0874825	-0.316147	1.13976e-05	3.7351e-05
		217832_at	ER+/ER-				-0.481082	8.00677e-09	1.33028e-07	-0.708576	0.000380878	0.00256711	-0.0621189	1.94608e-09	3.00857e-08	-0.365911	0.000106952	0.00227343	-0.305681	3.66358e-05	0.00010795
		217833_at	ER+/ER-				-0.334535	0.0021523	0.00673326	-0.410487	0.084993	0.17351	-0.0478781	0.00180596	0.00512431	-0.329043	0.0043218	0.0284883	-0.164611	0.026714	0.0433293
		217834_s_at	ER+/ER-				-0.898774	4.97853e-18	1.49248e-15	-1.36469	1.08658e-08	6.1917e-07	-0.0884014	1.13857e-19	5.215e-17	-0.655807	6.44943e-07	7.53708e-05	-0.830179	1.99456e-22	1.96464e-20
		236146_at	ER+/ER-				-0.402843	7.57979e-05	0.000376532	-0.217103	0.00249905	0.0115257	-0.00475307	6.77083e-05	0.000283626	-0.284431	0.000303511	0.0046439	-0.176861	2.15128e-05	6.7027e-05
O60547	GMDS_HUMAN GDP-mannose 4,6 dehydratase OS=Homo sapiens GN=GMDS PE=1 SV=1	NA	ER+/ER-	-0.238198	0.281184	0.64503
		204875_s_at	ER+/ER-				-0.863918	2.51332e-10	6.98764e-09	-0.198491	2.95358e-05	0.000332361	-0.0416646	8.99351e-11	2.03312e-09	-0.600525	0.000529413	0.00650678	-0.0674622	0.610512	0.66934
		214106_s_at	ER+/ER-				-0.191814	0.0104883	0.0257975	-1.07533	6.09971e-07	1.51286e-05	-0.0569337	1.3622e-08	1.65358e-07	-0.660055	0.000357326	0.00516178	-0.335743	6.32674e-05	0.000177835
O60568	PLOD3_HUMAN Procollagen-lysine,2-oxoglutarate 5-dioxygenase 3 OS=Homo sapiens GN=PLOD3 PE=1 SV=1	NA	ER+/ER-	-0.302408	0.186452	0.549914
		202185_at	ER+/ER-				-0.420268	0.000159376	0.000716362	-0.585533	1.29085e-06	2.68085e-05	-0.0478529	0.000691374	0.00222239	-0.433503	5.06343e-05	0.00139633	-0.333162	1.54281e-06	5.92628e-06
O60610	DIAP1_HUMAN Protein diaphanous homolog 1 OS=Homo sapiens GN=DIAPH1 PE=1 SV=2	NA	ER+/ER-	0.037814	0.834015	0.937604
		1560080_at	ER+/ER-				-0.0555212	0.525079	0.633494	0.00595861	0.811262	0.874692	-0.000705712	0.373707	0.479032	0.0376515	0.26409	0.456024	-0.0201273	0.174754	0.232298
		209190_s_at	ER+/ER-				-0.156244	0.0824617	0.144777	-0.365946	9.15624e-05	0.000829596	-0.00575493	0.254334	0.351233	-0.215467	0.00938516	0.0484361	-0.114665	0.0265259	0.0430444
		213514_s_at	ER+/ER-				-0.216795	0.0021504	0.00673039	-0.0613329	0.0431611	0.105793	-0.0104799	0.000423503	0.00144916	-0.102299	0.0917904	0.228399	-0.266827	5.85387e-09	3.53436e-08
		215541_s_at	ER+/ER-				-0.0890463	0.200978	0.298974	-0.0742483	0.15978	0.280211	-0.00629539	0.0749764	0.127834	-0.108042	0.155893	0.321531	-0.110078	0.0680096	0.100391
O60613	SEP15_HUMAN 15 kDa selenoprotein OS=Homo sapiens GN=SEP15 PE=1 SV=3	NA	ER+/ER-	-0.133984	0.650341	0.868921
		200902_at	ER+/ER-				-0.223713	0.003795	0.0108891	0.385721	0.047879	0.114667	-0.043266	0.00357385	0.00928099	0.0486191	0.566042	0.731558	-0.0858675	0.158596	0.213829
O60664	PLIN3_HUMAN Perilipin-3 OS=Homo sapiens GN=PLIN3 PE=1 SV=3	NA	ER+/ER-	0.123101	0.486406	0.787045
		202122_s_at	ER+/ER-				0.00555852	0.947785	0.965998	-0.122562	0.117449	0.222598	-0.013472	0.0126951	0.0279417	-0.0085327	0.913405	0.95481	0.297617	7.33864e-05	0.000202319
O60701	UGDH_HUMAN UDP-glucose 6-dehydrogenase OS=Homo sapiens GN=UGDH PE=1 SV=1	NA	ER+/ER-	0.226821	0.443445	0.756356
		203343_at	ER+/ER-				0.916704	5.79274e-08	7.23568e-07	1.12887	4.74583e-07	1.22556e-05	0.113924	1.28037e-07	1.18023e-06	0.747215	0.000504574	0.00625726	1.29164	1.74664e-26	3.44088e-24
O60711	LPXN_HUMAN Leupaxin OS=Homo sapiens GN=LPXN PE=1 SV=1	NA	ER+/ER-	-0.197647	0.26616	0.632827
		216250_s_at	ER+/ER-				-0.20501	0.106814	0.178584	-0.303926	0.138608	0.251899	-0.00853473	0.425279	0.530349	-0.38161	0.00656853	0.0373065	-0.309357	0.000632854	0.00143537
		242778_at	ER+/ER-				0.0298585	0.705365	0.788376	-0.00504565	0.949447	0.967263	0.00164118	0.0648562	0.113182	0.0513493	0.618525	0.770641	0.0242081	0.518736	0.585957
O60716	CTND1_HUMAN Catenin delta-1 OS=Homo sapiens GN=CTNND1 PE=1 SV=1	NA	ER+/ER-	0.144588	0.477882	0.780352
		1557944_s_at	ER+/ER-				0.139418	0.170219	0.26122	-0.0424954	0.135062	0.246885	0.0185775	0.0102164	0.0232483	-0.0234849	0.73605	0.850902	-0.0933982	0.181405	0.239844
		208407_s_at	ER+/ER-				0.496162	1.89713e-05	0.000114442	1.01996	3.80122e-07	1.05259e-05	0.0746649	2.20483e-09	3.3708e-08	-0.0281648	0.779766	0.876792	0.390233	1.40721e-07	6.56918e-07
		208862_s_at	ER+/ER-				0.237525	0.0380535	0.0756571	0.0187401	0.780665	0.852882	0.0578113	7.70477e-05	0.000319065	-0.0877875	0.256108	0.446778	0.105058	0.0816094	0.118114
		211240_x_at	ER+/ER-				0.216532	0.0614023	0.113656	-0.0487219	0.406904	0.552829	0.0499891	0.000235308	0.000858438	-0.125384	0.125776	0.281121	0.207422	0.00675711	0.0124873
O60749	SNX2_HUMAN Sorting nexin-2 OS=Homo sapiens GN=SNX2 PE=1 SV=2	NA	ER+/ER-	0.024222	0.84681	0.940184
		202113_s_at	ER+/ER-				-0.100326	0.223696	0.325673	0.301236	0.0048001	0.0190649	-0.0070013	0.285194	0.383877	0.209795	0.029483	0.104678	-0.138761	0.298398	0.368059
		202114_at	ER+/ER-				0.236435	0.000691327	0.00251674	0.590986	5.56217e-05	0.000554208	0.0283749	0.000163268	0.000626102	0.170873	0.0107611	0.0530361	0.385204	3.11593e-09	1.98195e-08
O60762	DPM1_HUMAN Dolichol-phosphate mannosyltransferase subunit 1 OS=Homo sapiens GN=DPM1 PE=1 SV=1	NA	ER+/ER-	0.185729	0.402809	0.734313
		202673_at	ER+/ER-				-0.278901	0.0001746	0.000775689	-0.0439318	0.842958	0.897914	-0.0488589	0.000185278	0.000698463	-0.134727	0.141908	0.302834	-0.098686	0.120708	0.167293
O60763	USO1_HUMAN General vesicular transport factor p115 OS=Homo sapiens GN=USO1 PE=1 SV=2	NA	ER+/ER-	-0.170197	0.323395	0.682682
		201831_s_at	ER+/ER-				-0.402242	0.000222431	0.000954364	0.147712	0.0217234	0.0620474	-0.0532759	3.35027e-06	2.03525e-05	-0.114642	0.273297	0.465514	-0.628225	4.4127e-09	2.72143e-08
		201832_s_at	ER+/ER-				0.0244494	0.749715	0.822742	0.290822	0.123752	0.231428	0.00912257	0.411666	0.517302	-0.108877	0.223037	0.409545	-0.104904	0.148685	0.201967
O60784	TOM1_HUMAN Target of Myb protein 1 OS=Homo sapiens GN=TOM1 PE=1 SV=2	NA	ER+/ER-	0.256772	0.14981	0.497322
		202807_s_at	ER+/ER-				-0.00716325	0.945244	0.964419	-0.0972063	0.00328766	0.0142479	0.00249224	0.633032	0.716242	-0.237797	0.00318589	0.0231229	-0.00517651	0.900765	0.922849
O60826	CCD22_HUMAN Coiled-coil domain-containing protein 22 OS=Homo sapiens GN=CCDC22 PE=1 SV=1	NA	ER+/ER-	0.0503445	0.683056	0.882445
		206016_at	ER+/ER-				0.191797	0.0198476	0.0441164	-0.0238953	0.555335	0.682954	0.00738963	0.000746333	0.00237032	0.0541085	0.546373	0.716888	0.317446	5.01483e-05	0.000143653
		214037_s_at	ER+/ER-				0.086371	0.160986	0.249718	-0.0790262	0.117077	0.221972	0.0024031	0.063295	0.110879	-0.0011409	0.989422	0.994325	-0.0743235	0.0949543	0.135159
O60828	PQBP1_HUMAN Polyglutamine-binding protein 1 OS=Homo sapiens GN=PQBP1 PE=1 SV=1	NA	ER+/ER-	0.08412	0.648927	0.868407
		207769_s_at	ER+/ER-				0.0267153	0.61721	0.714757	-0.0791296	0.143751	0.258925	0.00106132	0.810548	0.85954	-0.163906	0.119774	0.271927	-0.257548	1.391e-05	4.49858e-05
		210499_s_at	ER+/ER-				0.0231431	0.73448	0.810797	-0.112149	0.0226933	0.0641799	-0.00308358	0.111747	0.177656	-0.0779596	0.165902	0.334373	-0.125529	0.00130225	0.00277387
		214527_s_at	ER+/ER-				-0.135487	0.083645	0.146527	-0.0365186	0.185506	0.310679	-0.00913687	0.0394498	0.0738346	-0.217656	0.0716975	0.192881	-0.145667	0.072799	0.106571
O60831	PRAF2_HUMAN PRA1 family protein 2 OS=Homo sapiens GN=PRAF2 PE=1 SV=1	NA	ER+/ER-	0.0482943	0.778547	0.916643
		203456_at	ER+/ER-				0.138814	0.08301	0.1456	-0.258296	0.00155101	0.00786919	0.00478972	0.131108	0.203235	0.04432	0.700463	0.829274	0.203738	0.00131407	0.00279819
O60832	DKC1_HUMAN H/ACA ribonucleoprotein complex subunit 4 OS=Homo sapiens GN=DKC1 PE=1 SV=3	NA	ER+/ER-	0.113315	0.556554	0.824918
		201478_s_at	ER+/ER-				-0.628777	1.11117e-12	6.27993e-11	-0.294808	0.0233295	0.0655858	-0.0472222	1.17797e-12	4.91884e-11	-0.397324	0.00240131	0.0188362	-0.63133	3.66285e-14	6.02753e-13
		201479_at	ER+/ER-				-0.503406	6.79495e-09	1.15968e-07	-0.522757	0.00911893	0.0317872	-0.0633467	2.58595e-09	3.90155e-08	-0.377206	0.00149738	0.0131033	-0.495047	7.77433e-16	1.83575e-14
		216212_s_at	ER+/ER-				-0.664266	1.41485e-10	4.27867e-09	-0.513682	5.13387e-06	8.27058e-05	-0.0478512	4.03336e-10	7.37667e-09	-0.52071	7.18283e-05	0.00174192	-0.758909	1.71377e-23	2.03731e-21
O60841	IF2P_HUMAN Eukaryotic translation initiation factor 5B OS=Homo sapiens GN=EIF5B PE=1 SV=4	NA	ER+/ER-	-0.255064	0.265856	0.632827
		201024_x_at	ER+/ER-				-0.49397	1.49705e-09	3.18586e-08	-0.276811	0.219037	0.35038	-0.0622556	3.31634e-10	6.35171e-09	-0.224507	0.020772	0.0830759	-0.295374	7.38573e-06	2.50613e-05
		201025_at	ER+/ER-				-0.278805	5.45908e-05	0.0002846	-0.421826	0.000596284	0.00365131	-0.0162331	0.000188051	0.000706601	-0.125515	0.139937	0.300021	-0.0517957	0.447125	0.517791
		201026_at	ER+/ER-				-0.294096	8.23736e-05	0.000404246	-0.0233232	0.451332	0.593106	-0.0146497	9.31975e-06	5.03603e-05	-0.161288	0.0590878	0.168282	0.104339	0.0622827	0.0927514
		201027_s_at	ER+/ER-				-0.372923	5.68558e-09	1.00005e-07	-0.204102	0.000192521	0.00149823	-0.0287672	2.05457e-10	4.22873e-09	-0.172804	0.0131069	0.0602874	-0.195137	0.00667625	0.0123512
		214313_s_at	ER+/ER-				-0.365965	0.0135922	0.0320842	-0.0283323	0.355507	0.502712	-0.00564176	0.034673	0.0663531	-0.113776	0.406793	0.59894	0.062889	0.130097	0.17901
		214314_s_at	ER+/ER-				-0.415054	2.20056e-07	2.32357e-06	-0.253798	0.223683	0.356024	-0.04457	6.88161e-08	6.92681e-07	-0.254728	0.0125475	0.0585749	-0.114713	0.249221	0.31553
O60869	EDF1_HUMAN Endothelial differentiation-related factor 1 OS=Homo sapiens GN=EDF1 PE=1 SV=1	NA	ER+/ER-	0.0910243	0.641326	0.864489
		209058_at	ER+/ER-				0.181719	0.0082685	0.0211153	0.262873	0.161109	0.281497	0.0466863	7.32127e-05	0.000304648	0.174267	0.0127222	0.0591103	0.158229	0.000435231	0.00102211
		209059_s_at	ER+/ER-				0.176948	0.0150944	0.0350632	0.0930736	0.502272	0.637431	0.0299623	0.00213507	0.0059193	0.203412	0.00431273	0.028483	0.109459	0.0211836	0.0352124
O60884	DNJA2_HUMAN DnaJ homolog subfamily A member 2 OS=Homo sapiens GN=DNAJA2 PE=1 SV=1	NA	ER+/ER-	0.263815	0.330962	0.688903
		209157_at	ER+/ER-				-0.10577	0.276751	0.386041	-0.139051	0.387967	0.535542	-0.0137096	0.130515	0.202407	0.0296958	0.772081	0.87276	-0.103491	0.252137	0.318755
		226994_at	ER+/ER-				0.169198	0.0214261	0.0469143	0.39829	0.0295144	0.078954	0.00336623	0.565124	0.658087	0.263369	0.0739422	0.196922	0.58228	1.16244e-10	9.89513e-10
		231508_s_at	ER+/ER-				0.0941296	0.510991	0.61986	0.0243579	0.412896	0.557782	-0.000938891	0.305236	0.406177	0.217987	0.028316	0.101846	0.0889207	0.0212023	0.035235
O60888	CUTA_HUMAN Protein CutA OS=Homo sapiens GN=CUTA PE=1 SV=2	NA	ER+/ER-	0.300067	0.166773	0.522052
		221488_s_at	ER+/ER-				-0.0187633	0.852338	0.899429	-0.560657	2.54321e-05	0.000293726	0.0025995	0.889984	0.918354	0.0250528	0.814964	0.899788	0.1616	0.0025874	0.00519969
O60925	PFD1_HUMAN Prefoldin subunit 1 OS=Homo sapiens GN=PFDN1 PE=1 SV=2	NA	ER+/ER-	0.0465526	0.801571	0.925157
		201507_at	ER+/ER-				0.073907	0.321085	0.434494	-0.0185697	0.767625	0.845086	0.00504706	0.280639	0.37919	0.159458	0.0113712	0.0552425	0.264586	1.43628e-09	9.84411e-09
O60936	NOL3_HUMAN Nucleolar protein 3 OS=Homo sapiens GN=NOL3 PE=1 SV=1	NA	ER+/ER-	0.210946	0.347654	0.701581
		1558738_at	ER+/ER-				0.357882	4.94548e-05	0.000261898	0.153463	0.0755595	0.159419	0.0103276	4.1872e-06	2.47053e-05	0.254097	0.10501	0.24991	0.396197	2.63371e-05	8.04582e-05
		221566_s_at	ER+/ER-				0.0614472	0.607665	0.706671	-0.0948935	0.233941	0.368606	0.00140706	0.682035	0.756658	0.204099	0.209	0.39298	0.269514	0.001163	0.00250041
		221567_at	ER+/ER-				0.163536	0.184939	0.279193	-0.0327693	0.706338	0.801943	0.00812414	0.1965	0.284337	0.179912	0.177898	0.35135	0.312718	7.48991e-06	2.53774e-05
		59625_at	ER+/ER-				0.26382	0.0703	0.126757	0.0722337	0.50472	0.639832	0.00484224	0.150729	0.228111	0.166154	0.248285	0.438057	0.471905	2.94712e-08	1.57035e-07
O75083	WDR1_HUMAN WD repeat-containing protein 1 OS=Homo sapiens GN=WDR1 PE=1 SV=4	NA	ER+/ER-	0.0605934	0.718477	0.895514
		200609_s_at	ER+/ER-				0.200644	0.0121649	0.0292355	0.0851369	0.517248	0.650561	0.0607854	4.58625e-06	2.67985e-05	0.0529984	0.457378	0.64544	0.146835	0.00043549	0.00102237
		200611_s_at	ER+/ER-				-0.0888051	0.239418	0.343985	-0.544845	0.00140327	0.00730229	-0.00163881	0.879547	0.910855	-0.172509	0.0281199	0.101405	-0.211883	0.000325218	0.000785423
		210935_s_at	ER+/ER-				-0.403313	0.023957	0.0515232	0.018381	0.627201	0.742922	-0.0166853	0.00346911	0.00903989	-0.0669916	0.556853	0.72649	-0.520631	4.42868e-06	1.55319e-05
		210936_at	ER+/ER-				0.185724	0.173437	0.265272	0.0207243	0.514269	0.647771	-0.000569082	0.608663	0.697595	0.000689098	0.988788	0.994191	0.1633	3.5863e-08	1.87899e-07
		240282_at	ER+/ER-				0.639957	0.000162625	0.000729537	0.166525	0.00271484	0.0122345	0.015945	1.53034e-07	1.36151e-06	0.0283008	0.768527	0.871259	0.14414	0.0230011	0.0379969
		244672_at	ER+/ER-				-0.0463715	0.728671	0.80658	0.033238	0.260288	0.399086	-0.00220446	0.0123674	0.02734	0.0166603	0.730109	0.848635	-0.101585	0.000157258	0.000409507
O75131	CPNE3_HUMAN Copine-3 OS=Homo sapiens GN=CPNE3 PE=1 SV=1	NA	ER+/ER-	0.0951407	0.57097	0.829232
		202118_s_at	ER+/ER-				-0.179896	0.127909	0.206784	0.535715	0.000408401	0.00270502	-0.0582187	0.000924643	0.00285126	0.265627	0.0770496	0.202693	0.160617	0.14698	0.199809
		202119_s_at	ER+/ER-				0.0628694	0.536446	0.643498	0.0970481	0.669695	0.775147	0.00935849	0.594619	0.6848	0.20375	0.0815854	0.211161	0.389873	2.51778e-05	7.73277e-05
O75146	HIP1R_HUMAN Huntingtin-interacting protein 1-related protein OS=Homo sapiens GN=HIP1R PE=1 SV=2	NA	ER+/ER-	0.0895064	0.610327	0.849776
		209558_s_at	ER+/ER-				0.145835	0.140612	0.222673	-0.172155	0.106859	0.207139	0.00897605	0.0923659	0.15228	-0.131085	0.247516	0.437147	-0.101178	0.10821	0.151833
		209559_at	ER+/ER-				0.0156566	0.796743	0.859569	-0.081053	0.00258193	0.0118131	-0.000730166	0.611352	0.699978	-0.0787625	0.13157	0.288634	-0.211371	1.41317e-07	6.58822e-07
		38340_at	ER+/ER-				0.0247407	0.721996	0.801834	-0.0458247	0.444721	0.587424	0.000378586	0.942422	0.958831	-0.0929703	0.307679	0.501523	-0.15597	0.00106228	0.00230184
O75152	ZC11A_HUMAN Zinc finger CCCH domain-containing protein 11A OS=Homo sapiens GN=ZC3H11A PE=1 SV=3	NA	ER+/ER-	0.124265	0.361831	0.708662
		205787_x_at	ER+/ER-				-0.371223	0.00029999	0.00122975	0.176579	0.0171125	0.0517051	-0.0177607	0.000133322	0.000521414	-0.0166838	0.877806	0.934759	-0.31972	2.69429e-05	8.19097e-05
		205788_s_at	ER+/ER-				0.307514	0.000263336	0.00110109	0.366896	0.0034938	0.0149536	0.108135	1.25659e-09	2.04828e-08	0.0723704	0.34087	0.534767	0.0949441	0.024901	0.0406854
O75165	DJC13_HUMAN DnaJ homolog subfamily C member 13 OS=Homo sapiens GN=DNAJC13 PE=1 SV=5	NA	ER+/ER-	0.1427	0.493728	0.791323
		1560020_at	ER+/ER-				-0.331582	0.00952842	0.0237264	0.0317955	0.459623	0.600095	-0.00338676	3.89895e-06	2.33159e-05	-0.116114	0.151859	0.315858	-0.244294	7.289e-15	1.39218e-13
		1564627_at	ER+/ER-				-0.13575	0.418098	0.532126	0.0235301	0.309011	0.454389	-0.00238241	0.00960879	0.0220401	-0.0645133	0.11792	0.269391	0.00615182	0.742935	0.790149
		212467_at	ER+/ER-				0.00990439	0.884015	0.922124	0.0786671	0.520792	0.653359	0.00200046	0.668658	0.745536	0.0050772	0.948458	0.974337	0.0134369	0.820014	0.855629
O75223	GGCT_HUMAN Gamma-glutamylcyclotransferase OS=Homo sapiens GN=GGCT PE=1 SV=1	NA	ER+/ER-	0.141054	0.523156	0.80812
		215380_s_at	ER+/ER-				-0.400135	0.00037228	0.0014889	-0.0876263	0.66326	0.770025	-0.0743473	0.000835327	0.00260614	-0.255351	0.0221536	0.0866414	0.0535447	0.538481	0.60381
O75306	NDUS2_HUMAN NADH dehydrogenase [ubiquinone] iron-sulfur protein 2, mitochondrial OS=Homo sapiens GN=NDUFS2 PE=1 SV=2	NA	ER+/ER-	0.236967	0.265137	0.632392
		201966_at	ER+/ER-				0.120525	0.182618	0.276402	-0.232903	0.120387	0.226794	0.0310223	0.0283342	0.0557387	-0.0838745	0.364687	0.559651	0.00192014	0.97442	0.980964
O75323	NIPS2_HUMAN Protein NipSnap homolog 2 OS=Homo sapiens GN=GBAS PE=1 SV=1	NA	ER+/ER-	0.41909	0.0455815	0.293485
		201816_s_at	ER+/ER-				-0.133057	0.187386	0.281979	0.158825	0.436254	0.579906	-0.0187589	0.14498	0.220622	0.19596	0.0407589	0.131201	0.0776821	0.262693	0.330102
O75339	CILP1_HUMAN Cartilage intermediate layer protein 1 OS=Homo sapiens GN=CILP PE=1 SV=4	NA	ER+/ER-	0.514164	0.0230013	0.220197
		206227_at	ER+/ER-				1.5552	1.48342e-08	2.2529e-07	1.78628	4.99662e-07	1.27128e-05	0.158606	1.13949e-09	1.87067e-08	0.935881	0.0060119	0.0354594	0.438082	0.024069	0.0395321
O75340	PDCD6_HUMAN Programmed cell death protein 6 OS=Homo sapiens GN=PDCD6 PE=1 SV=1	NA	ER+/ER-	0.168976	0.43913	0.755146
		203415_at	ER+/ER-				-0.0487588	0.567138	0.672892	0.229933	0.214216	0.345097	-0.00958432	0.497447	0.597127	-0.101939	0.188352	0.366235	0.179207	0.00432595	0.0082785
		222152_at	ER+/ER-				0.176153	0.0886952	0.153541	-0.033871	0.666923	0.772828	0.00249584	0.391285	0.496852	-0.0935527	0.337956	0.53092	-0.255804	9.90874e-05	0.000267087
		222380_s_at	ER+/ER-				0.388577	0.0181045	0.0408878	0.298278	0.330072	0.47592	0.0145422	0.00288896	0.0077224	-0.0233283	0.83283	0.912228	-0.276433	0.00252048	0.00507705
		222381_at	ER+/ER-				-0.056586	0.504907	0.614774	-0.00169203	0.966684	0.978032	-0.000645048	0.400113	0.506072	-0.0914778	0.0803328	0.208702	-0.111766	0.00766351	0.013953
O75347	TBCA_HUMAN Tubulin-specific chaperone A OS=Homo sapiens GN=TBCA PE=1 SV=3	NA	ER+/ER-	0.148743	0.400128	0.733376
		203667_at	ER+/ER-				0.094575	0.204565	0.303262	0.480067	0.000748297	0.00439481	0.0291097	0.0292894	0.0573396	0.264341	0.000767619	0.00830884	0.292035	1.95841e-09	1.29964e-08
O75348	VATG1_HUMAN V-type proton ATPase subunit G 1 OS=Homo sapiens GN=ATP6V1G1 PE=1 SV=3	NA	ER+/ER-	0.00496929	0.976601	0.988802
		208737_at	ER+/ER-				0.0997476	0.274509	0.383845	0.633761	0.00110035	0.00596923	0.0257609	0.257246	0.353893	0.230745	0.0203444	0.0817452	0.167002	0.00622452	0.0115869
		238765_at	ER+/ER-				0.15933	0.0755009	0.13455	0.315417	0.040123	0.0997291	0.00410049	0.0816579	0.137392	0.0994915	0.403441	0.595638	0.569	6.87983e-10	5.06258e-09
O75351	VPS4B_HUMAN Vacuolar protein sorting-associated protein 4B OS=Homo sapiens GN=VPS4B PE=1 SV=2	NA	ER+/ER-	0.129498	0.388527	0.728585
		218171_at	ER+/ER-				-0.0297466	0.697302	0.781899	0.305843	0.161541	0.281981	-0.00507471	0.643743	0.724434	0.164301	0.0512189	0.153013	0.319449	1.12456e-08	6.39758e-08
O75367	H2AY_HUMAN Core histone macro-H2A.1 OS=Homo sapiens GN=H2AFY PE=1 SV=4	NA	ER+/ER-	0.443331	0.0120193	0.159459
		1558779_at	ER+/ER-				0.499657	0.000154067	0.000695219	-0.0145283	0.559951	0.686986	0.00130455	0.0425807	0.0788171	0.0841339	0.0661224	0.181991	0.0443736	0.0082789	0.0149667
		1558780_a_at	ER+/ER-				0.0360087	0.639298	0.733232	-0.0406695	0.0679822	0.148381	0.00043712	0.662364	0.740434	0.0501282	0.32796	0.521514	0.0136393	0.680614	0.735093
		207168_s_at	ER+/ER-				0.00586783	0.93345	0.957617	0.172708	0.309192	0.454559	0.0183244	0.297799	0.398626	0.146077	0.00675742	0.0380346	0.149772	0.000685227	0.00154501
		214500_at	ER+/ER-				0.0171615	0.869335	0.911379	-0.0103774	0.692693	0.790749	0.00122865	0.667984	0.744905	0.240627	0.0240394	0.0910973	0.0375979	0.703952	0.756429
		214501_s_at	ER+/ER-				-0.126227	0.149239	0.234078	-0.109586	0.331401	0.477037	-0.0101888	0.582031	0.672888	0.0767863	0.241988	0.431696	-0.0485872	0.405894	0.477502
		226840_at	ER+/ER-				0.327701	0.000958628	0.0033535	0.0691844	0.10041	0.197469	0.0175894	1.25358e-05	6.53422e-05	0.165052	0.0384497	0.126424	-0.121605	0.055537	0.0836634
O75368	SH3L1_HUMAN SH3 domain-binding glutamic acid-rich-like protein OS=Homo sapiens GN=SH3BGRL PE=1 SV=1	NA	ER+/ER-	0.582513	0.00282046	0.0674018
		201311_s_at	ER+/ER-				0.524358	0.00143358	0.00476823	0.810712	1.73057e-07	5.78257e-06	0.0861434	0.000354019	0.00123406	0.736035	0.000220744	0.0037581	0.760574	1.34095e-09	9.26439e-09
		201312_s_at	ER+/ER-				0.629526	6.96853e-07	6.24759e-06	1.2204	1.68449e-07	5.72145e-06	0.163376	2.29017e-07	1.93752e-06	0.609889	6.77072e-05	0.00166136	0.877242	3.78379e-17	1.23646e-15
O75369	FLNB_HUMAN Filamin-B OS=Homo sapiens GN=FLNB PE=1 SV=2	NA	ER+/ER-	0.446801	0.034105	0.253818
		208613_s_at	ER+/ER-				0.747202	8.63466e-06	5.68634e-05	-0.247486	0.0612866	0.137825	0.0520071	4.17227e-05	0.000185479	0.159469	0.267161	0.4596	0.15161	0.0784747	0.11405
		208614_s_at	ER+/ER-				1.19025	1.49575e-10	4.45572e-09	0.804687	0.000243342	0.0018224	0.153004	7.19561e-12	2.35136e-10	0.483307	0.00141221	0.0126457	0.612006	1.50761e-12	1.82688e-11
O75390	CISY_HUMAN Citrate synthase, mitochondrial OS=Homo sapiens GN=CS PE=1 SV=2	NA	ER+/ER-	0.105232	0.536687	0.818043
		208660_at	ER+/ER-				0.0454344	0.591744	0.692713	-0.228363	0.0411746	0.101756	0.00557662	0.688482	0.762461	-0.095758	0.169943	0.339837	-0.0877411	0.0733104	0.107228
O75396	SC22B_HUMAN Vesicle-trafficking protein SEC22b OS=Homo sapiens GN=SEC22B PE=1 SV=4	NA	ER+/ER-	-0.0156009	0.93866	0.975969
		209206_at	ER+/ER-				0.0359743	0.639909	0.733407	0.300937	0.0783115	0.163574	-0.00500778	0.447329	0.550479	-0.00624291	0.938819	0.967998	0.570729	1.9339e-14	3.42782e-13
		209207_s_at	ER+/ER-				-0.117554	0.14865	0.233313	-0.162075	0.0485379	0.115722	-0.0180104	0.00288979	0.0077224	-0.068461	0.384007	0.577098	0.130372	0.0124776	0.021764
O75431	MTX2_HUMAN Metaxin-2 OS=Homo sapiens GN=MTX2 PE=1 SV=1	NA	ER+/ER-	0.169891	0.545225	0.81857
		203517_at	ER+/ER-				-0.13901	0.0339985	0.0686843	0.459787	0.011295	0.0375865	-0.0126033	0.0388181	0.0729692	0.0620438	0.420536	0.611342	0.147769	0.0644164	0.0955164
O75436	VP26A_HUMAN Vacuolar protein sorting-associated protein 26A OS=Homo sapiens GN=VPS26A PE=1 SV=2	NA	ER+/ER-	0.185731	0.272466	0.63924
		201807_at	ER+/ER-				-0.178065	0.00514757	0.01418	0.252897	0.195647	0.323499	-0.0288487	0.00213089	0.0059101	-0.0228849	0.740373	0.853264	-0.109951	0.0230835	0.0381041
		243316_x_at	ER+/ER-				0.181955	0.200501	0.298393	0.0797809	0.0329207	0.085729	0.00142816	0.0339462	0.0651612	0.000840842	0.990395	0.995013	0.110071	5.33886e-06	1.85168e-05
O75438	NDUB1_HUMAN NADH dehydrogenase [ubiquinone] 1 beta subcomplex subunit 1 OS=Homo sapiens GN=NDUFB1 PE=1 SV=1	NA	ER+/ER-	0.0672612	0.661502	0.874141
		206790_s_at	ER+/ER-				0.210915	0.0059414	0.0159711	0.464662	0.00523766	0.0203853	0.0578552	0.000546116	0.00180734	0.214802	0.00501022	0.0315172	0.490266	2.46756e-13	3.47931e-12
		243630_at	ER+/ER-				0.127818	0.0630292	0.116013	-0.00830189	0.80214	0.868042	0.000429848	0.784831	0.840524	0.129128	0.0656542	0.181002	-0.0272091	0.488876	0.558766
O75439	MPPB_HUMAN Mitochondrial-processing peptidase subunit beta OS=Homo sapiens GN=PMPCB PE=1 SV=2	NA	ER+/ER-	0.135718	0.533939	0.816919
		1570542_a_at	ER+/ER-				0.384235	0.0056872	0.015414	-0.0725076	0.0699361	0.150923	0.0013825	0.0628692	0.110201	0.0472671	0.452907	0.64135	0.264913	2.46976e-09	1.60651e-08
		201682_at	ER+/ER-				-0.104521	0.245892	0.351165	0.385819	0.00628903	0.0235924	-0.000620574	0.945966	0.961161	-0.0530311	0.509339	0.687124	-0.0541864	0.306028	0.37607
O75475	PSIP1_HUMAN PC4 and SFRS1-interacting protein OS=Homo sapiens GN=PSIP1 PE=1 SV=1	NA	ER+/ER-	-0.0490028	0.789665	0.919385
		1554933_at	ER+/ER-				-0.0576724	0.590953	0.692257	-0.0316555	0.254241	0.392607	-0.00205723	0.00810563	0.0189259	-0.195928	0.00639185	0.0368494	0.030659	0.38424	0.456534
		205961_s_at	ER+/ER-				-0.45303	0.00037628	0.00150142	-0.411722	0.014533	0.0455161	-0.0246288	0.000108146	0.000434286	-0.144849	0.302605	0.496659	-0.303202	0.00856054	0.0154394
		209337_at	ER+/ER-				-0.304067	0.00604404	0.0161965	-0.566659	0.016915	0.0511978	-0.0265306	0.00377529	0.0097347	-0.114211	0.358224	0.553306	-0.295163	0.00349546	0.00682174
		210758_at	ER+/ER-				-0.680225	0.000166437	0.000743252	-0.524687	2.46976e-06	4.56541e-05	-0.0138386	1.10737e-06	7.69691e-06	-0.402233	0.031232	0.109146	-0.193936	0.00158649	0.00332791
		232681_at	ER+/ER-				-0.515207	0.000175916	0.000780028	-0.458825	0.022062	0.0627548	-0.0339596	9.95064e-06	5.33927e-05	-0.0270339	0.797729	0.888154	-0.232701	0.00893163	0.0160332
O75489	NDUS3_HUMAN NADH dehydrogenase [ubiquinone] iron-sulfur protein 3, mitochondrial OS=Homo sapiens GN=NDUFS3 PE=1 SV=1	NA	ER+/ER-	0.158992	0.270362	0.638105
		201740_at	ER+/ER-				-0.163578	0.0150545	0.0349851	-0.160085	0.108588	0.209723	-0.0245333	0.0161058	0.0343276	-0.0347367	0.601831	0.757699	0.125165	0.0413124	0.0641813
O75494	SRS10_HUMAN Serine/arginine-rich splicing factor 10 OS=Homo sapiens GN=SRSF10 PE=1 SV=1	NA	ER+/ER-	0.413405	0.0548092	0.318397
		204299_at	ER+/ER-				-0.0913273	0.126573	0.20525	0.212282	0.217727	0.349204	-0.00275126	0.453035	0.555913	0.240489	0.00141529	0.0126568	0.460254	2.47472e-06	9.09067e-06
		206095_s_at	ER+/ER-				-0.212153	0.00107084	0.00368434	-0.0739379	0.683061	0.784428	-0.0206228	0.00176724	0.00503101	0.0237052	0.656021	0.797063	0.0118998	0.823174	0.857888
		210178_x_at	ER+/ER-				-0.533039	1.32147e-07	1.49861e-06	-0.0601887	0.443279	0.586417	-0.0513034	6.55723e-10	1.13884e-08	0.0579085	0.426635	0.617604	-0.412079	6.96726e-06	2.37818e-05
		213594_x_at	ER+/ER-				-0.220385	0.00247385	0.00752744	-0.158308	0.131086	0.241763	-0.0254416	2.14232e-05	0.000104096	0.0705668	0.254883	0.445366	-0.207442	0.0166395	0.0283212
		225348_at	ER+/ER-				-0.242136	0.0216669	0.0473814	-0.274954	0.0575222	0.131548	-0.00421349	0.0839035	0.140519	0.0372794	0.720172	0.842372	0.512749	7.20919e-07	2.93976e-06
O75521	ECI2_HUMAN Enoyl-CoA delta isomerase 2, mitochondrial OS=Homo sapiens GN=ECI2 PE=1 SV=4	NA	ER+/ER-	0.550731	0.0298793	0.244239
		218025_s_at	ER+/ER-				0.626931	1.73891e-07	1.90012e-06	0.942002	1.52275e-06	3.07899e-05	0.0662847	3.16068e-08	3.44279e-07	0.556413	0.0014477	0.0128632	0.712001	8.40021e-11	7.40658e-10
O75531	BAF_HUMAN Barrier-to-autointegration factor OS=Homo sapiens GN=BANF1 PE=1 SV=1	NA	ER+/ER-	0.43237	0.0331769	0.252931
		210125_s_at	ER+/ER-				-0.0433234	0.583423	0.686685	-0.157127	0.026018	0.071959	0.0134882	0.417386	0.522206	-0.114928	0.175254	0.347434	0.0361574	0.583216	0.644331
O75533	SF3B1_HUMAN Splicing factor 3B subunit 1 OS=Homo sapiens GN=SF3B1 PE=1 SV=3	NA	ER+/ER-	0.0959649	0.557186	0.824918
		201070_x_at	ER+/ER-				-0.400272	0.000682698	0.00249322	0.0106878	0.908834	0.941606	-0.0349335	0.000171008	0.000651437	-0.0478821	0.529963	0.704607	-0.679626	3.1383e-09	1.99377e-08
		201071_x_at	ER+/ER-				0.0913276	0.180135	0.273334	0.399653	0.037714	0.0952519	0.0472282	0.00293936	0.0078311	0.0456359	0.440725	0.63047	-0.245204	0.000273043	0.000668439
		211185_s_at	ER+/ER-				0.0920999	0.151978	0.237671	0.435119	0.0332122	0.0862517	0.0422708	0.00306049	0.00809129	0.0552994	0.337216	0.530241	-0.117234	0.0209043	0.0348153
		214305_s_at	ER+/ER-				-0.316719	0.0056408	0.0153123	0.143165	0.205361	0.335042	-0.0339403	0.00414299	0.0105721	-0.0669121	0.365605	0.560562	-0.584899	1.00187e-07	4.81049e-07
O75534	CSDE1_HUMAN Cold shock domain-containing protein E1 OS=Homo sapiens GN=CSDE1 PE=1 SV=2	NA	ER+/ER-	-0.0198399	0.904307	0.966107
		202646_s_at	ER+/ER-				-0.190412	0.038731	0.0767164	0.0116859	0.939799	0.960842	-0.0249305	0.0822826	0.138308	-0.189908	0.0144461	0.0645534	0.147626	0.00764411	0.0139232
		219939_s_at	ER+/ER-				-0.292371	0.000918486	0.00322781	0.0619963	0.704307	0.7999	-0.0641356	0.000181005	0.000684976	-0.104115	0.110311	0.257742	0.175961	0.00976731	0.017411
		222975_s_at	ER+/ER-				-0.43329	1.08528e-05	6.92871e-05	-0.235313	0.218061	0.349495	-0.0684415	6.36284e-06	3.5843e-05	-0.208498	0.0105949	0.0524491	-0.360832	2.66515e-05	8.11312e-05
O75569	PRKRA_HUMAN Interferon-inducible double-stranded RNA-dependent protein kinase activator A OS=Homo sapiens GN=PRKRA PE=1 SV=1	NA	ER+/ER-	0.149782	0.455375	0.764228
		209139_s_at	ER+/ER-				-0.160617	0.00603085	0.0161675	-0.11748	0.180115	0.304685	-0.0148171	0.00176424	0.00502664	-0.0103471	0.875992	0.934148	-0.0553402	0.385739	0.457775
O75607	NPM3_HUMAN Nucleoplasmin-3 OS=Homo sapiens GN=NPM3 PE=1 SV=3	NA	ER+/ER-	0.114233	0.678109	0.880219
		205129_at	ER+/ER-				-0.452659	0.000250694	0.00105463	-0.621065	0.00202741	0.00970633	-0.0184329	4.34931e-05	0.000192481	-0.374039	0.0151173	0.0666715	-0.180285	0.0221119	0.0366319
O75608	LYPA1_HUMAN Acyl-protein thioesterase 1 OS=Homo sapiens GN=LYPLA1 PE=1 SV=1	NA	ER+/ER-	0.42019	0.0499907	0.303683
		203007_x_at	ER+/ER-				-0.328188	0.00354688	0.0102712	0.680371	0.00174588	0.00862502	-0.0588607	0.000106805	0.000430405	0.0427515	0.720725	0.842699	0.125027	0.251434	0.317982
		212449_s_at	ER+/ER-				-0.0829061	0.415464	0.529701	0.367614	0.165538	0.28711	-0.0296612	0.0740871	0.1266	0.0589608	0.611529	0.765799	0.300555	0.00124889	0.00266763
O75629	CREG1_HUMAN Protein CREG1 OS=Homo sapiens GN=CREG1 PE=1 SV=1	NA	ER+/ER-	-0.0185251	0.939405	0.975969
		201200_at	ER+/ER-				-0.25341	0.00233177	0.00717107	-0.0250639	0.90032	0.936365	-0.0495797	0.00312783	0.00824718	-0.244293	0.0144339	0.0645534	-0.196863	0.000989917	0.00215723
O75643	U520_HUMAN U5 small nuclear ribonucleoprotein 200 kDa helicase OS=Homo sapiens GN=SNRNP200 PE=1 SV=2	NA	ER+/ER-	0.108261	0.531443	0.814981
		200058_s_at	ER+/ER-				0.139163	0.12967	0.209042	0.0111138	0.94682	0.965585	0.0431978	0.00164011	0.00471583	-0.0796375	0.381214	0.574636	-0.15336	8.26299e-05	0.000226085
		214982_at	ER+/ER-				-0.148377	0.220121	0.321539	0.0195496	0.501916	0.63723	0.000580484	0.264811	0.362348	-0.0938601	0.202225	0.384116	-0.0291816	0.108663	0.152376
		232931_at	ER+/ER-				-0.0287572	0.755334	0.827591	-0.0751856	0.160883	0.281331	-0.00112949	0.758122	0.817524	-0.160671	0.11073	0.258094	-0.146417	0.00209708	0.00429827
O75663	TIPRL_HUMAN TIP41-like protein OS=Homo sapiens GN=TIPRL PE=1 SV=2	NA	ER+/ER-	0.227094	0.173939	0.533181
		1553677_a_at	ER+/ER-				-0.54293	1.95567e-07	2.0971e-06	-0.0819051	0.267218	0.406726	-0.0414636	1.13095e-06	7.84494e-06	-0.0924845	0.368216	0.561692	0.0364401	0.703292	0.756104
		1554351_a_at	ER+/ER-				-0.231349	2.85768e-05	0.000163924	-0.13434	0.0615532	0.13819	-0.0168075	0.00068742	0.00221253	-0.26049	0.00997391	0.0502705	-0.218368	0.0452981	0.0697789
		214773_x_at	ER+/ER-				-0.215475	0.0321337	0.0657489	0.0999939	0.414907	0.559841	-0.0163134	0.0757063	0.128888	-0.00950379	0.922359	0.959176	0.208056	0.0209955	0.0349334
		228619_x_at	ER+/ER-				-0.162749	0.101351	0.171488	-0.0529823	0.473453	0.61155	-0.0128772	0.189722	0.276132	0.0547675	0.643455	0.788032	0.257477	0.00053543	0.00123513
O75688	PPM1B_HUMAN Protein phosphatase 1B OS=Homo sapiens GN=PPM1B PE=1 SV=1	NA	ER+/ER-	0.0706723	0.591547	0.844573
		209296_at	ER+/ER-				0.00380621	0.965744	0.978252	0.325313	0.0691058	0.149885	0.0154398	0.107745	0.172327	-0.0678737	0.305929	0.499617	0.241562	2.50918e-05	7.7098e-05
		213225_at	ER+/ER-				0.0100674	0.908937	0.939035	0.245435	0.0760134	0.160034	-2.36232e-05	0.99513	0.996286	-0.0462281	0.605687	0.760279	0.446089	9.65943e-07	3.84537e-06
O75694	NU155_HUMAN Nuclear pore complex protein Nup155 OS=Homo sapiens GN=NUP155 PE=1 SV=1	NA	ER+/ER-	0.162531	0.353747	0.703028
		206550_s_at	ER+/ER-				-0.53478	5.0548e-06	3.52761e-05	-0.835271	6.98936e-10	6.25866e-08	-0.0167972	1.06539e-06	7.42758e-06	-0.663675	8.43175e-08	2.32548e-05	-0.496425	2.06293e-08	1.12709e-07
O75821	EIF3G_HUMAN Eukaryotic translation initiation factor 3 subunit G OS=Homo sapiens GN=EIF3G PE=1 SV=2	NA	ER+/ER-	0.0543719	0.749758	0.910752
		208887_at	ER+/ER-				0.182935	0.0460431	0.0889513	-0.123512	0.49403	0.630134	0.0199148	0.115069	0.18214	-0.00806351	0.917801	0.956957	-0.0720177	0.135625	0.185985
O75822	EIF3J_HUMAN Eukaryotic translation initiation factor 3 subunit J OS=Homo sapiens GN=EIF3J PE=1 SV=2	NA	ER+/ER-	0.14548	0.52633	0.810474
		208264_s_at	ER+/ER-				0.274603	5.19764e-05	0.000272847	0.341777	0.0331276	0.0861482	0.0194243	1.06522e-05	5.67597e-05	0.0562895	0.53534	0.708206	0.741737	5.88547e-13	7.59932e-12
		208985_s_at	ER+/ER-				-0.156082	0.014421	0.0337174	-0.0646683	0.670713	0.776064	-0.017488	0.00378016	0.00974363	-0.127172	0.125161	0.280099	0.162188	0.0109221	0.019285
		217364_x_at	ER+/ER-				-0.406127	2.86305e-05	0.000163931	0.034504	0.162783	0.283359	-0.0224116	7.37899e-07	5.41833e-06	-0.0240158	0.743834	0.855016	0.0100478	0.717795	0.768389
O75828	CBR3_HUMAN Carbonyl reductase [NADPH] 3 OS=Homo sapiens GN=CBR3 PE=1 SV=3	NA	ER+/ER-	0.154633	0.339165	0.696379
		205379_at	ER+/ER-				-0.763879	1.45405e-06	1.20356e-05	-0.909087	7.23872e-05	0.000693208	-0.0514322	1.58326e-08	1.89853e-07	-0.467217	0.00947385	0.048804	-0.176152	0.0800461	0.11612
O75844	FACE1_HUMAN CAAX prenyl protease 1 homolog OS=Homo sapiens GN=ZMPSTE24 PE=1 SV=2	NA	ER+/ER-	-0.146675	0.417043	0.745305
		202939_at	ER+/ER-				-0.0321571	0.629655	0.725697	0.14493	0.449209	0.590974	0.00234195	0.838117	0.880247	-0.0263118	0.722584	0.843729	0.173079	0.00222441	0.00452963
O75874	IDHC_HUMAN Isocitrate dehydrogenase [NADP] cytoplasmic OS=Homo sapiens GN=IDH1 PE=1 SV=2	NA	ER+/ER-	0.0395105	0.823895	0.934148
		1555037_a_at	ER+/ER-				-0.558339	7.02844e-05	0.000351859	0.0407851	0.846974	0.900383	-0.0636469	0.00116034	0.00349368	-0.253194	0.0500256	0.150401	-0.258505	0.00253497	0.00510176
		201193_at	ER+/ER-				-0.358192	0.000796934	0.00285596	-0.0801704	0.703051	0.799132	-0.0563231	0.00718388	0.0170568	-0.275121	0.0306614	0.107973	-0.222154	0.00344837	0.00674126
		242001_at	ER+/ER-				-0.318642	0.032859	0.0668721	0.000298235	0.995416	0.996572	-0.00070451	0.201349	0.289531	-0.15068	0.100421	0.243291	-0.0936193	0.00278502	0.0055467
		242956_at	ER+/ER-				-0.160514	0.0448019	0.0868698	-0.0881071	0.0204949	0.0593478	-0.00136533	0.0655993	0.114319	-0.161003	0.138467	0.297981	-0.092445	0.00869538	0.0156458
O75884	RBBP9_HUMAN Putative hydrolase RBBP9 OS=Homo sapiens GN=RBBP9 PE=1 SV=2	NA	ER+/ER-	0.494138	0.106345	0.430011
		221439_at	ER+/ER-				-0.442405	0.00141089	0.00469729	0.0172855	0.55272	0.68078	-0.00273503	0.00111453	0.00337196	-0.0203568	0.615483	0.768379	-0.0452301	0.0526646	0.0798247
		221440_s_at	ER+/ER-				-0.281353	0.0244524	0.0523601	-0.0633658	0.0615902	0.138192	-0.00125901	0.113176	0.179555	-0.0377335	0.379257	0.572581	-0.214258	4.81211e-07	2.03931e-06
		226696_at	ER+/ER-				0.0422192	0.590383	0.691941	0.19168	0.149404	0.266609	-0.000259238	0.923905	0.945453	0.274758	0.00467137	0.0300458	0.403696	7.18483e-07	2.93306e-06
		232751_at	ER+/ER-				-0.400684	0.000461981	0.00178752	0.009507	0.731954	0.8204	-0.00308607	5.43031e-05	0.000232704	-0.00547708	0.913222	0.95481	-0.187486	8.91891e-05	0.000242301
O75915	PRAF3_HUMAN PRA1 family protein 3 OS=Homo sapiens GN=ARL6IP5 PE=1 SV=1	NA	ER+/ER-	0.215663	0.342094	0.698802
		200760_s_at	ER+/ER-				-0.219575	0.0220448	0.0480624	0.597407	0.00641054	0.023983	-0.0540643	0.00209965	0.0058399	0.0652974	0.468183	0.653996	-0.291216	0.00121443	0.00259723
		200761_s_at	ER+/ER-				0.233962	0.00723824	0.0188402	0.532702	0.00628165	0.0235776	0.0531212	0.00816633	0.0190483	0.165616	0.0597732	0.169186	0.208917	0.000250995	0.000621607
O75937	DNJC8_HUMAN DnaJ homolog subfamily C member 8 OS=Homo sapiens GN=DNAJC8 PE=1 SV=2	NA	ER+/ER-	0.0821311	0.664032	0.874141
		205545_x_at	ER+/ER-				-0.0574599	0.367045	0.482052	0.0385453	0.772607	0.848539	-0.00148951	0.823836	0.868156	0.0629665	0.243483	0.432802	0.00676303	0.849412	0.880027
		212490_at	ER+/ER-				0.212225	0.0120395	0.0289849	0.176841	0.0490737	0.116461	0.00331765	0.00386869	0.00994951	0.158238	0.00993203	0.0501272	0.347936	6.09805e-10	4.53297e-09
		212491_s_at	ER+/ER-				-0.11212	0.160195	0.248806	0.00317712	0.982128	0.988003	-0.0014527	0.719265	0.788071	0.0236634	0.727261	0.847155	-0.0568114	0.171542	0.228733
O75947	ATP5H_HUMAN ATP synthase subunit d, mitochondrial OS=Homo sapiens GN=ATP5H PE=1 SV=3	NA	ER+/ER-	0.0561228	0.757609	0.912263
		1555998_at	ER+/ER-				0.124149	0.0401548	0.0791727	-0.0357943	0.491491	0.628143	0.00198648	0.144693	0.220331	0.0834278	0.164676	0.332778	-0.0926199	0.00720206	0.013207
		210149_s_at	ER+/ER-				-0.132959	0.129889	0.209347	-0.25087	0.0729881	0.155758	-0.0138375	0.55422	0.648896	0.0892133	0.297301	0.491228	0.115557	0.0790916	0.114832
O75955	FLOT1_HUMAN Flotillin-1 OS=Homo sapiens GN=FLOT1 PE=1 SV=3	NA	ER+/ER-	0.317095	0.081621	0.376122
		208748_s_at	ER+/ER-				0.00388378	0.979449	0.987325	0.0137675	0.715869	0.809831	-0.000987789	0.799984	0.852484	0.212082	0.0364088	0.122101	0.190473	0.0202318	0.0338095
		208749_x_at	ER+/ER-				0.202669	0.0128173	0.0304847	-0.0969264	0.331396	0.477037	0.0573473	0.000126034	0.000495725	0.224441	0.00783405	0.0424653	0.330752	1.54617e-10	1.26613e-09
		210142_x_at	ER+/ER-				0.208527	0.00905596	0.0228025	-0.0880523	0.456999	0.597915	0.0543784	0.000125288	0.000493351	0.228757	0.00652223	0.0372274	0.312565	1.99414e-09	1.31954e-08
		213819_s_at	ER+/ER-				-0.0197663	0.8431	0.892823	-0.0249909	0.47303	0.611233	-0.00251911	0.0227269	0.0461567	0.0893632	0.102401	0.246354	0.132077	0.000134144	0.000353834
O75962	TRIO_HUMAN Triple functional domain protein OS=Homo sapiens GN=TRIO PE=1 SV=2	NA	ER+/ER-	0.355113	0.206168	0.568067
		208178_x_at	ER+/ER-				0.0933373	0.45379	0.567222	0.0477115	0.202641	0.332074	0.0066919	0.0993006	0.161443	-0.0959018	0.402272	0.594824	-0.0836361	0.324755	0.395507
		209010_s_at	ER+/ER-				-0.152903	0.390844	0.505335	-0.0348144	0.230056	0.363482	0.000567325	0.482038	0.583609	-0.115709	0.0276292	0.100307	-0.138662	0.0012124	0.0025937
		209011_at	ER+/ER-				0.165571	0.118574	0.194381	-0.0508582	0.24541	0.382309	0.0150148	0.00602088	0.014633	-0.126602	0.146928	0.308843	-0.21404	0.000586164	0.0013405
		209012_at	ER+/ER-				0.54611	3.39109e-06	2.52228e-05	0.423895	0.0144645	0.0454363	0.0444172	1.80152e-09	2.80395e-08	0.058039	0.592053	0.75248	0.0515104	0.409229	0.480606
		209013_x_at	ER+/ER-				0.105716	0.410059	0.524148	0.01	0.800074	0.86615	0.00821414	0.0403378	0.0753125	-0.106086	0.347761	0.542245	-0.109547	0.174131	0.231738
		216697_at	ER+/ER-				0.46608	0.00192706	0.00611181	-0.00247109	0.950413	0.967584	0.00236534	0.000243735	0.000883571	0.00848873	0.907878	0.951775	0.0528781	0.0220583	0.0365518
		216700_at	ER+/ER-				0.114882	0.236478	0.340898	-0.0710164	0.0339299	0.087752	0.0012585	0.27671	0.374602	0.116504	0.037881	0.125572	-0.0100945	0.804072	0.842423
		231403_at	ER+/ER-				0.494791	0.000714477	0.00259144	0.5228	4.05533e-08	1.80397e-06	0.00956083	2.78869e-07	2.29725e-06	0.00159322	0.988906	0.994191	0.325434	2.23458e-06	8.29693e-06
		244527_at	ER+/ER-				-0.0640022	0.674481	0.762135	0.00105295	0.9703	0.980519	-0.00290564	0.258399	0.355408	-0.0239794	0.537165	0.709804	0.00383614	0.872612	0.899755
O75964	ATP5L_HUMAN ATP synthase subunit g, mitochondrial OS=Homo sapiens GN=ATP5L PE=1 SV=3	NA	ER+/ER-	0.0910828	0.574194	0.83201
		207573_x_at	ER+/ER-				-0.38851	3.89182e-06	2.8306e-05	0.0274741	0.87768	0.922641	-0.0928087	7.85364e-07	5.7061e-06	-0.250847	0.00201624	0.0164132	0.0105664	0.815818	0.852025
		208745_at	ER+/ER-				-0.0682074	0.501912	0.612402	0.730651	0.000501807	0.00319479	-0.00143483	0.860364	0.897324	0.11752	0.271383	0.463454	0.420844	9.15502e-11	8.01064e-10
		208746_x_at	ER+/ER-				-0.375355	2.20676e-06	1.75497e-05	0.0446074	0.822772	0.882911	-0.0910563	1.42989e-06	9.71339e-06	-0.284176	0.000726949	0.00808437	0.0404645	0.35732	0.429519
		210453_x_at	ER+/ER-				-0.380087	1.22251e-06	1.03173e-05	0.061053	0.754468	0.836478	-0.0897906	1.51942e-06	1.02408e-05	-0.266014	0.00154963	0.013423	0.0311143	0.464277	0.534958
O76003	GLRX3_HUMAN Glutaredoxin-3 OS=Homo sapiens GN=GLRX3 PE=1 SV=2	NA	ER+/ER-	-0.0942376	0.499873	0.794758
		207506_at	ER+/ER-				-0.353412	0.00341401	0.00995754	-0.0324954	0.401244	0.547838	-0.00209772	0.0400238	0.0747869	-0.0226742	0.767527	0.87041	-0.0202024	0.510066	0.578343
		209080_x_at	ER+/ER-				-0.562756	3.92842e-11	1.368e-09	-0.418935	0.000129439	0.00108442	-0.0558814	8.16939e-11	1.87136e-09	-0.219096	0.0147313	0.0654461	-0.273753	0.000590719	0.00134868
		214205_x_at	ER+/ER-				-0.511442	3.56182e-10	9.1637e-09	-0.340207	0.000319833	0.00225255	-0.0496225	5.72927e-09	7.83796e-08	-0.2017	0.0156154	0.0684478	-0.23447	6.13357e-07	2.54152e-06
O76021	RL1D1_HUMAN Ribosomal L1 domain-containing protein 1 OS=Homo sapiens GN=RSL1D1 PE=1 SV=3	NA	ER+/ER-	-0.0258445	0.91629	0.967273
		212018_s_at	ER+/ER-				-0.0311782	0.712359	0.793621	-0.264851	0.167271	0.289057	-0.0130918	0.14313	0.218353	0.0958627	0.27584	0.468598	0.2894	0.000398105	0.000940617
		212019_at	ER+/ER-				0.269336	0.00260387	0.00785785	-0.173463	0.0467837	0.112434	0.0056814	0.000805048	0.00253115	0.00253547	0.985396	0.992739	0.580702	6.08028e-09	3.66144e-08
		213750_at	ER+/ER-				0.292091	0.00753712	0.0195122	0.964005	4.94798e-07	1.26357e-05	0.0107743	0.0120124	0.0266148	0.214156	0.106048	0.251531	0.908807	1.1611e-17	4.10555e-16
O76070	SYUG_HUMAN Gamma-synuclein OS=Homo sapiens GN=SNCG PE=1 SV=2	NA	ER+/ER-	0.376187	0.186357	0.549914
		208584_at	ER+/ER-				0.0632167	0.618402	0.715815	0.0315886	0.435445	0.57917	-0.000641448	0.699476	0.77228	-0.053223	0.292219	0.486561	-0.103084	0.0482076	0.0738348
		209877_at	ER+/ER-				0.862163	0.000212374	0.000918066	0.0134084	0.607509	0.727218	0.00750112	0.0017068	0.00488111	0.219483	0.0275258	0.1001	-0.0144288	0.836338	0.868588
O76094	SRP72_HUMAN Signal recognition particle subunit SRP72 OS=Homo sapiens GN=SRP72 PE=1 SV=3	NA	ER+/ER-	0.0981722	0.649442	0.868407
		208095_s_at	ER+/ER-				-0.305149	0.000759011	0.00273284	-0.0921424	0.638109	0.751065	-0.0485226	0.000738256	0.00234791	-0.121309	0.13213	0.289008	-0.0765019	0.293737	0.363481
		208263_at	ER+/ER-				-0.0886635	0.486276	0.597765	-0.0323859	0.194684	0.322137	-0.00137153	0.0789749	0.133586	0.039983	0.29499	0.489284	-0.084041	0.000476439	0.00110832
		208800_at	ER+/ER-				-0.426714	4.71393e-05	0.000250405	-0.123749	0.497178	0.633298	-0.0435772	4.20209e-07	3.31504e-06	0.0709111	0.372937	0.56589	-0.145169	0.0921511	0.131604
		208801_at	ER+/ER-				-0.139874	0.102686	0.17328	0.049154	0.792502	0.860835	-0.0145117	0.317569	0.418829	0.01839	0.776344	0.87514	-0.0331296	0.588666	0.649104
		208802_at	ER+/ER-				0.0260299	0.730017	0.807301	0.106366	0.479017	0.616546	0.000627244	0.882946	0.9129	0.165021	0.0270003	0.0990255	0.409172	7.58039e-06	2.56461e-05
		208803_s_at	ER+/ER-				-0.536992	1.34685e-06	1.12701e-05	-0.416841	8.19648e-06	0.000118978	-0.0392478	5.52029e-08	5.69797e-07	-0.218043	0.0148827	0.0658684	-0.33962	0.00101046	0.00219575
O94766	B3GA3_HUMAN Galactosylgalactosylxylosylprotein 3-beta-glucuronosyltransferase 3 OS=Homo sapiens GN=B3GAT3 PE=1 SV=2	NA	ER+/ER-	-0.134856	0.411846	0.742079
		203452_at	ER+/ER-				0.101927	0.510691	0.619713	-0.0307243	0.601722	0.722297	0.0133985	0.00892921	0.0205991	0.129739	0.0958639	0.235318	0.22165	0.000188018	0.000477665
		35179_at	ER+/ER-				0.220644	0.00108971	0.00373622	-0.0395253	0.251271	0.389241	0.00998907	9.035e-06	4.92072e-05	0.0913512	0.249974	0.440135	0.25244	6.531e-05	0.000182534
O94776	MTA2_HUMAN Metastasis-associated protein MTA2 OS=Homo sapiens GN=MTA2 PE=1 SV=1	NA	ER+/ER-	0.176613	0.299535	0.659969
		203444_s_at	ER+/ER-				-0.0110271	0.925969	0.952146	-0.100883	0.00230525	0.0108275	0.00101235	0.590697	0.68165	-0.115695	0.163332	0.331324	-0.00670158	0.882788	0.907804
O94804	STK10_HUMAN Serine/threonine-protein kinase 10 OS=Homo sapiens GN=STK10 PE=1 SV=1	NA	ER+/ER-	-0.111578	0.389797	0.729134
		203047_at	ER+/ER-				0.0267075	0.75194	0.82479	-0.0514607	0.135381	0.247338	0.00169142	0.521399	0.62037	-0.179472	0.0451971	0.139872	-0.0511516	0.312957	0.382997
		228394_at	ER+/ER-				0.0762559	0.504343	0.614282	-0.0401461	0.257408	0.395725	0.00154764	0.251479	0.348277	-0.142355	0.100176	0.242783	-0.067114	0.102444	0.144684
		40420_at	ER+/ER-				0.0480496	0.524337	0.632821	-0.051546	0.542403	0.672332	0.00325598	0.25461	0.351458	-0.218074	0.0235626	0.0898585	0.0511787	0.391206	0.462749
O94826	TOM70_HUMAN Mitochondrial import receptor subunit TOM70 OS=Homo sapiens GN=TOMM70A PE=1 SV=1	NA	ER+/ER-	0.0551811	0.739053	0.90691
		201512_s_at	ER+/ER-				-0.400986	2.09286e-05	0.000124937	-0.189787	0.103659	0.202043	-0.0275844	2.645e-08	2.96059e-07	-0.176039	0.0564037	0.163405	-0.0407755	0.54307	0.607967
		201519_at	ER+/ER-				-0.0396317	0.607617	0.706671	-0.138783	0.42007	0.564598	-0.00409353	0.740136	0.803912	-0.144985	0.102056	0.245869	0.181984	0.000492622	0.00114288
O94832	MYO1D_HUMAN Unconventional myosin-Id OS=Homo sapiens GN=MYO1D PE=1 SV=2	NA	ER+/ER-	0.37787	0.0577485	0.325206
		1555397_at	ER+/ER-				-0.278201	0.0117791	0.0284672	-0.0227876	0.252183	0.390217	-0.00182449	0.00717218	0.0170349	0.0305986	0.402432	0.594933	-0.0362212	0.035912	0.0565971
		212338_at	ER+/ER-				0.269	0.00948946	0.0236744	-0.0748265	0.183572	0.308655	0.0125421	0.0136872	0.0298209	0.21883	0.119774	0.271927	0.263534	0.0374385	0.0587213
O94855	SC24D_HUMAN Protein transport protein Sec24D OS=Homo sapiens GN=SEC24D PE=1 SV=2	NA	ER+/ER-	-0.00726377	0.969288	0.985767
		202375_at	ER+/ER-				0.340474	0.000524815	0.00199152	0.552824	0.00320833	0.0139744	0.0201027	0.00143136	0.00418542	0.287	0.0202684	0.081535	0.425424	0.000483434	0.00112345
		215209_at	ER+/ER-				0.497845	0.000398762	0.00158015	0.171376	0.000203721	0.0015642	0.005938	3.44134e-06	2.08323e-05	0.20919	0.0951644	0.234008	0.0659501	0.443682	0.514582
		215641_at	ER+/ER-				0.41128	5.98669e-07	5.48912e-06	0.0730493	0.0110055	0.0369081	0.00320523	0.000790784	0.00249312	0.323261	0.012453	0.058426	0.292662	3.33156e-06	1.19953e-05
O94874	UFL1_HUMAN E3 UFM1-protein ligase 1 OS=Homo sapiens GN=UFL1 PE=1 SV=2	NA	ER+/ER-	0.125278	0.509551	0.800172
		212633_at	ER+/ER-				0.153404	0.0366439	0.0733198	0.535612	0.0137074	0.0436748	0.0143496	0.0385788	0.0725985	-0.0533745	0.631449	0.77942	0.325786	0.000175565	0.00045135
		212634_at	ER+/ER-				-0.216785	0.0319956	0.0655212	0.0391175	0.300652	0.444423	-0.011727	0.000485853	0.00163572	-0.167702	0.0583308	0.166815	-0.490392	1.46338e-06	5.64002e-06
		238291_at	ER+/ER-				-0.240035	0.00118612	0.00401683	0.0185027	0.388656	0.536278	-0.00156895	0.0598679	0.105627	-0.126682	0.00321953	0.0232447	-0.00586847	0.707033	0.759109
O94875	SRBS2_HUMAN Sorbin and SH3 domain-containing protein 2 OS=Homo sapiens GN=SORBS2 PE=1 SV=3	NA	ER+/ER-	0.281164	0.139295	0.480827
		1555472_at	ER+/ER-				0.125367	0.359815	0.474546	-0.0167803	0.500281	0.636193	0.000772541	0.17515	0.258378	-0.0121205	0.810704	0.897134	0.0375964	0.0716278	0.105124
		1558815_at	ER+/ER-				0.208243	0.00571137	0.0154674	-0.000772976	0.989994	0.992664	-0.000716053	0.800482	0.852669	-0.487971	0.102244	0.246111	-0.318695	4.77811e-05	0.000137386
		204288_s_at	ER+/ER-				0.0411746	0.857667	0.903768	-0.247991	0.000872626	0.00497982	-0.0208536	0.103354	0.166657	-0.367587	0.218147	0.40477	0.21579	0.210661	0.27272
		220858_at	ER+/ER-				0.302713	0.0443011	0.0860439	-0.012252	0.624858	0.741293	0.00279418	0.226819	0.319428	-0.342684	0.108338	0.254728	-0.116991	0.0476065	0.0730086
		225728_at	ER+/ER-				0.255354	0.294762	0.405503	0.188734	0.564394	0.690348	-0.00545767	0.665327	0.742783	-0.295534	0.394196	0.587098	0.385109	0.0474149	0.0727472
		233720_at	ER+/ER-				0.180616	0.129339	0.208557	0.0768959	0.215286	0.346255	0.00106314	0.443526	0.546677	-0.30611	0.149499	0.312931	-0.156509	0.0689369	0.101586
		237285_at	ER+/ER-				0.0673585	0.69317	0.778278	-0.0322276	0.267781	0.407223	0.00275755	0.0294738	0.0576352	-0.0718399	0.491099	0.672919	-0.161257	0.000658614	0.00149037
O94903	PROSC_HUMAN Proline synthase co-transcribed bacterial homolog protein OS=Homo sapiens GN=PROSC PE=1 SV=1	NA	ER+/ER-	0.404784	0.0181391	0.196235
		209384_at	ER+/ER-				0.31688	0.0111767	0.0271541	0.566914	0.000914288	0.00515877	0.0391922	0.02092	0.0429679	0.0524242	0.692152	0.82347	0.520287	5.59462e-08	2.81568e-07
		209385_s_at	ER+/ER-				0.148355	0.298364	0.409803	0.0378698	0.790867	0.860099	0.0204021	0.283163	0.381628	0.0174722	0.895916	0.943529	0.557677	6.56308e-08	3.25323e-07
		214545_s_at	ER+/ER-				0.0553331	0.738702	0.814284	0.0195192	0.415687	0.560299	0.00290732	0.73248	0.797734	0.132545	0.36578	0.560655	0.480869	0.000176826	0.000453071
		216519_s_at	ER+/ER-				0.0642524	0.663866	0.752855	0.0361656	0.239121	0.374969	-0.000806244	0.24386	0.339473	-0.0265957	0.592574	0.752645	0.0503303	0.0670716	0.0991338
		227315_x_at	ER+/ER-				-0.172416	0.205624	0.304702	-0.00447352	0.869881	0.91724	-0.00133804	0.0521595	0.0938028	0.105698	0.149858	0.313303	0.0478073	0.18854	0.247664
O94905	ERLN2_HUMAN Erlin-2 OS=Homo sapiens GN=ERLIN2 PE=1 SV=1	NA	ER+/ER-	0.874703	7.04724e-05	0.00477674
		221542_s_at	ER+/ER-				0.643165	2.22294e-05	0.000131677	0.290505	3.95314e-05	0.000423902	0.0439378	0.000695951	0.00223502	0.417515	0.0218439	0.0858458	0.782194	5.33389e-09	3.24887e-08
		221543_s_at	ER+/ER-				0.850482	2.7718e-08	3.79952e-07	1.08746	2.19064e-06	4.12689e-05	0.0838495	1.27257e-05	6.62717e-05	0.415386	0.0134745	0.0615684	1.03999	4.61416e-16	1.18015e-14
		238615_at	ER+/ER-				0.427006	0.0229414	0.04968	0.467931	0.000858171	0.00491958	0.0113731	0.00718673	0.0170577	0.121037	0.577615	0.741649	0.580484	1.46948e-07	6.83729e-07
O94906	PRP6_HUMAN Pre-mRNA-processing factor 6 OS=Homo sapiens GN=PRPF6 PE=1 SV=1	NA	ER+/ER-	0.382481	0.0815268	0.376122
		208879_x_at	ER+/ER-				-0.0492314	0.572907	0.677796	0.197486	3.49096e-05	0.00038448	-0.00146202	0.570464	0.662404	0.115571	0.271785	0.463851	-0.342031	8.39673e-05	0.000229562
		208880_s_at	ER+/ER-				0.426768	2.34272e-05	0.000138179	-0.0880463	0.472861	0.611233	0.0394487	2.30563e-05	0.000110551	0.144675	0.0658975	0.181552	0.107254	0.0263401	0.0427833
O94919	ENDD1_HUMAN Endonuclease domain-containing 1 protein OS=Homo sapiens GN=ENDOD1 PE=1 SV=2	NA	ER+/ER-	0.135287	0.345642	0.699629
		212570_at	ER+/ER-				-0.406305	0.00473218	0.0132313	-0.118393	0.169718	0.29204	-0.0139466	0.00443088	0.0111862	-0.0700542	0.682509	0.816005	-0.235176	0.00283528	0.00563866
		212573_at	ER+/ER-				-0.297661	0.0108744	0.0266166	-0.131023	0.518326	0.65145	-0.0223618	0.0188345	0.0393646	-0.24653	0.0662116	0.182102	0.033739	0.752874	0.79838
O94925	GLSK_HUMAN Glutaminase kidney isoform, mitochondrial OS=Homo sapiens GN=GLS PE=1 SV=1	NA	ER+/ER-	-0.164254	0.464354	0.771251
		203157_s_at	ER+/ER-				0.0724746	0.536753	0.643648	-0.0659343	0.127126	0.236333	-0.00534051	0.417599	0.52221	-0.154122	0.258512	0.449662	-0.368717	1.66846e-06	6.35468e-06
		203158_s_at	ER+/ER-				-0.33885	0.000653143	0.00240055	-0.0475107	0.518829	0.651964	-0.012653	0.00588141	0.0143447	-0.418983	0.00642641	0.0368637	-0.490524	4.67848e-14	7.48448e-13
		203159_at	ER+/ER-				-0.0063511	0.959674	0.974801	0.254364	0.209498	0.339433	-0.00584211	0.612799	0.701054	-0.208501	0.175128	0.347399	-0.0923889	0.240915	0.306534
		211414_at	ER+/ER-				-0.57499	2.19521e-05	0.000130258	-0.0528667	0.0327144	0.0853769	-0.00279775	1.55555e-05	7.86265e-05	-0.0397212	0.39866	0.591217	-0.0657258	0.000226514	0.000565466
		221510_s_at	ER+/ER-				-0.483453	5.25629e-05	0.000275567	-0.481862	0.0306245	0.0810269	-0.0573125	9.20827e-05	0.0003748	-0.443466	0.00224919	0.0179493	-0.490508	4.47714e-06	1.56779e-05
		223079_s_at	ER+/ER-				-1.51231	3.902e-14	3.24148e-12	-0.0129823	0.700248	0.796776	-0.0551193	1.58224e-09	2.49646e-08	-0.710791	0.000190896	0.00337717	-0.964467	4.31895e-17	1.39808e-15
		223080_at	ER+/ER-				0.0924021	0.263992	0.371701	-0.0625685	0.155889	0.275189	0.00302904	0.0494995	0.0896269	-0.102794	0.24205	0.431696	-0.106887	0.0478634	0.0733863
		241034_at	ER+/ER-				-0.143341	0.251776	0.357789	-0.000657334	0.975872	0.983576	-0.000220373	0.721107	0.789434	-0.0154267	0.686977	0.819074	-0.000353492	0.984911	0.989215
O94973	AP2A2_HUMAN AP-2 complex subunit alpha-2 OS=Homo sapiens GN=AP2A2 PE=1 SV=2	NA	ER+/ER-	0.201447	0.29729	0.6597
		211779_x_at	ER+/ER-				0.253326	0.000499379	0.00191077	-0.130371	0.0281078	0.0763617	0.0184672	0.000197443	0.000737471	-0.0430454	0.585023	0.74677	0.0636501	0.207403	0.269261
		212159_x_at	ER+/ER-				0.202988	0.0080164	0.02054	-0.0887949	0.170221	0.292613	0.0174548	0.000466244	0.00157896	-0.0577012	0.464085	0.649982	0.0839068	0.0926196	0.13219
		212161_at	ER+/ER-				0.140546	0.0639042	0.117169	-0.0150274	0.770727	0.847284	0.00333268	0.0535689	0.0960868	0.00589664	0.918677	0.9572	0.0397765	0.317538	0.387851
		215764_x_at	ER+/ER-				0.248261	0.000396135	0.00157065	-0.0535971	0.418017	0.562605	0.0141313	0.000122158	0.000482929	0.00346872	0.955982	0.978047	0.0524672	0.12847	0.176983
O94979	SC31A_HUMAN Protein transport protein Sec31A OS=Homo sapiens GN=SEC31A PE=1 SV=3	NA	ER+/ER-	-0.0477567	0.785578	0.917702
		200945_s_at	ER+/ER-				0.289855	0.000213269	0.000920204	0.248363	0.21039	0.340365	0.0745387	1.86455e-07	1.61306e-06	0.107366	0.133848	0.290946	0.04983	0.318745	0.388844
		210616_s_at	ER+/ER-				0.12002	0.167569	0.258072	0.253177	0.0696346	0.150606	0.0412205	0.00313154	0.0082538	0.0402024	0.571587	0.736652	-0.224765	0.000168193	0.00043434
		215009_s_at	ER+/ER-				-0.0140465	0.879642	0.918959	0.19311	0.34867	0.49538	-0.00142626	0.820235	0.865287	0.0759349	0.529898	0.704607	-0.198747	0.0518001	0.0786699
O95154	ARK73_HUMAN Aflatoxin B1 aldehyde reductase member 3 OS=Homo sapiens GN=AKR7A3 PE=1 SV=2	NA	ER+/ER-	2.08258	1.98006e-06	0.000490889
		206469_x_at	ER+/ER-				0.888614	2.54341e-09	5.02487e-08	0.571089	1.2477e-05	0.000168116	0.0704878	1.77805e-06	1.16648e-05	0.822094	9.0702e-05	0.00204376	1.00813	2.17655e-15	4.67518e-14
		216381_x_at	ER+/ER-				1.08899	2.81465e-10	7.6117e-09	0.758174	6.6506e-07	1.60898e-05	0.0522829	1.38159e-05	7.08773e-05	0.887197	3.39595e-05	0.00106432	1.08008	5.07148e-16	1.27156e-14
O95168	NDUB4_HUMAN NADH dehydrogenase [ubiquinone] 1 beta subcomplex subunit 4 OS=Homo sapiens GN=NDUFB4 PE=1 SV=3	NA	ER+/ER-	0.146944	0.324396	0.682852
		218226_s_at	ER+/ER-				0.015386	0.820244	0.877168	0.0785393	0.611967	0.731031	-0.000334899	0.985393	0.990098	0.173101	0.0312204	0.109146	0.322891	9.09806e-09	5.2407e-08
O95202	LETM1_HUMAN LETM1 and EF-hand domain-containing protein 1, mitochondrial OS=Homo sapiens GN=LETM1 PE=1 SV=1	NA	ER+/ER-	0.188859	0.384121	0.724265
		218939_at	ER+/ER-				-0.012898	0.87433	0.914241	-0.249069	0.000742011	0.00436533	0.000461934	0.608529	0.697557	-0.08113	0.274812	0.467397	-0.00199836	0.95929	0.969697
		222006_at	ER+/ER-				0.608414	1.61041e-08	2.41387e-07	0.106019	0.0673014	0.147496	0.0161961	1.74574e-10	3.70096e-09	0.174593	0.0551726	0.160784	0.361743	2.36101e-11	2.3457e-10
		233439_at	ER+/ER-				-0.173343	0.0224018	0.0486797	0.0145831	0.78733	0.857428	-0.000226436	0.859621	0.896764	-0.00561471	0.938155	0.967481	-0.125178	0.00760748	0.0138693
O95219	SNX4_HUMAN Sorting nexin-4 OS=Homo sapiens GN=SNX4 PE=1 SV=1	NA	ER+/ER-	0.232157	0.188578	0.553559
		205329_s_at	ER+/ER-				-0.37991	8.44187e-05	0.000413106	-0.132069	0.285881	0.427766	-0.0140134	7.23447e-05	0.000301218	-0.097748	0.310747	0.504678	-0.249634	0.0241196	0.0395868
		212652_s_at	ER+/ER-				-0.00299755	0.966746	0.978812	0.459744	0.0107978	0.0363706	0.0120404	0.126044	0.196846	0.118702	0.154502	0.319332	0.263958	4.33611e-05	0.000125778
O95232	LC7L3_HUMAN Luc7-like protein 3 OS=Homo sapiens GN=LUC7L3 PE=1 SV=2	NA	ER+/ER-	0.254779	0.0714245	0.358876
		203804_s_at	ER+/ER-				0.433876	2.41895e-05	0.000141585	0.744699	0.000164216	0.00131354	0.108063	3.57036e-09	5.16093e-08	0.0477899	0.632384	0.779876	0.218802	7.33497e-05	0.000202299
		208835_s_at	ER+/ER-				0.116345	0.333448	0.447126	1.11037	3.40088e-05	0.000375185	0.0522068	0.0190346	0.0396866	-0.00104748	0.993376	0.996846	-0.0144066	0.88989	0.914016
		220044_x_at	ER+/ER-				0.403118	7.3192e-05	0.000364112	0.836555	2.1769e-05	0.000257987	0.11239	2.5127e-08	2.84833e-07	0.0786884	0.399589	0.591872	0.125593	0.043778	0.0676034
O95249	GOSR1_HUMAN Golgi SNAP receptor complex member 1 OS=Homo sapiens GN=GOSR1 PE=1 SV=1	NA	ER+/ER-	0.444313	0.217262	0.577712
		1555199_at	ER+/ER-				0.0165487	0.91055	0.940419	0.0238162	0.281904	0.42319	-8.51804e-05	0.902803	0.928663	0.0233412	0.806751	0.894165	-0.047961	0.169391	0.226303
		204630_s_at	ER+/ER-				0.0415683	0.69507	0.779777	0.248618	0.0884043	0.178858	0.00433266	0.633616	0.716664	0.0270061	0.790149	0.88377	0.249122	6.64736e-05	0.000185486
		213020_at	ER+/ER-				0.179925	0.0310733	0.0639363	0.152879	0.28361	0.424922	0.00323599	0.260749	0.357713	0.0738136	0.449039	0.637348	0.47065	2.84079e-09	1.82207e-08
		213021_at	ER+/ER-				0.10148	0.321575	0.435012	0.325015	2.37504e-05	0.00027662	0.0040789	0.629446	0.713952	0.0799111	0.485284	0.668391	0.2955	0.000119507	0.00031827
O95292	VAPB_HUMAN Vesicle-associated membrane protein-associated protein B/C OS=Homo sapiens GN=VAPB PE=1 SV=3	NA	ER+/ER-	-0.0190663	0.905591	0.966517
		202549_at	ER+/ER-				-0.275868	0.0761992	0.13544	0.0880463	0.0531217	0.123699	-0.00174869	0.14814	0.224885	0.0656429	0.592034	0.75248	-0.166435	0.000612799	0.00139493
		202550_s_at	ER+/ER-				-0.0124535	0.890316	0.925265	-0.0657517	0.637334	0.750524	0.00547596	0.573526	0.664951	0.0605789	0.592686	0.752645	0.367154	4.78015e-06	1.66882e-05
O95299	NDUAA_HUMAN NADH dehydrogenase [ubiquinone] 1 alpha subcomplex subunit 10, mitochondrial OS=Homo sapiens GN=NDUFA10 PE=1 SV=1	NA	ER+/ER-	0.260553	0.168744	0.524183
		1554719_at	ER+/ER-				-0.10612	0.163838	0.253287	-0.127139	0.0398992	0.0992801	-0.000366615	0.684378	0.75867	-0.0919536	0.0633464	0.17676	0.0908454	0.00218595	0.00445867
		1555548_at	ER+/ER-				0.00343754	0.979772	0.987362	0.000602556	0.990073	0.992664	-0.000409821	0.805997	0.85669	0.00443766	0.926296	0.960765	-0.0465847	0.284034	0.352931
		230501_at	ER+/ER-				-0.170816	0.319792	0.433111	-0.0507365	0.0421382	0.103691	-0.000242452	0.78356	0.839596	-0.0214022	0.531684	0.705603	-0.0105944	0.581123	0.642431
O95302	FKBP9_HUMAN Peptidyl-prolyl cis-trans isomerase FKBP9 OS=Homo sapiens GN=FKBP9 PE=1 SV=2	NA	ER+/ER-	-0.0913632	0.711725	0.893426
		212169_at	ER+/ER-				0.121102	0.253157	0.359376	-0.093031	0.549996	0.678394	0.0406209	0.00760739	0.0179204	0.0531584	0.602952	0.758519	0.0486032	0.415725	0.48633
O95336	6PGL_HUMAN 6-phosphogluconolactonase OS=Homo sapiens GN=PGLS PE=1 SV=2	NA	ER+/ER-	0.0773104	0.686286	0.884673
		1554316_at	ER+/ER-				-0.0792943	0.372326	0.487318	-0.0349665	0.217209	0.348779	-0.00270567	0.0517576	0.0932016	-0.0116212	0.898105	0.944977	-0.116958	0.0375063	0.0588141
		218387_s_at	ER+/ER-				0.053115	0.530275	0.638409	-0.439227	0.0361234	0.092112	-0.00356967	0.679981	0.754865	-0.0771564	0.465451	0.650971	0.235447	0.00576592	0.0107843
		218388_at	ER+/ER-				0.0186202	0.828762	0.883065	-0.102228	0.0428555	0.105081	-0.00703555	0.425122	0.530249	-0.06744	0.50316	0.682013	0.216429	0.00453065	0.00863428
		230699_at	ER+/ER-				-0.130775	0.190899	0.286265	-0.0930615	0.308876	0.454288	-0.00212058	0.00395325	0.0101405	-0.0183575	0.842355	0.917832	0.40543	3.48658e-09	2.19744e-08
O95340	PAPS2_HUMAN Bifunctional 3'-phosphoadenosine 5'-phosphosulfate synthase 2 OS=Homo sapiens GN=PAPSS2 PE=1 SV=2	NA	ER+/ER-	0.153458	0.470324	0.77514
		203058_s_at	ER+/ER-				-0.476609	0.00940622	0.023507	-0.62689	0.0108634	0.0365381	-0.0777489	0.000284248	0.00101182	-0.537697	0.0437257	0.136792	-0.728575	1.04039e-05	3.43829e-05
		203059_s_at	ER+/ER-				-0.647728	0.00150646	0.00497941	-0.164054	1.42181e-05	0.000187804	-0.026274	0.00071786	0.00229575	-0.418157	0.0234919	0.0897377	-0.632228	2.5425e-10	2.0012e-09
		203060_s_at	ER+/ER-				-0.329636	0.0852625	0.148644	-0.628308	0.0564742	0.129537	-0.0757769	0.00297879	0.00792391	-0.489571	0.053597	0.157692	-0.501723	0.00227073	0.0046144
O95352	ATG7_HUMAN Ubiquitin-like modifier-activating enzyme ATG7 OS=Homo sapiens GN=ATG7 PE=1 SV=1	NA	ER+/ER-	0.182448	0.539991	0.81857
		1569827_at	ER+/ER-				-0.349351	0.00218193	0.00681668	-0.107511	0.0287552	0.0775088	-0.00231488	0.00519494	0.0128799	-0.198704	0.13587	0.293951	-0.0713881	0.111998	0.156639
		218673_s_at	ER+/ER-				0.162029	0.0620384	0.11462	-0.0417103	0.402726	0.5491	0.00319057	0.176359	0.259884	-0.0103696	0.89019	0.941576	-0.00998728	0.844504	0.875881
		222709_at	ER+/ER-				0.197448	0.00214821	0.00672658	0.0236336	0.475345	0.613305	0.00204033	0.0491031	0.0890494	0.129576	0.0441274	0.137798	0.331433	2.4612e-09	1.60245e-08
		224025_s_at	ER+/ER-				0.117787	0.120353	0.196876	-0.0879428	0.132624	0.243398	-0.00169852	0.807704	0.857833	0.043043	0.543855	0.714434	0.0341187	0.51529	0.582734
O95365	ZBT7A_HUMAN Zinc finger and BTB domain-containing protein 7A OS=Homo sapiens GN=ZBTB7A PE=1 SV=1	NA	ER+/ER-	0.382575	0.132944	0.472465
		213299_at	ER+/ER-				0.161954	0.171566	0.262935	0.00169811	0.947956	0.966163	0.00158133	0.0155981	0.0334004	-0.0279451	0.558429	0.727248	-0.017452	0.574438	0.636061
		213303_x_at	ER+/ER-				0.309005	0.000566505	0.00211825	-0.087462	0.00672917	0.0249048	0.0098132	2.11874e-05	0.000103101	0.034108	0.446953	0.636034	0.232957	3.21344e-11	3.08588e-10
		219186_at	ER+/ER-				0.628917	8.21114e-09	1.36096e-07	-0.0360803	0.600969	0.721645	0.0197235	1.07227e-09	1.77114e-08	0.148287	0.0324385	0.112273	0.389486	1.89271e-11	1.93337e-10
		222082_at	ER+/ER-				0.186735	0.0437065	0.0851699	-0.0700974	0.0281445	0.0764001	0.0017536	0.00866967	0.0200461	-0.0553005	0.420231	0.611285	0.0735905	0.0248791	0.0406593
		226554_at	ER+/ER-				0.415407	4.89382e-06	3.43964e-05	0.465879	0.000116232	0.00100052	0.0242303	0.000166181	0.000635506	0.214178	0.00821566	0.0439464	0.274842	2.22577e-07	1.00568e-06
		230709_x_at	ER+/ER-				-0.00417248	0.978102	0.986689	-0.0456056	0.342386	0.489073	-0.00113959	0.139438	0.213603	-0.0127476	0.800051	0.889877	-0.00955839	0.814311	0.850708
O95372	LYPA2_HUMAN Acyl-protein thioesterase 2 OS=Homo sapiens GN=LYPLA2 PE=1 SV=1	NA	ER+/ER-	0.21198	0.337413	0.69468
		202292_x_at	ER+/ER-				-0.0976005	0.225924	0.328361	-0.348856	5.02583e-08	2.11299e-06	-0.0118446	0.0602341	0.106137	-0.050229	0.383381	0.576661	4.54064e-05	0.999243	0.999533
		215566_x_at	ER+/ER-				-0.137364	0.140545	0.222619	-0.163354	0.000587436	0.00361317	-0.0126001	0.0740697	0.1266	-0.0411423	0.548049	0.718539	0.000665435	0.989683	0.992192
O95373	IPO7_HUMAN Importin-7 OS=Homo sapiens GN=IPO7 PE=1 SV=1	NA	ER+/ER-	0.049192	0.748626	0.910232
		200992_at	ER+/ER-				-0.267899	0.00160325	0.0052515	-0.264991	0.0981265	0.194086	-0.0448866	4.49879e-05	0.000198713	-0.0642722	0.468787	0.654564	-0.0971434	0.152923	0.206908
		200993_at	ER+/ER-				-0.163994	0.0386	0.076545	-0.198387	0.255567	0.394019	-0.0327159	0.0012559	0.00373895	0.00571997	0.945992	0.972653	0.00840096	0.908194	0.929079
		200994_at	ER+/ER-				0.0068556	0.926805	0.952357	0.153993	0.397044	0.544025	-0.00272259	0.708199	0.779166	-0.0057919	0.9491	0.974645	0.275864	7.45365e-05	0.000205325
		200995_at	ER+/ER-				0.0140544	0.838236	0.889449	0.0136762	0.924976	0.951471	-0.000431833	0.890785	0.919043	-0.153186	0.0836207	0.215056	0.256994	0.000328688	0.000792415
O95379	TFIP8_HUMAN Tumor necrosis factor alpha-induced protein 8 OS=Homo sapiens GN=TNFAIP8 PE=1 SV=1	NA	ER+/ER-	0.157627	0.590096	0.844482
		208296_x_at	ER+/ER-				-0.476764	0.000801304	0.00286863	0.128649	0.520563	0.653191	-0.0259033	0.0225132	0.0457901	-0.247699	0.128177	0.284469	-0.396027	5.32695e-05	0.000152025
		210260_s_at	ER+/ER-				-0.475133	0.00164828	0.00537856	0.199671	0.263895	0.40336	-0.0251869	0.0297803	0.0581686	-0.237039	0.133419	0.29033	-0.512925	1.95274e-06	7.34055e-06
O95394	AGM1_HUMAN Phosphoacetylglucosamine mutase OS=Homo sapiens GN=PGM3 PE=1 SV=1	NA	ER+/ER-	-0.095024	0.641683	0.864489
		210041_s_at	ER+/ER-				-0.633146	8.38104e-08	1.00675e-06	-0.378795	0.0128869	0.0416963	-0.0306288	2.98772e-08	3.29079e-07	-0.412651	0.000351632	0.00511499	-0.576954	4.71725e-07	2.00527e-06
O95400	CD2B2_HUMAN CD2 antigen cytoplasmic tail-binding protein 2 OS=Homo sapiens GN=CD2BP2 PE=1 SV=1	NA	ER+/ER-	0.306115	0.102052	0.420781
		202256_at	ER+/ER-				0.417673	1.56174e-05	9.62306e-05	-0.0329702	0.723592	0.814824	0.0206567	9.40112e-07	6.6688e-06	0.0911818	0.264307	0.456056	0.0946197	0.0237088	0.0389591
		202257_s_at	ER+/ER-				0.384403	4.6979e-05	0.000249939	0.2235	0.0319804	0.0840019	0.0322858	3.86112e-06	2.31298e-05	0.388717	4.19759e-07	6.3525e-05	0.345517	8.08976e-11	7.16952e-10
O95433	AHSA1_HUMAN Activator of 90 kDa heat shock protein ATPase homolog 1 OS=Homo sapiens GN=AHSA1 PE=1 SV=1	NA	ER+/ER-	0.110745	0.544141	0.81857
		201491_at	ER+/ER-				-0.217056	0.00577336	0.0155985	-0.133615	0.288405	0.430551	-0.0295285	0.00966534	0.0221404	-0.0886503	0.326794	0.5205	-0.303451	8.62609e-08	4.19442e-07
O95436	NPT2B_HUMAN Sodium-dependent phosphate transport protein 2B OS=Homo sapiens GN=SLC34A2 PE=1 SV=3	NA	ER+/ER-	-0.0348642	0.907692	0.966922
		204124_at	ER+/ER-				-0.269157	0.325286	0.438797	-0.144583	5.0251e-05	0.000511033	-0.00671394	0.406587	0.512642	-0.314357	0.102256	0.246111	-0.183204	0.000802	0.00177807
O95470	SGPL1_HUMAN Sphingosine-1-phosphate lyase 1 OS=Homo sapiens GN=SGPL1 PE=1 SV=3	NA	ER+/ER-	-0.170431	0.450262	0.759193
		208381_s_at	ER+/ER-				-0.341931	0.00592021	0.0159204	-0.0490627	0.271481	0.411256	-0.00318287	0.00148075	0.00431339	-0.269556	0.0127918	0.0592737	-0.158142	0.00267493	0.00535374
		212321_at	ER+/ER-				0.333188	0.000665998	0.00244258	0.210475	0.161182	0.281497	0.0216678	0.000110778	0.000443304	0.183335	0.0702482	0.190026	0.246728	0.000478369	0.00111243
		212322_at	ER+/ER-				0.0272693	0.747155	0.820716	-0.347206	0.0441076	0.107768	0.00343455	0.579882	0.670966	0.0688459	0.436426	0.626255	0.272403	0.00210701	0.00431349
O95478	NSA2_HUMAN Ribosome biogenesis protein NSA2 homolog OS=Homo sapiens GN=NSA2 PE=1 SV=1	NA	ER+/ER-	0.100916	0.691796	0.888124
		201922_at	ER+/ER-				0.263526	0.00113793	0.00387842	0.906452	6.6487e-05	0.000642056	0.0600147	0.000128891	0.000505809	0.353748	5.61877e-05	0.00147306	0.254197	0.000861903	0.00189806
O95479	G6PE_HUMAN GDH/6PGL endoplasmic bifunctional protein OS=Homo sapiens GN=H6PD PE=1 SV=2	NA	ER+/ER-	0.0695751	0.591573	0.844573
		1555685_at	ER+/ER-				-0.00773942	0.942972	0.963371	-0.0779671	0.147439	0.263981	-0.000391237	0.676216	0.751533	-0.0325991	0.457821	0.645802	-0.0487993	0.061436	0.0915894
		206933_s_at	ER+/ER-				-0.033898	0.829581	0.883392	-0.127042	0.000766389	0.00447818	0.000478969	0.823712	0.868156	0.0212276	0.652425	0.795598	-0.139292	0.000207957	0.000523117
		221892_at	ER+/ER-				0.121406	0.137226	0.218364	-0.0744187	0.104112	0.202612	0.00306011	0.111538	0.177448	0.0413603	0.667274	0.804345	-0.121806	0.0292149	0.0469003
		226160_at	ER+/ER-				0.0125538	0.864136	0.907733	-0.33437	0.000705034	0.00420516	-0.00272285	0.462102	0.564514	-0.00064034	0.995015	0.997569	-0.0941267	0.174176	0.231753
O95528	GTR10_HUMAN Solute carrier family 2, facilitated glucose transporter member 10 OS=Homo sapiens GN=SLC2A10 PE=1 SV=2	NA	ER+/ER-	-0.113117	0.641656	0.864489
		221024_s_at	ER+/ER-				1.31274	1.37224e-09	2.99418e-08	1.53319	9.3015e-06	0.000133058	0.0863601	7.53388e-07	5.50763e-06	0.630737	0.013012	0.0600119	1.21232	3.84185e-16	1.01105e-14
O95571	ETHE1_HUMAN Persulfide dioxygenase ETHE1, mitochondrial OS=Homo sapiens GN=ETHE1 PE=1 SV=2	NA	ER+/ER-	0.014808	0.934589	0.974041
		204034_at	ER+/ER-				-0.0357209	0.630246	0.726073	-0.221966	0.0643492	0.142757	-0.00477631	0.487755	0.588773	0.0227921	0.842511	0.917856	0.205303	0.0118494	0.0207575
O95573	ACSL3_HUMAN Long-chain-fatty-acid--CoA ligase 3 OS=Homo sapiens GN=ACSL3 PE=1 SV=3	NA	ER+/ER-	-0.0210653	0.929713	0.972221
		201660_at	ER+/ER-				0.463492	0.000142316	0.00065047	0.869239	8.10654e-06	0.000118421	0.0574063	6.68688e-05	0.000280621	0.134516	0.351497	0.546219	0.578214	1.78866e-09	1.1962e-08
		201661_s_at	ER+/ER-				0.223045	0.0775622	0.137443	0.682039	0.000837321	0.00483124	0.0195721	0.0532795	0.0956672	0.0578355	0.704407	0.832488	0.727213	4.61931e-11	4.26946e-10
		201662_s_at	ER+/ER-				-0.0732864	0.535964	0.643138	0.231089	0.327767	0.474104	-0.00790415	0.609533	0.698476	-0.351684	0.0162697	0.0702002	-0.123178	0.17647	0.234267
O95671	ASML_HUMAN N-acetylserotonin O-methyltransferase-like protein OS=Homo sapiens GN=ASMTL PE=1 SV=3	NA	ER+/ER-	0.162752	0.510731	0.801012
		209394_at	ER+/ER-				0.459093	8.27177e-09	1.36772e-07	0.0786914	0.151158	0.268894	0.0181936	1.97073e-08	2.30308e-07	0.147531	0.221185	0.407336	0.591341	3.25924e-18	1.27684e-16
		36553_at	ER+/ER-				0.411959	2.99719e-07	3.03169e-06	0.438777	0.0102569	0.0349933	0.0202771	4.84607e-08	5.07035e-07	0.140136	0.262133	0.454122	0.684809	5.71613e-21	3.98108e-19
		36554_at	ER+/ER-				0.450429	2.12647e-07	2.25223e-06	-0.0531163	0.191836	0.318724	0.0199817	4.15837e-07	3.28807e-06	0.133042	0.299464	0.493382	0.655948	2.69272e-12	3.16291e-11
O95674	CDS2_HUMAN Phosphatidate cytidylyltransferase 2 OS=Homo sapiens GN=CDS2 PE=1 SV=1	NA	ER+/ER-	0.245318	0.246441	0.612456
		212862_at	ER+/ER-				0.15306	0.118178	0.193824	-0.0228789	0.535617	0.667103	0.00473201	0.171264	0.253895	0.0298171	0.75172	0.859696	0.396404	9.18443e-05	0.000248925
		212864_at	ER+/ER-				0.26809	0.0171735	0.0390926	0.68011	2.0209e-06	3.8922e-05	0.020643	0.000468276	0.0015835	0.260973	0.011065	0.054224	0.564362	2.49095e-13	3.49798e-12
		233630_at	ER+/ER-				0.30144	0.0286611	0.0598663	0.0997322	0.000280997	0.00203859	0.00383235	0.000800913	0.00251953	0.14554	0.0378621	0.12557	0.0177276	0.699878	0.753211
O95716	RAB3D_HUMAN Ras-related protein Rab-3D OS=Homo sapiens GN=RAB3D PE=1 SV=1	NA	ER+/ER-	0.108386	0.540614	0.81857
		208466_at	ER+/ER-				0.0674127	0.449481	0.563076	-0.123767	0.000118328	0.00101477	-0.00128034	0.368791	0.473699	0.0118986	0.856302	0.92551	-0.0757577	0.115656	0.161133
		225001_at	ER+/ER-				0.149277	0.267995	0.376723	-0.163974	0.157701	0.277597	0.0179641	0.130161	0.202039	-0.0221501	0.881534	0.936788	0.355941	4.80455e-07	2.03735e-06
O95721	SNP29_HUMAN Synaptosomal-associated protein 29 OS=Homo sapiens GN=SNAP29 PE=1 SV=1	NA	ER+/ER-	0.0666066	0.674321	0.878986
		218327_s_at	ER+/ER-				-0.2901	0.00109395	0.00374891	-0.113841	0.407866	0.553699	-0.0124192	0.00440031	0.0111177	-0.0926838	0.339318	0.532939	0.130276	0.0503627	0.0766713
		222597_at	ER+/ER-				0.07298	0.574257	0.679044	0.255545	0.0300469	0.0799588	0.000752292	0.731558	0.797107	0.0625044	0.614572	0.767572	0.602444	1.32319e-13	1.94529e-12
		239084_at	ER+/ER-				0.155419	0.216519	0.317301	0.0395618	0.204721	0.334428	0.00226698	0.485892	0.58745	-0.156174	0.174349	0.346137	0.981126	5.34085e-14	8.46556e-13
O95747	OXSR1_HUMAN Serine/threonine-protein kinase OSR1 OS=Homo sapiens GN=OXSR1 PE=1 SV=1	NA	ER+/ER-	0.35707	0.0398787	0.273487
		202696_at	ER+/ER-				-0.0861463	0.234354	0.3389	-0.142136	0.0408539	0.101108	-0.00507372	0.263673	0.360934	-0.101518	0.193643	0.372875	-0.124209	0.0209904	0.0349334
O95749	GGPPS_HUMAN Geranylgeranyl pyrophosphate synthase OS=Homo sapiens GN=GGPS1 PE=1 SV=1	NA	ER+/ER-	0.323585	0.220598	0.582016
		202321_at	ER+/ER-				0.40057	0.000640809	0.00236025	0.573603	0.000714584	0.0042438	0.00712464	0.0408234	0.076116	0.357216	0.00605302	0.0355548	0.96858	1.52815e-13	2.22291e-12
		202322_s_at	ER+/ER-				0.140892	0.0985113	0.167423	0.202958	0.160042	0.2805	0.0178115	0.0662286	0.115256	0.221411	0.0206295	0.0825539	0.285486	0.00165776	0.00346162
O95758	PTBP3_HUMAN Polypyrimidine tract-binding protein 3 OS=Homo sapiens GN=PTBP3 PE=1 SV=2	NA	ER+/ER-	0.222763	0.48006	0.782047
		207223_s_at	ER+/ER-				-0.737068	7.75842e-10	1.832e-08	-0.15829	8.77478e-05	0.000802416	-0.015309	1.18725e-11	3.62216e-10	-0.165377	0.0845744	0.216942	-0.495805	5.77361e-09	3.48896e-08
		214697_s_at	ER+/ER-				-0.846526	7.34227e-11	2.37791e-09	-0.109988	0.570243	0.694516	-0.0227406	4.54686e-12	1.54436e-10	-0.1426	0.20943	0.393467	-0.231926	0.00750406	0.0136988
		214698_at	ER+/ER-				-0.590302	5.75882e-12	2.52911e-10	-0.0925746	0.051986	0.121795	-0.010782	1.0815e-11	3.32901e-10	-0.114297	0.132202	0.289008	-0.259345	1.19077e-09	8.31005e-09
		224617_at	ER+/ER-				-0.300047	0.000103652	0.000493224	-0.0285514	0.848034	0.901232	-0.0439045	0.000246927	0.000893263	-0.0375348	0.62004	0.771052	-0.109348	0.0487589	0.0745576
		224618_at	ER+/ER-				-0.82318	4.52461e-12	2.09377e-10	-0.146634	0.0425915	0.104546	-0.0559225	1.81079e-13	1.02339e-11	-0.155939	0.0681458	0.186085	-0.33225	9.63519e-06	3.2063e-05
O95777	LSM8_HUMAN U6 snRNA-associated Sm-like protein LSm8 OS=Homo sapiens GN=LSM8 PE=1 SV=3	NA	ER+/ER-	0.261365	0.184812	0.548966
		219119_at	ER+/ER-				-0.239857	0.00868591	0.0219778	0.0677541	0.540315	0.670893	-0.00901844	0.143376	0.218642	-0.205567	0.00839976	0.044723	0.0952524	0.19997	0.260987
O95782	AP2A1_HUMAN AP-2 complex subunit alpha-1 OS=Homo sapiens GN=AP2A1 PE=1 SV=3	NA	ER+/ER-	0.137414	0.432005	0.753454
		1558792_x_at	ER+/ER-				0.125364	0.278883	0.388307	0.233469	0.264041	0.403493	0.00239807	0.0360413	0.068553	0.146127	0.090118	0.225786	-0.0554143	0.378988	0.451629
		223237_x_at	ER+/ER-				0.150889	0.0924087	0.158972	-0.10535	0.0298542	0.0795997	0.00891633	0.0126963	0.0279417	0.00410113	0.930509	0.963342	0.0148503	0.74593	0.792324
		229617_x_at	ER+/ER-				0.032745	0.696841	0.781509	-0.12409	0.0345672	0.0890258	0.00410994	0.0171156	0.0361889	0.002357	0.967171	0.983866	-0.231283	3.40146e-06	1.2203e-05
		234068_s_at	ER+/ER-				0.206466	0.234628	0.339105	-0.00523433	0.852219	0.904869	0.00277354	0.485318	0.587013	0.13883	0.0343673	0.116903	-0.0595474	0.51122	0.57927
O95786	DDX58_HUMAN Probable ATP-dependent RNA helicase DDX58 OS=Homo sapiens GN=DDX58 PE=1 SV=2	NA	ER+/ER-	0.0431837	0.822966	0.933734
		218943_s_at	ER+/ER-				-0.452691	0.00695701	0.0181975	-0.348734	0.0686166	0.149202	-0.0252775	0.00789272	0.0184977	-0.0642553	0.765321	0.868973	-0.630863	6.98509e-07	2.8549e-06
		222793_at	ER+/ER-				-0.172372	0.238458	0.342978	-0.0560986	0.710186	0.805781	-0.0130183	0.191229	0.27776	0.148772	0.386544	0.580211	-0.122729	0.274574	0.342907
		242961_x_at	ER+/ER-				0.141908	0.371103	0.485809	0.0516068	0.792385	0.860835	-0.00313422	0.745993	0.809127	-0.287694	0.144189	0.305902	-0.102121	0.272982	0.341469
O95793	STAU1_HUMAN Double-stranded RNA-binding protein Staufen homolog 1 OS=Homo sapiens GN=STAU1 PE=1 SV=2	NA	ER+/ER-	0.0380616	0.810367	0.929235
		207320_x_at	ER+/ER-				0.0512056	0.425922	0.539444	-0.0726172	0.570383	0.694516	0.0171535	0.145599	0.221466	-0.0362811	0.603058	0.758519	-0.0168123	0.69509	0.748617
		208948_s_at	ER+/ER-				0.0501514	0.469589	0.580775	-0.0240231	0.884951	0.927047	0.0180877	0.170357	0.252768	-0.0260143	0.720847	0.842699	-0.00363076	0.942103	0.955968
		211505_s_at	ER+/ER-				-0.0858702	0.227552	0.330406	-0.121254	0.0105044	0.0356612	-0.00793898	0.264992	0.362517	0.024593	0.738452	0.852155	-0.0491869	0.48308	0.553571
		213037_x_at	ER+/ER-				0.0768102	0.243785	0.349196	-0.00188071	0.989947	0.992664	0.0240264	0.0578373	0.102622	0.0103074	0.884585	0.938197	0.0239165	0.584442	0.64548
O95817	BAG3_HUMAN BAG family molecular chaperone regulator 3 OS=Homo sapiens GN=BAG3 PE=1 SV=3	NA	ER+/ER-	-0.0491253	0.778406	0.916643
		217911_s_at	ER+/ER-				0.174259	0.00409861	0.011679	0.293159	0.0873361	0.177373	0.0218949	0.0534435	0.0959367	0.296088	0.0128734	0.0595618	0.453717	6.04247e-09	3.64504e-08
O95831	AIFM1_HUMAN Apoptosis-inducing factor 1, mitochondrial OS=Homo sapiens GN=AIFM1 PE=1 SV=1	NA	ER+/ER-	0.133512	0.367403	0.711497
		205512_s_at	ER+/ER-				-0.14895	0.0998408	0.169307	-0.202526	0.0605272	0.137064	-0.00616693	0.225267	0.317631	-0.158743	0.174921	0.347174	-0.236319	0.000596195	0.00136028
O95834	EMAL2_HUMAN Echinoderm microtubule-associated protein-like 2 OS=Homo sapiens GN=EML2 PE=2 SV=1	NA	ER+/ER-	0.499293	0.0116947	0.158533
		1569086_at	ER+/ER-				0.00503456	0.944108	0.963833	0.00590383	0.877072	0.922284	-0.000574628	0.592984	0.683146	-0.016011	0.794417	0.886041	0.146688	2.98054e-05	8.96241e-05
		204397_at	ER+/ER-				0.0297167	0.78022	0.846917	-0.0361595	0.519148	0.652127	-0.000544303	0.524442	0.622808	-0.031594	0.473562	0.658189	0.00600052	0.870788	0.898546
		204398_s_at	ER+/ER-				0.484601	5.61397e-08	7.0507e-07	-0.0373281	0.396474	0.543483	0.0166957	2.16273e-05	0.000105014	0.266836	0.0249843	0.093674	0.301147	3.85336e-09	2.41536e-08
		204399_s_at	ER+/ER-				0.114221	0.10595	0.177558	-0.0137797	0.7227	0.814352	0.00147251	0.307234	0.408291	0.0651162	0.318047	0.511851	0.050888	0.281342	0.350154
		234021_at	ER+/ER-				-0.439468	0.000152862	0.000691139	-0.12804	0.167534	0.289294	-0.0143757	9.17014e-06	4.97859e-05	-0.177456	0.00153031	0.0133152	-0.217661	7.24349e-05	0.000200336
		234026_at	ER+/ER-				-0.145274	0.14727	0.231322	-0.0585879	0.136371	0.248423	7.89299e-05	0.95844	0.971116	-0.0567522	0.285557	0.480168	-0.298946	8.18358e-07	3.30168e-06
O95861	BPNT1_HUMAN 3'(2'),5'-bisphosphate nucleotidase 1 OS=Homo sapiens GN=BPNT1 PE=1 SV=1	NA	ER+/ER-	0.35654	0.0897274	0.393568
		1554575_a_at	ER+/ER-				-0.316144	0.00950113	0.0236924	-0.108375	0.158612	0.278561	-0.0110287	0.00435295	0.0110344	0.0862797	0.397157	0.590451	-0.064214	0.419544	0.490092
		219391_at	ER+/ER-				-0.265591	0.0834483	0.146257	0.0117833	0.644506	0.75679	-0.000686201	0.255667	0.352606	-0.0800386	0.0252643	0.0944842	0.024754	0.232186	0.296577
		232103_at	ER+/ER-				-0.0642622	0.512485	0.620947	-0.126123	0.543408	0.672405	-0.00683986	0.173522	0.25647	0.197895	0.13928	0.299078	0.623769	4.6635e-08	2.39247e-07
O95865	DDAH2_HUMAN N(G),N(G)-dimethylarginine dimethylaminohydrolase 2 OS=Homo sapiens GN=DDAH2 PE=1 SV=1	NA	ER+/ER-	0.631765	0.000113364	0.00716304
		202262_x_at	ER+/ER-				0.305381	0.0182785	0.0412267	-0.0743701	0.32608	0.472138	0.0238442	0.0209771	0.0430724	0.329578	0.00625018	0.0363946	0.286812	2.68096e-05	8.15567e-05
		214909_s_at	ER+/ER-				0.273555	0.0275966	0.0579588	-0.0636275	0.386558	0.534346	0.019361	0.0158143	0.0337794	0.293569	0.00947767	0.048804	0.243668	0.000110644	0.000296383
		215537_x_at	ER+/ER-				0.334399	0.0109512	0.0267382	-0.0512416	0.46607	0.605303	0.0269378	0.011768	0.0261574	0.313356	0.00859676	0.0455258	0.290491	2.58271e-05	7.91458e-05
O95881	TXD12_HUMAN Thioredoxin domain-containing protein 12 OS=Homo sapiens GN=TXNDC12 PE=1 SV=1	NA	ER+/ER-	0.132898	0.61401	0.851573
		223017_at	ER+/ER-				-0.310187	6.09887e-05	0.000313118	-0.147152	0.236837	0.372088	-0.0329602	0.000151295	0.000584413	-0.154444	0.0425206	0.135095	-0.0181264	0.738034	0.786392
O95969	SG1D2_HUMAN Secretoglobin family 1D member 2 OS=Homo sapiens GN=SCGB1D2 PE=2 SV=1	NA	ER+/ER-	0.256409	0.502461	0.796573
		206799_at	ER+/ER-				3.0052	7.14476e-08	8.68838e-07	2.32753	2.28837e-05	0.000268339	0.148293	0.00854244	0.0197984	2.06652	0.00185017	0.0153328	3.05952	2.26394e-14	3.97006e-13
O95994	AGR2_HUMAN Anterior gradient protein 2 homolog OS=Homo sapiens GN=AGR2 PE=1 SV=1	NA	ER+/ER-	1.71649	2.7162e-05	0.00240258
		209173_at	ER+/ER-				3.82163	1.07327e-18	3.89485e-16	4.328	8.73039e-18	8.59944e-15	0.507968	1.50263e-14	1.2189e-12	2.4533	8.38743e-06	0.000416053	3.45652	1.95537e-35	2.24705e-32
		228969_at	ER+/ER-				3.49201	2.04167e-20	1.40773e-17	2.23616	5.1911e-16	3.97696e-13	0.226047	3.76686e-10	6.98186e-09	1.93904	2.24947e-05	0.000779403	2.44097	5.91785e-29	1.56937e-26
O96000	NDUBA_HUMAN NADH dehydrogenase [ubiquinone] 1 beta subcomplex subunit 10 OS=Homo sapiens GN=NDUFB10 PE=1 SV=3	NA	ER+/ER-	0.291352	0.0761661	0.365076
		223112_s_at	ER+/ER-				0.230329	0.00599872	0.0161001	0.0809921	0.608708	0.728272	0.0278857	0.0383467	0.0722604	0.385075	0.000248536	0.00410949	0.561767	3.91433e-14	6.33552e-13
		228301_x_at	ER+/ER-				0.270791	0.000736151	0.00266165	0.186865	0.136216	0.248236	0.0421519	0.00196354	0.00550798	0.247007	0.00676644	0.0380543	0.475007	5.03599e-16	1.26727e-14
O96007	MOC2B_HUMAN Molybdopterin synthase catalytic subunit OS=Homo sapiens GN=MOCS2 PE=1 SV=1	NA	ER+/ER-	0.583697	0.00671602	0.1181
		218212_s_at	ER+/ER-				0.307173	0.0084362	0.0214641	0.153865	0.0640232	0.142217	0.0107651	0.0451101	0.0828321	0.593364	1.13546e-05	0.0005117	1.05955	2.4875e-20	1.51782e-18
		236208_at	ER+/ER-				0.0938859	0.289852	0.400266	0.0441996	0.472632	0.611063	0.0014878	0.0598214	0.105599	0.269166	0.00744654	0.0409441	0.272129	4.42846e-07	1.89654e-06
O96008	TOM40_HUMAN Mitochondrial import receptor subunit TOM40 homolog OS=Homo sapiens GN=TOMM40 PE=1 SV=1	NA	ER+/ER-	0.10611	0.545258	0.81857
		202264_s_at	ER+/ER-				-0.484352	2.92905e-07	2.98714e-06	-0.323317	3.57958e-07	1.0083e-05	-0.0334644	2.72342e-08	3.0287e-07	-0.372662	2.95501e-06	0.000203748	-0.326342	4.54959e-11	4.22199e-10
O96011	PX11B_HUMAN Peroxisomal membrane protein 11B OS=Homo sapiens GN=PEX11B PE=1 SV=1	NA	ER+/ER-	0.265207	0.13413	0.472957
		202658_at	ER+/ER-				0.247096	0.00185872	0.00593051	0.248777	0.0712383	0.152875	0.0185165	0.00553242	0.013609	0.198394	0.0243277	0.091727	0.570448	2.05753e-11	2.07712e-10
O96019	ACL6A_HUMAN Actin-like protein 6A OS=Homo sapiens GN=ACTL6A PE=1 SV=1	NA	ER+/ER-	-0.112841	0.517241	0.805114
		202666_s_at	ER+/ER-				-0.488241	6.90011e-09	1.17472e-07	-0.476452	0.0283321	0.0767281	-0.0506347	1.19557e-08	1.47204e-07	-0.150526	0.145835	0.308256	-0.104752	0.244047	0.309777
P00167	CYB5_HUMAN Cytochrome b5 OS=Homo sapiens GN=CYB5A PE=1 SV=2	NA	ER+/ER-	0.256371	0.242619	0.609088
		207843_x_at	ER+/ER-				0.720794	2.22765e-07	2.34498e-06	1.73229	5.82606e-11	9.30123e-09	0.138399	5.80783e-07	4.40055e-06	0.872828	1.92086e-05	0.000712062	0.891969	6.57465e-15	1.26981e-13
		209366_x_at	ER+/ER-				0.709421	2.51045e-07	2.60686e-06	1.83359	1.08765e-10	1.51531e-08	0.147158	3.74162e-07	3.00682e-06	0.894311	1.52954e-05	0.000613529	0.870379	2.81591e-14	4.82978e-13
		215726_s_at	ER+/ER-				0.702815	1.40471e-06	1.16692e-05	1.81349	3.9357e-10	3.87666e-08	0.0966829	3.64813e-06	2.19877e-05	0.943039	1.63268e-05	0.000636006	1.01101	3.98351e-16	1.03646e-14
		217021_at	ER+/ER-				0.482214	0.0217241	0.0474913	0.208119	7.11887e-07	1.70433e-05	0.00169013	0.0479735	0.0873455	0.36705	5.10335e-05	0.00139633	0.0439226	0.0493352	0.0752581
P00325	ADH1B_HUMAN Alcohol dehydrogenase 1B OS=Homo sapiens GN=ADH1B PE=1 SV=2	NA	ER+/ER-	0.798123	0.0330349	0.252487
		209612_s_at	ER+/ER-				0.805443	0.00189053	0.0060222	1.57954	2.0639e-05	0.00024792	0.0382299	0.0306569	0.059678	0.73099	0.0785011	0.20518	0.473033	0.102174	0.144392
		209613_s_at	ER+/ER-				1.2219	0.000129424	0.000598911	1.47335	7.57637e-05	0.000718556	0.0373151	0.00185304	0.00523637	0.750113	0.0866836	0.220499	0.864183	0.00528523	0.00994237
		209614_at	ER+/ER-				0.365067	0.0318027	0.065223	0.0968594	0.143254	0.258435	0.0025333	0.0439404	0.0809646	0.138939	0.335341	0.528498	0.0831869	0.413441	0.484315
		243544_at	ER+/ER-				-0.233481	0.08013	0.14134	-0.00668898	0.732729	0.820548	-0.000958037	0.0420114	0.0779517	-0.0630475	0.0895626	0.224903	-0.00280149	0.882208	0.907342
P00338	LDHA_HUMAN L-lactate dehydrogenase A chain OS=Homo sapiens GN=LDHA PE=1 SV=2	NA	ER+/ER-	0.0636681	0.781307	0.916792
		200650_s_at	ER+/ER-				-0.221441	0.00539183	0.0147293	-0.0505965	0.792422	0.860835	-0.0747894	0.00269403	0.00727587	-0.0935054	0.303531	0.497295	-0.0428644	0.42126	0.491886
P00352	AL1A1_HUMAN Retinal dehydrogenase 1 OS=Homo sapiens GN=ALDH1A1 PE=1 SV=2	NA	ER+/ER-	0.319183	0.157376	0.510617
		212224_at	ER+/ER-				0.197573	0.278492	0.38792	0.159629	0.0104964	0.0356517	0.0103906	0.43025	0.534615	0.151706	0.430121	0.620436	-0.00639581	0.973034	0.979999
P00367	DHE3_HUMAN Glutamate dehydrogenase 1, mitochondrial OS=Homo sapiens GN=GLUD1 PE=1 SV=2	NA	ER+/ER-	0.550543	0.00562985	0.107914
		200946_x_at	ER+/ER-				0.11668	0.163151	0.252452	0.51339	0.000112309	0.000973842	0.0171422	0.129363	0.201028	0.325066	0.00948516	0.0488061	0.342059	0.000194771	0.000493548
		200947_s_at	ER+/ER-				0.751519	7.70477e-12	3.27928e-10	0.755228	3.74402e-10	3.74131e-08	0.111004	5.69822e-16	7.85784e-14	0.351557	0.0014553	0.0129142	0.450468	7.0325e-08	3.46888e-07
		244802_at	ER+/ER-				-0.0419563	0.794883	0.858374	-0.0761047	0.387774	0.535383	-0.0013609	0.216523	0.30706	0.0792692	0.698583	0.827617	0.125845	0.110213	0.154393
P00387	NB5R3_HUMAN NADH-cytochrome b5 reductase 3 OS=Homo sapiens GN=CYB5R3 PE=1 SV=3	NA	ER+/ER-	0.278147	0.24206	0.608908
		1554574_a_at	ER+/ER-				-0.27475	0.0357912	0.0719477	-0.170201	0.00121823	0.0065075	-0.0423807	0.000118311	0.000469904	-0.228121	0.00658352	0.0373608	-0.320239	0.00190693	0.00393426
		201885_s_at	ER+/ER-				-0.260646	0.00867872	0.0219751	-0.283068	0.0159082	0.0486848	-0.038651	0.0282543	0.0556134	-0.133458	0.0818242	0.21162	-0.0901759	0.085059	0.122567
P00390	GSHR_HUMAN Glutathione reductase, mitochondrial OS=Homo sapiens GN=GSR PE=1 SV=2	NA	ER+/ER-	0.269183	0.105169	0.42896
		205770_at	ER+/ER-				-0.167054	0.351116	0.465924	-0.235441	0.0974399	0.19306	-0.00639906	0.226193	0.318676	0.0335235	0.808611	0.895786	0.118292	0.220126	0.283483
		225609_at	ER+/ER-				0.18265	0.199951	0.297639	-0.0624407	0.755126	0.836938	0.00259307	0.781081	0.837567	0.00725242	0.958683	0.979586	0.683786	1.31541e-09	9.09894e-09
P00441	SODC_HUMAN Superoxide dismutase [Cu-Zn] OS=Homo sapiens GN=SOD1 PE=1 SV=2	NA	ER+/ER-	0.372192	0.058068	0.32553
		200642_at	ER+/ER-				-0.258555	0.00347153	0.0100954	-0.170432	0.338155	0.484837	-0.0572254	0.020397	0.0420511	0.11037	0.296705	0.490828	0.0769248	0.184437	0.2432
P00450	CERU_HUMAN Ceruloplasmin OS=Homo sapiens GN=CP PE=1 SV=1	NA	ER+/ER-	0.140024	0.548645	0.820437
		1558034_s_at	ER+/ER-				-2.13879	3.19408e-06	2.39643e-05	-0.588058	0.0917013	0.183856	-0.0974523	0.000336648	0.00118187	-0.695967	0.157118	0.322997	-1.2437	2.08155e-07	9.46097e-07
		204846_at	ER+/ER-				-1.73027	3.60757e-06	2.64901e-05	-0.497377	0.0444349	0.108299	-0.0682992	0.00176386	0.00502664	-0.705425	0.183802	0.35925	-1.30039	3.26816e-08	1.72278e-07
		214282_at	ER+/ER-				-0.661828	8.89094e-05	0.000431711	-0.00280584	0.987826	0.991854	-0.0102423	0.0367481	0.0698011	-0.231966	0.200113	0.381885	0.0360596	0.675786	0.730683
		227253_at	ER+/ER-				-1.27488	7.65995e-05	0.000379694	-0.498777	0.122587	0.229746	-0.0632464	0.00468792	0.0117539	-0.589372	0.242706	0.432199	-1.02257	2.04835e-05	6.39937e-05
		228143_at	ER+/ER-				-1.04983	2.5264e-05	0.000147	-0.800834	0.0112352	0.0374599	-0.0375507	0.000619593	0.00201609	-0.708182	0.11549	0.265435	-1.10909	6.05263e-09	3.64798e-08
P00488	F13A_HUMAN Coagulation factor XIII A chain OS=Homo sapiens GN=F13A1 PE=1 SV=4	NA	ER+/ER-	0.54795	0.00343038	0.0770389
		203305_at	ER+/ER-				0.4227	0.00421905	0.0119615	0.764729	7.02438e-05	0.000675496	0.0333882	0.0232108	0.0470425	0.684269	0.00406325	0.0273586	-0.122926	0.418212	0.488741
P00491	PNPH_HUMAN Purine nucleoside phosphorylase OS=Homo sapiens GN=PNP PE=1 SV=2	NA	ER+/ER-	-0.134363	0.492383	0.790927
		201695_s_at	ER+/ER-				-0.503131	4.27433e-06	3.05721e-05	-0.742416	5.41668e-05	0.000541275	-0.0352138	4.81014e-06	2.78939e-05	-0.56519	7.9063e-05	0.00186692	-0.791449	8.80191e-14	1.35165e-12
P00492	HPRT_HUMAN Hypoxanthine-guanine phosphoribosyltransferase OS=Homo sapiens GN=HPRT1 PE=1 SV=2	NA	ER+/ER-	0.139984	0.445299	0.756552
		1565446_at	ER+/ER-				-0.0523204	0.747615	0.82109	0.0344187	0.107981	0.208789	-2.35677e-05	0.969219	0.97873	0.000774031	0.980781	0.99084	0.00279248	0.808366	0.845963
		202854_at	ER+/ER-				-0.387537	7.9451e-05	0.000391576	-0.370749	0.143446	0.258646	-0.0395046	0.000417193	0.00142898	-0.102899	0.411621	0.603471	0.170077	0.0697276	0.102619
P00505	AATM_HUMAN Aspartate aminotransferase, mitochondrial OS=Homo sapiens GN=GOT2 PE=1 SV=3	NA	ER+/ER-	0.267944	0.174124	0.533181
		200708_at	ER+/ER-				0.201906	0.0400891	0.0790879	-0.255606	0.0738068	0.156874	0.0327183	0.00439578	0.0111103	0.096942	0.331757	0.525613	0.162566	0.0305739	0.0488998
P00540	MOS_HUMAN Proto-oncogene serine/threonine-protein kinase mos OS=Homo sapiens GN=MOS PE=2 SV=1	NA	ER+/ER-	-0.283083	0.520439	0.806399
		221367_at	ER+/ER-				-0.0590537	0.512518	0.620947	-0.0324163	0.265934	0.405534	-0.000814196	0.303228	0.403818	0.0620314	0.224115	0.411085	-0.0147061	0.623847	0.682116
P00558	PGK1_HUMAN Phosphoglycerate kinase 1 OS=Homo sapiens GN=PGK1 PE=1 SV=3	NA	ER+/ER-	-0.103294	0.580113	0.836619
		200737_at	ER+/ER-				-0.717587	5.29313e-13	3.28794e-11	-0.699817	0.00156121	0.00790931	-0.101754	4.23342e-12	1.46681e-10	-0.353406	0.00174935	0.0147095	-0.536693	7.40575e-10	5.40918e-09
		200738_s_at	ER+/ER-				-0.53551	1.54128e-11	5.97029e-10	-0.386926	0.101006	0.19819	-0.147225	3.45845e-10	6.5153e-09	-0.328241	0.000266246	0.00430103	-0.292076	2.08877e-06	7.81448e-06
		217356_s_at	ER+/ER-				-0.761657	2.08635e-11	7.69272e-10	-0.356969	0.00571626	0.0217875	-0.172073	2.32509e-11	6.31162e-10	-0.383992	0.00225293	0.0179584	-0.510845	4.96087e-08	2.53184e-07
		217383_at	ER+/ER-				-0.341634	0.00901496	0.0227186	-0.0605234	0.0303812	0.0806057	-0.00446446	0.00572571	0.0140145	-0.120971	0.166258	0.334993	0.276121	9.59069e-05	0.000258817
		227068_at	ER+/ER-				-0.456488	2.31104e-08	3.28548e-07	-0.59448	0.000414504	0.00273755	-0.0690142	2.96943e-09	4.40306e-08	-0.435563	4.83222e-05	0.00135239	-0.0742426	0.472448	0.543375
P00568	KAD1_HUMAN Adenylate kinase isoenzyme 1 OS=Homo sapiens GN=AK1 PE=1 SV=3	NA	ER+/ER-	0.383696	0.0482847	0.300368
		202587_s_at	ER+/ER-				0.156976	0.122618	0.199869	-0.0159282	0.82724	0.886788	0.00802127	0.0910899	0.150435	0.0283391	0.802467	0.89145	0.260803	0.00179308	0.003725
		202588_at	ER+/ER-				0.0872336	0.355815	0.47062	-0.143414	0.00267042	0.0120896	0.00256337	0.0941469	0.154374	-0.0372197	0.550778	0.721157	-0.081762	0.0356881	0.0562959
P00734	THRB_HUMAN Prothrombin OS=Homo sapiens GN=F2 PE=1 SV=2	NA	ER+/ER-	0.380605	0.0221928	0.218298
		205754_at	ER+/ER-				0.0939724	0.566205	0.672289	-0.0955995	0.000646582	0.00391756	-9.97883e-05	0.919269	0.941689	-0.0477452	0.381936	0.575365	-0.0826348	0.0310204	0.0495221
P00736	C1R_HUMAN Complement C1r subcomponent OS=Homo sapiens GN=C1R PE=1 SV=2	NA	ER+/ER-	0.276615	0.209143	0.570444
		212067_s_at	ER+/ER-				0.0662943	0.65972	0.750221	-0.331284	0.100136	0.197098	0.0148298	0.450937	0.554127	0.0959021	0.559527	0.727913	-0.601094	8.8353e-08	4.2901e-07
P00746	CFAD_HUMAN Complement factor D OS=Homo sapiens GN=CFD PE=1 SV=5	NA	ER+/ER-	0.523193	0.00148639	0.0457954
		205382_s_at	ER+/ER-				0.851067	4.40813e-05	0.000237453	1.1887	8.78819e-06	0.000127033	0.0875809	1.97117e-05	9.68036e-05	0.919701	4.86297e-05	0.00135239	0.693897	0.000161506	0.000419113
P00747	PLMN_HUMAN Plasminogen OS=Homo sapiens GN=PLG PE=1 SV=2	NA	ER+/ER-	0.255046	0.128069	0.464201
		209977_at	ER+/ER-				-0.0270913	0.841779	0.891836	0.0276446	0.28796	0.430131	-0.000752086	0.309093	0.410319	-0.000893553	0.983546	0.991889	-0.0465993	0.221081	0.2845
		209978_s_at	ER+/ER-				0.0283223	0.781853	0.848022	0.00201461	0.936084	0.958464	-0.000913388	0.216103	0.30659	0.0249619	0.604866	0.759663	-0.0373374	0.208164	0.269943
		240033_at	ER+/ER-				-0.0789097	0.6162	0.713947	-0.174443	7.63722e-08	2.95835e-06	-0.00591164	0.0218971	0.0446388	-0.0380363	0.503587	0.682302	-0.0764728	0.059027	0.0882652
P00748	FA12_HUMAN Coagulation factor XII OS=Homo sapiens GN=F12 PE=1 SV=3	NA	ER+/ER-	0.170634	0.318274	0.677268
		205774_at	ER+/ER-				-0.48726	0.00479386	0.0133712	-0.515685	0.0125339	0.0408226	-0.0246591	0.000205058	0.000763021	-0.207278	0.294143	0.488467	0.277019	0.0298514	0.0478664
		215961_at	ER+/ER-				-0.245283	0.298906	0.410386	-0.068941	0.0295204	0.078954	0.00755568	0.384561	0.490119	-0.00247531	0.957722	0.978994	0.0514477	0.141791	0.193479
P00751	CFAB_HUMAN Complement factor B OS=Homo sapiens GN=CFB PE=1 SV=2	NA	ER+/ER-	0.478806	0.00420137	0.0895011
		211920_at	ER+/ER-				0.142523	0.612813	0.711697	-0.148527	0.0205124	0.0593508	-0.000464124	0.693001	0.766481	-0.0788528	0.288923	0.482939	-0.250951	0.000178595	0.000456756
P00846	ATP6_HUMAN ATP synthase subunit a OS=Homo sapiens GN=MT-ATP6 PE=1 SV=1	NA	ER+/ER-	0.168879	0.37069	0.712183
		242131_at	ER+/ER-				0.10163	0.34188	0.456318	-0.420901	0.00178214	0.00877079	-0.00269013	0.70744	0.778455	-0.080688	0.353158	0.548058	-0.0836745	0.257539	0.324631
P00915	CAH1_HUMAN Carbonic anhydrase 1 OS=Homo sapiens GN=CA1 PE=1 SV=2	NA	ER+/ER-	0.554938	0.0290878	0.244239
		205949_at	ER+/ER-				-0.072893	0.487349	0.598552	0.00699939	0.776742	0.850506	-0.00111702	0.106639	0.170914	0.083866	0.0158587	0.0691625	-0.101948	0.000256833	0.000634264
		205950_s_at	ER+/ER-				-0.138543	0.186844	0.281348	-0.0710043	0.0137168	0.0436846	-0.00456426	0.000246127	0.000890839	0.0267928	0.56236	0.728997	-0.208946	0.000121319	0.000322971
P00918	CAH2_HUMAN Carbonic anhydrase 2 OS=Homo sapiens GN=CA2 PE=1 SV=2	NA	ER+/ER-	0.7941	0.00655069	0.117408
		209301_at	ER+/ER-				0.408855	0.130555	0.210199	0.472276	0.168936	0.290913	0.0700119	0.0096848	0.0221776	-0.0231458	0.944448	0.97179	0.355565	0.141778	0.193479
P00966	ASSY_HUMAN Argininosuccinate synthase OS=Homo sapiens GN=ASS1 PE=1 SV=2	NA	ER+/ER-	-0.326496	0.191111	0.556634
		207076_s_at	ER+/ER-				-1.10229	3.78622e-06	2.76547e-05	-1.30031	2.58075e-05	0.000296694	-0.178948	1.89325e-11	5.37201e-10	-0.987752	0.0023331	0.0184319	-1.13956	1.31417e-13	1.93616e-12
P00973	OAS1_HUMAN 2'-5'-oligoadenylate synthase 1 OS=Homo sapiens GN=OAS1 PE=1 SV=4	NA	ER+/ER-	-0.00357704	0.990639	0.993838
		202869_at	ER+/ER-				-0.315068	0.0941673	0.161433	-0.325953	0.264578	0.404135	-0.0100124	0.57542	0.666433	0.0224939	0.923266	0.959446	-0.20062	0.142528	0.194253
		205552_s_at	ER+/ER-				-0.600335	0.00710936	0.0185538	-0.0201096	0.728519	0.818234	-0.0212646	0.0899025	0.148794	0.0294168	0.905083	0.949934	-0.307098	0.0416522	0.0646247
P01008	ANT3_HUMAN Antithrombin-III OS=Homo sapiens GN=SERPINC1 PE=1 SV=1	NA	ER+/ER-	0.485437	0.0157021	0.182154
		1554491_a_at	ER+/ER-				0.316155	0.0393337	0.077754	-0.028521	0.25811	0.39645	0.000749459	0.211272	0.301352	0.0514424	0.512181	0.689609	0.0198145	0.338275	0.409571
		210049_at	ER+/ER-				0.45067	0.0937144	0.160857	0.0305904	0.191291	0.318103	-0.00072802	0.524341	0.622796	0.154167	0.202863	0.384407	0.0772521	0.00460391	0.00875938
P01009	A1AT_HUMAN Alpha-1-antitrypsin OS=Homo sapiens GN=SERPINA1 PE=1 SV=3	NA	ER+/ER-	0.254033	0.193968	0.560521
		202833_s_at	ER+/ER-				0.461971	0.114351	0.188986	-0.0637127	0.375583	0.523478	0.122466	0.00622764	0.0150454	0.234055	0.500078	0.679961	0.421071	0.0879876	0.126312
		211428_at	ER+/ER-				0.301986	0.0560545	0.105083	0.0257273	0.337469	0.484055	0.00027932	0.715791	0.785264	0.00201168	0.959723	0.980304	-0.0340687	0.113924	0.158945
		211429_s_at	ER+/ER-				0.413597	0.0838254	0.146736	0.0773889	0.579666	0.702354	0.119128	0.00803996	0.0187917	0.186713	0.558899	0.727308	0.531537	0.0152853	0.0261454
		230318_at	ER+/ER-				0.0212247	0.893333	0.927543	-0.0298052	0.674	0.777909	0.00271229	0.382167	0.48761	0.123692	0.248028	0.437715	0.0415576	0.612192	0.670696
P01011	AACT_HUMAN Alpha-1-antichymotrypsin OS=Homo sapiens GN=SERPINA3 PE=1 SV=2	NA	ER+/ER-	0.725047	0.00123512	0.0413849
		202376_at	ER+/ER-				1.80219	2.06401e-08	2.97105e-07	2.13149	1.98317e-07	6.3897e-06	0.385249	3.62418e-08	3.92288e-07	1.45805	0.000813835	0.00861965	1.38926	1.05823e-09	7.49124e-09
P01019	ANGT_HUMAN Angiotensinogen OS=Homo sapiens GN=AGT PE=1 SV=1	NA	ER+/ER-	0.442841	0.00808429	0.129349
		202834_at	ER+/ER-				0.141128	0.324193	0.437695	-0.272015	0.0777624	0.162871	0.00522911	0.565619	0.65844	0.152342	0.659299	0.799062	0.124195	0.450541	0.521135
P01023	A2MG_HUMAN Alpha-2-macroglobulin OS=Homo sapiens GN=A2M PE=1 SV=3	NA	ER+/ER-	0.305708	0.140261	0.48193
		1558450_at	ER+/ER-				0.0501829	0.526705	0.635012	-0.0369446	0.181635	0.30629	-0.000128464	0.879927	0.910976	-0.0479049	0.334356	0.528118	-0.0624146	0.0711967	0.104536
		217757_at	ER+/ER-				0.0759235	0.636759	0.731601	0.158691	0.609089	0.728477	0.0430903	0.211972	0.302058	-0.293265	0.029889	0.105739	-0.405959	5.18553e-05	0.000148296
P01024	CO3_HUMAN Complement C3 OS=Homo sapiens GN=C3 PE=1 SV=2	NA	ER+/ER-	0.372707	0.0233898	0.220197
		217767_at	ER+/ER-				0.468767	0.01308	0.0310346	0.000718198	0.997792	0.998371	0.088475	0.0116999	0.0260733	0.106996	0.666394	0.803705	-0.553541	6.28867e-05	0.000176899
P01031	CO5_HUMAN Complement C5 OS=Homo sapiens GN=C5 PE=1 SV=4	NA	ER+/ER-	0.183426	0.209218	0.570444
		205500_at	ER+/ER-				0.242413	0.002028	0.00639664	0.115539	0.00606736	0.0228354	0.00327632	0.00200125	0.00559556	0.150506	0.393504	0.586514	0.375573	4.1611e-07	1.79093e-06
P01034	CYTC_HUMAN Cystatin-C OS=Homo sapiens GN=CST3 PE=1 SV=1	NA	ER+/ER-	0.59714	0.00769167	0.126878
		201360_at	ER+/ER-				0.884476	1.95478e-09	4.03539e-08	0.164875	0.130697	0.241403	0.269961	2.47095e-12	9.36111e-11	0.642884	4.17149e-05	0.00121361	0.704214	3.91994e-13	5.29961e-12
		237623_at	ER+/ER-				0.412154	0.021798	0.0476076	-0.131187	0.00601412	0.0226722	0.00272601	0.0638187	0.111592	0.369556	6.45761e-05	0.00161323	0.261519	4.23778e-07	1.82053e-06
P01042	KNG1_HUMAN Kininogen-1 OS=Homo sapiens GN=KNG1 PE=1 SV=2	NA	ER+/ER-	0.345038	0.0357878	0.2583
		206054_at	ER+/ER-				-0.0383616	0.837724	0.889042	-0.0563847	0.141992	0.256695	0.000929362	0.27209	0.369813	-0.0255564	0.575649	0.74078	-0.0177455	0.492133	0.562077
		217512_at	ER+/ER-				0.304053	0.0262216	0.0556015	0.0214364	0.385629	0.533276	0.0043184	0.0991797	0.161284	-0.0162297	0.651838	0.795598	-0.0131331	0.556962	0.620898
		243562_at	ER+/ER-				-0.0759328	0.633831	0.729593	-0.021546	0.385764	0.533355	0.00122919	0.06583	0.114621	-0.0271026	0.403177	0.595397	0.0127966	0.495527	0.565391
P01591	IGJ_HUMAN Immunoglobulin J chain OS=Homo sapiens GN=IGJ PE=1 SV=4	NA	ER+/ER-	0.0737355	0.791062	0.919863
		212592_at	ER+/ER-				0.525151	0.113968	0.188624	0.678886	0.104716	0.203616	0.0957748	0.0395354	0.0739546	0.0765197	0.851997	0.923255	-0.755976	0.00716651	0.0131523
P01834	IGKC_HUMAN Ig kappa chain C region OS=Homo sapiens GN=IGKC PE=1 SV=1	NA	ER+/ER-	-0.216656	0.318287	0.677268
		214669_x_at	ER+/ER-				-0.0397547	0.888038	0.924125	-0.448923	0.173288	0.295909	-0.0354032	0.493432	0.59334	-0.411793	0.229974	0.418272	-1.33514	9.92496e-11	8.57551e-10
		214836_x_at	ER+/ER-				-0.0799492	0.773259	0.841481	-0.327066	0.386903	0.534538	-0.0389234	0.516399	0.615909	-0.395731	0.193324	0.372442	-1.34873	2.49052e-11	2.45668e-10
P01871	IGHM_HUMAN Ig mu chain C region OS=Homo sapiens GN=IGHM PE=1 SV=3	NA	ER+/ER-	-0.313089	0.296679	0.659129
		1561937_x_at	ER+/ER-				-0.279212	0.133887	0.214287	0.0222581	0.810641	0.874295	-0.0243763	0.0647308	0.113021	-0.177275	0.250789	0.440446	-0.743489	5.65243e-12	6.3064e-11
		209374_s_at	ER+/ER-				-0.287961	0.522046	0.630828	-0.718698	0.0708974	0.152476	-0.0915858	0.129842	0.201636	-0.688199	0.112249	0.260548	-1.39884	2.73613e-09	1.76314e-08
		212827_at	ER+/ER-				-0.544916	0.0368433	0.0736546	-0.138192	0.252554	0.390569	-0.0440348	0.0304754	0.0593855	-0.410101	0.132582	0.28929	-0.444937	0.000341852	0.000820994
		216491_x_at	ER+/ER-				-0.574525	0.163427	0.252823	-0.0315825	0.449101	0.590974	-0.106845	0.0419222	0.0778071	-1.03441	0.0221161	0.0866414	-2.14898	9.44419e-21	6.14318e-19
		228518_at	ER+/ER-				0.378114	0.111685	0.185291	-0.00112599	0.989627	0.99265	0.00609904	0.225084	0.317503	0.381305	0.0910735	0.227362	0.177172	0.15009	0.203576
P01903	DRA_HUMAN HLA class II histocompatibility antigen, DR alpha chain OS=Homo sapiens GN=HLA-DRA PE=1 SV=1	NA	ER+/ER-	-0.084679	0.706415	0.893426
		208894_at	ER+/ER-				-0.339494	0.0570148	0.106672	-0.232069	0.498179	0.634222	-0.115908	0.0262068	0.0521789	0.0200933	0.915531	0.95625	-0.67552	2.52049e-07	1.12849e-06
		210982_s_at	ER+/ER-				-0.382122	0.0437329	0.0851804	0.00475959	0.98645	0.990855	-0.110272	0.0187198	0.0391486	0.0546903	0.775828	0.874833	-0.689268	1.28275e-07	6.02902e-07
P02042	HBD_HUMAN Hemoglobin subunit delta OS=Homo sapiens GN=HBD PE=1 SV=2	NA	ER+/ER-	0.353663	0.100687	0.417069
		206834_at	ER+/ER-				0.203786	0.123403	0.20096	0.000815581	0.980265	0.98657	0.00210085	0.105195	0.168926	-0.045166	0.461067	0.648185	-0.0726888	0.131991	0.181398
P02144	MYG_HUMAN Myoglobin OS=Homo sapiens GN=MB PE=1 SV=2	NA	ER+/ER-	0.731972	0.0312164	0.24708
		204179_at	ER+/ER-				0.012597	0.923724	0.950851	-0.0554352	0.766656	0.844989	-0.00427606	0.745013	0.808318	0.11833	0.639683	0.785086	0.959262	5.78052e-10	4.32285e-09
P02452	CO1A1_HUMAN Collagen alpha-1(I) chain OS=Homo sapiens GN=COL1A1 PE=1 SV=5	NA	ER+/ER-	0.47509	0.0234345	0.220197
		1556499_s_at	ER+/ER-				0.637641	4.4377e-06	3.16094e-05	0.786926	0.000496476	0.0031667	0.228779	1.29461e-07	1.18712e-06	0.289666	0.0173725	0.0738907	-0.117008	0.078058	0.113522
		202310_s_at	ER+/ER-				0.865822	1.24255e-05	7.83842e-05	0.569848	0.0018609	0.00908618	0.335487	2.51578e-08	2.84833e-07	0.501566	0.0395362	0.128647	-0.212178	0.101008	0.14295
		202311_s_at	ER+/ER-				1.2549	8.69542e-09	1.42181e-07	0.179817	0.114436	0.218328	0.21159	8.78523e-09	1.12801e-07	0.534685	0.0280705	0.10128	0.427012	0.0313346	0.049989
		202312_s_at	ER+/ER-				-0.0566664	0.459129	0.571425	-0.0724772	0.0489116	0.116211	0.00141897	0.197295	0.285009	-0.131371	0.00955887	0.0491121	-0.188066	0.000368141	0.000879533
		217430_x_at	ER+/ER-				0.663492	0.00488392	0.0135839	0.0232928	0.733683	0.821091	0.155001	0.00168228	0.00482099	0.19146	0.0181581	0.0755231	-0.690352	6.77648e-05	0.000188936
P02461	CO3A1_HUMAN Collagen alpha-1(III) chain OS=Homo sapiens GN=COL3A1 PE=1 SV=4	NA	ER+/ER-	0.254401	0.138652	0.47994
		201852_x_at	ER+/ER-				0.61355	0.000143687	0.000655674	1.68225	9.57733e-06	0.00013502	0.247316	3.1561e-07	2.57835e-06	0.472887	0.0205187	0.0822536	-0.266431	0.0233563	0.0384991
		211161_s_at	ER+/ER-				0.779897	1.64982e-07	1.82008e-06	1.37382	3.36624e-05	0.000372556	0.302565	3.01863e-11	7.88389e-10	0.472771	0.0185158	0.0764578	0.160948	0.130179	0.179086
		215076_s_at	ER+/ER-				0.610046	0.000135435	0.000622821	1.31963	9.44222e-06	0.000134216	0.267584	2.24439e-07	1.9058e-06	0.390661	0.0197599	0.0800647	-0.0850847	0.3457	0.417516
		215077_at	ER+/ER-				0.156174	0.103391	0.174001	0.015636	0.43924	0.58264	0.00252444	0.088643	0.147114	0.16371	0.387435	0.580543	-0.228552	0.00731143	0.0133826
		232458_at	ER+/ER-				0.47145	0.0664728	0.121123	2.14077	1.1457e-07	4.19524e-06	0.0482569	0.00954584	0.0219103	0.523175	0.0565949	0.163718	0.508146	0.00420457	0.00807985
P02462	CO4A1_HUMAN Collagen alpha-1(IV) chain OS=Homo sapiens GN=COL4A1 PE=1 SV=3	NA	ER+/ER-	-0.136614	0.384031	0.724265
		211980_at	ER+/ER-				0.0327961	0.805074	0.865485	-0.0812173	0.77867	0.851536	0.0148863	0.451175	0.554322	-0.278173	0.00859648	0.0455258	-0.516715	1.10873e-08	6.31791e-08
		211981_at	ER+/ER-				-0.189363	0.324332	0.437712	-0.397827	0.00386701	0.0161851	-0.0198386	0.181314	0.265653	-0.352638	0.00395762	0.0268845	-0.805942	1.22099e-10	1.03297e-09
P02511	CRYAB_HUMAN Alpha-crystallin B chain OS=Homo sapiens GN=CRYAB PE=1 SV=2	NA	ER+/ER-	0.305093	0.427163	0.750347
		209283_at	ER+/ER-				-1.32226	1.94742e-06	1.56498e-05	-1.59834	2.3378e-07	7.26086e-06	-0.203698	3.71634e-08	4.01632e-07	-1.16337	0.00087581	0.00909444	-0.983705	1.62197e-09	1.09642e-08
P02533	K1C14_HUMAN Keratin, type I cytoskeletal 14 OS=Homo sapiens GN=KRT14 PE=1 SV=4	NA	ER+/ER-	1.05867	0.00141843	0.0448129
		209351_at	ER+/ER-				0.482604	0.188755	0.283483	-0.611862	0.150306	0.267825	-0.0174217	0.657635	0.736598	0.00974763	0.984356	0.992416	-0.422373	0.120046	0.166521
P02545	LMNA_HUMAN Prelamin-A/C OS=Homo sapiens GN=LMNA PE=1 SV=1	NA	ER+/ER-	0.25636	0.0943987	0.401733
		1554600_s_at	ER+/ER-				0.0516432	0.657612	0.748423	0.0149665	0.694737	0.792466	0.00457069	0.775139	0.832608	-0.188352	0.0982615	0.239456	-0.554734	2.06172e-11	2.07829e-10
		203411_s_at	ER+/ER-				0.104069	0.418215	0.532126	-0.530572	0.000193665	0.00150374	0.0199552	0.35539	0.459826	-0.200777	0.0350106	0.118236	-0.538899	3.25173e-15	6.67283e-14
		212086_x_at	ER+/ER-				0.13935	0.246497	0.351665	-0.322124	0.000949967	0.00531398	0.0244761	0.207735	0.297535	-0.107909	0.240429	0.430252	-0.419381	3.84911e-10	2.96864e-09
		212089_at	ER+/ER-				0.345226	0.0209003	0.0459089	-0.28476	0.0351585	0.0902861	0.0462162	0.00667105	0.0159741	-0.120225	0.129097	0.285297	-0.0603372	0.26575	0.333518
		214213_x_at	ER+/ER-				0.243162	0.0766875	0.136103	-0.196214	0.00529199	0.0205221	0.0338882	0.0346531	0.0663335	-0.13101	0.0446779	0.138723	-0.355654	1.08778e-06	4.27609e-06
		244225_x_at	ER+/ER-				0.288555	0.0141885	0.0332868	-0.000444309	0.985956	0.990553	0.00244054	0.069111	0.119369	-0.0703349	0.0771851	0.202785	0.0422301	0.0309855	0.0494778
P02647	APOA1_HUMAN Apolipoprotein A-I OS=Homo sapiens GN=APOA1 PE=1 SV=1	NA	ER+/ER-	0.386593	0.0937319	0.401218
		204450_x_at	ER+/ER-				-0.154319	0.262225	0.369516	-0.00510651	0.863837	0.914172	-0.00399412	0.121008	0.190404	0.102416	0.0642475	0.17848	-0.0301467	0.454365	0.524853
		217073_x_at	ER+/ER-				-0.128829	0.637732	0.732129	-0.0468837	0.0929869	0.186055	-0.00828278	0.0158874	0.0339145	0.066868	0.241918	0.431696	0.0329038	0.431494	0.502136
		231694_at	ER+/ER-				0.233456	0.135505	0.216125	-0.0915581	0.00320493	0.0139684	0.000262217	0.750611	0.812473	-0.0274381	0.5154	0.692051	-0.0567921	0.0292069	0.0468984
P02649	APOE_HUMAN Apolipoprotein E OS=Homo sapiens GN=APOE PE=1 SV=1	NA	ER+/ER-	0.033606	0.833935	0.937604
		203381_s_at	ER+/ER-				-0.211829	0.220913	0.322437	0.126038	0.0159301	0.0487304	-0.0450358	0.124507	0.194798	-0.0231251	0.892858	0.942188	-0.910581	6.54528e-11	5.92253e-10
		203382_s_at	ER+/ER-				-0.228617	0.13154	0.211365	-0.119568	0.0790272	0.164641	-0.0400863	0.202266	0.290728	0.00159961	0.992044	0.996234	-0.736607	2.10082e-09	1.38746e-08
		212884_x_at	ER+/ER-				-0.268134	0.0560143	0.105036	-0.145806	0.0812011	0.167579	-0.0215844	0.395569	0.501277	-0.0182578	0.862411	0.928142	-0.580131	5.70022e-10	4.26805e-09
P02652	APOA2_HUMAN Apolipoprotein A-II OS=Homo sapiens GN=APOA2 PE=1 SV=1	NA	ER+/ER-	0.603731	0.0206072	0.208877
		219465_at	ER+/ER-				0.0652152	0.611257	0.710249	0.000529519	0.984269	0.989291	-7.72769e-05	0.907707	0.932455	-0.0429156	0.326004	0.519842	-0.072753	0.00788936	0.014315
		219466_s_at	ER+/ER-				-0.247498	0.172043	0.26355	-0.0238466	0.320806	0.466756	-0.00414497	0.0759878	0.129271	-0.0827662	0.0409561	0.131713	-0.105567	4.011e-06	1.41752e-05
P02654	APOC1_HUMAN Apolipoprotein C-I OS=Homo sapiens GN=APOC1 PE=1 SV=1	NA	ER+/ER-	0.0895497	0.619421	0.855928
		204416_x_at	ER+/ER-				-0.144043	0.465826	0.577156	-0.2035	0.492427	0.628872	-0.0151639	0.66487	0.742513	-0.108322	0.582644	0.745746	-0.182754	0.136678	0.187183
		213553_x_at	ER+/ER-				-0.186046	0.308973	0.421104	-0.128223	0.575828	0.699219	-0.0141963	0.614053	0.702022	-0.150412	0.305148	0.498577	-0.160159	0.0772512	0.112539
P02656	APOC3_HUMAN Apolipoprotein C-III OS=Homo sapiens GN=APOC3 PE=1 SV=1	NA	ER+/ER-	0.253909	0.252503	0.618484
		205820_s_at	ER+/ER-				0.199645	0.200838	0.29883	-0.00289714	0.929085	0.954843	0.00099906	0.164778	0.245865	0.0327993	0.380276	0.573743	0.0237508	0.400518	0.472063
		231587_at	ER+/ER-				0.130107	0.292279	0.402731	-0.0211869	0.664131	0.770647	1.24071e-05	0.987102	0.991126	-0.0312972	0.519408	0.695807	-0.0281472	0.310851	0.380967
P02671	FIBA_HUMAN Fibrinogen alpha chain OS=Homo sapiens GN=FGA PE=1 SV=2	NA	ER+/ER-	0.376787	0.0652582	0.344593
		205649_s_at	ER+/ER-				0.0773547	0.698726	0.782733	-0.0241449	0.262778	0.402145	0.000279696	0.651243	0.730846	-0.0244145	0.6011	0.757632	-0.0372443	0.304918	0.375096
		205650_s_at	ER+/ER-				0.120801	0.374765	0.489673	-0.161071	1.67374e-05	0.000212923	-0.00144472	0.174892	0.258053	-0.0970845	0.0915253	0.227987	-0.197084	0.000495994	0.00114993
P02675	FIBB_HUMAN Fibrinogen beta chain OS=Homo sapiens GN=FGB PE=1 SV=2	NA	ER+/ER-	0.169289	0.449158	0.758361
		204988_at	ER+/ER-				0.0543728	0.784218	0.849252	-0.441205	0.0878411	0.178157	-0.00450552	0.338822	0.441788	-0.320929	0.378358	0.571665	-0.335823	0.00990666	0.0176411
		216238_s_at	ER+/ER-				0.113439	0.537269	0.644144	-0.0189349	0.428359	0.572502	-0.00992182	0.164385	0.245492	-0.169081	0.570917	0.736065	-0.323793	0.00489711	0.00925845
P02679	FIBG_HUMAN Fibrinogen gamma chain OS=Homo sapiens GN=FGG PE=1 SV=3	NA	ER+/ER-	0.274123	0.207934	0.56995
		219612_s_at	ER+/ER-				-0.227783	0.387964	0.502538	-0.342934	0.117004	0.221937	-0.0146969	0.0373817	0.0707124	-0.515007	0.201571	0.383614	-0.498362	0.00237879	0.00481272
P02730	B3AT_HUMAN Band 3 anion transport protein OS=Homo sapiens GN=SLC4A1 PE=1 SV=3	NA	ER+/ER-	0.41156	0.164026	0.522052
		1552713_a_at	ER+/ER-				0.205631	0.0776964	0.137646	-0.0566403	0.111141	0.213637	0.00198103	0.354619	0.459084	-0.0608105	0.192806	0.371652	0.0225246	0.310301	0.380428
		205592_at	ER+/ER-				0.100877	0.239262	0.343985	-0.0288192	0.510886	0.645512	0.000183978	0.911616	0.935496	-0.0538268	0.236632	0.426678	-0.074481	0.0773456	0.112653
P02743	SAMP_HUMAN Serum amyloid P-component OS=Homo sapiens GN=APCS PE=1 SV=2	NA	ER+/ER-	0.647735	0.0175458	0.192384
		206350_at	ER+/ER-				0.348009	0.000239103	0.00101516	-0.0253804	0.402205	0.548742	0.00238327	0.00401951	0.0103028	0.0355077	0.378703	0.57187	-0.0828284	0.00515455	0.00972117
P02745	C1QA_HUMAN Complement C1q subcomponent subunit A OS=Homo sapiens GN=C1QA PE=1 SV=2	NA	ER+/ER-	0.0297172	0.875106	0.95308
		218232_at	ER+/ER-				-0.440494	0.00241294	0.00737465	-0.291223	0.0371725	0.094299	-0.0782253	0.00212036	0.00588798	-0.198428	0.303825	0.497295	-0.673594	1.82059e-07	8.36308e-07
P02746	C1QB_HUMAN Complement C1q subcomponent subunit B OS=Homo sapiens GN=C1QB PE=1 SV=3	NA	ER+/ER-	-0.0745259	0.628395	0.85906
		202953_at	ER+/ER-				-0.493046	0.00189095	0.0060222	-0.568649	0.0219029	0.0624309	-0.0790725	0.00263598	0.00714709	-0.238657	0.26444	0.456056	-0.561679	4.32825e-05	0.000125603
P02747	C1QC_HUMAN Complement C1q subcomponent subunit C OS=Homo sapiens GN=C1QC PE=1 SV=3	NA	ER+/ER-	0.0387253	0.794305	0.921908
		225353_s_at	ER+/ER-				-0.17001	0.234815	0.33921	-0.136902	0.0608754	0.137213	-0.0266911	0.261912	0.35888	-0.0904783	0.595657	0.754554	-0.417515	0.00397581	0.00767877
P02748	CO9_HUMAN Complement component C9 OS=Homo sapiens GN=C9 PE=1 SV=2	NA	ER+/ER-	0.332637	0.0681351	0.349391
		206727_at	ER+/ER-				0.140797	0.503666	0.613782	-0.0375046	0.0979661	0.193824	0.00166522	0.0906883	0.149879	-0.0128196	0.719913	0.842372	-0.0359355	0.0911869	0.130389
P02749	APOH_HUMAN Beta-2-glycoprotein 1 OS=Homo sapiens GN=APOH PE=1 SV=3	NA	ER+/ER-	0.404621	0.035004	0.255873
		205216_s_at	ER+/ER-				0.234153	0.0225569	0.0489394	0.0125867	0.713747	0.808757	0.00219798	0.0667234	0.11603	0.0130733	0.821044	0.904762	0.0294059	0.373944	0.446698
		231359_at	ER+/ER-				-0.02386	0.901836	0.933377	0.00449178	0.902392	0.937192	0.000243301	0.978315	0.984862	-0.0168387	0.729644	0.848237	-0.0506747	0.0647813	0.0960368
P02750	A2GL_HUMAN Leucine-rich alpha-2-glycoprotein OS=Homo sapiens GN=LRG1 PE=1 SV=2	NA	ER+/ER-	0.528671	0.0066554	0.118044
		228648_at	ER+/ER-				0.964847	1.01904e-06	8.72826e-06	0.778454	1.01748e-06	2.25901e-05	0.0243631	2.91437e-06	1.80869e-05	0.996412	0.000482232	0.00606299	0.963545	4.30906e-12	4.84682e-11
P02751	FINC_HUMAN Fibronectin OS=Homo sapiens GN=FN1 PE=1 SV=4	NA	ER+/ER-	-0.31302	0.198193	0.564449
		1558199_at	ER+/ER-				0.107355	0.575513	0.679575	0.543074	0.000950077	0.00531398	0.00387643	0.488332	0.589237	0.228424	0.35674	0.551754	-0.493266	0.000203564	0.000513566
		210495_x_at	ER+/ER-				0.369852	0.0176455	0.0400134	0.455727	0.0594956	0.135238	0.14183	0.00257448	0.00699411	0.299934	0.0558503	0.162107	-0.138465	0.119713	0.166197
		211719_x_at	ER+/ER-				0.364915	0.0178377	0.0403382	0.502203	0.0342258	0.0883184	0.143999	0.00253769	0.00691595	0.277157	0.0676997	0.185234	-0.1111	0.192791	0.252813
		212464_s_at	ER+/ER-				0.367811	0.0201958	0.0447074	0.474474	0.061685	0.138305	0.141579	0.00367094	0.00950117	0.323761	0.0576068	0.165479	-0.155922	0.0795156	0.115399
		214701_s_at	ER+/ER-				-0.328098	0.143482	0.226439	0.0381132	0.602999	0.723452	-0.0168449	0.122439	0.192348	0.0377217	0.8219	0.905416	-0.853335	3.35376e-08	1.76521e-07
		214702_at	ER+/ER-				-0.124732	0.563001	0.669177	-0.103378	0.244505	0.38159	-0.00125406	0.617515	0.704929	0.0812539	0.652379	0.795598	-0.294589	0.0232013	0.038271
		216442_x_at	ER+/ER-				0.362156	0.0200398	0.0444576	0.393834	0.0903626	0.182178	0.138793	0.00286557	0.00767603	0.294145	0.0606874	0.171087	-0.151588	0.0961973	0.136759
P02753	RET4_HUMAN Retinol-binding protein 4 OS=Homo sapiens GN=RBP4 PE=1 SV=3	NA	ER+/ER-	0.150886	0.320433	0.679507
		219140_s_at	ER+/ER-				0.5693	0.0429747	0.0839644	0.0798783	0.520901	0.653377	0.0152184	0.0104912	0.0237403	0.0161874	0.957162	0.978994	0.343436	0.0874223	0.125631
		222049_s_at	ER+/ER-				-0.151995	0.454942	0.568265	0.0362082	0.510379	0.644989	0.000159164	0.906751	0.931809	0.0539867	0.306692	0.500302	0.0283192	0.434999	0.505499
P02760	AMBP_HUMAN Protein AMBP OS=Homo sapiens GN=AMBP PE=1 SV=1	NA	ER+/ER-	0.326689	0.075045	0.364055
		205477_s_at	ER+/ER-				0.237926	0.342306	0.456696	0.0408521	0.339889	0.486615	0.00137636	0.366044	0.470609	-0.018238	0.920607	0.958126	0.119757	0.0699379	0.102841
		214425_at	ER+/ER-				0.192667	0.0610685	0.11316	-0.0968351	0.00253768	0.0116649	0.00147713	0.186565	0.272074	0.0160676	0.73136	0.848732	-0.0771665	0.00915335	0.0164013
P02763	A1AG1_HUMAN Alpha-1-acid glycoprotein 1 OS=Homo sapiens GN=ORM1 PE=1 SV=1	NA	ER+/ER-	0.505338	0.0170316	0.189162
		205040_at	ER+/ER-				-0.123056	0.644114	0.736899	-0.0466707	0.487678	0.624659	-0.0109831	0.0693695	0.119755	-0.820159	0.00525002	0.032473	-0.614493	0.000200944	0.000507513
P02765	FETUA_HUMAN Alpha-2-HS-glycoprotein OS=Homo sapiens GN=AHSG PE=1 SV=1	NA	ER+/ER-	0.691157	0.000527628	0.0228721
		204551_s_at	ER+/ER-				-0.414977	0.0270992	0.0571754	-0.0612234	0.00763731	0.0275847	0.00319149	0.0370204	0.0701637	-0.0282381	0.596607	0.755043	-0.0281852	0.251376	0.317967
P02766	TTHY_HUMAN Transthyretin OS=Homo sapiens GN=TTR PE=1 SV=1	NA	ER+/ER-	0.407234	0.0418623	0.279182
		209660_at	ER+/ER-				0.111096	0.215905	0.316766	-0.0400791	0.34164	0.488209	0.00114938	0.4913	0.591602	-0.096867	0.464422	0.650059	0.00128261	0.975393	0.981371
P02768	ALBU_HUMAN Serum albumin OS=Homo sapiens GN=ALB PE=1 SV=2	NA	ER+/ER-	-0.22225	0.325624	0.682852
		1565228_s_at	ER+/ER-				-0.000553715	0.99686	0.998221	0.0201522	0.192871	0.320137	0.00134377	0.0848821	0.141882	0.170429	0.434654	0.624753	0.0871178	0.519316	0.586516
		211298_s_at	ER+/ER-				0.523017	0.00589022	0.0158583	0.00214242	0.944016	0.963867	0.00883231	0.0205232	0.0422663	0.519066	0.125919	0.281338	0.284103	0.151554	0.205257
		214837_at	ER+/ER-				0.25386	0.0420972	0.0824602	-0.0292575	0.143739	0.258925	-0.000329689	0.614017	0.702022	0.104919	0.303145	0.497072	-0.00386541	0.915464	0.935129
		214842_s_at	ER+/ER-				-0.00703229	0.965846	0.978252	-0.0626293	0.0230783	0.0650286	-0.000103496	0.883087	0.9129	0.0419305	0.609481	0.764056	-0.034208	0.558952	0.622611
P02774	VTDB_HUMAN Vitamin D-binding protein OS=Homo sapiens GN=GC PE=1 SV=1	NA	ER+/ER-	0.405499	0.0136313	0.169958
		204965_at	ER+/ER-				0.0671382	0.624041	0.720489	-0.00583688	0.785508	0.856162	0.000443208	0.371076	0.476189	-0.182306	0.480759	0.664029	-0.0185457	0.307109	0.376917
P02786	TFR1_HUMAN Transferrin receptor protein 1 OS=Homo sapiens GN=TFRC PE=1 SV=2	NA	ER+/ER-	-0.215023	0.228326	0.58976
		207332_s_at	ER+/ER-				-0.813195	4.26849e-07	4.11051e-06	-0.482398	0.0628461	0.140325	-0.145473	3.5873e-09	5.17457e-08	-0.547611	0.000553675	0.00672111	-0.802457	1.4294e-11	1.50699e-10
		208691_at	ER+/ER-				-0.585633	8.93962e-05	0.00043377	-0.345271	0.152504	0.270521	-0.162114	1.29473e-07	1.18712e-06	-0.519036	0.000778577	0.00837335	-0.498241	1.76344e-06	6.68072e-06
		237214_at	ER+/ER-				-0.10279	0.486598	0.597843	0.0108034	0.654982	0.765052	-0.00047962	0.808676	0.858347	-0.00771188	0.844198	0.918991	-0.113559	1.21476e-06	4.75087e-06
		237215_s_at	ER+/ER-				-2.13642	1.68593e-10	4.94659e-09	0.0626476	0.428247	0.572462	-0.0363867	5.88708e-12	1.96094e-10	-0.267356	6.48169e-05	0.0016134	-1.15592	2.58671e-21	2.02674e-19
		240686_x_at	ER+/ER-				-0.171275	0.130349	0.209941	-0.0717712	0.0747964	0.158245	0.000627894	0.726142	0.793085	-0.241415	2.19934e-05	0.00076588	-0.15657	0.0311218	0.0496609
P02787	TRFE_HUMAN Serotransferrin OS=Homo sapiens GN=TF PE=1 SV=3	NA	ER+/ER-	0.567469	0.00781307	0.128313
		203400_s_at	ER+/ER-				-0.0177352	0.938061	0.96009	-0.25577	0.398197	0.544647	-0.00528234	0.271021	0.368723	-0.424752	0.217532	0.404177	-0.303643	0.102891	0.145202
		214063_s_at	ER+/ER-				0.0132671	0.952565	0.969564	-0.0381802	0.931271	0.955808	-0.00443339	0.461417	0.564091	-0.444207	0.139728	0.299759	-0.416814	0.0107396	0.0190067
		214064_at	ER+/ER-				0.292907	0.033598	0.0681347	-0.10171	0.00634528	0.0237775	-0.000130244	0.902051	0.928079	-0.0780245	0.130871	0.287833	-0.248793	4.66141e-07	1.98275e-06
		220109_at	ER+/ER-				-0.0427779	0.820302	0.877168	-0.023098	0.315216	0.460762	0.00102257	0.152961	0.23078	-0.0299439	0.313702	0.507143	-0.0108927	0.432259	0.502602
P02788	TRFL_HUMAN Lactotransferrin OS=Homo sapiens GN=LTF PE=1 SV=6	NA	ER+/ER-	-0.131614	0.719909	0.896699
		202018_s_at	ER+/ER-				-0.314673	0.49839	0.609182	0.551473	0.260572	0.399431	-0.0161137	0.810506	0.85954	-0.143879	0.794769	0.88629	-0.429905	0.166311	0.223139
P02790	HEMO_HUMAN Hemopexin OS=Homo sapiens GN=HPX PE=1 SV=2	NA	ER+/ER-	0.641121	0.00236656	0.0624273
		210013_at	ER+/ER-				0.447644	5.37917e-07	5.01639e-06	0.00550213	0.906207	0.939593	0.029582	0.00044365	0.0015106	0.308241	0.160567	0.327451	0.336463	0.000240785	0.000597629
		39763_at	ER+/ER-				0.931777	4.12058e-09	7.55622e-08	-0.0131528	0.874114	0.920155	0.0396971	0.000136821	0.00053419	0.283647	0.220306	0.406657	0.212145	0.0111159	0.019587
P02792	FRIL_HUMAN Ferritin light chain OS=Homo sapiens GN=FTL PE=1 SV=2	NA	ER+/ER-	-0.766353	0.00128298	0.0419556
		212788_x_at	ER+/ER-				-0.216804	0.000367969	0.00147423	-0.159057	0.219172	0.35038	-0.0673898	0.00306353	0.00809623	-0.0770006	0.180899	0.35549	-0.0775423	0.0491734	0.0750611
		213187_x_at	ER+/ER-				-0.225355	0.00104825	0.00361926	-0.367693	0.1107	0.212908	-0.081344	0.000466608	0.00157941	-0.126265	0.0970019	0.237246	-0.174963	0.00146473	0.00309131
P02794	FRIH_HUMAN Ferritin heavy chain OS=Homo sapiens GN=FTH1 PE=1 SV=2	NA	ER+/ER-	-0.202658	0.330485	0.688567
		200748_s_at	ER+/ER-				-0.127534	0.0420406	0.0823727	0.152952	0.372774	0.520404	-0.0496197	0.0293451	0.0574184	0.0649035	0.394235	0.587098	0.100359	0.0139609	0.0241133
		214211_at	ER+/ER-				0.39846	2.29676e-05	0.000135584	0.650706	0.000373032	0.00253155	0.0763579	4.16701e-06	2.46623e-05	0.228075	0.0775456	0.203104	0.577873	1.6115e-13	2.33431e-12
P03950	ANGI_HUMAN Angiogenin OS=Homo sapiens GN=ANG PE=1 SV=1	NA	ER+/ER-	0.257828	0.044017	0.287361
		205141_at	ER+/ER-				0.960672	2.77405e-11	1.00127e-09	0.360536	1.85253e-06	3.61847e-05	0.0287374	2.83328e-08	3.13068e-07	0.457282	0.0278375	0.100755	1.1987	8.25589e-21	5.4735e-19
P04003	C4BPA_HUMAN C4b-binding protein alpha chain OS=Homo sapiens GN=C4BPA PE=1 SV=2	NA	ER+/ER-	0.0720194	0.626773	0.858097
		205654_at	ER+/ER-				0.0103292	0.91981	0.94743	0.0925746	0.0151112	0.0467227	0.000710244	0.591511	0.681992	-0.0410448	0.622497	0.772837	-0.13706	0.0299575	0.0480254
P04004	VTNC_HUMAN Vitronectin OS=Homo sapiens GN=VTN PE=1 SV=1	NA	ER+/ER-	0.182806	0.390956	0.729879
		204534_at	ER+/ER-				-0.131001	0.130863	0.210473	0.0108034	0.792793	0.860835	-0.00300355	0.108434	0.173148	-0.0656842	0.482326	0.66566	-0.0468645	0.476627	0.547177
P04040	CATA_HUMAN Catalase OS=Homo sapiens GN=CAT PE=1 SV=3	NA	ER+/ER-	0.164316	0.405178	0.73521
		201432_at	ER+/ER-				-0.120237	0.21515	0.316033	0.434303	0.0188382	0.0556421	-0.0274677	0.183464	0.268124	-0.0560963	0.641124	0.786435	-0.0883086	0.357308	0.429519
		211922_s_at	ER+/ER-				-0.257226	0.0167593	0.0382973	0.0590809	0.134597	0.246362	-0.0262529	0.0229089	0.0464715	-0.0690364	0.580137	0.743514	-0.259278	0.0250991	0.0409823
		215573_at	ER+/ER-				-0.0505623	0.57555	0.679575	0.0929458	0.0179753	0.0534683	-0.00103619	0.0765862	0.130097	-0.066521	0.418698	0.610063	-0.0411889	0.20043	0.261389
P04066	FUCO_HUMAN Tissue alpha-L-fucosidase OS=Homo sapiens GN=FUCA1 PE=1 SV=4	NA	ER+/ER-	0.564022	0.00127485	0.0419556
		202838_at	ER+/ER-				0.28608	0.00739347	0.0191791	0.486835	0.00973909	0.0335252	0.0368799	0.00204218	0.00570073	0.127624	0.281403	0.474975	0.312256	0.000185831	0.00047333
		229137_at	ER+/ER-				-0.121595	0.460381	0.572466	-0.0270298	0.291622	0.434471	-0.0012838	0.0913685	0.150836	-0.0475816	0.217173	0.403723	-0.0488148	0.113127	0.158004
P04075	ALDOA_HUMAN Fructose-bisphosphate aldolase A OS=Homo sapiens GN=ALDOA PE=1 SV=2	NA	ER+/ER-	0.281667	0.216395	0.577712
		200966_x_at	ER+/ER-				0.427467	9.38218e-05	0.000452378	-0.131662	0.493448	0.629665	0.127814	0.000123329	0.000487031	0.25588	0.0163502	0.0704152	0.212621	0.000903218	0.00198334
		214687_x_at	ER+/ER-				0.427737	0.000110885	0.000522593	-0.164614	0.384804	0.532349	0.124587	0.000157417	0.000606364	0.254094	0.0158985	0.0692634	0.212039	0.000665595	0.00150468
		238996_x_at	ER+/ER-				0.482629	3.9904e-05	0.000218885	-0.148716	0.101334	0.198719	0.0446731	0.00180396	0.00512075	0.319585	0.0279179	0.100941	0.43852	1.16107e-05	3.79951e-05
P04080	CYTB_HUMAN Cystatin-B OS=Homo sapiens GN=CSTB PE=1 SV=2	NA	ER+/ER-	-0.352191	0.0492591	0.302036
		201201_at	ER+/ER-				-0.939094	2.23812e-15	2.66066e-13	-1.16037	4.53157e-08	1.9429e-06	-0.229779	1.74841e-15	2.07849e-13	-0.445723	8.7277e-05	0.00198606	-0.442425	3.26776e-11	3.13369e-10
P04083	ANXA1_HUMAN Annexin A1 OS=Homo sapiens GN=ANXA1 PE=1 SV=2	NA	ER+/ER-	0.00281495	0.988138	0.99332
		201012_at	ER+/ER-				-0.551238	9.16984e-05	0.00044307	0.0394096	0.872071	0.918684	-0.123693	4.34253e-05	0.000192304	-0.513021	0.00799957	0.0431589	-0.805774	1.94765e-08	1.06834e-07
		233011_at	ER+/ER-				-0.336627	0.117157	0.192471	0.137912	0.207841	0.337492	-0.00341814	0.43452	0.538851	-0.0967079	0.642983	0.787595	0.363643	0.0018584	0.00384795
P04114	APOB_HUMAN Apolipoprotein B-100 OS=Homo sapiens GN=APOB PE=1 SV=2	NA	ER+/ER-	0.110101	0.571004	0.829232
		205108_s_at	ER+/ER-				0.0261293	0.866021	0.908999	-0.0477419	0.156045	0.275315	-0.000816287	0.377861	0.48301	0.0163163	0.727944	0.847413	0.0252879	0.610942	0.669705
		223579_s_at	ER+/ER-				-0.0676535	0.660944	0.751023	-0.0109556	0.671418	0.776228	-0.0010491	0.157323	0.236378	-0.0924655	0.0442654	0.138104	-0.0296323	0.274503	0.342905
P04179	SODM_HUMAN Superoxide dismutase [Mn], mitochondrial OS=Homo sapiens GN=SOD2 PE=1 SV=2	NA	ER+/ER-	-0.524284	0.0323144	0.250453
		1566342_at	ER+/ER-				-0.686298	2.63441e-08	3.64744e-07	-0.42734	0.0551704	0.127224	-0.0466444	3.91264e-08	4.16966e-07	-0.427112	0.00255162	0.0196574	0.0374919	0.775977	0.817965
		215078_at	ER+/ER-				-0.517351	0.000372875	0.00149042	-0.0938892	0.466461	0.605355	-0.00288581	0.00541105	0.0133533	-0.706051	0.00062253	0.00725103	-0.7881	1.87381e-21	1.51999e-19
		215223_s_at	ER+/ER-				-1.2353	4.63756e-12	2.13173e-10	-1.30288	1.00511e-05	0.000140287	-0.148287	7.29809e-10	1.24864e-08	-0.977418	7.68171e-05	0.00182639	-1.37185	2.10054e-25	3.2185e-23
		216841_s_at	ER+/ER-				-1.02873	1.74357e-10	5.07254e-09	-1.10834	9.64609e-05	0.000864887	-0.0526163	3.67644e-10	6.8511e-09	-0.8434	0.000126014	0.00253313	-0.913684	1.52828e-10	1.25596e-09
		221477_s_at	ER+/ER-				-0.897453	7.82522e-10	1.84146e-08	-0.505654	0.0109457	0.036761	-0.104885	2.68668e-09	4.04469e-08	-0.408527	0.0185624	0.0765934	-0.966908	5.44031e-21	3.82765e-19
P04181	OAT_HUMAN Ornithine aminotransferase, mitochondrial OS=Homo sapiens GN=OAT PE=1 SV=1	NA	ER+/ER-	-0.384806	0.0727096	0.362381
		201599_at	ER+/ER-				-0.286315	0.0232513	0.0502668	0.0968168	0.718782	0.812193	-0.0688948	0.00806333	0.0188336	-0.0590199	0.618723	0.770748	0.0391669	0.613604	0.671896
P04196	HRG_HUMAN Histidine-rich glycoprotein OS=Homo sapiens GN=HRG PE=1 SV=1	NA	ER+/ER-	0.368573	0.0388543	0.268736
		206226_at	ER+/ER-				0.135066	0.291007	0.401459	-0.138265	0.000305039	0.00216763	0.000291452	0.683005	0.757369	-0.0848192	0.0577997	0.165709	-0.0439316	0.199243	0.260186
		31835_at	ER+/ER-				0.0406858	0.726894	0.805001	-0.0722459	0.000877637	0.00500108	0.00061914	0.38581	0.491167	0.000978599	0.976283	0.989118	-0.0341413	0.216139	0.279078
P04216	THY1_HUMAN Thy-1 membrane glycoprotein OS=Homo sapiens GN=THY1 PE=1 SV=2	NA	ER+/ER-	0.0675221	0.676418	0.880049
		208850_s_at	ER+/ER-				0.105387	0.388306	0.502887	0.0533232	0.604058	0.724092	0.0154982	0.117036	0.184957	0.165626	0.346842	0.541254	-0.115358	0.243946	0.309705
		208851_s_at	ER+/ER-				0.224858	0.0447795	0.0868508	-0.0944796	0.232327	0.366735	0.0343117	0.0027444	0.00739744	0.161989	0.335335	0.528498	0.0348374	0.68956	0.743241
		213869_x_at	ER+/ER-				0.246294	0.0527897	0.099804	0.0121424	0.943862	0.963852	0.0402668	0.00275399	0.00741712	0.120701	0.454632	0.642881	0.0491301	0.53517	0.601075
P04217	A1BG_HUMAN Alpha-1B-glycoprotein OS=Homo sapiens GN=A1BG PE=1 SV=4	NA	ER+/ER-	0.348851	0.0506958	0.306004
		229819_at	ER+/ER-				0.541131	1.19487e-06	1.01336e-05	0.00709069	0.819392	0.880292	0.0320722	6.57322e-09	8.83477e-08	0.1626	0.173823	0.345503	0.59102	3.43894e-14	5.72742e-13
P04233	HG2A_HUMAN HLA class II histocompatibility antigen gamma chain OS=Homo sapiens GN=CD74 PE=1 SV=3	NA	ER+/ER-	-0.145947	0.465631	0.771949
		1567627_at	ER+/ER-				0.172107	0.0533171	0.100691	-0.211716	0.0404419	0.100377	0.000941488	0.387297	0.492605	0.117699	0.132423	0.289126	-0.080044	0.0604337	0.0902318
		1567628_at	ER+/ER-				-0.246224	0.174315	0.266261	-0.0594705	0.166659	0.288239	-0.0726873	0.0181269	0.0380471	0.0173853	0.891296	0.94186	-0.738052	3.06517e-07	1.34958e-06
		209619_at	ER+/ER-				-0.077331	0.504926	0.614774	-0.210487	0.276762	0.417109	-0.0558051	0.188897	0.275184	0.0412332	0.798415	0.888631	-0.289032	0.00139387	0.00295351
P04259	K2C6B_HUMAN Keratin, type II cytoskeletal 6B OS=Homo sapiens GN=KRT6B PE=1 SV=5	NA	ER+/ER-	0.224591	0.529992	0.813424
		209126_x_at	ER+/ER-				-0.916951	2.63772e-06	2.0504e-05	-0.146573	0.0094357	0.0326766	-0.0632884	6.02926e-06	3.41032e-05	-0.526858	0.00302623	0.0222688	-0.932118	3.33547e-15	6.82436e-14
		213680_at	ER+/ER-				-1.13854	0.000110217	0.000519822	-1.96691	0.000273803	0.00199726	-0.179392	4.55729e-07	3.56669e-06	-1.70561	0.0012172	0.0113875	-2.00731	5.91223e-17	1.80375e-15
P04264	K2C1_HUMAN Keratin, type II cytoskeletal 1 OS=Homo sapiens GN=KRT1 PE=1 SV=6	NA	ER+/ER-	0.628423	0.00218136	0.0602378
		205900_at	ER+/ER-				-0.0303553	0.818028	0.87548	-0.0690201	0.178596	0.30271	-0.00113897	0.259042	0.356008	0.0113387	0.805251	0.89308	-0.160628	0.0540903	0.081734
P04275	VWF_HUMAN von Willebrand factor OS=Homo sapiens GN=VWF PE=1 SV=4	NA	ER+/ER-	0.403114	0.0194769	0.20282
		202112_at	ER+/ER-				0.762897	1.1441e-05	7.25721e-05	-0.162015	0.332384	0.478152	0.0431922	8.3788e-07	6.04308e-06	0.0583593	0.594224	0.753575	-0.137083	0.228516	0.292757
		233980_s_at	ER+/ER-				0.266931	0.00614857	0.0163938	0.00131467	0.964615	0.976511	0.00109271	0.413985	0.519364	0.0893031	0.0775183	0.203104	-0.0122662	0.722701	0.772681
P04350	TBB4A_HUMAN Tubulin beta-4A chain OS=Homo sapiens GN=TUBB4A PE=1 SV=2	NA	ER+/ER-	0.799103	0.00346709	0.077397
		212664_at	ER+/ER-				-0.28928	0.00455958	0.0128058	0.00466829	0.878655	0.922963	-0.00247334	0.00118879	0.00355914	-0.0583687	0.34992	0.544258	0.0424547	0.333131	0.404178
P04406	G3P_HUMAN Glyceraldehyde-3-phosphate dehydrogenase OS=Homo sapiens GN=GAPDH PE=1 SV=3	NA	ER+/ER-	0.0174381	0.936048	0.975017
		212581_x_at	ER+/ER-				-0.249596	2.84291e-05	0.000163349	-0.997261	1.54755e-05	0.000200948	-0.102234	8.35588e-06	4.58344e-05	-0.24223	0.00920099	0.0479369	-0.197619	0.00017472	0.00044968
		213453_x_at	ER+/ER-				-0.32915	4.65797e-06	3.29402e-05	-1.03	9.0324e-05	0.000821615	-0.131185	3.20675e-07	2.61354e-06	-0.255736	0.0117192	0.0561577	-0.193116	0.000182903	0.000466907
		217398_x_at	ER+/ER-				-0.210001	5.04499e-05	0.000266553	-1.09744	3.07833e-06	5.49987e-05	-0.0823179	2.3007e-05	0.000110392	-0.25459	0.00807019	0.043404	-0.13057	0.00149982	0.00315765
		AFFX-HUMGAPDH/M33197_3_at	ER+/ER-				-0.205479	6.04376e-05	0.000310751	-0.835374	0.000126139	0.00107109	-0.0971632	2.23943e-06	1.44307e-05	-0.234186	0.00441679	0.0288115	-0.178694	0.000139453	0.000366716
		AFFX-HUMGAPDH/M33197_5_at	ER+/ER-				-0.413943	0.00100275	0.00348136	-0.661929	0.00264221	0.0119934	-0.181058	7.6441e-06	4.22663e-05	-0.262538	0.0272957	0.0995262	-0.3055	4.2923e-05	0.000124717
		AFFX-HUMGAPDH/M33197_M_at	ER+/ER-				-0.347084	4.13881e-06	2.97882e-05	-1.08097	4.96111e-06	8.12514e-05	-0.148929	5.90513e-08	6.04093e-07	-0.268157	0.0124648	0.058426	-0.246266	2.03815e-05	6.37037e-05
P04424	ARLY_HUMAN Argininosuccinate lyase OS=Homo sapiens GN=ASL PE=1 SV=4	NA	ER+/ER-	0.151778	0.352644	0.7026
		204608_at	ER+/ER-				0.288964	0.00294781	0.00877409	-0.172124	0.0847933	0.173275	0.0161861	0.00255399	0.0069439	0.0281351	0.806889	0.894165	0.182494	0.0068504	0.012636
P04440	DPB1_HUMAN HLA class II histocompatibility antigen, DP beta 1 chain OS=Homo sapiens GN=HLA-DPB1 PE=1 SV=1	NA	ER+/ER-	-0.0587232	0.751791	0.910973
		201137_s_at	ER+/ER-				-0.162341	0.34115	0.455593	-0.0526963	0.836287	0.892738	-0.0324983	0.404628	0.510598	0.0577614	0.749311	0.858365	-0.234602	0.0344289	0.0545092
P04626	ERBB2_HUMAN Receptor tyrosine-protein kinase erbB-2 OS=Homo sapiens GN=ERBB2 PE=1 SV=1	NA	ER+/ER-	-0.473748	0.00815916	0.129599
		210930_s_at	ER+/ER-				-0.1819	0.532063	0.639932	-0.0434449	0.0955413	0.190337	-0.0434983	0.0214933	0.0439882	-0.507927	0.0420118	0.133983	-0.758398	8.66499e-07	3.48571e-06
		216836_s_at	ER+/ER-				0.655355	0.0132966	0.031462	-0.244766	0.329703	0.475754	0.00417964	0.94569	0.961161	-0.392884	0.271636	0.463711	-0.0820422	0.59957	0.659441
		234354_x_at	ER+/ER-				-0.258137	0.325793	0.439188	-0.219921	0.174722	0.297969	-0.0253624	0.0421024	0.0780785	-0.343819	0.15862	0.325018	-0.103617	0.0709549	0.104225
P04632	CPNS1_HUMAN Calpain small subunit 1 OS=Homo sapiens GN=CAPNS1 PE=1 SV=1	NA	ER+/ER-	0.17605	0.395541	0.730349
		200001_at	ER+/ER-				0.220209	0.0138807	0.0326647	-0.395356	0.00474304	0.0189499	0.0486073	0.00892978	0.0205991	0.0316128	0.678896	0.81366	0.131406	0.0533193	0.0806751
P04792	HSPB1_HUMAN Heat shock protein beta-1 OS=Homo sapiens GN=HSPB1 PE=1 SV=2	NA	ER+/ER-	0.652197	0.00177805	0.0526076
		201841_s_at	ER+/ER-				1.01323	7.0817e-07	6.33312e-06	0.617225	0.00313875	0.0137495	0.295597	3.15004e-08	3.43663e-07	0.631446	0.00142708	0.0127292	0.589669	5.07913e-08	2.57694e-07
P04839	CY24B_HUMAN Cytochrome b-245 heavy chain OS=Homo sapiens GN=CYBB PE=1 SV=2	NA	ER+/ER-	-0.138979	0.534425	0.816919
		203922_s_at	ER+/ER-				-0.740716	4.07487e-06	2.9451e-05	-0.207845	0.0203667	0.0591028	-0.0216933	1.95014e-06	1.26255e-05	-0.492348	0.0137252	0.0622065	-0.84435	2.65916e-15	5.57291e-14
		203923_s_at	ER+/ER-				-0.186333	0.219981	0.321486	-0.0607243	0.520425	0.653136	-0.0081615	0.591518	0.681992	-0.281181	0.164127	0.332043	-0.534295	7.8248e-05	0.000214777
		217431_x_at	ER+/ER-				-0.208928	0.100031	0.169588	-0.0222824	0.333786	0.47977	-0.000509757	0.396421	0.502172	-0.0242594	0.563569	0.729867	0.0134295	0.397003	0.468561
		233538_s_at	ER+/ER-				-0.0315924	0.760116	0.830903	0.000109556	0.996944	0.997667	-0.000868791	0.138666	0.212751	-0.075427	0.0909985	0.22734	-0.0610686	0.00825657	0.0149303
P04843	RPN1_HUMAN Dolichyl-diphosphooligosaccharide--protein glycosyltransferase subunit 1 OS=Homo sapiens GN=RPN1 PE=1 SV=1	NA	ER+/ER-	-0.406706	0.0240848	0.2228
		201011_at	ER+/ER-				0.0618602	0.45681	0.569258	-0.64734	1.96246e-07	6.38186e-06	0.016809	0.301349	0.402285	-0.152597	0.0293657	0.104423	0.006271	0.936727	0.951352
P04844	RPN2_HUMAN Dolichyl-diphosphooligosaccharide--protein glycosyltransferase subunit 2 OS=Homo sapiens GN=RPN2 PE=1 SV=3	NA	ER+/ER-	-0.394114	0.0335331	0.253818
		208689_s_at	ER+/ER-				-0.113372	0.22306	0.324952	-0.33748	0.0719144	0.153847	-0.0246876	0.288117	0.387169	-0.157951	0.111013	0.258507	-0.310049	3.60226e-06	1.28692e-05
		213399_x_at	ER+/ER-				-0.00799096	0.929172	0.953937	-0.169671	0.256254	0.394458	0.0110591	0.64777	0.727778	-0.112954	0.180608	0.355291	-0.117329	0.025568	0.0417159
		213491_x_at	ER+/ER-				-0.0161505	0.858442	0.903934	-0.160609	0.251644	0.389732	0.0173537	0.487858	0.588794	-0.129498	0.129829	0.28618	-0.0937989	0.0649423	0.0962134
P04899	GNAI2_HUMAN Guanine nucleotide-binding protein G(i) subunit alpha-2 OS=Homo sapiens GN=GNAI2 PE=1 SV=3	NA	ER+/ER-	0.0103832	0.949091	0.979571
		201040_at	ER+/ER-				0.182267	0.0338434	0.0685163	-0.0911929	0.165562	0.28711	0.0277148	0.00353739	0.00920041	0.0243669	0.679374	0.814091	0.102091	0.0666424	0.0985416
		215996_at	ER+/ER-				0.035227	0.750221	0.823166	-0.00631771	0.86114	0.912208	-0.000574615	0.678668	0.75365	-0.0220648	0.633111	0.780494	-0.0242336	0.439174	0.510039
P05023	AT1A1_HUMAN Sodium/potassium-transporting ATPase subunit alpha-1 OS=Homo sapiens GN=ATP1A1 PE=1 SV=1	NA	ER+/ER-	-0.189413	0.337874	0.694758
		220948_s_at	ER+/ER-				-0.249532	0.00664106	0.0175039	-0.312593	0.10329	0.201505	-0.0308838	0.0490364	0.0889583	-0.428747	1.12537e-05	0.000510489	-0.162206	0.00964828	0.0172121
		244606_at	ER+/ER-				0.255911	0.073239	0.130926	-0.0769629	0.0510647	0.120019	0.000537259	0.798782	0.851384	-0.0367986	0.357488	0.552663	0.0423057	0.0824675	0.119156
P05026	AT1B1_HUMAN Sodium/potassium-transporting ATPase subunit beta-1 OS=Homo sapiens GN=ATP1B1 PE=1 SV=1	NA	ER+/ER-	0.0155463	0.942281	0.977829
		201242_s_at	ER+/ER-				0.149049	0.369371	0.484455	1.19399	0.000715902	0.00424798	0.0282192	0.356847	0.461106	0.112717	0.587476	0.748595	0.76743	5.39133e-10	4.04497e-09
		201243_s_at	ER+/ER-				0.319102	0.025815	0.0549028	0.658484	0.0141083	0.0446222	0.0893551	0.00161941	0.00466798	0.255307	0.191445	0.369441	0.698137	1.0009e-09	7.14407e-09
P05090	APOD_HUMAN Apolipoprotein D OS=Homo sapiens GN=APOD PE=1 SV=1	NA	ER+/ER-	0.854751	0.035821	0.2583
		201525_at	ER+/ER-				0.471563	0.122195	0.199285	0.201181	0.590353	0.711872	0.0884576	0.183119	0.267845	0.661182	0.135682	0.29373	0.333766	0.182533	0.240967
P05091	ALDH2_HUMAN Aldehyde dehydrogenase, mitochondrial OS=Homo sapiens GN=ALDH2 PE=1 SV=2	NA	ER+/ER-	-0.00122772	0.994404	0.995993
		201425_at	ER+/ER-				0.129603	0.350736	0.46569	0.291625	0.145605	0.261377	0.0145228	0.553436	0.64835	-0.0761098	0.655311	0.79661	-0.126619	0.22798	0.292179
P05107	ITB2_HUMAN Integrin beta-2 OS=Homo sapiens GN=ITGB2 PE=1 SV=2	NA	ER+/ER-	-0.202154	0.212575	0.571776
		1555349_a_at	ER+/ER-				-0.352192	0.0125167	0.0299143	-0.116007	0.00468099	0.0187757	-0.0339945	0.0317348	0.061464	-0.251711	0.155615	0.321123	-0.838843	1.96761e-11	1.99804e-10
		202803_s_at	ER+/ER-				-0.296733	0.0397477	0.0784599	-0.575009	0.000455477	0.00296554	-0.0313741	0.0902112	0.14927	-0.233608	0.18781	0.365468	-0.631147	4.02311e-08	2.09196e-07
		236988_x_at	ER+/ER-				-0.347474	0.030057	0.0622539	-0.0825989	0.180528	0.305016	-0.00155286	0.118015	0.186204	-0.334214	0.00550794	0.0333339	-0.227059	0.000979676	0.00213762
P05109	S10A8_HUMAN Protein S100-A8 OS=Homo sapiens GN=S100A8 PE=1 SV=1	NA	ER+/ER-	-1.24215	4.83477e-06	0.000819273
		202917_s_at	ER+/ER-				-2.34606	1.98038e-09	4.06391e-08	-2.24305	0.000156051	0.00126585	-0.332888	2.54592e-09	3.86654e-08	-2.35851	1.05183e-05	0.000486735	-2.72825	1.67843e-22	1.67722e-20
		214370_at	ER+/ER-				-2.327	9.16556e-09	1.48349e-07	-0.832057	0.00197748	0.00955482	-0.0365205	3.05699e-07	2.50035e-06	-1.50263	2.41131e-05	0.000828601	-0.778412	1.07247e-13	1.62164e-12
P05114	HMGN1_HUMAN Non-histone chromosomal protein HMG-14 OS=Homo sapiens GN=HMGN1 PE=1 SV=3	NA	ER+/ER-	0.539929	0.0289015	0.244239
		200943_at	ER+/ER-				-0.146003	0.0761175	0.135335	0.141114	0.472605	0.611063	-0.0206049	0.316575	0.417757	0.0432289	0.607365	0.761831	-0.0609969	0.167579	0.224491
P05141	ADT2_HUMAN ADP/ATP translocase 2 OS=Homo sapiens GN=SLC25A5 PE=1 SV=7	NA	ER+/ER-	-0.0985984	0.638229	0.863069
		200657_at	ER+/ER-				-0.589483	1.32694e-09	2.91377e-08	-0.253001	0.194002	0.32124	-0.169762	4.76475e-11	1.17332e-09	-0.257988	0.0127593	0.0591722	-0.370221	1.02372e-12	1.2741e-11
P05155	IC1_HUMAN Plasma protease C1 inhibitor OS=Homo sapiens GN=SERPING1 PE=1 SV=2	NA	ER+/ER-	0.249371	0.0964749	0.406635
		200986_at	ER+/ER-				0.210847	0.09923	0.168395	-0.177876	0.215965	0.347186	0.0398215	0.0171808	0.0362933	0.097648	0.590802	0.751713	-0.502422	2.38152e-05	7.347e-05
P05160	F13B_HUMAN Coagulation factor XIII B chain OS=Homo sapiens GN=F13B PE=1 SV=3	NA	ER+/ER-	0.358081	0.0284761	0.243949
		207810_at	ER+/ER-				-0.0914763	0.686431	0.772221	-0.0567742	0.0106743	0.0360781	-0.00135759	0.0137584	0.0299532	-0.0122627	0.686487	0.818631	-0.0528028	0.0117455	0.0206017
P05161	ISG15_HUMAN Ubiquitin-like protein ISG15 OS=Homo sapiens GN=ISG15 PE=1 SV=5	NA	ER+/ER-	-0.422722	0.0839341	0.382028
		205483_s_at	ER+/ER-				-0.622755	0.0178985	0.0404623	-0.246202	0.490293	0.626844	-0.0820442	0.110749	0.176436	0.0818882	0.774116	0.873716	-0.295709	0.0697255	0.102619
P05166	PCCB_HUMAN Propionyl-CoA carboxylase beta chain, mitochondrial OS=Homo sapiens GN=PCCB PE=1 SV=3	NA	ER+/ER-	0.37025	0.0665932	0.348679
		1557502_at	ER+/ER-				0.197721	0.125253	0.203396	0.0162568	0.54023	0.670893	0.000692961	0.304149	0.404926	-0.00780996	0.900982	0.946993	0.0187158	0.615111	0.673311
		212694_s_at	ER+/ER-				-0.112206	0.188296	0.282916	-0.0338649	0.851391	0.904382	-0.00818025	0.148094	0.224864	0.114684	0.402781	0.595322	0.112441	0.181155	0.239697
P05198	IF2A_HUMAN Eukaryotic translation initiation factor 2 subunit 1 OS=Homo sapiens GN=EIF2S1 PE=1 SV=3	NA	ER+/ER-	-0.124912	0.376999	0.719269
		201142_at	ER+/ER-				0.0732395	0.169263	0.260042	-0.117833	0.225482	0.358308	0.00265764	0.467383	0.569566	0.0577953	0.355799	0.550918	-0.00087992	0.987018	0.990899
		201143_s_at	ER+/ER-				-0.0162937	0.851681	0.898873	0.226896	0.205467	0.335075	-0.00251441	0.626204	0.71231	0.0340378	0.737223	0.851497	0.288698	0.0038502	0.00745128
		201144_s_at	ER+/ER-				-0.225013	0.0022597	0.00699937	-0.226549	0.199767	0.32889	-0.0292132	0.000698056	0.00224073	-0.123171	0.149802	0.313303	-0.150866	0.00937945	0.016776
P05204	HMGN2_HUMAN Non-histone chromosomal protein HMG-17 OS=Homo sapiens GN=HMGN2 PE=1 SV=3	NA	ER+/ER-	0.338401	0.249355	0.614406
		208668_x_at	ER+/ER-				0.0451013	0.46621	0.577424	-0.0620024	0.679243	0.781606	0.0136727	0.441491	0.545045	0.23131	0.000998506	0.00997579	0.142672	0.000176572	0.000452759
P05362	ICAM1_HUMAN Intercellular adhesion molecule 1 OS=Homo sapiens GN=ICAM1 PE=1 SV=2	NA	ER+/ER-	-0.467515	0.02132	0.213661
		202637_s_at	ER+/ER-				-0.206161	0.172994	0.264771	-0.405648	0.000908416	0.00513874	-0.0139604	0.135072	0.208024	-0.625704	0.000897873	0.00929554	-0.651467	1.02696e-15	2.34466e-14
		202638_s_at	ER+/ER-				-0.0699391	0.589788	0.691479	-0.0994096	0.019653	0.057516	-0.00527706	0.370963	0.476133	-0.716255	0.00127012	0.0117867	-0.610532	2.00385e-07	9.14396e-07
		215485_s_at	ER+/ER-				-0.145839	0.0638479	0.117114	-0.184827	0.00191886	0.00931727	-0.00546931	0.026649	0.0529371	-0.320267	0.000987578	0.00989731	-0.475973	2.31958e-16	6.37192e-15
P05386	RLA1_HUMAN 60S acidic ribosomal protein P1 OS=Homo sapiens GN=RPLP1 PE=1 SV=1	NA	ER+/ER-	-0.0101439	0.968576	0.985763
		200763_s_at	ER+/ER-				0.115719	0.0193535	0.0432272	0.48871	0.00241905	0.0112395	0.0368622	0.0259863	0.0518447	0.0687136	0.135821	0.293938	0.236537	1.34552e-15	3.00238e-14
		244191_at	ER+/ER-				-0.000322097	0.998679	0.999088	-0.0576567	0.0734841	0.156438	-0.00168491	0.537293	0.634573	-0.10238	0.0225637	0.0875501	-0.00782944	0.76996	0.812873
P05387	RLA2_HUMAN 60S acidic ribosomal protein P2 OS=Homo sapiens GN=RPLP2 PE=1 SV=1	NA	ER+/ER-	-0.0522904	0.761202	0.913556
		200908_s_at	ER+/ER-				-0.0638382	0.379273	0.494627	0.0700791	0.598263	0.71919	-0.000222314	0.960918	0.973198	-0.00868925	0.919338	0.957384	0.117881	0.0658993	0.0975683
		200909_s_at	ER+/ER-				-0.0811005	0.258876	0.365693	-0.0592088	0.791259	0.86039	-0.043371	0.0548313	0.0979689	-0.0549623	0.322273	0.516183	0.063007	0.0844651	0.121787
		217670_at	ER+/ER-				0.404984	0.00158267	0.00519891	-0.0321546	0.242792	0.379862	0.00268568	0.13833	0.212377	-0.0190997	0.665571	0.803233	0.09422	0.00118427	0.00254061
P05388	RLA0_HUMAN 60S acidic ribosomal protein P0 OS=Homo sapiens GN=RPLP0 PE=1 SV=1	NA	ER+/ER-	-0.0547492	0.822922	0.933734
		201033_x_at	ER+/ER-				-0.0957681	0.0324166	0.0661867	0.291485	0.0506939	0.119254	-0.0330367	0.0148154	0.0319358	-0.0238395	0.65157	0.795526	0.0650713	0.036199	0.0569455
		208856_x_at	ER+/ER-				-0.0895191	0.0456723	0.0883128	0.294187	0.0563427	0.129322	-0.0314867	0.0226791	0.0460732	-0.0347946	0.503331	0.682088	0.0687974	0.0304342	0.0487102
		211720_x_at	ER+/ER-				-0.0820161	0.0588	0.109486	0.31087	0.0551217	0.127184	-0.0324656	0.0164483	0.034971	-0.028849	0.577558	0.741649	0.0651392	0.0362651	0.0570365
		211972_x_at	ER+/ER-				-0.0962753	0.0565162	0.105891	0.341199	0.0758221	0.159729	-0.0434254	0.00456727	0.0114806	-0.031516	0.565795	0.731376	0.0521094	0.102852	0.145202
P05452	TETN_HUMAN Tetranectin OS=Homo sapiens GN=CLEC3B PE=1 SV=3	NA	ER+/ER-	0.179262	0.156661	0.51007
		205200_at	ER+/ER-				0.615175	1.34653e-08	2.06318e-07	-0.00660377	0.868916	0.917064	0.0254783	1.05332e-06	7.37323e-06	0.558679	0.000349597	0.00509613	0.550512	4.47842e-05	0.000129308
P05455	LA_HUMAN Lupus La protein OS=Homo sapiens GN=SSB PE=1 SV=2	NA	ER+/ER-	0.195662	0.324835	0.682852
		201138_s_at	ER+/ER-				-0.462883	1.04093e-09	2.36871e-08	-0.122568	0.219799	0.350976	-0.0541619	1.58275e-13	9.32742e-12	-0.120658	0.0558036	0.162075	-0.360531	8.83749e-07	3.54683e-06
		201139_s_at	ER+/ER-				-0.389476	5.18746e-08	6.58703e-07	0.0957395	0.70036	0.796776	-0.0496939	7.55614e-11	1.7542e-09	-0.145221	0.0270004	0.0990255	-0.111206	0.197864	0.258678
P05546	HEP2_HUMAN Heparin cofactor 2 OS=Homo sapiens GN=SERPIND1 PE=1 SV=3	NA	ER+/ER-	0.28482	0.142742	0.485334
		205576_at	ER+/ER-				-0.0389634	0.694036	0.77887	-0.022039	0.389826	0.537562	-0.000407506	0.558197	0.651892	-0.108346	0.278555	0.471785	-0.0771571	0.00262383	0.00526369
P05556	ITB1_HUMAN Integrin beta-1 OS=Homo sapiens GN=ITGB1 PE=1 SV=2	NA	ER+/ER-	-0.0345335	0.824155	0.934159
		1553530_a_at	ER+/ER-				-0.612216	1.05485e-06	9.00385e-06	0.916701	0.000615792	0.00375078	-0.0834535	1.23457e-06	8.4869e-06	-0.0753511	0.563978	0.729985	-0.691259	2.83941e-06	1.03313e-05
		1553678_a_at	ER+/ER-				-0.47804	5.41127e-05	0.000282657	-0.162593	0.2069	0.336774	-0.0794629	0.000237794	0.000866385	-0.070817	0.532446	0.706275	-0.452046	0.000449878	0.00105256
		1561042_at	ER+/ER-				-0.562754	5.91495e-05	0.000305495	-0.101333	0.0187074	0.0553119	-0.00311635	0.000177575	0.000673847	-0.264811	0.00583219	0.0347262	-0.0920136	0.020352	0.033994
		211945_s_at	ER+/ER-				-0.103095	0.12769	0.206527	0.071126	0.695476	0.792743	-0.00342634	0.864686	0.900542	-0.0456617	0.556995	0.726538	-0.0146938	0.691263	0.744728
		215878_at	ER+/ER-				-0.0663377	0.599541	0.699228	0.0165064	0.460685	0.60114	-0.00111173	0.125775	0.19647	0.0683382	0.104702	0.249576	-0.012324	0.461722	0.532281
		215879_at	ER+/ER-				0.0639137	0.597618	0.697575	-0.016056	0.409153	0.554546	0.000916082	0.0923841	0.15228	-0.0144056	0.621725	0.772334	-0.0129172	0.392915	0.464611
		216178_x_at	ER+/ER-				-0.4738	0.0155868	0.0360278	0.0240779	0.396479	0.543483	-0.00738326	4.91366e-05	0.000214022	-0.10132	0.0435279	0.13642	-0.0169067	0.47377	0.544259
		216190_x_at	ER+/ER-				-0.350612	0.00509325	0.0140472	-0.0231284	0.509178	0.643825	-0.00692307	0.044291	0.0815233	-0.00768912	0.830547	0.911999	-0.0145207	0.421451	0.492026
P05783	K1C18_HUMAN Keratin, type I cytoskeletal 18 OS=Homo sapiens GN=KRT18 PE=1 SV=2	NA	ER+/ER-	1.40913	4.78397e-05	0.00371555
		201596_x_at	ER+/ER-				1.13334	2.43373e-10	6.82137e-09	1.78173	3.97481e-08	1.78097e-06	0.286046	3.29769e-12	1.19671e-10	0.765188	0.000553539	0.00672111	0.989888	7.61356e-19	3.45365e-17
P05787	K2C8_HUMAN Keratin, type II cytoskeletal 8 OS=Homo sapiens GN=KRT8 PE=1 SV=7	NA	ER+/ER-	1.88877	8.3814e-08	7.81146e-05
		209008_x_at	ER+/ER-				0.881668	4.5609e-09	8.31942e-08	0.021692	0.652552	0.762971	0.22211	1.26878e-09	2.05841e-08	0.600156	0.00308174	0.022533	0.611092	1.99158e-07	9.10491e-07
P05997	CO5A2_HUMAN Collagen alpha-2(V) chain OS=Homo sapiens GN=COL5A2 PE=1 SV=3	NA	ER+/ER-	0.7574	0.000512374	0.0226615
		221729_at	ER+/ER-				0.821525	1.50758e-06	1.24339e-05	1.59606	1.26213e-06	2.62912e-05	0.21847	3.9596e-09	5.64565e-08	0.446762	0.0344189	0.116963	0.316121	0.0169558	0.0288098
		221730_at	ER+/ER-				0.495879	0.00656288	0.0173442	1.38878	4.67896e-05	0.000482955	0.115031	0.000238781	0.000868566	0.385825	0.0932861	0.230785	-0.268007	0.0550023	0.0829978
P06132	DCUP_HUMAN Uroporphyrinogen decarboxylase OS=Homo sapiens GN=UROD PE=1 SV=2	NA	ER+/ER-	0.321797	0.282567	0.64586
		208970_s_at	ER+/ER-				0.0677037	0.386544	0.501076	0.17017	0.161303	0.281636	0.0146534	0.129121	0.200697	0.0868947	0.300654	0.494752	0.1534	0.00243839	0.00492463
		208971_at	ER+/ER-				0.0254291	0.745551	0.819607	-0.00774194	0.912596	0.943522	0.00425148	0.362397	0.466794	0.126465	0.131215	0.288036	0.0883719	0.0695521	0.102405
		222074_at	ER+/ER-				-0.137903	0.135242	0.215855	-0.024017	0.421335	0.565967	-0.0007121	0.284743	0.383457	-0.0662993	0.398807	0.591223	-0.0785981	0.00529205	0.00994785
P06280	AGAL_HUMAN Alpha-galactosidase A OS=Homo sapiens GN=GLA PE=1 SV=1	NA	ER+/ER-	0.357329	0.205889	0.567938
		214430_at	ER+/ER-				0.403604	0.0110028	0.0268355	0.833299	0.000334282	0.00231413	0.0669179	0.00772839	0.0181806	-0.102259	0.506242	0.684356	0.0465941	0.670205	0.725328
P06396	GELS_HUMAN Gelsolin OS=Homo sapiens GN=GSN PE=1 SV=1	NA	ER+/ER-	0.162611	0.293665	0.656316
		200696_s_at	ER+/ER-				0.448382	0.00180225	0.00578245	0.0728911	0.728948	0.818316	0.133396	8.54215e-06	4.67445e-05	0.00442165	0.970896	0.986275	-0.0487605	0.645964	0.701847
		214040_s_at	ER+/ER-				0.0937754	0.642449	0.735706	0.00964699	0.829847	0.888753	-0.00128358	0.875441	0.908377	-0.0786252	0.528449	0.703669	-0.339055	0.00027215	0.000666599
		227957_at	ER+/ER-				-0.0150377	0.948066	0.966142	-0.0385636	0.273932	0.413748	0.00119399	0.379325	0.484522	0.00745839	0.84703	0.920559	-0.00913842	0.722837	0.772707
		227958_s_at	ER+/ER-				-0.105795	0.519207	0.627875	-0.00670116	0.789859	0.859431	-0.00115459	0.139396	0.213586	0.00954922	0.796941	0.887854	-0.000822067	0.973938	0.980623
		234240_at	ER+/ER-				-0.00216803	0.990512	0.995276	-0.0636093	0.0209805	0.060401	-0.00067617	0.274005	0.371903	-0.0626585	0.0864003	0.220152	0.000180208	0.993952	0.995685
		234431_at	ER+/ER-				0.100164	0.118896	0.194863	-0.0684358	0.0322359	0.0845443	0.00177992	0.245424	0.341375	-0.0529624	0.500772	0.680091	-0.231568	2.42003e-06	8.90979e-06
P06454	PTMA_HUMAN Prothymosin alpha OS=Homo sapiens GN=PTMA PE=1 SV=2	NA	ER+/ER-	-0.0738665	0.797064	0.922981
		200772_x_at	ER+/ER-				-0.459298	6.11124e-09	1.05343e-07	-0.446665	0.00392533	0.0163535	-0.159309	6.67642e-09	8.90405e-08	-0.122556	0.0667133	0.183298	-0.332188	5.25707e-10	3.95715e-09
		200773_x_at	ER+/ER-				-0.209041	4.41794e-06	3.15012e-05	-0.402495	0.00118087	0.00634119	-0.0577656	8.80904e-05	0.000360465	-0.0290233	0.487927	0.670572	-0.0782196	0.000219084	0.000548905
		211921_x_at	ER+/ER-				-0.483088	9.22296e-10	2.12683e-08	-0.455015	0.00906351	0.031626	-0.191805	1.07203e-10	2.37674e-09	-0.117607	0.104181	0.248736	-0.226728	1.05803e-07	5.04503e-07
		216515_x_at	ER+/ER-				-0.32301	3.07192e-09	5.91645e-08	-0.298868	0.00288422	0.012855	-0.0859287	9.7674e-11	2.18657e-09	-0.0305474	0.543959	0.714434	-0.200844	5.02106e-08	2.55311e-07
P06493	CDK1_HUMAN Cyclin-dependent kinase 1 OS=Homo sapiens GN=CDK1 PE=1 SV=3	NA	ER+/ER-	-0.0595944	0.845388	0.940184
		203213_at	ER+/ER-				-1.27984	9.40868e-10	2.15525e-08	-1.20671	3.78935e-05	0.000409523	-0.09017	1.95961e-08	2.29787e-07	-0.587843	0.00170264	0.0144399	-0.694222	1.13074e-05	3.71084e-05
		203214_x_at	ER+/ER-				-1.47039	1.32614e-12	7.14357e-11	-0.658229	6.83797e-07	1.64278e-05	-0.084439	7.15423e-13	3.20314e-11	-0.775761	0.000202166	0.00350281	-0.896557	1.004e-10	8.66406e-10
		210559_s_at	ER+/ER-				-1.46628	2.48995e-12	1.24407e-10	-1.14184	6.78244e-08	2.70317e-06	-0.0960244	5.2909e-13	2.51592e-11	-0.768724	0.000175866	0.00318167	-1.00012	1.52309e-10	1.25319e-09
		231534_at	ER+/ER-				-0.582296	2.15113e-05	0.000128194	-0.0986366	0.00138605	0.00723452	-0.00470826	1.58899e-05	8.00298e-05	-0.148611	0.0763124	0.201	-0.0509898	0.0618076	0.0920837
P06576	ATPB_HUMAN ATP synthase subunit beta, mitochondrial OS=Homo sapiens GN=ATP5B PE=1 SV=3	NA	ER+/ER-	0.234548	0.264759	0.632219
		201322_at	ER+/ER-				-0.050533	0.476315	0.587197	-0.406701	0.0108582	0.0365381	-0.0064663	0.704886	0.776263	-0.039383	0.613941	0.767426	-0.0847206	0.110246	0.154407
P06681	CO2_HUMAN Complement C2 OS=Homo sapiens GN=C2 PE=1 SV=2	NA	ER+/ER-	0.401708	0.019094	0.200536
		1554533_at	ER+/ER-				-0.0401336	0.79052	0.854465	-0.0444492	0.121373	0.228105	0.000293425	0.592878	0.683138	-0.0533606	0.561442	0.728891	0.109256	0.00188385	0.00388897
		202357_s_at	ER+/ER-				1.50944	6.08897e-09	1.05252e-07	1.20994	6.38919e-06	9.85536e-05	0.207827	1.0132e-07	9.67592e-07	1.09803	0.000973016	0.00983717	1.27614	6.44164e-10	4.75537e-09
		203052_at	ER+/ER-				-0.311193	0.0230493	0.0498666	-0.367724	9.20582e-06	0.00013223	-0.0148907	0.109247	0.174164	-0.138317	0.432524	0.62234	-0.351785	9.4849e-07	3.78244e-06
P06702	S10A9_HUMAN Protein S100-A9 OS=Homo sapiens GN=S100A9 PE=1 SV=1	NA	ER+/ER-	-1.07482	2.41618e-05	0.00219695
		203535_at	ER+/ER-				-2.10312	1.09392e-05	6.97741e-05	-0.858917	0.00230005	0.0108104	-0.216475	8.90324e-09	1.13708e-07	-2.05088	2.8705e-05	0.00095412	-2.1103	8.72322e-22	7.6135e-20
P06703	S10A6_HUMAN Protein S100-A6 OS=Homo sapiens GN=S100A6 PE=1 SV=1	NA	ER+/ER-	0.0398573	0.81902	0.93117
		217728_at	ER+/ER-				-0.372376	0.0167125	0.0382324	-0.582447	0.00101216	0.00557779	-0.133052	0.00234167	0.00644544	-0.348023	0.0381747	0.125923	-0.290473	0.00276984	0.00551967
		228923_at	ER+/ER-				-0.440213	0.0212008	0.0464947	-0.060633	0.0848112	0.173275	-0.00434084	0.00789773	0.0185032	-0.482984	0.00069102	0.0078151	-0.258157	2.23027e-05	6.91756e-05
P06727	APOA4_HUMAN Apolipoprotein A-IV OS=Homo sapiens GN=APOA4 PE=1 SV=3	NA	ER+/ER-	0.424287	0.0134303	0.168015
		206894_at	ER+/ER-				0.0552661	0.543635	0.650532	-0.0512051	0.144453	0.259934	-0.000184753	0.932931	0.951628	-0.173775	0.000164054	0.00302448	-0.172861	0.00032374	0.000782948
P06730	IF4E_HUMAN Eukaryotic translation initiation factor 4E OS=Homo sapiens GN=EIF4E PE=1 SV=2	NA	ER+/ER-	0.0267634	0.87458	0.953065
		201435_s_at	ER+/ER-				-0.162191	0.0546825	0.102847	-0.135794	0.05732	0.13122	-0.0171312	0.0318453	0.0616358	0.158027	0.0503208	0.151001	0.0793312	0.22579	0.289479
		201436_at	ER+/ER-				0.0486469	0.609995	0.709022	0.360444	0.0804603	0.166439	-4.18093e-05	0.985976	0.990429	0.307745	0.00402194	0.0271609	0.924435	6.74226e-13	8.5771e-12
		201437_s_at	ER+/ER-				0.0308938	0.694216	0.778945	0.036129	0.737187	0.823809	-0.000610806	0.904283	0.929907	0.144162	0.0881245	0.222734	0.447389	3.70318e-08	1.93435e-07
		237718_at	ER+/ER-				-0.00806906	0.967388	0.979175	-0.0298296	0.568638	0.693326	0.00203329	0.00619797	0.0149895	-0.00298988	0.952508	0.976877	-0.0868181	0.0216382	0.0358815
P06733	ENOA_HUMAN Alpha-enolase OS=Homo sapiens GN=ENO1 PE=1 SV=2	NA	ER+/ER-	-0.046436	0.836653	0.93945
		201231_s_at	ER+/ER-				-0.705764	1.01077e-13	7.49382e-12	-0.825715	6.68947e-09	4.27073e-07	-0.220952	2.9427e-16	4.317e-14	-0.391764	0.000471157	0.00600485	-0.625623	9.68071e-23	1.04295e-20
		217294_s_at	ER+/ER-				-0.941399	2.80677e-09	5.46685e-08	-0.138491	0.00038059	0.00256711	-0.208144	6.15172e-17	1.14638e-14	-0.493316	0.00628224	0.0364306	-1.34637	7.27469e-18	2.72603e-16
		240258_at	ER+/ER-				-0.538688	3.98535e-05	0.000218782	-0.0469933	0.171486	0.294128	-0.00558939	1.49861e-05	7.62577e-05	-0.0920901	0.26136	0.453467	-0.417329	1.36165e-16	3.87957e-15
P06737	PYGL_HUMAN Glycogen phosphorylase, liver form OS=Homo sapiens GN=PYGL PE=1 SV=4	NA	ER+/ER-	0.203498	0.201897	0.567726
		202990_at	ER+/ER-				0.299595	0.0239738	0.051534	0.228667	0.184369	0.309451	0.0061579	0.355491	0.459871	0.286784	0.168814	0.338265	0.154066	0.237256	0.302268
P06744	G6PI_HUMAN Glucose-6-phosphate isomerase OS=Homo sapiens GN=GPI PE=1 SV=4	NA	ER+/ER-	0.450027	0.134163	0.472957
		208308_s_at	ER+/ER-				-0.249464	0.0201389	0.0446202	-0.984802	1.18805e-06	2.51184e-05	-0.0504866	0.00307346	0.00811625	-0.441801	0.000112681	0.00234732	-0.481239	6.24033e-09	3.75127e-08
P06748	NPM_HUMAN Nucleophosmin OS=Homo sapiens GN=NPM1 PE=1 SV=2	NA	ER+/ER-	0.074116	0.759161	0.912882
		200063_s_at	ER+/ER-				-0.0243042	0.639286	0.733232	0.265496	0.107464	0.208063	-0.00830141	0.61437	0.702268	0.0572063	0.210072	0.394382	0.0473099	0.125279	0.173071
		221691_x_at	ER+/ER-				-0.203547	0.0164852	0.0378506	0.107206	0.44409	0.587249	-0.0730875	0.000586746	0.00192557	0.044636	0.533387	0.706979	-0.292415	0.00352183	0.00686931
		221923_s_at	ER+/ER-				-0.45172	2.25183e-05	0.000133159	-0.159355	0.362377	0.510021	-0.1098	9.36198e-08	9.04074e-07	-0.0496062	0.692457	0.823494	-0.277886	0.000830135	0.00183396
P06753	TPM3_HUMAN Tropomyosin alpha-3 chain OS=Homo sapiens GN=TPM3 PE=1 SV=2	NA	ER+/ER-	0.05878	0.696753	0.890141
		214365_at	ER+/ER-				0.133168	0.213895	0.314591	-0.05465	0.0917433	0.183887	0.000492931	0.460336	0.563168	-0.0339448	0.501893	0.680943	-0.0702575	0.00931746	0.0166737
		222976_s_at	ER+/ER-				-0.112598	0.112397	0.186383	-0.177212	0.209603	0.339492	-0.0244879	0.178277	0.262314	0.0483979	0.498602	0.679017	-0.0603171	0.142748	0.194477
		224164_at	ER+/ER-				0.0611918	0.599947	0.699464	-0.0777176	0.0302569	0.0803936	-0.00090339	0.535872	0.633355	-0.0180467	0.893239	0.942445	-0.0885123	0.171709	0.228912
		238065_at	ER+/ER-				-0.0873905	0.256874	0.363237	0.0390018	0.469265	0.608193	-0.00134779	0.160261	0.240113	0.0513819	0.661661	0.80108	0.321785	1.61927e-06	6.18896e-06
		238079_at	ER+/ER-				0.264414	0.0336863	0.068251	0.0154656	0.595155	0.716659	0.00437763	0.00065966	0.00213338	0.0959117	0.283443	0.477483	0.0318694	0.526606	0.593195
P06756	ITAV_HUMAN Integrin alpha-V OS=Homo sapiens GN=ITGAV PE=1 SV=2	NA	ER+/ER-	0.163346	0.448558	0.758069
		202351_at	ER+/ER-				0.188975	0.0604558	0.112175	0.631619	0.0144037	0.0452865	0.0401695	0.0251644	0.0504826	0.00616351	0.95467	0.977785	0.150021	0.021464	0.0356355
P06865	HEXA_HUMAN Beta-hexosaminidase subunit alpha OS=Homo sapiens GN=HEXA PE=1 SV=2	NA	ER+/ER-	-0.0452527	0.759592	0.912882
		1556426_at	ER+/ER-				0.177071	0.0950853	0.162602	-0.0150517	0.539767	0.670697	-0.000165257	0.923536	0.945453	0.0423378	0.343942	0.538728	-0.0940619	0.00317516	0.00624615
		201765_s_at	ER+/ER-				-0.00495448	0.94234	0.963205	-0.0597383	0.4196	0.564405	0.0045731	0.377499	0.482725	-0.119026	0.114157	0.263564	-0.023846	0.671038	0.726002
		215155_at	ER+/ER-				0.121249	0.131328	0.211074	-0.0331345	0.425938	0.570482	0.00313734	0.0156326	0.0334533	0.0186996	0.773459	0.873315	-0.181996	0.000221543	0.000553991
P07099	HYEP_HUMAN Epoxide hydrolase 1 OS=Homo sapiens GN=EPHX1 PE=1 SV=1	NA	ER+/ER-	0.0188872	0.920371	0.967273
		202017_at	ER+/ER-				0.18309	0.192565	0.288507	-0.113609	0.0104181	0.0354731	-0.00862508	0.671163	0.747725	0.172253	0.34518	0.539854	0.197455	0.1075	0.15096
P07108	ACBP_HUMAN Acyl-CoA-binding protein OS=Homo sapiens GN=DBI PE=1 SV=2	NA	ER+/ER-	0.0667052	0.771311	0.916643
		202428_x_at	ER+/ER-				-0.559746	6.97759e-08	8.50009e-07	-0.112307	0.462085	0.601714	-0.145426	5.9516e-07	4.48975e-06	-0.179057	0.120994	0.273615	-0.0227279	0.740593	0.78851
		209389_x_at	ER+/ER-				-0.601182	4.95611e-08	6.32822e-07	-0.111722	0.575267	0.69869	-0.146518	2.25283e-07	1.91061e-06	-0.237696	0.0774192	0.203005	-0.108698	0.184776	0.243553
		211070_x_at	ER+/ER-				-0.567274	7.20324e-08	8.73783e-07	-0.0933658	0.452225	0.593696	-0.141208	4.13669e-07	3.27468e-06	-0.224985	0.0741784	0.19717	-0.0609734	0.383825	0.456288
P07195	LDHB_HUMAN L-lactate dehydrogenase B chain OS=Homo sapiens GN=LDHB PE=1 SV=2	NA	ER+/ER-	-0.53191	0.00449972	0.0931943
		201030_x_at	ER+/ER-				-1.04455	2.93677e-10	7.81815e-09	-1.20619	1.6182e-05	0.00020774	-0.285692	1.04967e-12	4.46756e-11	-0.756715	0.000602101	0.00709656	-1.0874	7.16272e-17	2.15664e-15
		213564_x_at	ER+/ER-				-1.01813	4.62874e-10	1.16873e-08	-1.12086	0.000167691	0.00133053	-0.281217	2.00425e-12	7.85188e-11	-0.73532	0.000623954	0.00725491	-1.01614	5.93821e-16	1.45708e-14
P07203	GPX1_HUMAN Glutathione peroxidase 1 OS=Homo sapiens GN=GPX1 PE=1 SV=4	NA	ER+/ER-	0.14855	0.361553	0.70866
		200736_s_at	ER+/ER-				0.0684414	0.506481	0.616123	-0.0647657	0.744174	0.827861	0.00595997	0.794974	0.848374	0.195388	0.0373643	0.124337	0.255072	0.000301812	0.00073326
P07237	PDIA1_HUMAN Protein disulfide-isomerase OS=Homo sapiens GN=P4HB PE=1 SV=3	NA	ER+/ER-	-0.426199	0.0681258	0.349391
		1564494_s_at	ER+/ER-				-0.337335	0.0510648	0.0970752	-0.120365	0.249649	0.387513	-0.0848482	0.00207018	0.00577188	-0.218638	0.126057	0.281466	-0.539826	6.06396e-05	0.000171076
		200654_at	ER+/ER-				-0.194136	0.0441774	0.0858279	-0.627535	0.00182146	0.0089324	-0.0552183	0.0553458	0.0987346	-0.135071	0.128228	0.284469	-0.0926572	0.119812	0.166285
		200656_s_at	ER+/ER-				-0.177662	0.072746	0.130349	-0.316817	1.62095e-05	0.00020774	-0.0494298	0.0279246	0.0550586	-0.112622	0.317234	0.511059	-0.165067	0.00773098	0.0140665
P07305	H10_HUMAN Histone H1.0 OS=Homo sapiens GN=H1F0 PE=1 SV=3	NA	ER+/ER-	1.0512	1.01608e-05	0.00114786
		208886_at	ER+/ER-				0.544057	1.33546e-05	8.34058e-05	0.143116	0.343454	0.48996	0.100216	9.55848e-08	9.17907e-07	0.175049	0.247991	0.437715	0.712302	2.55704e-12	3.00867e-11
P07339	CATD_HUMAN Cathepsin D OS=Homo sapiens GN=CTSD PE=1 SV=1	NA	ER+/ER-	-0.158207	0.357434	0.70653
		200766_at	ER+/ER-				0.252258	0.0603005	0.111947	-0.0861656	0.0768309	0.161214	0.0283752	0.113792	0.180292	0.117527	0.388572	0.581676	0.0963745	0.379677	0.452168
		227863_at	ER+/ER-				0.339997	0.0186973	0.0421025	0.0333475	0.420069	0.564598	0.0173667	0.0136011	0.0296677	0.295153	0.143592	0.305387	0.128303	0.281864	0.35063
		227886_at	ER+/ER-				-0.0338496	0.662643	0.752333	-0.201363	0.000253501	0.00187743	-0.000612737	0.58606	0.677206	0.0177366	0.870673	0.932447	-0.174433	5.70297e-05	0.000161619
P07355	ANXA2_HUMAN Annexin A2 OS=Homo sapiens GN=ANXA2 PE=1 SV=2	NA	ER+/ER-	0.276031	0.112378	0.441925
		1568126_at	ER+/ER-				-0.0418028	0.800672	0.862329	-0.0969324	0.0177941	0.0532145	-0.000792976	0.294645	0.394864	-0.167372	0.0141179	0.0635567	0.0208684	0.345684	0.417516
		201590_x_at	ER+/ER-				-0.136428	0.110588	0.18378	0.122197	0.437586	0.58134	-0.0406101	0.13776	0.211832	-0.0649499	0.472776	0.657955	-0.185917	0.00188279	0.00388897
		210427_x_at	ER+/ER-				-0.153742	0.094881	0.162334	0.111169	0.488934	0.625687	-0.0476938	0.0951762	0.155581	-0.0631174	0.491576	0.673218	-0.185167	0.00219581	0.00447534
		213503_x_at	ER+/ER-				-0.158676	0.0848636	0.148098	0.112891	0.445032	0.587609	-0.047191	0.103954	0.167428	-0.0768967	0.408599	0.600445	-0.188098	0.00156891	0.00329387
P07357	CO8A_HUMAN Complement component C8 alpha chain OS=Homo sapiens GN=C8A PE=1 SV=2	NA	ER+/ER-	0.615775	0.0513754	0.308915
		206305_s_at	ER+/ER-				-0.227673	0.0262242	0.0556015	-0.124054	8.71579e-05	0.00079808	-0.000539076	0.522336	0.621056	-0.0949731	0.419834	0.610864	-0.0958535	0.00233038	0.00472449
P07358	CO8B_HUMAN Complement component C8 beta chain OS=Homo sapiens GN=C8B PE=1 SV=3	NA	ER+/ER-	0.403427	0.0481376	0.300368
		206979_at	ER+/ER-				-0.163422	0.358769	0.473438	-0.14087	0.000641728	0.00389494	-0.000669724	0.389499	0.49504	-0.0828541	0.34598	0.540446	-0.0819645	0.0294136	0.0472082
P07360	CO8G_HUMAN Complement component C8 gamma chain OS=Homo sapiens GN=C8G PE=1 SV=3	NA	ER+/ER-	0.237066	0.152731	0.501903
		210324_at	ER+/ER-				-0.0214083	0.896619	0.930072	-0.0207547	0.504847	0.639875	-3.81046e-05	0.952016	0.965885	-0.0385424	0.515623	0.692081	-0.0512008	0.101535	0.143548
P07384	CAN1_HUMAN Calpain-1 catalytic subunit OS=Homo sapiens GN=CAPN1 PE=1 SV=1	NA	ER+/ER-	0.0488762	0.77808	0.916643
		200752_s_at	ER+/ER-				0.160876	0.0896258	0.154996	-0.110426	0.0378565	0.095472	0.00483209	0.45497	0.558188	-0.0834544	0.286487	0.480731	-0.153887	0.00478916	0.00908176
		232012_at	ER+/ER-				-0.0175785	0.841553	0.891836	-0.0846987	0.38501	0.532526	-0.00105107	0.750645	0.812473	-0.12388	0.193851	0.373039	-0.149176	0.0116369	0.0204268
P07437	TBB5_HUMAN Tubulin beta chain OS=Homo sapiens GN=TUBB PE=1 SV=2	NA	ER+/ER-	0.0506791	0.829888	0.936643
		209026_x_at	ER+/ER-				-0.630701	1.40319e-08	2.14049e-07	-1.07128	1.67955e-08	8.84007e-07	-0.208333	1.36133e-10	2.93323e-09	-0.349888	0.000383461	0.00536301	-0.510423	5.52716e-15	1.08575e-13
		211714_x_at	ER+/ER-				-0.612437	4.10519e-09	7.54807e-08	-1.23236	2.14288e-10	2.38309e-08	-0.216864	1.29201e-10	2.81912e-09	-0.367944	0.00016307	0.0030144	-0.474464	2.2686e-14	3.97006e-13
		212320_at	ER+/ER-				-0.48725	2.10611e-09	4.29634e-08	-0.818077	5.60741e-08	2.30138e-06	-0.122722	1.15058e-09	1.88438e-08	-0.271649	0.00208075	0.0168785	-0.265162	1.26897e-06	4.93765e-06
P07477	TRY1_HUMAN Trypsin-1 OS=Homo sapiens GN=PRSS1 PE=1 SV=1	NA	ER+/ER-	0.140144	0.336717	0.69468
		205869_at	ER+/ER-				0.134302	0.466895	0.578065	0.0547596	0.104717	0.203616	0.00195048	0.125681	0.196368	0.0095602	0.928196	0.961669	0.014904	0.761965	0.805913
		216470_x_at	ER+/ER-				0.0362944	0.897587	0.930656	0.0307669	0.532742	0.664482	0.0152362	0.276686	0.374602	-0.0827917	0.640439	0.785734	-0.1251	0.0899528	0.128864
P07585	PGS2_HUMAN Decorin OS=Homo sapiens GN=DCN PE=1 SV=1	NA	ER+/ER-	1.34677	9.82655e-07	0.000407037
		201893_x_at	ER+/ER-				0.738278	2.68298e-05	0.000154934	1.57524	1.5811e-07	5.42374e-06	0.208359	1.03277e-06	7.2526e-06	0.544052	0.00814245	0.0436904	-0.155476	0.26869	0.336709
		209335_at	ER+/ER-				0.887261	4.77464e-07	4.50357e-06	2.07424	6.04508e-10	5.48432e-08	0.153475	2.03301e-09	3.13593e-08	0.678851	0.00637696	0.0368089	0.723932	4.98973e-05	0.000143172
		211813_x_at	ER+/ER-				0.696475	6.74865e-05	0.000339401	1.33921	4.47352e-10	4.28402e-08	0.18398	5.8852e-06	3.34805e-05	0.567774	0.00964589	0.0493898	-0.281815	0.0713473	0.104735
		211896_s_at	ER+/ER-				0.704272	9.7846e-05	0.000469591	2.07463	4.81378e-09	3.28624e-07	0.18089	6.03499e-06	3.41076e-05	0.615695	0.00790498	0.0427489	-0.165019	0.331577	0.402788
		240556_at	ER+/ER-				-0.0895687	0.51157	0.620379	-0.0012112	0.95858	0.971669	-0.000145376	0.810215	0.859452	0.168416	0.0233955	0.0895681	-0.0533315	0.115944	0.161436
P07602	SAP_HUMAN Prosaposin OS=Homo sapiens GN=PSAP PE=1 SV=2	NA	ER+/ER-	-0.0984364	0.557822	0.824918
		200866_s_at	ER+/ER-				-0.0709824	0.507909	0.617207	-0.0964881	0.182137	0.306675	-0.0119369	0.663127	0.741093	-0.0429912	0.656556	0.79742	-0.350949	5.50294e-06	1.9038e-05
		200871_s_at	ER+/ER-				0.0385334	0.649571	0.741031	-0.133865	0.336281	0.482651	0.0348953	0.196345	0.284172	-0.0507589	0.472067	0.657821	0.0418752	0.3611	0.433682
P07686	HEXB_HUMAN Beta-hexosaminidase subunit beta OS=Homo sapiens GN=HEXB PE=1 SV=3	NA	ER+/ER-	0.373964	0.0323136	0.250453
		201944_at	ER+/ER-				-0.00900286	0.909526	0.939503	0.376086	0.0136043	0.0434267	0.0272179	0.0377914	0.0713699	0.0126718	0.885441	0.93896	-0.029417	0.626543	0.684088
P07711	CATL1_HUMAN Cathepsin L1 OS=Homo sapiens GN=CTSL PE=1 SV=2	NA	ER+/ER-	-0.184257	0.208277	0.56995
		202087_s_at	ER+/ER-				-0.332332	0.000341178	0.00137578	0.0276324	0.869277	0.917164	-0.0535849	0.0016108	0.00464704	-0.319363	0.0066221	0.0375045	-0.507151	1.36558e-10	1.14044e-09
P07737	PROF1_HUMAN Profilin-1 OS=Homo sapiens GN=PFN1 PE=1 SV=2	NA	ER+/ER-	0.302338	0.134832	0.472957
		200634_at	ER+/ER-				-0.128758	0.132364	0.212343	-0.199769	0.0101873	0.0347904	-0.0544095	0.0376481	0.0711774	-0.205586	0.00430843	0.0284819	-0.0809073	0.230907	0.295216
P07738	PMGE_HUMAN Bisphosphoglycerate mutase OS=Homo sapiens GN=BPGM PE=1 SV=2	NA	ER+/ER-	0.24461	0.0922575	0.398074
		203502_at	ER+/ER-				-0.0255837	0.796477	0.859569	0.170043	0.185095	0.310217	0.00135126	0.783346	0.839596	-0.106385	0.358416	0.553397	0.473917	2.48057e-05	7.63209e-05
P07741	APT_HUMAN Adenine phosphoribosyltransferase OS=Homo sapiens GN=APRT PE=1 SV=2	NA	ER+/ER-	0.0481866	0.808479	0.929235
		203219_s_at	ER+/ER-				-0.474632	0.000528047	0.00200048	-0.653159	3.93793e-06	6.76337e-05	-0.0203914	0.00735104	0.0173759	-0.144775	0.226896	0.414203	-0.0240344	0.729975	0.779129
		213892_s_at	ER+/ER-				-0.270452	0.00368987	0.010614	-0.582252	6.0149e-05	0.000589939	-0.0218193	0.0594327	0.10502	-0.112423	0.327318	0.520973	-0.00298849	0.967888	0.976616
P07814	SYEP_HUMAN Bifunctional glutamate/proline--tRNA ligase OS=Homo sapiens GN=EPRS PE=1 SV=5	NA	ER+/ER-	-0.0786365	0.645594	0.866058
		200841_s_at	ER+/ER-				-1.07011	1.34486e-09	2.94375e-08	0.0210408	0.632363	0.747195	-0.0607213	5.2348e-11	1.27091e-09	-0.39858	0.000734033	0.00810931	-0.98422	2.48445e-16	6.7442e-15
		200842_s_at	ER+/ER-				-0.54777	3.38799e-08	4.52717e-07	-0.333001	0.0466062	0.112125	-0.102512	3.0295e-10	5.91739e-09	-0.408683	0.000110434	0.00232148	-0.779099	1.69783e-15	3.7046e-14
		200843_s_at	ER+/ER-				-0.375234	9.38085e-06	6.1193e-05	-0.432909	0.00461069	0.0185828	-0.052561	3.84834e-07	3.0711e-06	-0.360641	0.000275277	0.00435942	-0.517697	4.94585e-13	6.49554e-12
P07858	CATB_HUMAN Cathepsin B OS=Homo sapiens GN=CTSB PE=1 SV=3	NA	ER+/ER-	-0.380371	0.0759572	0.365076
		200838_at	ER+/ER-				-0.328267	0.00606289	0.0162344	-0.509026	0.0211952	0.0608921	-0.0679064	0.0178561	0.0375932	-0.230171	0.0637294	0.177398	-0.583928	3.97083e-11	3.73518e-10
		200839_s_at	ER+/ER-				-0.208931	0.0360254	0.0722919	-0.366287	0.106591	0.206735	-0.0576336	0.04345	0.0801037	-0.189557	0.0771563	0.202785	-0.313499	2.1388e-07	9.68286e-07
		213274_s_at	ER+/ER-				-0.271815	0.00905817	0.0228025	-0.739641	0.00404734	0.0167405	-0.0346676	0.00530445	0.0131278	-0.251544	0.0498282	0.150029	-0.0869257	0.361224	0.433682
		213275_x_at	ER+/ER-				-0.0423397	0.646202	0.738409	-0.269154	0.0752682	0.158999	0.00547229	0.758896	0.818002	-0.110655	0.328644	0.522414	0.132119	0.0377542	0.059176
		227961_at	ER+/ER-				-0.236492	0.0272143	0.057348	-0.0400365	0.777533	0.850832	-0.0394143	0.00532456	0.0131729	-0.118884	0.36946	0.563092	0.436391	4.08677e-05	0.00011945
P07900	HS90A_HUMAN Heat shock protein HSP 90-alpha OS=Homo sapiens GN=HSP90AA1 PE=1 SV=5	NA	ER+/ER-	0.0776	0.683039	0.882445
		210211_s_at	ER+/ER-				-0.246934	0.00138421	0.00461962	-0.097462	0.673967	0.777909	-0.0782264	0.000618919	0.00201485	0.0866521	0.227257	0.414753	-0.118264	0.0327646	0.0521134
		211968_s_at	ER+/ER-				-0.454747	6.59477e-06	4.48431e-05	0.364674	0.140168	0.253954	-0.15833	6.454e-07	4.815e-06	0.0182266	0.860085	0.926856	-0.460798	2.27349e-06	8.42781e-06
		211969_at	ER+/ER-				-0.317555	0.000275205	0.00114241	-0.0676689	0.722193	0.814188	-0.1021	0.000159046	0.000612295	0.00155782	0.984515	0.992432	-0.274702	0.000494808	0.00114756
		214328_s_at	ER+/ER-				-0.13598	0.0327403	0.0666895	-0.0287888	0.75997	0.839877	-0.0396969	0.0826382	0.13877	0.043004	0.515953	0.692389	-0.0202681	0.573842	0.635605
P07910	HNRPC_HUMAN Heterogeneous nuclear ribonucleoproteins C1/C2 OS=Homo sapiens GN=HNRNPC PE=1 SV=4	NA	ER+/ER-	0.481293	0.0374366	0.264217
		200014_s_at	ER+/ER-				0.0789165	0.136935	0.217951	0.362045	0.0519706	0.121795	0.0336841	0.00530171	0.0131258	0.181184	0.000373149	0.00526571	0.281371	2.00196e-13	2.85911e-12
		200751_s_at	ER+/ER-				-0.195901	0.0403613	0.0794663	0.270499	0.00296545	0.0131322	-0.0491687	0.00578434	0.0141379	0.217639	0.00465655	0.0300065	-0.123468	0.106962	0.150235
		212626_x_at	ER+/ER-				-0.0488036	0.344099	0.458554	-0.0737492	0.561173	0.688118	-0.0102083	0.384996	0.490493	0.167641	0.000858852	0.00897241	0.19908	5.23431e-05	0.000149505
		214737_x_at	ER+/ER-				-0.0234794	0.62803	0.724004	-0.0445587	0.779273	0.851885	-0.00158806	0.881698	0.912124	0.179543	0.000357843	0.00516178	0.142101	0.000728147	0.001629
		227110_at	ER+/ER-				-0.00737832	0.926639	0.952357	0.23678	0.0827783	0.170337	0.000387243	0.931694	0.951096	0.143954	0.0460156	0.141913	0.416459	9.71019e-07	3.86335e-06
		235500_at	ER+/ER-				0.55888	3.61516e-10	9.23205e-09	0.342246	0.000346648	0.00238061	0.00820538	7.22724e-09	9.52807e-08	0.407845	0.000418878	0.00559722	0.326987	8.19722e-10	5.96201e-09
P07919	QCR6_HUMAN Cytochrome b-c1 complex subunit 6, mitochondrial OS=Homo sapiens GN=UQCRH PE=1 SV=2	NA	ER+/ER-	-0.0123966	0.961267	0.983656
		202233_s_at	ER+/ER-				-0.678079	2.99388e-18	9.82989e-16	-0.525922	0.0286846	0.077409	-0.198385	3.89971e-22	4.48141e-19	-0.499404	1.85521e-06	0.000154117	-0.407549	2.46225e-12	2.90705e-11
P07942	LAMB1_HUMAN Laminin subunit beta-1 OS=Homo sapiens GN=LAMB1 PE=1 SV=2	NA	ER+/ER-	0.0392711	0.812514	0.929235
		201505_at	ER+/ER-				0.413802	0.00179921	0.00577807	0.916086	0.00524194	0.0203853	0.0463086	0.000522486	0.00173675	0.0493403	0.778339	0.875758	-0.0537011	0.638157	0.694727
		211651_s_at	ER+/ER-				0.278352	0.0250585	0.0534585	0.261473	0.0634107	0.141265	0.0182193	0.0153918	0.0330174	0.00857627	0.961831	0.981494	-0.497415	0.000429655	0.00101039
P07951	TPM2_HUMAN Tropomyosin beta chain OS=Homo sapiens GN=TPM2 PE=1 SV=1	NA	ER+/ER-	0.38852	0.0704755	0.356489
		204083_s_at	ER+/ER-				0.145917	0.343223	0.457741	-0.0556056	0.695862	0.793052	0.0194809	0.204146	0.293126	-0.212516	0.207101	0.390473	-0.132649	0.230298	0.294657
		212654_at	ER+/ER-				0.198424	0.260512	0.367779	-0.0709921	0.0162295	0.0495581	0.000948376	0.532825	0.6307	-0.165854	0.0194965	0.0792621	-0.331457	1.6442e-08	9.15731e-08
		227397_at	ER+/ER-				0.306033	0.00181481	0.00581465	-0.159641	0.00014201	0.00117405	-0.00424561	0.228008	0.320905	-0.0330821	0.429503	0.620063	-0.235743	6.42771e-07	2.65225e-06
		229911_at	ER+/ER-				0.378655	0.0624105	0.11509	-0.111759	0.000203145	0.00156152	0.0024338	0.101718	0.164326	-0.0418129	0.431971	0.622076	-0.0563245	0.16275	0.219044
P07954	FUMH_HUMAN Fumarate hydratase, mitochondrial OS=Homo sapiens GN=FH PE=1 SV=3	NA	ER+/ER-	-0.0878134	0.633964	0.861094
		203032_s_at	ER+/ER-				-0.584747	0.000375207	0.00149887	0.0127815	0.553508	0.681456	-0.0141217	1.51568e-06	1.02357e-05	-0.197655	0.149174	0.312488	-0.297045	0.0145243	0.0249614
		203033_x_at	ER+/ER-				-0.300274	0.000631492	0.00232842	-0.351199	0.0147915	0.0460023	-0.0492119	0.000111737	0.000446625	-0.22804	0.00418685	0.0278921	-0.308171	0.000137726	0.000362728
		214170_x_at	ER+/ER-				-0.318375	0.000297406	0.00122133	-0.337632	0.0459142	0.110886	-0.0540649	4.25653e-05	0.000188981	-0.298539	0.000283479	0.00444224	-0.244377	0.000313825	0.000760036
		216349_at	ER+/ER-				-0.424826	3.16318e-06	2.37842e-05	-0.173871	7.28448e-05	0.000696623	-0.00220689	0.0304808	0.0593855	-0.200697	0.00100396	0.00998885	0.0912871	0.00179004	0.00371981
P07996	TSP1_HUMAN Thrombospondin-1 OS=Homo sapiens GN=THBS1 PE=1 SV=2	NA	ER+/ER-	0.0247252	0.933549	0.973681
		201107_s_at	ER+/ER-				0.224916	0.341957	0.456318	0.00549604	0.862258	0.913089	0.0086051	0.0101163	0.0230584	0.305774	0.0111597	0.0544944	0.104217	0.231176	0.295419
		201108_s_at	ER+/ER-				0.473223	0.00496349	0.0137664	0.585247	0.0114725	0.0379937	0.0637257	8.19641e-05	0.000337223	0.570064	0.00414447	0.0277438	0.114549	0.316921	0.387167
		201109_s_at	ER+/ER-				0.641666	0.00173895	0.00562121	0.736135	0.000371395	0.0025279	0.047955	0.00126096	0.00375241	0.31348	0.0855088	0.218364	-0.17017	0.217003	0.279984
		201110_s_at	ER+/ER-				0.753029	2.7462e-06	2.12675e-05	0.37846	0.160641	0.280979	0.097771	1.54942e-05	7.8438e-05	0.226346	0.163872	0.331889	0.313993	0.0206457	0.0344178
		215775_at	ER+/ER-				0.216726	0.0437152	0.0851699	0.069647	0.00737652	0.0267831	0.00466682	0.028084	0.0553256	0.143923	0.0342782	0.116773	-0.170973	0.00508049	0.00958938
		235086_at	ER+/ER-				0.642549	9.86119e-05	0.000472173	0.14325	0.358652	0.506016	0.0126911	7.20599e-05	0.000300395	0.0600418	0.727188	0.847155	0.188866	0.0244269	0.0400056
		239336_at	ER+/ER-				0.615678	0.00657967	0.0173753	0.23182	1.25285e-05	0.000168116	0.0162875	0.000777283	0.00245617	0.359344	0.0171994	0.0733847	0.0949445	0.370766	0.443439
P08107	HSP71_HUMAN Heat shock 70 kDa protein 1A/1B OS=Homo sapiens GN=HSPA1A PE=1 SV=5	NA	ER+/ER-	0.889552	6.70868e-06	0.000961921
		200799_at	ER+/ER-				0.071007	0.549529	0.655991	0.109337	0.480591	0.618243	0.0346914	0.291197	0.390851	0.246068	0.0151065	0.0666715	0.228078	0.000910033	0.00199767
		200800_s_at	ER+/ER-				0.0569892	0.699604	0.783461	0.153688	0.5467	0.675295	0.0315677	0.351726	0.456112	0.205298	0.12942	0.285553	-0.051794	0.57841	0.640047
		202581_at	ER+/ER-				0.393385	0.0221121	0.0481867	-0.0990688	0.699081	0.795932	0.0512354	0.0454202	0.0833348	0.148418	0.23738	0.427345	0.0980936	0.414974	0.485697
P08123	CO1A2_HUMAN Collagen alpha-2(I) chain OS=Homo sapiens GN=COL1A2 PE=1 SV=7	NA	ER+/ER-	0.517728	0.0365509	0.260328
		202403_s_at	ER+/ER-				0.771332	3.32713e-05	0.000186509	1.17235	0.000467404	0.00302322	0.31236	1.4682e-07	1.31799e-06	0.46874	0.0177486	0.0747108	-0.0833965	0.408825	0.480376
		202404_s_at	ER+/ER-				0.892316	7.23781e-07	6.45597e-06	1.20657	5.36682e-06	8.52632e-05	0.329399	4.11914e-10	7.51362e-09	0.450106	0.0117829	0.0563017	0.0567071	0.549142	0.613371
		229218_at	ER+/ER-				1.10674	2.03333e-05	0.000121912	2.28227	9.08776e-11	1.30542e-08	0.133396	3.94685e-07	3.14607e-06	0.623362	0.0194244	0.0791558	0.45106	0.00217505	0.00444091
P08133	ANXA6_HUMAN Annexin A6 OS=Homo sapiens GN=ANXA6 PE=1 SV=3	NA	ER+/ER-	0.229607	0.101864	0.42054
		200982_s_at	ER+/ER-				0.410866	0.000162813	0.000729905	-0.0948996	0.429747	0.573689	0.0624329	2.29154e-05	0.000110029	0.180669	0.101316	0.244684	0.219901	0.00177114	0.00368276
		244250_at	ER+/ER-				0.0929822	0.391243	0.505741	-0.0641449	0.0185752	0.0549919	-7.4593e-05	0.908542	0.933035	0.104538	0.0581554	0.166382	0.00181783	0.953992	0.96519
P08134	RHOC_HUMAN Rho-related GTP-binding protein RhoC OS=Homo sapiens GN=RHOC PE=1 SV=1	NA	ER+/ER-	0.130631	0.593823	0.844573
		200885_at	ER+/ER-				0.452323	1.89642e-05	0.000114442	0.0777906	0.364107	0.511307	0.0946846	4.31307e-08	4.55415e-07	0.26206	0.00416875	0.0278101	0.493348	2.89778e-11	2.80228e-10
		235742_at	ER+/ER-				0.334199	0.000687588	0.00250577	-0.181984	0.000163915	0.00131354	0.00355977	0.00049518	0.00166144	0.0546407	0.416125	0.608182	0.19404	0.00107479	0.00232673
P08236	BGLR_HUMAN Beta-glucuronidase OS=Homo sapiens GN=GUSB PE=1 SV=2	NA	ER+/ER-	0.474011	0.00460982	0.0944254
		202605_at	ER+/ER-				0.309179	0.0115115	0.027862	0.190262	0.33779	0.484415	0.0632639	0.000630516	0.0020497	-0.0201412	0.870282	0.932204	-0.0280854	0.705659	0.757751
		230125_at	ER+/ER-				0.0467811	0.64768	0.739521	0.00326233	0.954706	0.969326	0.00224817	0.0379136	0.0715616	-0.0776746	0.0903297	0.226152	-0.0631003	0.120054	0.166521
P08237	K6PF_HUMAN 6-phosphofructokinase, muscle type OS=Homo sapiens GN=PFKM PE=1 SV=2	NA	ER+/ER-	0.0181119	0.919011	0.967273
		210976_s_at	ER+/ER-				0.507151	1.24266e-06	1.04745e-05	0.281729	0.0879805	0.178157	0.0383744	7.70746e-08	7.62643e-07	0.332413	0.0255331	0.0950611	0.215793	0.00710857	0.0130529
P08238	HS90B_HUMAN Heat shock protein HSP 90-beta OS=Homo sapiens GN=HSP90AB1 PE=1 SV=4	NA	ER+/ER-	-0.0807553	0.724073	0.898583
		1557910_at	ER+/ER-				-0.748483	0.000158712	0.000713841	0.093664	0.229247	0.362453	-0.167889	1.1269e-05	5.95857e-05	-0.0931936	0.579876	0.743514	-1.1874	2.27329e-10	1.81206e-09
		200064_at	ER+/ER-				-0.149726	0.109551	0.182276	-0.621534	0.000548544	0.00342282	-0.0438037	0.128769	0.200284	-0.0522895	0.571287	0.736403	-0.262329	1.30745e-08	7.37712e-08
		214359_s_at	ER+/ER-				-0.250977	0.0206262	0.0454078	0.329458	0.0442828	0.108043	-0.0752027	0.00368303	0.00952532	-0.0587865	0.619771	0.771052	-0.559669	4.37276e-11	4.06885e-10
P08240	SRPR_HUMAN Signal recognition particle receptor subunit alpha OS=Homo sapiens GN=SRPR PE=1 SV=2	NA	ER+/ER-	-0.217432	0.43934	0.755146
		200917_s_at	ER+/ER-				-0.529525	5.0092e-06	3.50288e-05	0.00311016	0.952487	0.968409	-0.0310971	3.31014e-10	6.35171e-09	-0.167792	0.0305573	0.107661	-0.633393	1.0657e-08	6.0878e-08
		200918_s_at	ER+/ER-				-0.120313	0.167435	0.257923	-0.249203	0.0423834	0.104129	-0.0173555	0.186008	0.271318	-0.18712	0.0185126	0.0764578	-0.0810813	0.149719	0.203171
P08243	ASNS_HUMAN Asparagine synthetase [glutamine-hydrolyzing] OS=Homo sapiens GN=ASNS PE=1 SV=4	NA	ER+/ER-	-0.229082	0.326803	0.682916
		205047_s_at	ER+/ER-				-0.750773	2.00778e-08	2.90832e-07	-1.0745	1.20628e-05	0.000163726	-0.0628107	1.23509e-07	1.14616e-06	-0.911156	7.58405e-08	2.17883e-05	-0.753643	3.71082e-12	4.24314e-11
		241082_at	ER+/ER-				0.0282403	0.888206	0.924125	0.00649422	0.755919	0.837186	4.55297e-05	0.940236	0.957031	-0.0607833	0.178543	0.352132	-0.0856951	4.58382e-05	0.00013213
P08294	SODE_HUMAN Extracellular superoxide dismutase [Cu-Zn] OS=Homo sapiens GN=SOD3 PE=1 SV=2	NA	ER+/ER-	0.767534	0.0111063	0.155072
		205236_x_at	ER+/ER-				-0.308004	0.0155662	0.0359992	-0.203792	0.0015231	0.0077696	-0.0165754	0.00615326	0.0149023	-0.328599	0.00175634	0.0147323	-0.146476	0.0406585	0.0632486
P08311	CATG_HUMAN Cathepsin G OS=Homo sapiens GN=CTSG PE=1 SV=2	NA	ER+/ER-	0.641782	0.0231723	0.220197
		205653_at	ER+/ER-				0.426106	0.00181635	0.00581688	0.106312	0.100784	0.197995	0.0446777	0.0312936	0.0607115	0.304687	0.0046183	0.0297929	0.00778543	0.925509	0.94204
P08397	HEM3_HUMAN Porphobilinogen deaminase OS=Homo sapiens GN=HMBS PE=1 SV=2	NA	ER+/ER-	-0.00578572	0.980696	0.990258
		203040_s_at	ER+/ER-				-0.300517	0.000272963	0.00113515	-0.40496	0.00038486	0.00258557	-0.0154234	7.13392e-06	3.97897e-05	-0.265528	0.00550552	0.0333339	-0.137635	0.00319432	0.00627744
P08559	ODPA_HUMAN Pyruvate dehydrogenase E1 component subunit alpha, somatic form, mitochondrial OS=Homo sapiens GN=PDHA1 PE=1 SV=3	NA	ER+/ER-	0.0732095	0.694035	0.889739
		1555864_s_at	ER+/ER-				-0.473259	5.42798e-09	9.62106e-08	-0.516439	0.00847372	0.0299776	-0.0462212	3.72979e-09	5.36887e-08	-0.48045	1.53938e-05	0.000613529	-0.304042	1.02897e-07	4.92689e-07
		200979_at	ER+/ER-				-0.271991	0.000182614	0.000805581	-0.375697	0.00523326	0.0203853	-0.0105792	0.000107982	0.00043388	-0.165963	0.107947	0.254287	0.14799	0.0481905	0.0738348
		200980_s_at	ER+/ER-				-0.506248	2.90682e-10	7.79866e-09	-0.742015	0.000150612	0.00123052	-0.0633416	5.69622e-10	1.01225e-08	-0.432975	3.30849e-05	0.00104164	-0.405527	2.59608e-11	2.54261e-10
P08567	PLEK_HUMAN Pleckstrin OS=Homo sapiens GN=PLEK PE=1 SV=3	NA	ER+/ER-	-0.162358	0.623722	0.857388
		203470_s_at	ER+/ER-				0.0107111	0.932962	0.957401	-0.123889	0.0106265	0.0359811	-0.00938617	0.00555099	0.0136469	-0.33448	0.0178682	0.0749857	-0.504456	2.43269e-10	1.92576e-09
		203471_s_at	ER+/ER-				-0.449393	0.00221959	0.00690617	-0.370852	0.0281964	0.076511	-0.0196559	0.0104802	0.0237233	-0.364032	0.0639194	0.177812	-0.665281	1.57244e-09	1.06923e-08
P08571	CD14_HUMAN Monocyte differentiation antigen CD14 OS=Homo sapiens GN=CD14 PE=1 SV=2	NA	ER+/ER-	-0.0109736	0.947108	0.979145
		201743_at	ER+/ER-				-0.240612	0.0317286	0.0651097	-0.51975	0.00291506	0.0129673	-0.0222839	0.0690148	0.119292	-0.264026	0.136179	0.294436	-0.886729	5.60045e-13	7.24486e-12
P08572	CO4A2_HUMAN Collagen alpha-2(IV) chain OS=Homo sapiens GN=COL4A2 PE=1 SV=4	NA	ER+/ER-	-0.046861	0.789659	0.919385
		211964_at	ER+/ER-				-0.0555497	0.726547	0.804747	-0.831771	0.00191401	0.00930682	0.0067053	0.73056	0.796145	-0.374808	0.00167183	0.0142749	-0.681193	3.77348e-10	2.91683e-09
		211966_at	ER+/ER-				-0.0667852	0.706752	0.789569	-0.0857456	0.00428734	0.0175126	-0.0163569	0.106069	0.170199	-0.374436	0.00559628	0.0336411	-0.97089	8.91097e-11	7.81694e-10
P08574	CY1_HUMAN Cytochrome c1, heme protein, mitochondrial OS=Homo sapiens GN=CYC1 PE=1 SV=3	NA	ER+/ER-	0.00942645	0.960439	0.983559
		201066_at	ER+/ER-				-0.377932	0.00090313	0.00318195	-0.63916	0.000222671	0.00168716	-0.0694995	0.00021255	0.000787073	-0.0982711	0.482631	0.665815	-0.219792	0.00665385	0.0123163
P08575	PTPRC_HUMAN Receptor-type tyrosine-protein phosphatase C OS=Homo sapiens GN=PTPRC PE=1 SV=2	NA	ER+/ER-	-0.0140218	0.937254	0.975456
		1552480_s_at	ER+/ER-				-0.40827	0.0266209	0.0563732	0.016056	0.383647	0.531351	-0.00157175	0.0972988	0.158712	-0.0889056	0.0563677	0.163369	-0.0187663	0.219955	0.283316
		1569830_at	ER+/ER-				-0.187269	0.237418	0.341967	0.0119598	0.567287	0.692655	-0.00128735	0.355947	0.460288	-0.234401	0.0192847	0.0788659	-0.132066	0.000129497	0.00034302
		207238_s_at	ER+/ER-				-0.82511	0.000965886	0.00337375	-0.0399939	0.646155	0.758339	-0.041521	0.00300177	0.00795908	-0.311026	0.200035	0.381885	-1.0658	8.0809e-11	7.16952e-10
		212587_s_at	ER+/ER-				-0.586244	0.00259587	0.00784335	0.0661899	0.772964	0.848661	-0.0779056	0.00169273	0.00484692	-0.271786	0.224425	0.411196	-1.42703	1.3013e-15	2.92262e-14
		212588_at	ER+/ER-				-0.307439	0.0854551	0.148942	0.149416	0.652869	0.762971	-0.0334669	0.15743	0.236488	-0.117033	0.604462	0.759294	-0.639746	4.69889e-05	0.000135277
P08579	RU2B_HUMAN U2 small nuclear ribonucleoprotein B'' OS=Homo sapiens GN=SNRPB2 PE=1 SV=1	NA	ER+/ER-	0.210521	0.399194	0.733376
		1561965_at	ER+/ER-				-0.123311	0.3623	0.477366	0.0631589	0.0265804	0.0731039	0.000849379	0.162103	0.24261	0.105904	0.175157	0.347399	-0.0129765	0.546053	0.610612
		202505_at	ER+/ER-				-0.235537	0.00188115	0.00599654	0.144583	0.376424	0.524527	-0.0264454	0.0640446	0.111936	0.0087749	0.916999	0.956392	0.0325081	0.506854	0.575458
P08603	CFAH_HUMAN Complement factor H OS=Homo sapiens GN=CFH PE=1 SV=4	NA	ER+/ER-	0.181216	0.228846	0.589999
		213800_at	ER+/ER-				0.561904	0.0018975	0.0060375	1.3026	1.10302e-07	4.067e-06	0.0224594	8.12175e-05	0.000335125	0.178702	0.296333	0.490332	0.207733	0.0895171	0.128347
P08621	RU17_HUMAN U1 small nuclear ribonucleoprotein 70 kDa OS=Homo sapiens GN=SNRNP70 PE=1 SV=2	NA	ER+/ER-	0.150483	0.378862	0.720957
		201221_s_at	ER+/ER-				0.621025	9.92302e-08	1.16557e-06	0.147237	0.0269899	0.0738514	0.137385	9.6145e-13	4.11984e-11	0.227632	0.00114584	0.0109275	0.141192	0.00741949	0.0135552
		213121_at	ER+/ER-				0.904472	1.12582e-05	7.1676e-05	0.00913573	0.79509	0.862516	0.0211144	2.36987e-07	1.98786e-06	0.0558605	0.396706	0.590174	-0.0727889	0.185445	0.244316
P08648	ITA5_HUMAN Integrin alpha-5 OS=Homo sapiens GN=ITGA5 PE=1 SV=2	NA	ER+/ER-	0.00843589	0.962945	0.983793
		201389_at	ER+/ER-				0.199269	0.0110293	0.0268623	-0.217413	0.0101219	0.0346526	0.00929898	0.0224363	0.0456472	-0.246496	0.0570601	0.164684	-0.303204	7.35015e-06	2.49529e-05
P08670	VIME_HUMAN Vimentin OS=Homo sapiens GN=VIM PE=1 SV=4	NA	ER+/ER-	0.13406	0.409004	0.73946
		1555938_x_at	ER+/ER-				0.182592	0.0170092	0.0387442	0.0246865	0.686781	0.787127	0.0118585	0.00429591	0.0109018	-0.211826	0.210002	0.394382	-0.79474	1.96371e-11	1.99701e-10
		201426_s_at	ER+/ER-				-0.332542	0.0022234	0.00691178	-0.397967	0.083359	0.171263	-0.104702	0.00287216	0.00768472	-0.0813409	0.476877	0.66052	-0.48783	2.68615e-07	1.19336e-06
P08697	A2AP_HUMAN Alpha-2-antiplasmin OS=Homo sapiens GN=SERPINF2 PE=1 SV=3	NA	ER+/ER-	0.556081	0.0178239	0.194291
		205075_at	ER+/ER-				-0.0841187	0.399995	0.514833	-0.13958	0.00312795	0.0137174	0.00175501	0.181115	0.26553	-0.0866194	0.177445	0.350669	-0.120743	0.00918405	0.0164478
P08727	K1C19_HUMAN Keratin, type I cytoskeletal 19 OS=Homo sapiens GN=KRT19 PE=1 SV=4	NA	ER+/ER-	1.23769	0.00243458	0.0634693
		201650_at	ER+/ER-				1.21545	1.07056e-06	9.11294e-06	1.43172	6.13994e-05	0.000600495	0.251469	7.29711e-07	5.36965e-06	0.586184	0.0313938	0.109656	0.710526	0.000131102	0.000346607
		228491_at	ER+/ER-				-0.0033668	0.982865	0.989467	0.0978393	0.055792	0.128314	-0.00107408	0.31047	0.411532	0.202189	0.00625365	0.0363946	0.320188	3.54142e-10	2.74053e-09
P08729	K2C7_HUMAN Keratin, type II cytoskeletal 7 OS=Homo sapiens GN=KRT7 PE=1 SV=5	NA	ER+/ER-	0.374799	0.414883	0.743597
		1558393_at	ER+/ER-				-0.0479996	0.424635	0.53811	-0.226226	1.48272e-05	0.000193991	0.00400096	0.648262	0.727975	-0.0839904	0.218909	0.405421	-0.060027	0.139162	0.190193
		1558394_s_at	ER+/ER-				-0.118977	0.300557	0.412078	0.110974	0.00781065	0.0281224	-0.00223874	0.0157872	0.0337422	0.170752	0.0170645	0.0728993	0.0478174	0.0269992	0.0437405
		209016_s_at	ER+/ER-				-0.886916	0.0010804	0.00370985	-0.979428	1.5802e-06	3.17652e-05	-0.160101	1.35435e-07	1.23033e-06	-0.726267	0.0324043	0.112219	-1.10759	3.49385e-07	1.52274e-06
		214031_s_at	ER+/ER-				0.132409	0.294442	0.405225	-0.079574	0.131073	0.241763	0.00567891	0.0109641	0.0246006	-0.124431	0.0394856	0.128606	0.0556106	0.138282	0.189124
P08754	GNAI3_HUMAN Guanine nucleotide-binding protein G(k) subunit alpha OS=Homo sapiens GN=GNAI3 PE=1 SV=3	NA	ER+/ER-	0.278772	0.208574	0.570017
		201179_s_at	ER+/ER-				-0.69544	9.29131e-10	2.13545e-08	-0.298777	0.0196345	0.0574861	-0.0637939	1.05286e-11	3.25536e-10	-0.166159	0.0241925	0.0914515	-0.320617	0.000255866	0.000632329
		201180_s_at	ER+/ER-				-0.411473	6.27958e-07	5.72721e-06	-0.0641266	0.710996	0.806435	-0.0623027	2.54869e-06	1.61409e-05	-0.103056	0.101223	0.244545	-0.0484041	0.356485	0.428739
		201181_at	ER+/ER-				-0.335653	0.000511372	0.00195125	-0.0161656	0.930425	0.955591	-0.00828623	0.00207291	0.00577483	0.0872776	0.436404	0.626255	0.137679	0.0716712	0.105166
P08758	ANXA5_HUMAN Annexin A5 OS=Homo sapiens GN=ANXA5 PE=1 SV=2	NA	ER+/ER-	0.04807	0.79529	0.922477
		200782_at	ER+/ER-				-0.00742264	0.928674	0.953594	-0.326945	0.0869815	0.176757	0.0188733	0.272697	0.370491	-0.0754482	0.397324	0.590451	0.0293663	0.665225	0.72073
P09012	SNRPA_HUMAN U1 small nuclear ribonucleoprotein A OS=Homo sapiens GN=SNRPA PE=1 SV=3	NA	ER+/ER-	0.42054	0.0188474	0.200358
		201770_at	ER+/ER-				-0.234432	0.00701162	0.0183195	-0.249111	1.3199e-07	4.71538e-06	-0.0169851	0.0065475	0.01573	-0.306221	0.000361447	0.00519543	-0.221808	2.39801e-05	7.39459e-05
P09104	ENOG_HUMAN Gamma-enolase OS=Homo sapiens GN=ENO2 PE=1 SV=3	NA	ER+/ER-	0.634944	0.00509588	0.100516
		201313_at	ER+/ER-				0.617444	0.00212397	0.00665671	-0.108247	0.294809	0.438177	0.0173443	0.0275761	0.0545275	0.514378	0.0300603	0.106181	0.657483	6.94205e-07	2.84068e-06
P09110	THIK_HUMAN 3-ketoacyl-CoA thiolase, peroxisomal OS=Homo sapiens GN=ACAA1 PE=1 SV=2	NA	ER+/ER-	0.206598	0.443436	0.756356
		202025_x_at	ER+/ER-				0.149803	0.0878324	0.152353	0.0847718	0.421669	0.566305	0.0129435	0.157706	0.2368	-0.0314998	0.648192	0.792145	0.0792517	0.0751373	0.109645
		214274_s_at	ER+/ER-				0.144532	0.136725	0.217667	0.340456	0.04494	0.109068	0.0172075	0.0439595	0.080978	-0.0305279	0.731338	0.848732	0.432637	4.18514e-10	3.20628e-09
P09132	SRP19_HUMAN Signal recognition particle 19 kDa protein OS=Homo sapiens GN=SRP19 PE=1 SV=3	NA	ER+/ER-	0.123935	0.724415	0.898709
		205335_s_at	ER+/ER-				-0.0467005	0.467365	0.578542	0.365831	0.0731088	0.155919	-0.00617597	0.537099	0.634483	0.0965312	0.113773	0.26288	0.217187	0.000897012	0.0019716
P09211	GSTP1_HUMAN Glutathione S-transferase P OS=Homo sapiens GN=GSTP1 PE=1 SV=2	NA	ER+/ER-	0.0388698	0.859371	0.946757
		200824_at	ER+/ER-				-1.06498	1.48979e-09	3.18023e-08	-1.06786	2.71121e-07	8.09254e-06	-0.18854	4.39795e-12	1.51619e-10	-0.623415	0.00640907	0.0368596	-0.925699	5.94803e-13	7.66573e-12
P09234	RU1C_HUMAN U1 small nuclear ribonucleoprotein C OS=Homo sapiens GN=SNRPC PE=1 SV=1	NA	ER+/ER-	0.158268	0.433992	0.753874
		201342_at	ER+/ER-				-0.375338	1.57592e-07	1.75258e-06	-0.397955	3.27542e-06	5.80566e-05	-0.0691799	5.0499e-09	7.00584e-08	-0.15192	0.0519329	0.154056	-0.0793662	0.0664557	0.0983077
P09382	LEG1_HUMAN Galectin-1 OS=Homo sapiens GN=LGALS1 PE=1 SV=2	NA	ER+/ER-	0.18855	0.241504	0.608207
		201105_at	ER+/ER-				0.191414	0.181166	0.274537	-0.0893548	0.657636	0.766711	0.0550693	0.154428	0.232688	0.103719	0.399452	0.591872	0.153498	0.0121659	0.0212633
P09417	DHPR_HUMAN Dihydropteridine reductase OS=Homo sapiens GN=QDPR PE=1 SV=2	NA	ER+/ER-	0.443043	0.0414436	0.278392
		1556205_at	ER+/ER-				-0.237076	0.138919	0.220498	0.0458673	0.31987	0.465984	0.00493893	0.00132919	0.00391824	0.351123	0.0114536	0.0554583	0.577564	1.98779e-09	1.31691e-08
		1560787_at	ER+/ER-				0.155157	0.151365	0.236872	-0.0632745	0.00851231	0.0300832	0.00223835	0.00421526	0.0107209	-0.0753495	0.100076	0.242684	-0.0255415	0.388146	0.460232
		209123_at	ER+/ER-				0.975454	1.13324e-07	1.30476e-06	0.736616	0.000228224	0.00171979	0.139587	8.59312e-07	6.18471e-06	0.800959	0.000352382	0.0051151	1.21268	1.18858e-17	4.18125e-16
		238616_at	ER+/ER-				0.547173	3.3504e-06	2.50011e-05	0.045143	0.156472	0.275927	0.00510995	3.71974e-05	0.000167813	0.128265	0.148473	0.311255	0.111839	0.0355493	0.0561155
		239857_at	ER+/ER-				0.371374	0.0188302	0.042323	-0.0267255	0.731383	0.820248	-0.00176139	0.415686	0.520457	0.326006	0.00167105	0.0142749	0.579341	1.87768e-09	1.25088e-08
P09429	HMGB1_HUMAN High mobility group protein B1 OS=Homo sapiens GN=HMGB1 PE=1 SV=3	NA	ER+/ER-	0.188678	0.40458	0.73521
		200679_x_at	ER+/ER-				-0.379869	8.40031e-06	5.56764e-05	-0.0281436	0.755256	0.836948	-0.0797006	2.65164e-05	0.000125141	-0.0808071	0.311816	0.505279	-0.53853	1.50533e-07	6.98939e-07
		200680_x_at	ER+/ER-				-0.209255	0.000536908	0.00202626	-0.0219477	0.863373	0.913872	-0.0567335	0.000885296	0.00274466	-0.00871709	0.875704	0.934148	-0.0982836	0.00494114	0.00933914
		214938_x_at	ER+/ER-				-0.157872	0.00528958	0.0144959	-0.0138649	0.895798	0.933574	-0.0391263	0.0199548	0.0413302	0.0223386	0.667178	0.804345	-0.0301433	0.29815	0.367886
		224731_at	ER+/ER-				-0.0151874	0.842085	0.891885	0.379324	0.08602	0.175268	-1.57775e-05	0.999212	0.999357	0.137129	0.0435647	0.136459	0.104317	0.0102486	0.0181976
		224734_at	ER+/ER-				0.151864	0.130289	0.209893	0.304327	0.00827723	0.0294639	0.0199387	0.0384925	0.0724954	0.142002	0.135107	0.29276	0.31149	3.01942e-05	9.06747e-05
P09455	RET1_HUMAN Retinol-binding protein 1 OS=Homo sapiens GN=RBP1 PE=1 SV=2	NA	ER+/ER-	0.193367	0.513351	0.802757
		203423_at	ER+/ER-				-0.846693	0.000337083	0.00136316	-0.708533	0.000457697	0.00297438	-0.0705862	0.00502582	0.0125146	-0.320886	0.311441	0.505279	-0.689338	0.000177482	0.000454519
		239782_at	ER+/ER-				-0.28335	0.00546976	0.0149183	-0.0700548	0.053583	0.124521	-0.00229084	0.00861666	0.0199369	-0.0607209	0.301952	0.496352	-0.0603258	0.0690181	0.101662
P09467	F16P1_HUMAN Fructose-1,6-bisphosphatase 1 OS=Homo sapiens GN=FBP1 PE=1 SV=5	NA	ER+/ER-	0.802037	0.000672254	0.0265979
		209696_at	ER+/ER-				1.48996	3.28648e-15	3.59687e-13	0.761649	3.77197e-07	1.0487e-05	0.098502	2.77055e-12	1.03259e-10	0.904049	0.000104391	0.0022493	1.49891	1.41655e-27	2.95972e-25
P09486	SPRC_HUMAN SPARC OS=Homo sapiens GN=SPARC PE=1 SV=1	NA	ER+/ER-	0.296032	0.198078	0.564449
		200665_s_at	ER+/ER-				0.440365	9.94944e-05	0.000475408	0.798405	0.00200083	0.00963386	0.193574	1.67645e-07	1.48384e-06	0.3629	0.0183868	0.0761372	0.130181	0.0520684	0.0790252
		212667_at	ER+/ER-				0.952407	1.46829e-09	3.14405e-08	1.67624	2.61417e-07	7.87106e-06	0.213742	8.08276e-12	2.58012e-10	0.568527	0.00555518	0.0335109	0.400309	0.000442594	0.00103728
P09493	TPM1_HUMAN Tropomyosin alpha-1 chain OS=Homo sapiens GN=TPM1 PE=1 SV=2	NA	ER+/ER-	0.319639	0.0701722	0.356378
		1558532_at	ER+/ER-				0.142337	0.165626	0.255765	-0.00635423	0.783652	0.854814	0.000842723	0.302166	0.402986	0.00816614	0.873182	0.933179	0.0235399	0.36567	0.437953
		206116_s_at	ER+/ER-				-0.00377807	0.9766	0.98575	0.684236	0.00139164	0.00725275	0.00212391	0.915525	0.938669	-0.247601	0.103456	0.247942	-0.337916	0.00693029	0.0127561
		206117_at	ER+/ER-				0.0686643	0.567364	0.67297	-0.0587766	0.788717	0.858574	0.00300676	0.438732	0.54225	-0.412954	0.00531699	0.0326162	0.0128889	0.899615	0.921944
		210986_s_at	ER+/ER-				0.341814	0.00493344	0.0137106	0.720615	0.00131244	0.00693431	0.0967129	0.00120983	0.00361477	-0.196537	0.107537	0.253608	0.0354137	0.652591	0.708154
		210987_x_at	ER+/ER-				0.278328	0.0213427	0.0467466	0.615746	0.00767863	0.0277111	0.0823899	0.0118653	0.0263398	-0.195417	0.143099	0.304527	-0.115381	0.223324	0.286745
		238688_at	ER+/ER-				0.706819	3.81544e-05	0.000210292	0.0907365	0.293466	0.436747	0.0707621	4.91873e-06	2.83805e-05	-0.216793	0.164137	0.332043	-0.528936	2.31615e-06	8.56294e-06
P09496	CLCA_HUMAN Clathrin light chain A OS=Homo sapiens GN=CLTA PE=1 SV=1	NA	ER+/ER-	0.0521396	0.747115	0.910177
		1560434_x_at	ER+/ER-				0.00963522	0.916209	0.944425	0.192745	0.0738774	0.156947	-0.000917929	0.425651	0.530621	-0.127208	0.361606	0.556783	0.0131302	0.8634	0.891723
		200960_x_at	ER+/ER-				-0.062566	0.432856	0.546619	-0.406159	0.0116969	0.0386441	-0.0247489	0.19889	0.286892	-0.208327	0.01412	0.0635567	-0.0108707	0.841871	0.873675
		204050_s_at	ER+/ER-				-0.453219	1.13596e-05	7.21866e-05	-0.374352	0.0866262	0.176191	-0.0821379	0.000115423	0.000459983	-0.218663	0.0167124	0.071751	-0.0906394	0.0768182	0.111955
		216293_at	ER+/ER-				0.0818981	0.261286	0.368575	-0.209592	0.000527645	0.00332551	-0.00139813	0.412538	0.518115	-0.0725187	0.072035	0.193522	-0.127473	0.000382308	0.000907718
		216295_s_at	ER+/ER-				-0.406121	4.31857e-06	3.08565e-05	-0.403682	0.0644345	0.142857	-0.0845329	1.38204e-05	7.08773e-05	-0.173278	0.0426693	0.135329	0.0362896	0.532873	0.598658
		216296_at	ER+/ER-				-0.101284	0.311427	0.42385	-0.082958	0.0157061	0.0481518	-0.00162493	0.0780717	0.132262	-0.179573	0.00507588	0.0318165	-0.342194	3.39784e-15	6.9314e-14
P09497	CLCB_HUMAN Clathrin light chain B OS=Homo sapiens GN=CLTB PE=1 SV=1	NA	ER+/ER-	0.142936	0.340971	0.698389
		205172_x_at	ER+/ER-				-0.309913	0.0165885	0.0380245	-0.088941	0.0879064	0.178157	-0.036048	0.014473	0.0312923	-0.030028	0.728215	0.847494	0.144567	0.0497543	0.0758637
		206284_x_at	ER+/ER-				-0.31765	0.0166512	0.0381429	-0.0649909	0.242291	0.379164	-0.0443096	0.0118473	0.0263082	-0.118643	0.202564	0.384342	0.143567	0.0724943	0.10617
		211043_s_at	ER+/ER-				-0.288927	0.0277623	0.058289	-0.177778	0.0766058	0.160956	-0.0354576	0.019311	0.0402143	-0.0601111	0.478734	0.661895	0.222404	0.0016822	0.00350946
		221996_s_at	ER+/ER-				0.176056	0.0972651	0.165714	-0.00393183	0.864188	0.914172	-0.000448947	0.555464	0.64991	-0.00444451	0.925406	0.960438	-0.00380828	0.892502	0.916289
P09525	ANXA4_HUMAN Annexin A4 OS=Homo sapiens GN=ANXA4 PE=1 SV=4	NA	ER+/ER-	0.0921204	0.611798	0.850365
		201301_s_at	ER+/ER-				-0.512124	1.99015e-07	2.13076e-06	-0.0954352	0.596705	0.718025	-0.0666207	2.61929e-08	2.93775e-07	-0.172136	0.0702502	0.190026	-0.420581	7.25816e-08	3.5772e-07
		201302_at	ER+/ER-				-0.142	0.12431	0.202246	0.374151	0.0199073	0.0580875	-0.0178185	0.114349	0.181042	-0.0232636	0.796909	0.887854	-0.070546	0.343635	0.415313
P09543	CN37_HUMAN 2',3'-cyclic-nucleotide 3'-phosphodiesterase OS=Homo sapiens GN=CNP PE=1 SV=2	NA	ER+/ER-	0.154149	0.542579	0.81857
		1557943_at	ER+/ER-				0.235352	0.00227098	0.00703115	-0.128393	0.00249407	0.0115105	0.000968563	0.419891	0.524509	-0.0740223	0.245114	0.434352	0.0670587	0.0679073	0.100261
		208912_s_at	ER+/ER-				-0.0923448	0.301909	0.413521	-0.320286	0.00339012	0.0146093	-0.00789259	0.571066	0.662725	-0.143851	0.0816636	0.211284	-0.191299	0.00060404	0.00137727
P09601	HMOX1_HUMAN Heme oxygenase 1 OS=Homo sapiens GN=HMOX1 PE=1 SV=1	NA	ER+/ER-	0.0118531	0.959018	0.983559
		203665_at	ER+/ER-				-0.277394	0.0535031	0.100987	-0.29297	0.0268976	0.0737412	-0.0114862	0.343592	0.447078	-0.0752081	0.642208	0.787093	0.189104	0.1012	0.143192
P09622	DLDH_HUMAN Dihydrolipoyl dehydrogenase, mitochondrial OS=Homo sapiens GN=DLD PE=1 SV=2	NA	ER+/ER-	0.101476	0.567483	0.828393
		209095_at	ER+/ER-				-0.379036	1.32397e-05	8.27634e-05	0.184735	0.414425	0.559409	-0.0485875	1.9947e-05	9.78199e-05	-0.219835	0.00986571	0.0499493	-0.276868	0.000176573	0.000452759
		230426_at	ER+/ER-				-0.0453033	0.644454	0.737022	-0.0286427	0.717359	0.810984	0.000660636	0.675947	0.751533	-0.106775	0.238144	0.427828	-0.057791	0.330677	0.401836
P09651	ROA1_HUMAN Heterogeneous nuclear ribonucleoprotein A1 OS=Homo sapiens GN=HNRNPA1 PE=1 SV=5	NA	ER+/ER-	0.30754	0.230293	0.591683
		200016_x_at	ER+/ER-				0.16764	0.000415734	0.00163336	0.320852	0.0146163	0.0456222	0.073424	3.76752e-07	3.02411e-06	0.148045	0.000961245	0.00977549	0.11909	6.39774e-07	2.64146e-06
		214280_x_at	ER+/ER-				0.120979	0.113999	0.188631	0.62143	9.00646e-07	2.03605e-05	0.052362	0.000227173	0.000835451	0.16233	0.0274894	0.100021	-0.0575552	0.36836	0.440792
		221919_at	ER+/ER-				0.641974	2.58771e-08	3.61179e-07	0.0432623	0.198142	0.327231	0.0384719	6.44778e-10	1.12604e-08	0.209043	0.0616936	0.173177	-0.200046	0.0241306	0.0395955
		222040_at	ER+/ER-				0.585568	5.59327e-10	1.36757e-08	0.868911	2.30182e-07	7.18146e-06	0.0376017	3.05589e-10	5.95208e-09	-0.0327974	0.73567	0.850796	-0.333755	7.21803e-05	0.000199793
P09661	RU2A_HUMAN U2 small nuclear ribonucleoprotein A' OS=Homo sapiens GN=SNRPA1 PE=1 SV=2	NA	ER+/ER-	0.204296	0.32659	0.682852
		206055_s_at	ER+/ER-				-0.250505	0.00146687	0.00485928	-0.268892	0.108381	0.2095	-0.0304814	0.00348302	0.0090727	-0.367639	0.00137481	0.012359	-0.254865	2.7027e-05	8.21088e-05
		215722_s_at	ER+/ER-				-0.388396	8.0362e-06	5.35876e-05	-0.305362	0.000781435	0.00455837	-0.0162404	3.34945e-05	0.000153451	-0.411441	0.00102058	0.0101105	-0.454322	3.10329e-11	2.98844e-10
		216977_x_at	ER+/ER-				-0.521857	1.75478e-07	1.91295e-06	-0.46171	3.85118e-05	0.000415554	-0.0392091	1.0081e-06	7.09996e-06	-0.423748	0.000691401	0.0078151	-0.480407	1.47985e-10	1.22345e-09
		242146_at	ER+/ER-				0.287234	0.0112627	0.0273438	0.386786	0.0221899	0.0630666	0.00884444	1.32017e-05	6.8235e-05	-0.0600629	0.619848	0.771052	0.216184	0.0110678	0.0195122
P09668	CATH_HUMAN Pro-cathepsin H OS=Homo sapiens GN=CTSH PE=1 SV=4	NA	ER+/ER-	0.0313442	0.881735	0.954194
		202295_s_at	ER+/ER-				0.0636033	0.597019	0.69723	-0.0223311	0.919113	0.947561	0.0117181	0.623259	0.709606	-0.16915	0.250465	0.440326	-0.0648636	0.383797	0.456288
P09669	COX6C_HUMAN Cytochrome c oxidase subunit 6C OS=Homo sapiens GN=COX6C PE=1 SV=2	NA	ER+/ER-	0.0546383	0.755804	0.911475
		201754_at	ER+/ER-				0.681564	4.53367e-06	3.21932e-05	1.2229	4.69756e-06	7.78597e-05	0.271909	1.33738e-07	1.21813e-06	0.509077	0.000177916	0.00320296	0.810415	1.29247e-18	5.74939e-17
P09758	TACD2_HUMAN Tumor-associated calcium signal transducer 2 OS=Homo sapiens GN=TACSTD2 PE=1 SV=3	NA	ER+/ER-	0.306212	0.216334	0.577712
		202285_s_at	ER+/ER-				-0.0246382	0.815582	0.873747	-0.0985819	0.00501156	0.019723	-0.000862133	0.265094	0.362519	-0.0377433	0.48349	0.666732	-0.0117701	0.707406	0.759324
		202286_s_at	ER+/ER-				0.127367	0.491085	0.60132	0.799653	0.0522418	0.122229	0.0263683	0.520191	0.619468	0.335783	0.156122	0.321703	-0.0286723	0.858977	0.88782
		202287_s_at	ER+/ER-				-0.0269133	0.781591	0.847872	-0.0441814	0.13037	0.240864	-0.000874681	0.189816	0.276172	0.00313235	0.946558	0.97309	-0.00830789	0.724463	0.773764
		227128_s_at	ER+/ER-				-0.0520014	0.636848	0.731601	0.0162386	0.598977	0.719753	-0.00195921	0.557222	0.650974	0.0607099	0.16364	0.331643	-0.00316731	0.922203	0.939693
P09871	C1S_HUMAN Complement C1s subcomponent OS=Homo sapiens GN=C1S PE=1 SV=1	NA	ER+/ER-	0.116934	0.366426	0.710841
		1555229_a_at	ER+/ER-				-0.586177	0.0287315	0.0599586	-0.0063664	0.914162	0.944575	-0.0650821	0.000535459	0.00177676	-0.180004	0.369571	0.563136	-1.53305	1.67755e-11	1.74988e-10
		208747_s_at	ER+/ER-				0.0332951	0.847665	0.896281	-0.123031	0.616226	0.734219	0.0258524	0.46734	0.569566	0.0384737	0.856894	0.92551	-0.618795	7.63743e-07	3.09765e-06
P09874	PARP1_HUMAN Poly [ADP-ribose] polymerase 1 OS=Homo sapiens GN=PARP1 PE=1 SV=4	NA	ER+/ER-	0.0995535	0.618663	0.855798
		208644_at	ER+/ER-				-0.0925304	0.286097	0.396271	-0.548411	9.53799e-06	0.00013502	-0.0163195	0.268657	0.366303	-0.10415	0.21273	0.397931	-0.191876	0.00428804	0.00821508
P09914	IFIT1_HUMAN Interferon-induced protein with tetratricopeptide repeats 1 OS=Homo sapiens GN=IFIT1 PE=1 SV=2	NA	ER+/ER-	-0.140936	0.572456	0.830719
		203153_at	ER+/ER-				-0.463121	0.076453	0.135792	0.0237188	0.952538	0.968409	-0.0359849	0.258837	0.355858	0.258272	0.391522	0.584595	-0.14764	0.415508	0.486157
P09917	LOX5_HUMAN Arachidonate 5-lipoxygenase OS=Homo sapiens GN=ALOX5 PE=1 SV=2	NA	ER+/ER-	-0.0390179	0.917496	0.967273
		204445_s_at	ER+/ER-				-0.129411	0.156744	0.244403	-0.0988558	0.00163584	0.00820899	-0.0030022	0.170967	0.253618	-0.171282	0.0423571	0.13471	-0.216902	2.99881e-05	9.01342e-05
		204446_s_at	ER+/ER-				0.183606	0.242109	0.346985	0.463433	0.124199	0.232073	0.0100759	0.140402	0.214698	-0.0341678	0.858483	0.926039	-0.129845	0.286927	0.356205
		213952_s_at	ER+/ER-				-0.0934916	0.320379	0.433735	-0.0147657	0.53861	0.66962	-0.000472636	0.334547	0.437041	-0.00594794	0.91012	0.953393	-0.027679	0.294223	0.363887
		214366_s_at	ER+/ER-				0.122427	0.409244	0.523319	-0.00486914	0.859086	0.910451	0.000513182	0.83923	0.881281	-0.166991	0.258605	0.449706	-0.334607	0.000146387	0.000383342
P09936	UCHL1_HUMAN Ubiquitin carboxyl-terminal hydrolase isozyme L1 OS=Homo sapiens GN=UCHL1 PE=1 SV=2	NA	ER+/ER-	-0.148918	0.523501	0.80812
		1555834_at	ER+/ER-				-0.443731	0.000315982	0.00128787	-0.105064	0.000562091	0.00348158	-0.00550714	0.0018411	0.00520902	-0.102265	0.104746	0.249576	-0.275027	4.34597e-11	4.04939e-10
		201387_s_at	ER+/ER-				-1.25866	8.52164e-09	1.40231e-07	-0.779166	7.42346e-06	0.000110312	-0.0917293	1.19749e-06	8.27322e-06	-0.410288	0.106774	0.25231	-1.3798	5.95894e-24	7.33694e-22
P09960	LKHA4_HUMAN Leukotriene A-4 hydrolase OS=Homo sapiens GN=LTA4H PE=1 SV=2	NA	ER+/ER-	0.0839338	0.643441	0.864726
		208771_s_at	ER+/ER-				0.0883363	0.379156	0.494566	0.329312	0.0505905	0.119133	0.039792	0.00618782	0.0149702	-0.0326121	0.719356	0.842372	-0.0476361	0.449667	0.520297
P09972	ALDOC_HUMAN Fructose-bisphosphate aldolase C OS=Homo sapiens GN=ALDOC PE=1 SV=2	NA	ER+/ER-	0.0976666	0.507514	0.798988
		202022_at	ER+/ER-				-0.0238408	0.805108	0.865485	-0.232696	0.00030778	0.00217879	0.000293417	0.934712	0.952814	-0.367065	0.0156723	0.0685674	-0.0651127	0.457574	0.528206
P0C0L5	CO4B_HUMAN Complement C4-B OS=Homo sapiens GN=C4B PE=1 SV=2	NA	ER+/ER-	0.214047	0.401234	0.733376
		1559036_at	ER+/ER-				0.641556	0.000979893	0.00341231	-0.00319537	0.916169	0.945515	0.00100501	0.452619	0.55562	0.136477	0.0628695	0.175713	0.0949307	0.0004476	0.00104759
		208451_s_at	ER+/ER-				3.00193	8.65889e-20	4.59254e-17	1.20625	5.82361e-09	3.83925e-07	0.424404	3.43226e-15	3.58567e-13	1.76371	1.11627e-07	2.96027e-05	1.2647	9.59762e-11	8.32397e-10
		214428_x_at	ER+/ER-				2.61213	1.93113e-18	6.65756e-16	2.01057	1.74817e-09	1.33929e-07	0.358928	9.08273e-15	8.24019e-13	1.61288	2.03764e-07	4.25743e-05	1.25264	1.69234e-11	1.76149e-10
P10155	RO60_HUMAN 60 kDa SS-A/Ro ribonucleoprotein OS=Homo sapiens GN=TROVE2 PE=1 SV=2	NA	ER+/ER-	0.446617	0.0121154	0.160164
		207520_at	ER+/ER-				0.0803761	0.332748	0.446709	0.00657943	0.775588	0.8501	0.00129793	0.194048	0.281143	-0.0376218	0.461491	0.648193	0.0669639	0.0314112	0.0500996
		210438_x_at	ER+/ER-				-0.098483	0.236097	0.340492	0.156202	0.1937	0.321049	-0.0155201	0.226888	0.31946	-0.0178674	0.83739	0.91517	0.00956157	0.89858	0.921295
		212839_s_at	ER+/ER-				-0.266207	0.0202054	0.04471	-0.0832136	0.0955732	0.190344	-0.00635183	0.00732048	0.0173155	-0.12859	0.0872167	0.221007	0.00953492	0.790081	0.830302
		212852_s_at	ER+/ER-				-0.072211	0.384579	0.499467	-0.0490201	0.750158	0.832503	-0.00958338	0.508982	0.608537	-0.054752	0.538412	0.710769	0.145205	0.0161725	0.0275604
		213027_at	ER+/ER-				0.125189	0.125364	0.203529	0.189063	0.253059	0.39122	0.014394	0.0830179	0.139272	0.121324	0.180898	0.35549	0.407288	8.63401e-10	6.24675e-09
P10253	LYAG_HUMAN Lysosomal alpha-glucosidase OS=Homo sapiens GN=GAA PE=1 SV=4	NA	ER+/ER-	0.590824	0.00577517	0.109846
		202812_at	ER+/ER-				0.273397	0.00931603	0.023307	-0.0539136	0.27271	0.412535	0.0182887	0.0275479	0.0544872	0.102456	0.256632	0.447403	0.20803	0.000795475	0.00176571
P10515	ODP2_HUMAN Dihydrolipoyllysine-residue acetyltransferase component of pyruvate dehydrogenase complex, mitochondrial OS=Homo sapiens GN=DLAT PE=1 SV=3	NA	ER+/ER-	-0.0515689	0.781674	0.916792
		211150_s_at	ER+/ER-				-0.973422	2.40958e-12	1.21271e-10	-0.310834	9.23565e-05	0.000835693	-0.0287694	5.52239e-15	5.43956e-13	-0.467736	0.00015726	0.00295452	-0.560064	1.15417e-12	1.42362e-11
		212568_s_at	ER+/ER-				-0.699484	1.14359e-10	3.48896e-09	-0.621491	1.90543e-05	0.000234606	-0.0293155	2.76293e-13	1.45423e-11	-0.369664	0.000622568	0.00725103	-0.137208	0.138541	0.189418
		213149_at	ER+/ER-				-0.41921	7.12526e-05	0.00035549	-0.35538	0.0133223	0.0427242	-0.0159285	8.29492e-08	8.14722e-07	-0.33823	0.000685375	0.00777247	0.0212508	0.808787	0.845963
P10586	PTPRF_HUMAN Receptor-type tyrosine-protein phosphatase F OS=Homo sapiens GN=PTPRF PE=1 SV=2	NA	ER+/ER-	0.477889	0.0482954	0.300368
		200635_s_at	ER+/ER-				-0.110729	0.335646	0.449462	-0.0996166	0.55969	0.686788	-0.01817	0.20346	0.292323	-0.388376	0.00109818	0.0106348	-0.343017	2.83228e-05	8.57269e-05
		200636_s_at	ER+/ER-				0.0361027	0.759883	0.830858	-0.425167	0.0648817	0.143607	0.00720355	0.725398	0.792524	-0.21919	0.0348776	0.118056	-0.1792	0.0262358	0.0426667
		200637_s_at	ER+/ER-				-0.191079	0.150082	0.235131	-0.467267	7.75797e-06	0.000114541	-0.0206745	0.0891768	0.147913	-0.473359	0.000421393	0.00560205	-0.644276	4.7808e-09	2.93532e-08
		215066_at	ER+/ER-				0.325608	0.0623405	0.115022	-0.217827	0.00272787	0.0122772	0.00222198	0.328182	0.429953	-0.348085	0.00378933	0.0260493	-0.616938	7.22765e-11	6.49735e-10
P10599	THIO_HUMAN Thioredoxin OS=Homo sapiens GN=TXN PE=1 SV=3	NA	ER+/ER-	0.21364	0.22657	0.588626
		208864_s_at	ER+/ER-				-0.511746	6.04957e-08	7.50211e-07	-0.205015	0.32412	0.470125	-0.131124	6.72663e-09	8.95326e-08	-0.225856	0.0155686	0.0682861	-0.138171	0.0406228	0.0632267
		216609_at	ER+/ER-				-0.467068	6.58329e-06	4.48093e-05	-0.214248	0.0673199	0.147496	-0.0386132	3.01151e-07	2.47365e-06	-0.262376	0.00804871	0.0433346	0.518469	7.24138e-06	2.46564e-05
P10606	COX5B_HUMAN Cytochrome c oxidase subunit 5B, mitochondrial OS=Homo sapiens GN=COX5B PE=1 SV=2	NA	ER+/ER-	0.00994446	0.952944	0.981179
		202343_x_at	ER+/ER-				-0.118892	0.116769	0.192084	-0.204437	0.0250375	0.0698355	-0.0228665	0.190246	0.276623	-0.0607785	0.495589	0.676516	0.178144	0.00519176	0.00978065
		211025_x_at	ER+/ER-				-0.142736	0.0571695	0.106854	-0.234224	0.00480368	0.0190682	-0.0291208	0.0735575	0.125851	-0.0677676	0.468549	0.654374	0.0850699	0.215498	0.278407
		213735_s_at	ER+/ER-				-0.124623	0.0800826	0.141328	-0.170536	0.158579	0.278561	-0.032417	0.0898326	0.148715	-0.0306969	0.712401	0.83817	0.209286	0.000324672	0.000784652
		213736_at	ER+/ER-				-0.287473	0.00651349	0.0172467	-0.226153	0.0714809	0.153238	-0.00815303	0.000227499	0.000835829	-0.0854526	0.363569	0.558682	0.264438	0.000132095	0.000349097
P10619	PPGB_HUMAN Lysosomal protective protein OS=Homo sapiens GN=CTSA PE=1 SV=2	NA	ER+/ER-	-0.0490498	0.780179	0.916643
		200661_at	ER+/ER-				0.0527413	0.587092	0.689774	-0.408685	0.00123575	0.00657448	0.0143917	0.249039	0.345374	-0.123785	0.127915	0.284416	-0.248541	4.03447e-05	0.000118022
P10636	TAU_HUMAN Microtubule-associated protein tau OS=Homo sapiens GN=MAPT PE=1 SV=5	NA	ER+/ER-	1.28818	8.22331e-06	0.00108676
		203928_x_at	ER+/ER-				2.16472	1.15388e-17	2.56646e-15	0.450213	1.41094e-07	4.96348e-06	0.0694698	6.04267e-11	1.4367e-09	1.67218	1.10124e-06	0.000111662	1.22501	5.86594e-23	6.41994e-21
		203929_s_at	ER+/ER-				2.92301	1.7722e-21	1.74561e-18	0.838582	9.5988e-10	8.27297e-08	0.140626	3.02294e-13	1.55546e-11	1.60036	4.09219e-07	6.3525e-05	1.54471	5.30225e-25	7.46103e-23
		203930_s_at	ER+/ER-				2.14876	5.13199e-16	7.52874e-14	-0.0244979	0.550133	0.678441	0.0325755	7.70684e-10	1.31531e-08	0.746932	5.27413e-05	0.00143167	0.586331	2.59103e-13	3.62377e-12
		206401_s_at	ER+/ER-				2.23949	6.07252e-18	1.61039e-15	0.27997	0.000281174	0.00203859	0.0593426	1.30138e-09	2.10142e-08	1.70599	2.2362e-06	0.000167947	1.18962	1.95194e-21	1.56496e-19
		225379_at	ER+/ER-				2.67386	6.30783e-18	1.61083e-15	0.433488	1.30106e-09	1.01941e-07	0.09318	1.90201e-12	7.53701e-11	1.21141	5.41413e-06	0.00031636	1.04357	4.90891e-22	4.45355e-20
P10643	CO7_HUMAN Complement component C7 OS=Homo sapiens GN=C7 PE=1 SV=2	NA	ER+/ER-	0.269277	0.394632	0.729999
		202992_at	ER+/ER-				1.06432	3.06129e-05	0.000173593	0.762368	7.85237e-05	0.000738637	0.0371327	4.72087e-05	0.000206978	0.515817	0.0740834	0.19717	0.103855	0.525932	0.592532
		235979_at	ER+/ER-				0.269158	0.0625399	0.115205	0.125332	0.00421669	0.017306	-0.00290667	0.0272435	0.0539782	0.0773569	0.156638	0.322394	0.00168687	0.958828	0.969374
P10644	KAP0_HUMAN cAMP-dependent protein kinase type I-alpha regulatory subunit OS=Homo sapiens GN=PRKAR1A PE=1 SV=1	NA	ER+/ER-	-0.19831	0.304291	0.663087
		200603_at	ER+/ER-				0.338599	2.58936e-05	0.00015041	0.710639	0.00040627	0.00269868	0.0883283	4.67531e-08	4.91406e-07	0.268247	0.00115701	0.0110035	0.366169	5.65988e-16	1.39375e-14
		200604_s_at	ER+/ER-				-0.214628	0.215419	0.316361	0.0590931	0.738892	0.8245	0.00144322	0.924179	0.945474	0.0725436	0.536297	0.709063	-0.162026	0.11689	0.162622
		200605_s_at	ER+/ER-				0.0992732	0.273496	0.382895	0.752307	0.000149799	0.00122668	0.0403087	0.0276492	0.054625	0.341891	0.000130141	0.00258595	0.216372	0.0047554	0.00903015
		242482_at	ER+/ER-				0.544787	3.06148e-05	0.000173593	0.393664	1.41933e-06	2.89535e-05	0.0175811	7.31927e-06	4.07316e-05	0.247329	0.0187973	0.0773315	0.218667	0.00623459	0.0116026
P10768	ESTD_HUMAN S-formylglutathione hydrolase OS=Homo sapiens GN=ESD PE=1 SV=2	NA	ER+/ER-	0.403611	0.0146563	0.174564
		209009_at	ER+/ER-				0.17359	0.0565611	0.105946	0.182781	0.121517	0.22822	0.0139874	0.24905	0.345374	-0.0554113	0.53283	0.706649	0.087932	0.172321	0.229639
		215095_at	ER+/ER-				0.347225	0.00776788	0.0199849	0.0970724	0.0650608	0.143862	0.00310304	0.184515	0.26937	-0.0970447	0.310038	0.504105	0.148424	0.000261549	0.000643605
		215096_s_at	ER+/ER-				0.24905	0.0142534	0.0333823	0.445648	0.0247439	0.0691286	0.0335295	0.0106036	0.0239291	-0.0792865	0.366696	0.561036	0.190722	0.000712699	0.00160067
		228162_at	ER+/ER-				0.286363	1.90936e-05	0.000115079	0.274711	0.0131845	0.0425196	0.00870418	0.000541937	0.0017956	-0.015941	0.881627	0.936788	0.278869	3.08775e-05	9.25253e-05
		240808_at	ER+/ER-				-0.0237692	0.792399	0.856081	-0.0436579	0.100906	0.198106	-0.00127673	0.275465	0.373443	-0.0990526	0.0508245	0.152128	-0.0255003	0.478581	0.549055
P10809	CH60_HUMAN 60 kDa heat shock protein, mitochondrial OS=Homo sapiens GN=HSPD1 PE=1 SV=2	NA	ER+/ER-	0.0985509	0.713182	0.893902
		200806_s_at	ER+/ER-				-0.88314	2.29597e-10	6.54163e-09	-0.131808	0.542737	0.672332	-0.207473	1.99778e-12	7.85188e-11	-0.314347	0.0114449	0.0554552	-0.914854	6.40519e-10	4.73861e-09
		200807_s_at	ER+/ER-				-0.456266	8.0749e-07	7.08352e-06	-0.251406	0.153807	0.272482	-0.143532	3.72744e-07	2.99891e-06	-0.256198	0.00331102	0.0237066	-0.26253	7.39595e-07	3.00501e-06
		241716_at	ER+/ER-				-0.434102	0.0102034	0.025216	0.0567925	0.0227114	0.0642046	-0.00358852	0.104447	0.168065	0.0509701	0.711785	0.83793	-0.83618	6.28801e-10	4.65691e-09
		243845_at	ER+/ER-				-0.16894	0.281652	0.391373	-0.0306817	0.290215	0.432844	0.00121082	0.301821	0.402836	-0.0465816	0.371872	0.565143	-0.0174368	0.609094	0.668317
P10909	CLUS_HUMAN Clusterin OS=Homo sapiens GN=CLU PE=1 SV=1	NA	ER+/ER-	0.226099	0.228438	0.58976
		1559228_at	ER+/ER-				0.00676763	0.962973	0.976713	-0.0492088	0.0915986	0.183771	0.00107594	0.0746617	0.127361	-0.0560093	0.170875	0.341324	-0.0213513	0.505193	0.574045
		208791_at	ER+/ER-				0.598825	0.0152249	0.0353215	0.135916	0.188183	0.313638	0.118872	0.00314318	0.00827815	0.0671907	0.808821	0.895875	0.178718	0.249637	0.315999
		208792_s_at	ER+/ER-				0.492645	0.0289324	0.0602686	0.055916	0.767601	0.845086	-0.135208	0.00196134	0.00550404	0.0777132	0.77778	0.875559	0.167047	0.276402	0.345002
		222043_at	ER+/ER-				0.503146	0.0254278	0.0541293	0.63518	0.0452103	0.109492	0.0891922	0.0027385	0.00738443	0.132788	0.582095	0.745458	0.374741	0.0185439	0.0312463
P11021	GRP78_HUMAN 78 kDa glucose-regulated protein OS=Homo sapiens GN=HSPA5 PE=1 SV=2	NA	ER+/ER-	-0.279876	0.259724	0.626699
		211936_at	ER+/ER-				-0.170398	0.0698261	0.126133	-0.157085	0.480606	0.618243	-0.0464486	0.0334657	0.0644182	0.0132594	0.887525	0.940157	-0.217056	4.17186e-05	0.000121628
		230031_at	ER+/ER-				0.325895	8.75082e-08	1.04752e-06	0.251783	0.0330947	0.0861086	0.00995107	5.75427e-07	4.36476e-06	-0.0392739	0.713217	0.838313	0.37851	3.39926e-09	2.14829e-08
P11047	LAMC1_HUMAN Laminin subunit gamma-1 OS=Homo sapiens GN=LAMC1 PE=1 SV=3	NA	ER+/ER-	0.221958	0.208273	0.56995
		200770_s_at	ER+/ER-				0.0794284	0.366065	0.481224	-0.411205	0.0203235	0.0590272	-0.00100626	0.797884	0.850821	-0.428419	0.00434093	0.028543	-0.379097	3.36184e-05	9.99132e-05
		200771_at	ER+/ER-				0.473943	0.000163103	0.000730732	0.430773	0.0492516	0.116818	0.0762535	1.71241e-08	2.03237e-07	-0.0208526	0.875122	0.934148	0.133944	0.10642	0.149534
P11142	HSP7C_HUMAN Heat shock cognate 71 kDa protein OS=Homo sapiens GN=HSPA8 PE=1 SV=1	NA	ER+/ER-	0.0657917	0.720539	0.896885
		208687_x_at	ER+/ER-				-0.244931	0.000140151	0.000642813	-0.204808	0.258923	0.397434	-0.0886138	0.000299659	0.00106174	-0.0196434	0.795403	0.88671	-0.258478	2.34274e-05	7.23386e-05
		210338_s_at	ER+/ER-				-0.466775	8.23597e-05	0.000404246	-0.285922	0.247956	0.385232	-0.158273	3.69739e-06	2.22456e-05	-0.026434	0.792473	0.885161	-0.534748	5.13125e-07	2.16259e-06
		221891_x_at	ER+/ER-				-0.190365	0.000534974	0.00202228	0.0365794	0.777303	0.850752	-0.0720382	0.000469542	0.00158701	-0.00425221	0.942935	0.970753	-0.119183	5.57549e-06	1.92697e-05
		224187_x_at	ER+/ER-				-0.19335	0.000828534	0.00295232	-0.141412	0.407721	0.553611	-0.0698158	0.00235899	0.00647501	-0.0310025	0.663346	0.801713	-0.246966	1.48101e-06	5.70159e-06
P11171	41_HUMAN Protein 4.1 OS=Homo sapiens GN=EPB41 PE=1 SV=4	NA	ER+/ER-	0.14798	0.402689	0.734313
		1554481_a_at	ER+/ER-				-0.514865	1.17151e-07	1.34402e-06	-0.0297565	0.568605	0.693326	-0.00502558	5.87114e-06	3.34282e-05	-0.156649	0.0543688	0.159249	-0.1167	0.000374777	0.00089322
		207793_s_at	ER+/ER-				-0.672801	6.80192e-05	0.000341831	-0.00940353	0.723888	0.814891	-0.00251776	0.00153937	0.00446903	-0.00996469	0.789055	0.882917	0.0299595	0.0689518	0.101586
		214530_x_at	ER+/ER-				-0.461824	0.00325844	0.00956855	-0.042325	0.24481	0.381806	0.000418125	0.658296	0.736843	-0.00558745	0.903213	0.94847	-0.116466	0.00139135	0.00294908
		225051_at	ER+/ER-				0.0534563	0.603238	0.702613	-0.144035	0.33487	0.481081	0.0139856	0.136578	0.210155	-0.0329097	0.735044	0.850642	0.171777	0.00731911	0.0133931
P11172	UMPS_HUMAN Uridine 5'-monophosphate synthase OS=Homo sapiens GN=UMPS PE=1 SV=1	NA	ER+/ER-	0.185446	0.34321	0.698802
		202706_s_at	ER+/ER-				-0.329458	0.000120046	0.000563455	-0.0403956	0.769897	0.846506	-0.0274004	0.000120243	0.000476478	-0.0594411	0.502041	0.68101	0.00968922	0.888205	0.912694
		202707_at	ER+/ER-				0.086468	0.451907	0.565704	-0.000803408	0.977425	0.984565	5.93474e-05	0.936673	0.954391	0.0155358	0.775371	0.874559	0.0326827	0.361724	0.434101
		215165_x_at	ER+/ER-				-0.297949	0.000614979	0.00227242	-0.0699026	0.618182	0.735906	-0.0266982	0.000289393	0.00102801	-0.0812098	0.354207	0.549315	0.0361571	0.543796	0.60835
		239800_at	ER+/ER-				0.0193921	0.901045	0.932838	-0.0363907	0.203043	0.332537	-0.000121767	0.938198	0.955661	-0.105946	0.125046	0.279933	0.0930015	0.0147233	0.0252634
P11177	ODPB_HUMAN Pyruvate dehydrogenase E1 component subunit beta, mitochondrial OS=Homo sapiens GN=PDHB PE=1 SV=3	NA	ER+/ER-	0.213427	0.210503	0.570678
		208911_s_at	ER+/ER-				0.190318	0.016657	0.0381435	0.39227	0.00219083	0.0103749	0.0220924	0.020881	0.0429006	0.3118	0.000551349	0.00672111	0.257935	0.000231394	0.000576394
		211023_at	ER+/ER-				0.334697	0.000345758	0.00139334	0.613214	0.00165923	0.00830821	0.0432114	0.000397233	0.00137015	0.286006	0.000525276	0.00646746	0.498453	6.17377e-13	7.89762e-12
P11182	ODB2_HUMAN Lipoamide acyltransferase component of branched-chain alpha-keto acid dehydrogenase complex, mitochondrial OS=Homo sapiens GN=DBT PE=1 SV=3	NA	ER+/ER-	0.556056	0.0230054	0.220197
		205369_x_at	ER+/ER-				-0.825852	3.59765e-06	2.64901e-05	0.0145405	0.757327	0.8383	-0.0133052	8.35292e-09	1.07853e-07	0.0535754	0.533901	0.707116	-0.222418	0.00116618	0.00250572
		205370_x_at	ER+/ER-				0.392703	6.6182e-05	0.000333322	0.323664	0.0173741	0.0522272	0.110452	2.28829e-05	0.000110026	0.129494	0.0301015	0.106272	-0.160998	0.00374194	0.00725962
		205371_s_at	ER+/ER-				-0.547197	0.000175667	0.000779425	-0.0572672	0.0569526	0.130548	-0.00748188	8.70112e-08	8.47376e-07	0.178445	0.0454243	0.140449	0.0974194	0.12603	0.173969
		211196_at	ER+/ER-				-0.124954	0.435686	0.549791	0.0189714	0.405463	0.551304	-0.00118252	0.0950381	0.155392	0.0314058	0.360326	0.55506	-0.0150405	0.410836	0.482
		231919_at	ER+/ER-				0.126058	0.269548	0.378443	-0.00229458	0.979839	0.986564	-0.000326019	0.814599	0.861751	0.110678	0.307104	0.500705	0.377637	2.4452e-07	1.09621e-06
		244687_at	ER+/ER-				-0.146193	0.0701846	0.126615	0.0338466	0.666518	0.772618	-0.00474255	0.00260422	0.00706933	0.0929766	0.306589	0.500302	0.276624	2.09642e-06	7.8346e-06
P11215	ITAM_HUMAN Integrin alpha-M OS=Homo sapiens GN=ITGAM PE=1 SV=2	NA	ER+/ER-	-0.10569	0.558502	0.824918
		205785_at	ER+/ER-				0.0158098	0.861443	0.905987	0.0158247	0.615276	0.733713	0.00112461	0.0862665	0.143917	0.065111	0.176663	0.3494	-0.0560011	0.0897166	0.128577
		205786_s_at	ER+/ER-				-0.106391	0.409133	0.523274	-0.260487	0.268598	0.408286	-0.000175656	0.963549	0.974574	0.139414	0.460746	0.648071	-0.197021	0.0490481	0.0748863
P11216	PYGB_HUMAN Glycogen phosphorylase, brain form OS=Homo sapiens GN=PYGB PE=1 SV=5	NA	ER+/ER-	0.0384335	0.842005	0.940184
		201481_s_at	ER+/ER-				0.0254455	0.772394	0.84107	-0.186945	0.00808368	0.0289393	-0.0136081	0.0948028	0.155191	-0.0740859	0.489741	0.672127	-0.197051	0.00289229	0.00574377
		243238_at	ER+/ER-				0.0860197	0.423091	0.536745	-0.114157	0.00585174	0.0222057	-4.03379e-05	0.949343	0.963882	-0.0807479	0.15113	0.314816	-0.0948392	0.015612	0.0266778
P11233	RALA_HUMAN Ras-related protein Ral-A OS=Homo sapiens GN=RALA PE=1 SV=1	NA	ER+/ER-	0.0303749	0.836221	0.939268
		214435_x_at	ER+/ER-				-0.720407	1.79577e-13	1.23068e-11	-0.752057	0.000287948	0.00207424	-0.0586664	1.49958e-14	1.2189e-12	-0.557976	3.30105e-06	0.000214724	-0.229683	0.0115297	0.0202695
		224880_at	ER+/ER-				-0.207013	0.0050794	0.0140146	0.0914425	0.518951	0.651998	-0.0171644	0.157825	0.236926	-0.0748305	0.289323	0.483257	0.0594015	0.228585	0.292791
P11277	SPTB1_HUMAN Spectrin beta chain, erythrocytic OS=Homo sapiens GN=SPTB PE=1 SV=5	NA	ER+/ER-	0.479614	0.0607431	0.332526
		208416_s_at	ER+/ER-				0.360955	0.056242	0.105406	-0.108509	0.00443014	0.0179522	-0.00126284	0.14349	0.218693	-0.0092347	0.849594	0.921931	-0.113619	0.00237267	0.00480316
		214145_s_at	ER+/ER-				-0.0538166	0.502733	0.613079	-0.0573767	0.321314	0.467298	-0.000507476	0.657352	0.736503	-0.110624	0.0404117	0.130531	-0.236768	1.45448e-05	4.67755e-05
P11279	LAMP1_HUMAN Lysosome-associated membrane glycoprotein 1 OS=Homo sapiens GN=LAMP1 PE=1 SV=3	NA	ER+/ER-	0.0519439	0.771889	0.916643
		201551_s_at	ER+/ER-				-0.377116	0.116036	0.191069	-0.0495131	0.0659972	0.145384	-0.018165	0.213477	0.303677	-0.110357	0.48867	0.671191	-0.0412006	0.746836	0.792831
		201552_at	ER+/ER-				0.0674564	0.486883	0.598086	-0.21378	0.383764	0.531351	0.0324886	0.0846255	0.141487	-0.177775	0.0472049	0.144464	0.024419	0.741473	0.78896
		201553_s_at	ER+/ER-				0.0345754	0.725724	0.804224	-0.102179	0.461539	0.601616	0.0484842	0.0771953	0.13097	-0.193192	0.0124799	0.058457	0.00378572	0.928024	0.944043
		213728_at	ER+/ER-				0.0566918	0.664603	0.753328	-0.414875	0.0325634	0.0851043	0.00280457	0.640573	0.722399	-0.158287	0.0674837	0.18479	-0.166923	0.00997942	0.0177478
P11310	ACADM_HUMAN Medium-chain specific acyl-CoA dehydrogenase, mitochondrial OS=Homo sapiens GN=ACADM PE=1 SV=1	NA	ER+/ER-	0.0450792	0.795127	0.922477
		202502_at	ER+/ER-				-0.0295354	0.727816	0.805763	0.332234	0.0896437	0.180941	-0.0024029	0.833439	0.875912	0.170213	0.092018	0.228636	0.118459	0.127638	0.176047
P11387	TOP1_HUMAN DNA topoisomerase 1 OS=Homo sapiens GN=TOP1 PE=1 SV=2	NA	ER+/ER-	-0.0199704	0.92057	0.967273
		208900_s_at	ER+/ER-				-0.3333	0.00803327	0.0205679	0.214887	0.200836	0.32974	-0.0261538	0.00285723	0.00765965	-0.153205	0.213353	0.398771	-0.673648	1.33747e-08	7.50967e-08
		208901_s_at	ER+/ER-				0.0685243	0.350821	0.465712	0.191016	0.15426	0.273144	0.0270554	0.0283606	0.0557748	0.0107435	0.870102	0.932156	-0.0269587	0.579849	0.641331
P11413	G6PD_HUMAN Glucose-6-phosphate 1-dehydrogenase OS=Homo sapiens GN=G6PD PE=1 SV=4	NA	ER+/ER-	-0.265534	0.187496	0.55125
		202275_at	ER+/ER-				-0.315402	0.0593796	0.110416	-0.0751065	0.0499701	0.118116	-0.0276461	0.00760429	0.0179192	-0.428591	0.0125434	0.0585749	-0.245244	0.0297115	0.0476532
P11498	PYC_HUMAN Pyruvate carboxylase, mitochondrial OS=Homo sapiens GN=PC PE=1 SV=2	NA	ER+/ER-	-0.089971	0.663555	0.874141
		204476_s_at	ER+/ER-				0.0631951	0.639473	0.733232	-0.155082	0.00199458	0.00962394	-0.00269068	0.435869	0.539912	0.119023	0.421232	0.612096	0.0375152	0.640355	0.696411
P11586	C1TC_HUMAN C-1-tetrahydrofolate synthase, cytoplasmic OS=Homo sapiens GN=MTHFD1 PE=1 SV=3	NA	ER+/ER-	0.255272	0.12491	0.460147
		202309_at	ER+/ER-				-0.0248115	0.717276	0.79768	-0.292995	0.0173838	0.0522272	-0.00136956	0.80843	0.858218	-0.13524	0.145991	0.308397	-0.075126	0.207914	0.269721
		239846_at	ER+/ER-				0.28736	0.0418169	0.0820462	0.0123554	0.683681	0.784842	0.000847092	0.103396	0.166686	0.184764	0.032089	0.111407	0.221159	1.24366e-09	8.66163e-09
P11717	MPRI_HUMAN Cation-independent mannose-6-phosphate receptor OS=Homo sapiens GN=IGF2R PE=1 SV=3	NA	ER+/ER-	0.21744	0.353623	0.703028
		201392_s_at	ER+/ER-				-0.20614	0.0825067	0.144791	-0.325879	0.0400116	0.0994878	-0.00719575	0.135454	0.208565	-0.374874	5.90978e-06	0.00033706	-0.549357	3.96396e-09	2.47813e-08
		201393_s_at	ER+/ER-				0.0380255	0.715649	0.796385	-0.127833	0.127167	0.236333	0.00339092	0.60809	0.697171	-0.373195	1.1898e-05	0.00052895	-0.17745	0.0243091	0.03986
P11766	ADHX_HUMAN Alcohol dehydrogenase class-3 OS=Homo sapiens GN=ADH5 PE=1 SV=4	NA	ER+/ER-	0.402103	0.0139396	0.171507
		208847_s_at	ER+/ER-				-0.182495	0.00867521	0.0219751	-0.0511564	0.74708	0.829949	-0.0251495	0.0200265	0.0414289	0.0907586	0.222761	0.409256	-0.130637	0.0150176	0.0257194
		208848_at	ER+/ER-				-0.0867904	0.318635	0.431906	0.39157	0.0646541	0.143249	-0.002912	0.53375	0.63147	0.225384	0.00743177	0.0408955	0.185905	0.0291873	0.0468778
P11940	PABP1_HUMAN Polyadenylate-binding protein 1 OS=Homo sapiens GN=PABPC1 PE=1 SV=2	NA	ER+/ER-	-0.00432821	0.980668	0.990258
		1560770_at	ER+/ER-				-0.199972	0.166841	0.257353	0.0102191	0.731658	0.820289	-0.00751049	0.00635189	0.015308	-0.0511848	0.279009	0.472322	-0.079482	0.00367947	0.0071525
		215157_x_at	ER+/ER-				-0.432375	4.48519e-07	4.28329e-06	-0.323877	0.0735111	0.156438	-0.158169	8.63696e-09	1.11104e-07	-0.26609	0.000274457	0.00435942	-0.272552	1.34706e-07	6.30547e-07
P12004	PCNA_HUMAN Proliferating cell nuclear antigen OS=Homo sapiens GN=PCNA PE=1 SV=1	NA	ER+/ER-	0.13902	0.400073	0.733376
		201202_at	ER+/ER-				-0.709311	7.49163e-11	2.41377e-09	-0.584273	0.0157611	0.0482991	-0.108854	2.2486e-11	6.17693e-10	-0.00733529	0.945649	0.972591	-0.193068	0.0265096	0.0430282
		217400_at	ER+/ER-				-0.530109	0.00907557	0.022838	-0.0354291	0.0649859	0.143753	-0.00337881	0.000491175	0.00165139	0.00782241	0.826268	0.908052	0.00825053	0.579983	0.641377
P12081	SYHC_HUMAN Histidine--tRNA ligase, cytoplasmic OS=Homo sapiens GN=HARS PE=1 SV=2	NA	ER+/ER-	0.178369	0.406134	0.736414
		202042_at	ER+/ER-				0.218008	0.00159841	0.00523874	-0.0776202	0.411842	0.556878	0.0165718	1.54258e-05	7.81489e-05	0.123018	0.0481671	0.146758	0.252057	5.29425e-07	2.22178e-06
P12109	CO6A1_HUMAN Collagen alpha-1(VI) chain OS=Homo sapiens GN=COL6A1 PE=1 SV=3	NA	ER+/ER-	0.735242	5.40309e-05	0.0038736
		212091_s_at	ER+/ER-				0.691006	0.000878918	0.00311255	-0.0204443	0.525633	0.657399	0.0677057	0.00276975	0.0074541	0.0878477	0.518014	0.694344	-0.47892	0.000443066	0.00103804
		212937_s_at	ER+/ER-				0.504302	0.0720466	0.129331	-0.0407425	0.432781	0.576734	0.014935	0.149801	0.227056	0.0121487	0.879715	0.935766	-0.542947	1.75359e-05	5.53619e-05
		212938_at	ER+/ER-				0.105142	0.45304	0.566814	-0.0894827	0.0108514	0.0365333	0.0028025	0.364801	0.469448	-0.0526414	0.335303	0.528498	-0.325443	0.000126079	0.000334739
		212939_at	ER+/ER-				0.216098	0.114086	0.188684	0.0242909	0.346273	0.492482	0.00049646	0.43616	0.540011	0.0235202	0.572509	0.737703	0.0400117	0.170999	0.228246
[truncated: 133,487 more rows]

## Sheet: S4B
Data file S4B. Summarization of comparison of gene expression at proteome (SWATH-MS) and transcriptome (Affymetrix) level using FDR-adjusted p-value (full data in Data file S4A)
The concordance was defined either as a total percentage of probesets found a) statistically significant (based on adjusted p-value < 0.05) and with the same trend (according to log2FC) at both proteome and transcriptome level,
or b) not significant (adjusted p-value >= 0.05) at both proteome and transcriptome level.
* denotes concordant comparisons of type a); ** denotes concordant comparisons of type b); total concordance is sum of concordances of type a) and b)
		SWATH-MS
		significant	not significant	sum
DFHCC	significant	1424 (1346*)	12894	14318
	not significant	3848	78364**	82212
	sum	5272	91258	96530			% of proteomic observations significant also on transcriptome level	% of transcriptomic observations significant also on proteome level	% of total concordance	% of total concordance of significant observations
DFHCC2	significant	731 (705*)	5297	6028
	not significant	4541	79066**	83607
	sum	5272	84363	89635		DFHCC	25.5311	9.40075	82.5754	6.87085
IRB	significant	1584 (1492*)	13187	14771		DFHCC2	13.3725	11.6954	88.9954	6.23894
	not significant	3688	78071**	81759		IRB	28.3005	10.1009	82.4231	7.444
	sum	5272	91258	96530		PNC	26.5175	18.1135	89.4851	10.7621
PNC	significant	1442 (1398*)	6276	7718		SUPERTAM_HGU133_PLUS2	25.9674	10.7364	84.2702	7.59585
	not significant	3830	84982**	88812
	sum	5272	91258	96530
SUPERTAM_HGU133_PLUS2	significant	1470 (1369*)	11281	12751
	not significant	3802	79977**	83779
	sum	5272	91258	96530
Summarization of comparison of gene expression at proteome (SWATH-MS) and transcriptome (Affymetrix) level using FDR-adjusted p-value (full data in Data file S4A) based on 3 gene products INPP4B, CDK1 and ERBB2
The concordance was defined either as a total percentage of probesets found a) statistically significant (based on adjusted p-value < 0.05) and with the same trend (according to log2FC) at both proteome and transcriptome level,
or b) not significant (adjusted p-value >= 0.05) at both proteome and transcriptome level.
* denotes concordant comparisons of type a); ** denotes concordant comparisons of type b); total concordance is sum of concordances of type a) and b)
		SWATH-MS
		significant	not significant	sum
DFHCC	significant	41 (41*)	14	55
	not significant	6	65**	71
	sum	47	79	126			% of transcriptomic observations significant also on proteome level	% of proteomic observations significant also on transcriptome level	% of total concordance	% of total concordance of significant observations
DFHCC2	significant	21 (21*)	9	30
	not significant	26	61**	87
	sum	47	70	117		DFHCC	87.234	74.5455	84.127	40.1961
IRB	significant	31 (31*)	15	46		DFHCC2	44.6809	70	70.0855	27.2727
	not significant	16	64**	80		IRB	65.9574	67.3913	75.3968	33.3333
	sum	47	79	126		PNC	80.8511	76	83.3333	39.1753
PNC	significant	38 (38*)	12	50		SUPERTAM_HGU133_PLUS2	85.1064	78.4314	85.7143	40.8163
	not significant	9	67**	76
	sum	47	79	126
SUPERTAM_HGU133_PLUS2	significant	40 (40*)	11	51
	not significant	7	68**	75
	sum	47	79	126

## Sheet: S4C
Data file S4C. Summarization of comparison of gene expression at proteome (SWATH-MS) and transcriptome (Affymetrix) level using p-value (full data in Data file S4A)
The concordance was defined either as a total percentage of probesets found a) statistically significant (based on p-value < 0.05) and with the same trend (according to log2FC) at both proteome and transcriptome level,
or b) not significant (p-value >= 0.05) at both proteome and transcriptome level.
* denotes concordant comparisons of type a); ** denotes concordant comparisons of type b); total concordance is sum of concordances of type a) and b)
		SWATH-MS
		significant	not significant	sum
DFHCC	significant	5251 (4461*)	20749	26000
	not significant	9403	61127**	70530
	sum	14654	81876	96530			% of proteomic observations significant also on transcriptome level	% of transcriptomic observations significant also on proteome level	% of total concordance	% of total concordance of significant observations
DFHCC2	significant	3248 (2703*)	12056	15304
	not significant	11354	62977**	74331
	sum	14602	75033	89635		DFHCC	30.4422	17.1577	67.9457	10.9731
IRB	significant	5449 (4676*)	20243	25692		DFHCC2	18.5112	17.662	73.2749	9.03832
	not significant	9205	61633**	70838		IRB	31.9094	18.2002	68.6926	11.5897
	sum	14654	81876	96530		PNC	31.3771	24.0242	75.0886	13.6064
PNC	significant	5148 (4598*)	13991	19139		SUPERTAM_HGU133_PLUS2	31.8616	19.3936	70.2683	12.0556
	not significant	9506	67885**	77391
	sum	14654	81876	96530
SUPERTAM_HGU133_PLUS2	significant	5360 (4669*)	18715	24075
	not significant	9294	63161**	72455
	sum	14654	81876	96530
Summarization of comparison of gene expression at proteome (SWATH-MS) and transcriptome (Affymetrix) level using p-value (full data in Data file S4A) based on 3 gene products INPP4B, CDK1 and ERBB2
The concordance was defined either as a total percentage of probesets found a) statistically significant (based on p-value < 0.05) and with the same trend (according to log2FC) at both proteome and transcriptome level,
or b) not significant (p-value >= 0.05) at both proteome and transcriptome level.
* denotes concordant comparisons of type a); ** denotes concordant comparisons of type b); total concordance is sum of concordances of type a) and b)
		SWATH-MS
		significant	not significant	sum
DFHCC	significant	61 (60*)	15	76
	not significant	10	40**	50
	sum	71	55	126			% of transcriptomic observations significant also on proteome level	% of proteomic observations significant also on transcriptome level	% of total concordance	% of total concordance of significant observations
DFHCC2	significant	41 (41*)	5	46
	not significant	30	41**	71
	sum	71	46	117		DFHCC	84.507	78.9474	79.3651	40.8163
IRB	significant	52 (*52)	14	66		DFHCC2	57.7465	89.1304	70.0855	35.0427
	not significant	19	41**	60		IRB	73.2394	78.7879	73.8095	37.9562
	sum	71	55	126		PNC	80.2817	90.4762	84.127	42.5373
PNC	significant	57 (57*)	6	63		SUPERTAM_HGU133_PLUS2	80.2817	87.6923	82.5397	41.9118
	not significant	14	49**	63
	sum	71	55	126
SUPERTAM_HGU133_PLUS2	significant	57 (57*)	8	65
	not significant	14	47**	61
	sum	71	55	126

## Sheet: S4D
Data file S4D. Number of samples in compared groups in five transcriptomic datasets
		DFHCC		DFHCC2		IRB		PNC		SUPERTAM_HGU133A_PLUS2
		n	%	n	%	n	%	n	%	n	%
	total	115	100	84	100	129	100	92	100	517	100
ER	0	45	39.1304	53	63.0952	53	41.0853	43	46.7391	85	16.441
	1	70	60.8696	31	36.9048	76	58.9147	45	48.913	325	62.8627
NA	NA	0	0	0	0	0	0	4	4.34783	107	20.6963
HER2	0	79	68.6957	66	78.5714	98	75.969	64	69.5652	166	32.1083
HER2	1	36	31.3043	18	21.4286	31	24.031	26	28.2609	61	11.7988
NA	NA	0	0	0	0	0	0	2	2.17391	290	56.0928
GRADE	1	23	20	10	11.9048	27	20.9302	13	14.1304	63	12.1857
GRADE	2	28	24.3478	16	19.0476	32	24.8062	5	5.43478	171	33.0754
GRADE	3	64	55.6522	58	69.0476	70	54.2636	70	76.087	191	36.9439
NA	NA	0	0	0	0	0	0	4	4.34783	92	17.795
NODE	0	62	53.913	NA	NA	64	49.6124	43	46.7391	70	13.5397
NODE	1	53	46.087	NA	NA	65	50.3876	40	43.4783	94	18.1818
NA	NA	0	0	84	100	0	0	9	9.78261	353	68.2785
SUBTYPE	HER	13	11.3043	12	14.2857	13	10.0775	16	17.3913	21	4.0619
SUBTYPE	LA	22	19.1304	10	11.9048	27	20.9302	13	14.1304	22	4.25532
SUBTYPE	LB	11	9.56522	5	5.95238	12	9.30233	22	23.913	31	5.99613
SUBTYPE	LBH	14	12.1739	1	1.19048	10	7.75194	8	8.69565	21	4.0619
SUBTYPE	TN	26	22.6087	40	47.619	35	27.1318	24	26.087	45	8.70406
NA	NA	29	25.2174	16	19.0476	32	24.8062	9	9.78261	377	72.9207

## Sheet: S4E
Data file S4E. Overview of patients in The Cancer Genome Atlas Breast Cancer (TCGA-BRCA) dataset
Data source: https://portal.gdc.cancer.gov
Summary statistics:
Estrogen receptor status	n (%)
ER-	237 (22.0)
ER+	791 (73.4)
N/A	50 (4.6)
HER2 status
HER2-	554 (51.4)
HER2+	161 (14.9)
N/A	363 (33.7)
Gene name
ERBB2	7.9 (7.2 – 8.5)
INPP4B	5.0 (4.1 – 5.9)
CDK1	4.5 (3.8 – 5.3)
MKI67	5.5 (4.7 – 6.3)
Overview of the files:
unique_barcodes	gene_expression_primary_tumour_htseq.counts_file_name	ER_status_by_IHC	HER2_status_by_IHC
TCGA-AN-A0FZ	1fbc7c43-62b9-4f70-8f26-fbe1900e386b.htseq.counts.gz	Positive	Positive
TCGA-B6-A0I1	4fa6a1c4-e574-4003-8461-3b494a113644.htseq.counts.gz	Negative
TCGA-AR-A24O	e17180f8-d562-485f-ae60-8ae37e898099.htseq.counts.gz	Positive	Negative
TCGA-AC-A3EH	71de586e-9fef-4c8e-9c89-1936e9415ab3.htseq.counts.gz	Positive	Negative
TCGA-E2-A15E	7d7f57fe-a717-4d26-a74b-d050700c57cb.htseq.counts.gz	Positive
TCGA-BH-A0DP	7e56863a-53f2-4c94-9cf0-053d72b4d5ee.htseq.counts.gz	Positive	Negative
TCGA-LD-A74U	5958e543-9a75-4144-9f93-9daa1cc14190.htseq.counts.gz	Positive	Negative
TCGA-BH-A0GZ	daee50d2-e281-4cbc-ae7b-c52460f4920a.htseq.counts.gz	Positive	Equivocal
TCGA-BH-A204	f12fbfdf-efd4-462a-a34c-8c01947bfb78.htseq.counts.gz
TCGA-BH-A0AZ	be8c6402-fb97-4c31-8a18-a5b4783a1726.htseq.counts.gz	Positive	Negative
TCGA-AC-A5EH	a18f26c8-9497-4824-a5ba-7b192f4ca987.htseq.counts.gz	Positive	Negative
TCGA-C8-A1HL	a3884915-b232-4c1f-b87a-d0a196ae7aeb.htseq.counts.gz	Positive	Equivocal
TCGA-A8-A096	087227b4-113f-4319-964c-ff20c789038f.htseq.counts.gz	Positive	Negative
TCGA-A8-A06T	b6b2e280-f8b7-4689-84cb-d3733bb083eb.htseq.counts.gz	Positive	Positive
TCGA-D8-A1XD	6aa147a7-6444-492e-bb01-af0c4d4fe93b.htseq.counts.gz	Positive	Negative
TCGA-E2-A15I	f6466e05-5aea-4d32-a97a-c65589f327e2.htseq.counts.gz	Positive	Equivocal
TCGA-BH-A42T	61af99a7-ead9-4107-9979-5a8ca85c2020.htseq.counts.gz	Positive	Positive
TCGA-AR-A2LE	29c4a2e1-2e48-4f4a-9ad6-9b0a7c04b8e9.htseq.counts.gz	Positive
TCGA-A2-A0SY	5d6adefb-ceda-4ef2-a6b9-8077fd618ae6.htseq.counts.gz	Positive
TCGA-A2-A0CL	1d293e9f-7672-428c-be8d-3d180c8e8590.htseq.counts.gz	Positive	Negative
TCGA-BH-A0BQ	b98a0c48-8404-47bd-a781-22dfc6c1475a.htseq.counts.gz	Positive	Positive
TCGA-AQ-A54N	33acbfc3-2762-4f80-859f-e7f78961bef9.htseq.counts.gz	Negative	Equivocal
TCGA-BH-A0HY	91d53a9c-726f-4611-a284-d2b4d659fdd5.htseq.counts.gz	Positive	Positive
TCGA-E9-A1NH	d6bbcaba-61a7-4360-bc15-1426f8eafa82.htseq.counts.gz	Positive	Negative
TCGA-E2-A1BD	ee7de819-1be1-4028-8e15-7da042502687.htseq.counts.gz	Positive	Equivocal
TCGA-UU-A93S	5310b432-6d4a-4b07-a9c3-d3db29515dfc.htseq.counts.gz	Negative	Positive
TCGA-BH-A0HA	26bfd2ed-0d81-48ae-afd5-cf61b249bc14.htseq.counts.gz	Positive
TCGA-AC-A3QP	46ee3218-2a1f-4d44-8706-d44d7e4b980d.htseq.counts.gz	Positive	Equivocal
TCGA-B6-A0X5	1f26c527-17d1-4b5a-92ac-057f2411d67f.htseq.counts.gz	Positive
TCGA-C8-A135	48a95042-0ff3-41a6-a447-dc3a64d087fc.htseq.counts.gz	Negative	Positive
TCGA-GM-A3XN	899a4fae-569f-463c-8cb1-049b9d50b9f4.htseq.counts.gz	Positive	Negative
TCGA-EW-A1OX	16288ca5-3605-41ad-8842-38a8ac9a4922.htseq.counts.gz	Positive	Negative
TCGA-B6-A0RI	de2b023c-ec3f-4440-8f6e-b0ea8e723122.htseq.counts.gz	Positive
TCGA-A7-A0CE	9f0d673f-ff69-4d01-910c-f04921b538a2.htseq.counts.gz	Negative	Equivocal
TCGA-A8-A079	d73c2a36-6943-4e5b-a019-d760a38149d2.htseq.counts.gz	Positive	Negative
TCGA-D8-A1XR	bdd8c340-250b-474a-8802-7653b7884ced.htseq.counts.gz	Positive	Negative
TCGA-AO-A12A	cf1a1478-68c1-431b-86cb-c4ddb105accf.htseq.counts.gz	Positive	Negative
TCGA-E9-A229	39ff37d0-344a-4627-b972-68d81304b355.htseq.counts.gz
TCGA-E2-A1LK	4fd836c4-32d6-4d8c-a660-0b198ebfd954.htseq.counts.gz	Negative	Equivocal
TCGA-AN-A0XL	79c1a9c6-a12e-4e12-8acd-52a8ea0f9dea.htseq.counts.gz	Positive	Negative
TCGA-A2-A0D3	757b49f6-849d-45d9-a182-4caa6c527fc2.htseq.counts.gz	Positive	Negative
TCGA-A8-A07B	053e76fc-4063-4039-9bac-bfbe73929d0e.htseq.counts.gz	Positive	Positive
TCGA-AC-A2FG	fa49537b-edee-4d4f-823d-b6c574d33900.htseq.counts.gz	Positive
TCGA-LL-A5YM	5445d9fd-a8a9-4fc0-9876-b9bebc549f9b.htseq.counts.gz	Positive	Equivocal
TCGA-A2-A04V	552e9a21-3493-4567-8d55-40e7f8009a5f.htseq.counts.gz	Positive	Equivocal
TCGA-E2-A15S	88ac1ce3-6538-4bf2-960c-80aebb70a148.htseq.counts.gz	Positive	Equivocal
TCGA-OL-A5S0	14def78d-b065-4d11-9c28-9970f9e065df.htseq.counts.gz	Positive
TCGA-BH-A0BF	6a99a9ab-dcda-408b-886a-1600fb578306.htseq.counts.gz	Positive	Negative
TCGA-S3-A6ZG	528dfb33-8225-469d-bd57-d1c5ec8991bb.htseq.counts.gz	Positive	Negative
TCGA-A2-A04Q	4dced115-7653-470d-b341-be1a447175db.htseq.counts.gz	Negative	Equivocal
TCGA-AQ-A04H	a763a168-2e72-45e5-a96f-387a4825e84e.htseq.counts.gz	Positive	Indeterminate
TCGA-AC-A2QI	9fe16c01-88f8-410c-b412-fe0067b10aaa.htseq.counts.gz	Positive	Negative
TCGA-AO-A0JM	4d5b0ba8-64d8-404b-9a83-fc4111686afe.htseq.counts.gz	Positive	Positive
TCGA-A2-A25D	3b187f2d-fa67-46a4-ad60-0d26375a9632.htseq.counts.gz	Positive	Negative
TCGA-AC-A23H	5627702f-b816-439c-8ae2-43b51d455432.htseq.counts.gz	Positive	Positive
TCGA-AN-A0XN	eab58571-a6f1-4bc4-aa01-0df9c4beb79f.htseq.counts.gz	Negative	Negative
TCGA-BH-A0RX	29aca450-15a5-4d45-bade-ecce8e5a0e8f.htseq.counts.gz	Negative	Negative
TCGA-A8-A09R	63b48baa-7826-4b1e-ae67-7cdbd36a4e92.htseq.counts.gz	Positive	Negative
TCGA-D8-A1JK	a3bba70b-6661-4bec-bcf0-053da7aa61f9.htseq.counts.gz	Negative	Negative
TCGA-AR-A0TV	cd052da2-9e32-4881-87c0-5e66cdc6f5f7.htseq.counts.gz	Positive	Equivocal
TCGA-A2-A0YE	25de1c24-bb1d-40a7-b62f-b54d6184426c.htseq.counts.gz	Negative	Negative
TCGA-A2-A0YI	a4cc111b-f49a-4aea-91ed-10e31c60d522.htseq.counts.gz	Positive	Negative
TCGA-D8-A1XQ	3ab61b3d-13bd-4fca-ac15-f70acbce447c.htseq.counts.gz	Negative	Negative
TCGA-C8-A12Q	fa3d5856-e25b-4d4e-94ac-f524dc8a4cf5.htseq.counts.gz	Negative	Positive
TCGA-B6-A1KN	3c841072-1f34-410a-b993-13d51e011783.htseq.counts.gz	Negative
TCGA-LD-A7W6	02e47d87-c6c8-4051-a2e6-f65ab814591b.htseq.counts.gz	Positive	Negative
TCGA-AO-A0JF	61f88053-5c64-4141-b6ed-f2a472095b3e.htseq.counts.gz	Positive	Negative
TCGA-B6-A0IB	42d4f4c7-690c-4c0d-a2e8-ad3aef6f7776.htseq.counts.gz	Positive
TCGA-EW-A1J3	a8c7988b-3063-45b8-8ecd-5f8f91e9954d.htseq.counts.gz	Positive	Positive
TCGA-B6-A0I6	0e3c0131-7ad3-425d-ade3-a75296581f43.htseq.counts.gz	Negative
TCGA-D8-A73X	9ce4048c-b607-4677-b874-647e9c29785d.htseq.counts.gz	Positive	Negative
TCGA-D8-A1X5	cafa9291-b00f-4ca4-b8e1-7352c5d885b2.htseq.counts.gz	Positive	Positive
TCGA-BH-A1FC	a4c7b6e8-ed30-42b2-9daa-0cf0b9d59259.htseq.counts.gz	Negative	Negative
TCGA-A7-A426	9348d9ac-3c90-433e-b5f4-92a7c1287bed.htseq.counts.gz	Positive	Negative
TCGA-A2-A1G4	1ead6cd1-6336-4ecd-9a0c-88c39bd52a03.htseq.counts.gz	Positive	Negative
TCGA-EW-A1P5	b04f40b6-106f-4984-9bea-9c8664200098.htseq.counts.gz	Positive	Negative
TCGA-A8-A09A	709670f6-cbb6-49ac-bc82-982be7eff36a.htseq.counts.gz	Positive	Negative
TCGA-4H-AAAK	463f2d23-8b4d-45f5-9600-06c2920498ca.htseq.counts.gz	Positive	Equivocal
TCGA-E2-A1IJ	ae53b898-c61d-4137-824a-104a4202299c.htseq.counts.gz	Positive	Equivocal
TCGA-E2-A570	47af78ae-c41a-401f-a88b-d7e35831f816.htseq.counts.gz	Positive	Equivocal
TCGA-AO-A126	82bfc74a-cb0f-4966-b53e-c7b535ae7f23.htseq.counts.gz	Positive	Negative
TCGA-BH-A0EA	e58d8f68-0808-4a7b-b6b5-65d90c82875d.htseq.counts.gz	Positive	Negative
TCGA-BH-A0GY	780280f7-2ea5-47b9-abbd-c2fc95e63c66.htseq.counts.gz	Positive	Negative
TCGA-AN-A04A	fb425afa-26e0-4867-aa6a-cfe1d9fc668a.htseq.counts.gz	Positive	Negative
TCGA-B6-A0RO	3960a39a-badb-45c1-b68e-5280677881f6.htseq.counts.gz	Positive
TCGA-AC-A8OR	1294d2f0-3a01-45b8-9e18-f5da4fbe8223.htseq.counts.gz	Positive	Negative
TCGA-A2-A0ES	41f067e1-7d50-448c-86fd-bdad3824b2ec.htseq.counts.gz	Positive	Negative
TCGA-A7-A26H	412fcc8b-734c-439e-a540-33e9a43cac9c.htseq.counts.gz	Positive	Equivocal
TCGA-E9-A5UO	9bfd1930-f3c9-48f2-8b02-4d01b70b4ea0.htseq.counts.gz
TCGA-C8-A8HQ	ff1a6ac0-ed5a-4736-8e76-083d33edb720.htseq.counts.gz	Positive	Negative
TCGA-5L-AAT1	36725a42-52bc-4e9a-bb7c-728fbb8b1d19.htseq.counts.gz	Positive	Equivocal
TCGA-E9-A1R3	811bb9fa-9aea-4ea9-a1c7-3f9fa5d42f6b.htseq.counts.gz
TCGA-A2-A0ET	aa47670a-4c3f-468a-b2d3-9d7b1d60845e.htseq.counts.gz	Positive	Equivocal
TCGA-A2-A04Y	a62f2229-21de-4876-9735-062659ccdcbf.htseq.counts.gz	Positive	Negative
TCGA-B6-A0RP	133a3327-f686-4061-b6a3-edcc9085264e.htseq.counts.gz	Positive
TCGA-D8-A27H	ea1b4005-545a-4fa3-a3d7-a2dbd1bcc744.htseq.counts.gz	Negative	Negative
TCGA-B6-A0RT	177b3d71-2c66-454b-9680-046b0fef23ac.htseq.counts.gz	Negative
TCGA-A8-A06Q	e1f960fc-6efa-4492-9f44-8e645ec8bfc2.htseq.counts.gz	Positive	Negative
TCGA-A7-A5ZV	ec57a9a3-90f1-4559-a241-d647a9ce37e8.htseq.counts.gz	Negative	Equivocal
TCGA-A2-A0CW	f288f879-8851-4adb-aff3-90c19dcf8b8c.htseq.counts.gz	Positive	Equivocal
TCGA-A8-A07O	141d81ab-3493-4e25-b9ee-17a905f68b23.htseq.counts.gz	Negative	Negative
TCGA-BH-A0H3	74df62d7-45f0-47c3-b0fd-8b47ed7324b8.htseq.counts.gz	Positive
TCGA-AC-A2BM	1e7b2b3b-f84d-42b2-b991-42d44f10340b.htseq.counts.gz	Positive
TCGA-A2-A0SX	111d998f-4133-436a-9990-64cb293a986e.htseq.counts.gz	Negative	Negative
TCGA-E2-A1L7	92d61df7-5fb6-440d-8a44-fcc1f51c2aee.htseq.counts.gz	Negative	Negative
TCGA-AO-A03V	e512f861-c59f-4272-b528-7424a882c795.htseq.counts.gz	Positive	Negative
TCGA-A8-A07Z	bc7f010c-02d8-4cde-ac36-f11eb5d0042b.htseq.counts.gz	Positive	Negative
TCGA-A2-A0D4	8b178cb1-d22e-4657-80c6-d7efcddf43a6.htseq.counts.gz	Positive	Negative
TCGA-A7-A13H	ee409780-c7aa-455b-a74b-a7f41ce89b26.htseq.counts.gz	Positive	Equivocal
TCGA-B6-A409	4ce949d4-55e1-4e4b-a6d3-d2910ae3b448.htseq.counts.gz	Negative	Equivocal
TCGA-EW-A1PA	e5cb3591-f0c2-4630-be79-aaaf125fe720.htseq.counts.gz	Positive	Negative
TCGA-A2-A3KC	4a0d9b7a-427c-4446-9fbd-ebb4b55b0469.htseq.counts.gz	Positive	Equivocal
TCGA-D8-A1JB	7bc55a1b-4962-4882-80f9-db2f0a808bd9.htseq.counts.gz	Positive	Equivocal
TCGA-A7-A3J1	2afc73e0-d4e7-4b35-8c1c-8bfc1237ee0a.htseq.counts.gz	Positive	Negative
TCGA-A8-A084	3db1a6bc-c9e9-48d3-ba3f-394cd2f693c5.htseq.counts.gz	Positive	Negative
TCGA-C8-A1HG	65bcca98-e3eb-40f6-9eed-84b1c09da28e.htseq.counts.gz	Positive	Negative
TCGA-A2-A0YK	d464fbfd-a937-41d5-ae6c-e4ad47b25c07.htseq.counts.gz	Positive	Negative
TCGA-BH-A0DE	ec9d9157-c6eb-4bbe-acba-c5f45678ac3e.htseq.counts.gz	Positive	Negative
TCGA-E9-A5FK	e4544c39-bf5a-4f95-8853-6a59eae4c262.htseq.counts.gz	Positive	Negative
TCGA-AN-A0G0	4253d955-2f01-4657-909e-756c899dd81d.htseq.counts.gz	Negative	Negative
TCGA-C8-A12L	3bb2c361-dc3f-431f-87d1-e2fd1ff4939a.htseq.counts.gz	Negative	Equivocal
TCGA-A2-A0CT	1d7afc91-311c-4f26-9be0-b76ac284ee96.htseq.counts.gz	Positive	Equivocal
TCGA-E2-A1B4	bdc7d527-3905-4905-b245-b282883ea3a6.htseq.counts.gz	Positive	Negative
TCGA-AC-A8OQ	bb61735e-8207-42e2-95bb-3d2c8001595c.htseq.counts.gz	Negative	Indeterminate
TCGA-AC-A3HN	3067f41a-e3f1-47f5-9545-56d54fa75b98.htseq.counts.gz	Positive	Negative
TCGA-AN-A0FV	0f8ed930-950b-4bae-a02d-e598b74bd82b.htseq.counts.gz	Negative	Positive
TCGA-E2-A576	c595d44f-7e4f-4ade-9c9a-87b44ccac393.htseq.counts.gz	Positive	Equivocal
TCGA-OL-A6VQ	987f148b-b2ba-4d97-a09a-20487b27051c.htseq.counts.gz	Positive
TCGA-A8-A095	801d0a1e-b2c9-4e05-bd6b-15322b0458c6.htseq.counts.gz	Positive	Negative
TCGA-E9-A5UP	b73518ee-287c-4130-9da2-61772aa195fc.htseq.counts.gz
TCGA-D8-A13Z	ad1b1ba2-a050-4d62-9e44-4dda1b68aa2e.htseq.counts.gz	Negative	Negative
TCGA-AC-A3TN	e4698729-7951-474d-b2d2-d0fbf6d5793f.htseq.counts.gz	Positive	Positive
TCGA-E9-A228	8682197b-7b3d-4d3f-8f3d-8be702aa02fd.htseq.counts.gz
TCGA-AO-A0J4	2bdbf400-8324-414c-8296-601d4a8c3eb0.htseq.counts.gz	Negative	Negative
TCGA-AN-A0FY	a5de7a1d-cbce-4e2f-99bd-9b72e9f9405a.htseq.counts.gz	Positive	Negative
TCGA-EW-A1P1	829af93c-fd1a-4792-be16-a5b7b7221b09.htseq.counts.gz	Negative	Equivocal
TCGA-S3-A6ZH	95e7cabf-16bf-43b8-9478-84ef60df13dd.htseq.counts.gz	Positive	Equivocal
TCGA-A2-A4S0	31e5c917-1866-4156-9eaa-84a72c310edc.htseq.counts.gz	Positive	Negative
TCGA-A2-A0D1	15ea8c4e-2ee1-4aa4-89e5-6876e4b80381.htseq.counts.gz	Negative	Positive
TCGA-E2-A10F	63a39ca4-6ea7-468e-b726-b3b8ce17d7b1.htseq.counts.gz	Positive	Equivocal
TCGA-EW-A1J1	ab322811-e8fb-41c5-8437-d774fea552e1.htseq.counts.gz	Positive	Negative
TCGA-AO-A1KT	e457f8f6-fe2c-4314-a831-c9aa095d4bc7.htseq.counts.gz	Positive	Equivocal
TCGA-A7-A3J0	3ec39b79-fd84-4006-b513-ea78ba8ba16c.htseq.counts.gz	Positive	Negative
TCGA-A2-A0EQ	57e8b21e-eeb7-4f8e-a8b3-b6016bd37c96.htseq.counts.gz	Negative	Positive
TCGA-AC-A62Y	ca223822-8759-42a7-8058-ccd90a02320f.htseq.counts.gz	Positive	Negative
TCGA-A2-A04P	5141c576-e074-4fe4-805e-d58eae3ee198.htseq.counts.gz	Negative
TCGA-A2-A259	08be86a0-bf15-4e7a-8ffd-1848ab648f9e.htseq.counts.gz	Positive	Negative
TCGA-AC-A2BK	7a284ab1-3849-4c83-ae30-86cf1136f641.htseq.counts.gz	Negative	Negative
TCGA-A7-A0CJ	a7450ed6-711e-4879-b87d-68caabaee840.htseq.counts.gz	Positive	Negative
TCGA-EW-A424	4d8ca8d3-eec4-4dee-9805-4a84fa1f1716.htseq.counts.gz	Positive	Positive
TCGA-A8-A07P	54fd8129-1f2c-458b-bafd-fc76ea2538cc.htseq.counts.gz	Positive	Positive
TCGA-D8-A147	bf247059-bf60-4e1f-a865-6e715e2db9a2.htseq.counts.gz	Negative	Negative
TCGA-E9-A1N3	e6bec4f4-0b51-43ba-b62b-5af777712488.htseq.counts.gz
TCGA-B6-A0IC	aacd6622-4f35-4a5b-8c57-be7f37bba2ed.htseq.counts.gz	Positive
TCGA-E9-A1ND	4dddb0ad-1c56-4100-9f5e-a0e9722a12f9.htseq.counts.gz	Negative	Positive
TCGA-AC-A5XU	f597456d-8d98-457a-99d7-598d321fbdc9.htseq.counts.gz	Positive	Negative
TCGA-D8-A1JM	6d27be54-6210-431e-b460-247587c5ab8d.htseq.counts.gz	Positive	Negative
TCGA-A8-A09Q	249889ba-18de-40e0-8b54-683f7230e42a.htseq.counts.gz	Positive	Negative
TCGA-XX-A899	e1557786-4586-409f-9c5a-a559535f0aa0.htseq.counts.gz	Positive	Negative
TCGA-BH-AB28	07a95816-646a-4eac-9f44-5ff0d5a3532c.htseq.counts.gz	Positive	Negative
TCGA-AO-A12B	1c421a13-81a2-49de-b0a1-a2c0dc563357.htseq.counts.gz	Positive	Negative
TCGA-C8-A12X	2627073d-a532-4d75-9937-0a4f62df51f9.htseq.counts.gz	Positive	Negative
TCGA-AR-A1AS	00a47e69-ef6a-4be9-827d-d48609859a7e.htseq.counts.gz	Positive	Negative
TCGA-A7-A5ZW	44ebe859-bc4f-40c1-bdb9-1fa970b680da.htseq.counts.gz	Positive	Negative
TCGA-A7-A3RF	99059480-b9f1-4b89-840c-439e42d8f42c.htseq.counts.gz	Positive	Negative
TCGA-A2-A0YT	eaa01a14-f563-4076-8696-9064c9397e6a.htseq.counts.gz	Positive
TCGA-A8-A07L	98591c77-f3ae-47ba-94ea-a15cff8a2102.htseq.counts.gz	Positive	Negative
TCGA-A2-A25C	103f15cb-936b-4859-a8d5-5cda17ffabcb.htseq.counts.gz	Positive	Negative
TCGA-A8-A08O	f6170d9d-53fb-478d-b305-ab3fd5c4ecc8.htseq.counts.gz	Positive	Negative
TCGA-E2-A107	61d9afeb-0da7-4f13-973a-2c98e03038e4.htseq.counts.gz	Positive	Equivocal
TCGA-E9-A22H	6eff5754-c9e3-402d-a341-63b891dd95d9.htseq.counts.gz	Positive	Positive
TCGA-D8-A1JC	7200e770-c95b-44bf-97bb-4b20f26edb77.htseq.counts.gz	Positive	Negative
TCGA-E2-A56Z	39d6716f-d898-494e-9f41-7972de1e6670.htseq.counts.gz	Positive	Equivocal
TCGA-3C-AALI	0ca5cc29-f48e-4533-a732-877e7bd2e73a.htseq.counts.gz	Positive	Positive
TCGA-OL-A5RV	3840477f-a5a6-4420-8d06-18f61b313ec1.htseq.counts.gz	Positive
TCGA-A7-A4SB	cc233ff9-d5fb-4e9b-9007-f58d008df995.htseq.counts.gz	Positive	Negative
TCGA-D8-A1XG	43c99312-8f57-4a49-a030-450bafc13d2a.htseq.counts.gz	Positive	Negative
TCGA-E2-A152	cc50f15c-1da3-4fb9-83a2-a89057c96bf8.htseq.counts.gz	Positive	Positive
TCGA-AR-A24P	64ba6d44-548b-4c0b-b86f-5edf7deddd97.htseq.counts.gz	Positive	Equivocal
TCGA-A7-A4SD	39ff3181-ab7a-4143-b23f-0d5ab109ff86.htseq.counts.gz	Negative	Equivocal
TCGA-AR-A0TP	ccdbc757-4bf2-4132-bc03-dced7d6c2c71.htseq.counts.gz	Positive	Negative
TCGA-BH-A18R	519e5c0f-8649-4676-8618-79cdc1770de0.htseq.counts.gz	Indeterminate	Positive
TCGA-AN-A0FT	4fe7951d-87fd-49b7-91d6-1d455415daa1.htseq.counts.gz	Positive	Positive
TCGA-AR-A24S	8e5a3c88-35f5-4620-86d7-53c014a2687b.htseq.counts.gz	Positive	Negative
TCGA-A7-A4SE	03419112-80e3-4f01-a952-1492008a7451.htseq.counts.gz	Negative	Negative
TCGA-PL-A8LX	44f52c83-3eb1-4f91-a885-599fb960049c.htseq.counts.gz
TCGA-A2-A3XU	6e1f1d9f-85b3-4ed0-87f0-94aa404e1ca6.htseq.counts.gz	Negative
TCGA-AR-A2LO	a60ed4b8-a041-4b38-b961-fc976b254702.htseq.counts.gz	Positive	Equivocal
TCGA-A8-A091	be6d9906-45f4-4e32-83d0-327fa8c21666.htseq.counts.gz	Positive	Negative
TCGA-E2-A1L8	ad2fae5f-ac5e-466a-9aef-8bd77ba15961.htseq.counts.gz	Positive	Equivocal
TCGA-BH-A0BP	27b907cb-2b29-4301-aa21-293d97d9b695.htseq.counts.gz	Positive	Negative
TCGA-AQ-A04L	f8e707b4-a897-4f17-a605-30d5be78ae93.htseq.counts.gz	Positive	Positive
TCGA-A2-A04N	ad6b6702-a1f1-4b1c-bd8a-8e2128c63a49.htseq.counts.gz	Positive
TCGA-GM-A2DN	19f52003-78b1-41db-af49-65536c538ce3.htseq.counts.gz	Positive	Negative
TCGA-D8-A4Z1	e53f1c7e-2846-491a-9517-7215f4af2f74.htseq.counts.gz	Positive	Negative
TCGA-E2-A1LL	c77a24cf-b389-4c74-8477-792a1529b1fb.htseq.counts.gz	Negative	Negative
TCGA-B6-A1KC	4f882084-0568-4c2c-9c87-6b376eea8247.htseq.counts.gz	Positive	Negative
TCGA-A7-A26J	6577de41-48a3-4933-94de-64553f13bf05.htseq.counts.gz	Positive	Negative
TCGA-BH-A1FL	b02d1d2d-13e3-4246-ba2f-ae22d934c776.htseq.counts.gz	Positive
TCGA-AO-A0JG	609420eb-0650-4187-8b48-cb1ea5fa0d8d.htseq.counts.gz	Positive	Negative
TCGA-D8-A145	e091bf28-5002-48ff-93df-3030c0942b3a.htseq.counts.gz	Positive	Equivocal
TCGA-BH-A1ES	c6a5effb-1af8-4eab-91cc-9de7780d6249.htseq.counts.gz	Positive	Negative
TCGA-A1-A0SQ	9023df26-92cb-4dd9-8f2c-629dfaddd88b.htseq.counts.gz	Positive	Negative
TCGA-E2-A10C	05c907d7-e28f-4f9d-9df3-64ee7b3a8c8e.htseq.counts.gz	Positive	Negative
TCGA-EW-A1OZ	a963531e-49d4-41c6-b19a-ba5b94b8af94.htseq.counts.gz	Positive	Equivocal
TCGA-AC-A5XS	762e3c02-fbce-4778-8d79-8fa732fd399e.htseq.counts.gz	Positive	Negative
TCGA-AO-A03U	36866b9a-180c-4d05-8030-6d0ace6f6adf.htseq.counts.gz	Negative	Negative
TCGA-A7-A6VY	583a285b-0bcd-4fd7-9c66-19ca10d974c3.htseq.counts.gz	Negative	Negative
TCGA-OL-A6VR	8e884e57-d4c4-4b44-a7a3-76bc9694388f.htseq.counts.gz	Positive	Negative
TCGA-A7-A0DC	4791874c-5ef8-4fbf-8085-055a28057529.htseq.counts.gz	Positive	Negative
TCGA-A7-A26I	afe5f01a-b3c1-4d24-94cf-27ec0894e308.htseq.counts.gz	Negative	Equivocal
TCGA-A2-A4RW	a9f75c82-3489-4b20-bf60-59fe5ef83f21.htseq.counts.gz	Positive	Negative
TCGA-A8-A075	700fa398-8999-430e-a52d-0e7a40a2d45b.htseq.counts.gz	Positive	Positive
TCGA-EW-A1PF	742a6c93-affc-4447-8951-4447a5f439c2.htseq.counts.gz	Positive	Negative
TCGA-BH-A203	2de4e8e1-2f87-43ca-aba6-19720e119397.htseq.counts.gz
TCGA-B6-A402	379553b2-13c2-4543-a9c3-9616fc249730.htseq.counts.gz	Negative	Negative
TCGA-AR-A0U0	6d32c2f4-c318-4917-8e17-2eff74b5e127.htseq.counts.gz	Negative
TCGA-AC-A23E	d952c1a5-7755-4702-9f65-3ebc2edbb057.htseq.counts.gz	Positive
TCGA-E9-A248	ba08bef5-b401-4327-8923-bd5cfe44bb11.htseq.counts.gz
TCGA-Z7-A8R6	110de223-52e1-43b6-8c69-399a0af8b174.htseq.counts.gz	Positive	Negative
TCGA-D8-A1XY	88a06699-eaa7-4c6e-9062-d235298fe3da.htseq.counts.gz	Positive	Positive
TCGA-A1-A0SP	555de98a-5925-41d0-8095-7ae42c480861.htseq.counts.gz	Negative	Negative
TCGA-C8-A12Y	e8201ee9-2e0a-4a8e-bc99-6e2482da919d.htseq.counts.gz
TCGA-B6-A0WW	e26f2b4a-ca55-4a0c-b8e7-4f1e21aa6dae.htseq.counts.gz	Positive
TCGA-EW-A1IZ	86272569-4b9c-4d44-b8f1-daeb9348a6e0.htseq.counts.gz	Positive	Negative
TCGA-D8-A73U	87e0be4b-bc1a-4bc7-a744-6b960dbc0526.htseq.counts.gz	Positive	Negative
TCGA-E9-A22G	696b850b-b7a2-454e-811e-4c073ff2299e.htseq.counts.gz	Negative	Positive
TCGA-LL-A7SZ	9ed9fdc8-a437-4f4b-8ef8-e3f0c219baca.htseq.counts.gz	Positive	Negative
TCGA-BH-A1F2	95c9a871-c81b-4a30-92a4-9227a0058553.htseq.counts.gz	Positive	Positive
TCGA-BH-A18K	3ab0577a-0d95-4f3b-9ec8-850820c5ecb3.htseq.counts.gz	Positive	Negative
TCGA-AR-A256	0b5a79f8-be5b-4b72-b5e9-a764a70b2b38.htseq.counts.gz	Negative	Negative
TCGA-A1-A0SN	5fa88a87-e100-4fc5-bc26-995ad8191c8f.htseq.counts.gz	Positive	Positive
TCGA-AR-A24L	93c46e63-3686-4883-a9de-7606ddfc11f0.htseq.counts.gz	Positive	Equivocal
TCGA-AO-A0J8	456bf061-467d-4bd8-bf71-b0a54ef06dea.htseq.counts.gz	Positive	Negative
TCGA-A8-A09M	fc6344e0-37d2-45dc-843b-02c6ba035f22.htseq.counts.gz	Positive	Negative
TCGA-A2-A0CP	900a1913-f3b7-46ca-88be-c180a5fb5265.htseq.counts.gz	Positive
TCGA-AR-A0TY	f125d4a1-cb15-4729-9318-433c39c685d7.htseq.counts.gz	Positive	Negative
TCGA-AC-A3OD	0000772b-773d-4cf8-8baf-0e1e6dbf55e8.htseq.counts.gz	Positive	Negative
TCGA-BH-A8FY	c4489317-3e8a-4159-b32b-4cfde723359a.htseq.counts.gz	Positive	Negative
TCGA-B6-A0RL	22d5f0c9-2f95-4a72-b8c6-d98c1bce07f7.htseq.counts.gz	Positive
TCGA-C8-A26Z	72be5cae-79cb-40da-b6ba-00d2192d6ec8.htseq.counts.gz	Positive	Negative
TCGA-BH-A18F	5a4ccc96-fd1b-4237-b8f1-1344b880fa00.htseq.counts.gz	Positive	Negative
TCGA-A2-A0T3	c8f22456-214f-4648-bf99-c2addece6502.htseq.counts.gz	Positive	Equivocal
TCGA-LL-A5YN	944b1e8d-7219-40a4-ab27-385192062cbf.htseq.counts.gz	Positive	Equivocal
TCGA-E2-A1IG	999edb9e-8a45-4115-84d5-fca75dcfa639.htseq.counts.gz	Positive	Negative
TCGA-AC-A2B8	aa623193-428e-41b8-b051-2d9693d852f8.htseq.counts.gz	Positive	Negative
TCGA-BH-A1EW	b5086d62-fa3b-41ad-b0dc-e7c45b726bf7.htseq.counts.gz	Negative	Negative
TCGA-BH-A0BT	b140b49a-5eb6-4272-a534-ab9a3685b87e.htseq.counts.gz	Positive	Negative
TCGA-AO-A0JA	4bf2bea7-00ef-485c-b9e5-035f0ea62b1d.htseq.counts.gz	Positive	Negative
TCGA-BH-A0E0	02759563-fa2b-4d96-ab78-dd7fee7513d4.htseq.counts.gz	Negative	Negative
TCGA-A8-A099	d7cd82fa-6b87-4d9b-af1d-b029dfc1d4bc.htseq.counts.gz	Positive	Positive
TCGA-AO-A125	2c87e676-6601-4d73-ad4b-9a0fd68ae0e4.htseq.counts.gz	Positive	Negative
TCGA-A8-A07E	ec631f8b-d227-47f6-988a-c24b0e8e33c2.htseq.counts.gz	Positive	Negative
TCGA-A8-A08A	7acdfb7e-882e-43cb-a449-e1bff9869637.htseq.counts.gz	Positive	Negative
TCGA-BH-A8G0	100b82ea-7970-43e2-acc5-edd72dffeb5a.htseq.counts.gz	Positive	Negative
TCGA-A2-A0CS	5c006621-470c-4d58-9c59-804988b955d9.htseq.counts.gz	Positive	Equivocal
TCGA-E2-A14N	ee7d6b4b-a341-4a9b-9a3a-38526e749cdd.htseq.counts.gz	Negative	Negative
TCGA-A2-A0EX	fa43e80b-8b46-43d6-aaed-389cc4d535f6.htseq.counts.gz	Positive	Negative
TCGA-OL-A97C	677dde68-3c06-4e1d-9250-8a99c84643c3.htseq.counts.gz	Negative
TCGA-A2-A0SU	509529b1-8dbc-4abd-a037-84fa6c48575a.htseq.counts.gz	Positive	Negative
TCGA-E9-A1RF	94bedc10-62c2-4bd2-bad9-0ec08c9bf5e9.htseq.counts.gz
TCGA-A8-A093	b33cca42-eff2-412d-a35b-9b35379f2997.htseq.counts.gz	Positive	Negative
TCGA-E2-A1IE	6d44a9ba-d0f4-4d8b-b368-036d00198d1f.htseq.counts.gz	Positive	Equivocal
TCGA-C8-A3M8	a8e5861f-e86c-473d-8ff7-5630532b3c61.htseq.counts.gz	Positive	Positive
TCGA-D8-A1XJ	690796a7-a685-4fcf-a121-33261d9fdd83.htseq.counts.gz	Positive	Positive
TCGA-E2-A159	f8a64fd0-7e9c-4796-988d-607ed07c4c23.htseq.counts.gz	Negative
TCGA-A8-A0A4	3a7a0c28-6d64-4f3e-bfa8-750d464b0b4a.htseq.counts.gz	Positive	Negative
TCGA-E2-A10E	bb3e9961-3505-41e8-9d11-7f511c2d9cb1.htseq.counts.gz	Positive	Equivocal
TCGA-E2-A1L6	c7944a7a-c074-43fd-b736-8414bc86467c.htseq.counts.gz	Positive	Negative
TCGA-AR-A24Z	e152cfff-98ed-4984-8ca4-92e2f5c6ef4b.htseq.counts.gz	Positive	Negative
TCGA-A2-A4S1	559102b0-8f67-4bfb-ae0d-bfc74f439198.htseq.counts.gz	Positive	Negative
TCGA-3C-AAAU	fa9d8ef2-0fd0-4fd8-8266-e4760b77d103.htseq.counts.gz	Positive	Negative
TCGA-E2-A14X	f488d4bd-07b5-4a18-b6e8-982c6303f4a9.htseq.counts.gz	Negative	Negative
TCGA-C8-A138	0211f2ea-a4f6-4a57-8f98-66bf0a327479.htseq.counts.gz	Positive	Equivocal
TCGA-A2-A25A	5fa81a55-a556-4302-94ea-1249e51511f1.htseq.counts.gz	Positive	Equivocal
TCGA-AO-A12D	d3c28191-633f-4e3b-b22d-d5cd4d8686fa.htseq.counts.gz	Negative	Positive
TCGA-AN-A0AJ	d6db49d6-d27c-412a-872e-2a53f9d2167c.htseq.counts.gz	Positive	Positive
TCGA-AR-A1AJ	eda48ba9-aef8-433e-95fe-e94a061906d3.htseq.counts.gz	Positive	Negative
TCGA-E2-A1IL	8a90ba95-4d75-415c-867c-dad5f14eadad.htseq.counts.gz	Positive	Negative
TCGA-A2-A04T	ee2002e1-39a4-4d50-9d37-1beea973830e.htseq.counts.gz	Negative	Equivocal
TCGA-A2-A0CO	51f23908-2796-4c07-82a8-21b8a717f84e.htseq.counts.gz	Positive	Negative
TCGA-BH-A0E7	c04e8467-956e-4daa-a1eb-dec235aa58e0.htseq.counts.gz	Positive	Negative
TCGA-BH-A1FE	0d6f8d7e-2709-41be-a986-163c3763724d.htseq.counts.gz	Positive
TCGA-BH-A1EO	f828b2e0-2ad4-4669-9f1e-2ef2dd74706d.htseq.counts.gz	Positive	Negative
TCGA-A8-A090	2f01ef65-282d-46a3-acb9-97a27fc30a97.htseq.counts.gz	Positive	Positive
TCGA-A2-A25B	0fa42346-ce4a-4f63-832f-e347145b8c72.htseq.counts.gz	Positive	Equivocal
TCGA-EW-A1P0	8b4fd8a6-c6a7-41b4-b052-8212f0ed2972.htseq.counts.gz	Positive	Negative
TCGA-AO-A03L	c1c1111e-858a-438e-8bb6-90df4defcede.htseq.counts.gz	Positive	Positive
TCGA-A8-A08J	bab0168d-a91c-4977-a3bc-6958a0e49473.htseq.counts.gz	Positive	Negative
TCGA-GM-A3XL	c909a75f-23e8-4c96-82f2-72e46fdb8155.htseq.counts.gz	Negative
TCGA-B6-A0WY	abd58426-924c-47c2-99f3-102e93a3d341.htseq.counts.gz	Positive
TCGA-C8-A1HE	62a17809-7816-47cf-959d-f00e5ea0c3b4.htseq.counts.gz	Positive	Equivocal
TCGA-E9-A226	5ab6232c-5cba-47ca-af29-3799b0263a58.htseq.counts.gz
TCGA-EW-A6SC	ba65f95e-4a58-4378-925b-60f864c4f5de.htseq.counts.gz	Positive	Negative
TCGA-A2-A0ER	1f90a18e-1e38-4365-bbbe-9959fe96ef77.htseq.counts.gz	Positive	Equivocal
TCGA-D8-A27V	354bc895-1cf4-41d2-bf30-c52c21369fe2.htseq.counts.gz	Positive	Negative
TCGA-EW-A1PC	953d264d-847c-4c4d-b29b-727bf1d6f520.htseq.counts.gz	Positive	Negative
TCGA-C8-A26W	45c4eed7-f80d-4d33-abbb-321ff5ed0750.htseq.counts.gz	Positive	Equivocal
TCGA-D8-A1X7	aa96ddcb-cfd6-4696-9669-d10ca5bcac82.htseq.counts.gz	Positive	Negative
TCGA-D8-A1XM	4b8c5e71-cc16-4181-a790-f4ea8d6d5ba7.htseq.counts.gz	Positive	Negative
TCGA-A8-A0AB	db106f15-9af2-4808-ab7b-d1ebb66a2954.htseq.counts.gz	Positive	Positive
TCGA-D8-A1JL	7d9d7119-4a9e-46f6-b758-153bfcc869a5.htseq.counts.gz	Negative	Negative
TCGA-A1-A0SF	17f01a59-b1fc-4a6e-86f3-51fc2cd0398a.htseq.counts.gz	Positive	Negative
TCGA-AR-A24X	754aad86-ccb1-4716-84fc-abe77e4b3e2d.htseq.counts.gz	Positive	Equivocal
TCGA-A1-A0SK	b033c85a-2395-4ced-a84d-ac1fbce674bf.htseq.counts.gz	Negative	Negative
TCGA-D8-A1X6	c9b778fa-3a42-4447-8788-efa1dec49899.htseq.counts.gz	Positive	Negative
TCGA-GM-A3NW	15f84276-f2b1-42fe-af09-229a77b9ba1a.htseq.counts.gz	Negative	Equivocal
TCGA-OL-A66O	bceffa81-996d-4775-a452-23b31a25daf9.htseq.counts.gz	Positive
TCGA-AN-A0AS	aae31d67-6d6a-4150-be3f-67d98b16abbc.htseq.counts.gz	Positive	Negative
TCGA-EW-A1J5	23393a6a-bfbc-4dec-9ab5-e78a487a095f.htseq.counts.gz	Positive	Negative
TCGA-AR-A5QQ	445b096b-502f-4e88-9338-4ad309a14425.htseq.counts.gz	Negative	Negative
TCGA-A2-A3XS	0e397288-82e4-48c7-9332-2ce733befdae.htseq.counts.gz	Negative
TCGA-AR-A2LJ	80972822-9505-4450-8648-220cfda9f695.htseq.counts.gz	Positive	Positive
TCGA-D8-A27R	c5dde43f-eb24-4d24-92ca-932bb79ea7aa.htseq.counts.gz	Positive	Equivocal
TCGA-A8-A086	8867e7c2-0694-4172-a51e-9267a01f0658.htseq.counts.gz	Positive	Negative
TCGA-A2-A0SV	71c3f9c6-9226-4a8f-910a-3cee62dbeb3c.htseq.counts.gz	Positive	Equivocal
TCGA-A7-A13E	0cad7bff-30bd-4c4a-accf-876422f3cb6a.htseq.counts.gz	Positive	Equivocal
TCGA-D8-A27F	e2c8d95e-1e56-4b01-a818-7eccc0059d6e.htseq.counts.gz	Negative	Negative
TCGA-LL-A5YO	225ccdc9-0d78-4d35-a969-080e6db2d42b.htseq.counts.gz	Negative	Negative
TCGA-BH-A0C0	432d86b3-b5d0-46c0-96d8-d7d5f4e6c3b6.htseq.counts.gz	Positive	Equivocal
TCGA-E9-A1RB	130c9498-fa87-4c5b-82b7-60fa417c56d2.htseq.counts.gz
TCGA-AR-A2LR	33fef46f-c248-4d58-bb6e-3a4a55272334.htseq.counts.gz	Negative	Negative
TCGA-E2-A1LE	83ae9156-437f-4ca1-b66b-43f8559ff592.htseq.counts.gz	Negative	Positive
TCGA-E9-A1RA	04c61105-b954-48fe-bfea-3018dd304295.htseq.counts.gz
TCGA-BH-A0HB	9ae1330c-a197-416a-9d5f-3ca16b36ec90.htseq.counts.gz	Positive	Equivocal
TCGA-BH-A0HX	4e2d8faa-1d4a-41d6-ad45-a8206cfd9c90.htseq.counts.gz	Positive	Negative
TCGA-D8-A27W	5fa89257-f0c1-43ed-99d6-991870b4e422.htseq.counts.gz	Positive	Equivocal
TCGA-B6-A0IG	9b4a8702-e00c-4a28-9e56-5a32bf3313af.htseq.counts.gz	Positive
TCGA-A2-A4RX	d1245d77-44fd-4238-82ce-b52bc519a24a.htseq.counts.gz	Positive	Negative
TCGA-E2-A109	03bf1372-9f5e-4af4-9cc1-cad158836156.htseq.counts.gz	Positive	Equivocal
TCGA-BH-A0AY	49e76e89-2cca-45da-91ac-e4c8c9c4d35e.htseq.counts.gz	Positive	Negative
TCGA-B6-A2IU	009ff7e3-8bd3-4683-adf5-7b68a0859f35.htseq.counts.gz	Positive
TCGA-A2-A4S2	e14e717e-76d5-4474-a3ad-b902f7c157bf.htseq.counts.gz	Positive	Negative
TCGA-A8-A0AD	f2351cac-aee0-4de6-80eb-d5b886ff6ea0.htseq.counts.gz	Positive	Negative
TCGA-A8-A06Z	7a494c60-48a3-486a-83c2-aefb4c160a2c.htseq.counts.gz	Positive	Negative
TCGA-E9-A1R2	55ddda00-b691-4f94-b128-20a0b1b9a7e9.htseq.counts.gz	Positive	Equivocal
TCGA-WT-AB41	bb804a2f-24b2-46f0-9407-7eda83120066.htseq.counts.gz	Positive
TCGA-B6-A0RV	4aa06322-99a1-49e8-ad18-c92cb676da51.htseq.counts.gz	Positive
TCGA-E2-A15G	b41174a5-4db8-438c-a9fa-6da8c08a9c75.htseq.counts.gz	Positive	Negative
TCGA-BH-A0W3	87fcecde-b317-4518-bea1-cc8d14a18107.htseq.counts.gz	Positive	Equivocal
TCGA-A8-A09B	0dd6e77a-a4e0-46bd-a382-64eb35bca67d.htseq.counts.gz	Positive	Negative
TCGA-E9-A1R7	3fb92a97-b53b-4f00-88b2-958b0ad2b46d.htseq.counts.gz
TCGA-BH-A28O	8acd201e-0b81-4787-8365-1e52c4c7ac6e.htseq.counts.gz	Positive	Negative
TCGA-A8-A06N	ca5d0721-99cf-4b7c-b708-6acea2ae86bd.htseq.counts.gz	Positive	Negative
TCGA-BH-A1F6	5ec8fcf2-85bc-4c30-9329-62b1cc47b67f.htseq.counts.gz	Negative	Negative
TCGA-A8-A08B	1f81c6d5-6a0b-43d8-b4e9-64ccd4d76291.htseq.counts.gz	Positive	Positive
TCGA-B6-A40C	257b1c80-203b-4cf0-9841-5a1242299270.htseq.counts.gz	Positive	Negative
TCGA-E2-A15K	112c740e-8830-4ed0-99cd-eadd91276f63.htseq.counts.gz	Positive	Equivocal
TCGA-B6-A0X7	fe07bbb2-6d46-44b4-8363-1e1b8d648660.htseq.counts.gz	Positive
TCGA-A8-A09I	e9422605-b2da-42b0-aa64-a98472834140.htseq.counts.gz	Positive	Positive
TCGA-AO-A0J9	f1d5de66-76f3-4911-a877-3571069649a8.htseq.counts.gz	Positive
TCGA-BH-A0HF	41734a51-fd66-4ef9-a7c7-481e19c7674f.htseq.counts.gz	Positive	Negative
TCGA-AO-A129	03895e36-d4e0-4849-a0f1-26550373338d.htseq.counts.gz	Negative	Negative
TCGA-A8-A092	3fcf11cb-f4ef-4adf-ae8c-f6f225fafebd.htseq.counts.gz	Positive	Negative
TCGA-LL-A9Q3	bc6d88b7-1139-4be5-a1c5-7dab273b0997.htseq.counts.gz	Positive	Positive
TCGA-AC-A2QJ	c0055307-e827-4621-82ff-9702ae53df10.htseq.counts.gz	Negative	Negative
TCGA-EW-A6S9	c71784ba-45ac-4377-b098-0a0e5ba6d58c.htseq.counts.gz	Positive	Positive
TCGA-BH-A0H0	6b51c7b1-a0ca-4599-8876-75b7f0269c64.htseq.counts.gz	Positive	Negative
TCGA-A8-A076	1cf5a03a-2e3c-427d-87d3-3215724dc6fa.htseq.counts.gz	Positive	Positive
TCGA-AC-A2FB	be56acd5-8a0c-4891-9501-d386a4e2ccad.htseq.counts.gz	Positive	Positive
TCGA-BH-A0DZ	dcaf948d-c02a-4b7b-913b-e91c74b7641c.htseq.counts.gz	Positive	Positive
TCGA-C8-A132	5fbf674e-49f3-4af8-9c9c-20a528ad0684.htseq.counts.gz	Positive
TCGA-AR-A252	2b5c518f-8327-478a-a282-01bfe59aca4c.htseq.counts.gz	Positive	Negative
TCGA-AN-A0AM	b8e564b0-affd-4137-a10c-be4fe254a905.htseq.counts.gz	Positive	Negative
TCGA-AC-A23G	2bb5a0f3-eaa6-4138-8bec-38c7c36c95fc.htseq.counts.gz	Positive	Positive
TCGA-B6-A0RG	74dfc8ec-405b-4ffa-a282-daac57bf4d01.htseq.counts.gz	Negative
TCGA-AR-A2LK	786873b7-1515-4aaf-872a-ee2e0ee05bf2.htseq.counts.gz	Positive	Equivocal
TCGA-BH-A0BD	00b24800-9f29-47e9-99c9-eba03186adf4.htseq.counts.gz	Positive	Negative
TCGA-A2-A0T1	cadaaf79-d226-4eb9-a4ef-64cda5a1fe3e.htseq.counts.gz	Negative	Positive
TCGA-AR-A0TX	2cf65487-9fb6-4e58-92b8-378c61d14c97.htseq.counts.gz	Positive	Positive
TCGA-E2-A9RU	df706741-6d56-4953-8d15-ef916d73848a.htseq.counts.gz	Positive	Equivocal
TCGA-A2-A0D2	2b61282b-2240-4f72-b8ec-a6242c3fdac2.htseq.counts.gz	Negative	Negative
TCGA-A8-A07I	16942d90-640a-4f7f-9822-e613cd44b3a7.htseq.counts.gz	Positive	Positive
TCGA-BH-A0H5	95e7a64b-f228-4d19-8e57-a02adde8d01d.htseq.counts.gz	Positive
TCGA-E2-A1IF	383e04eb-e6c6-4138-b336-1847e128807b.htseq.counts.gz	Positive	Negative
TCGA-E9-A1NA	883728dd-ee8e-41ff-9507-1893977ad754.htseq.counts.gz	Positive	Positive
TCGA-BH-A0HN	3ed0100a-dea2-4201-bb12-8646875a04b6.htseq.counts.gz	Positive	Equivocal
TCGA-EW-A2FS	723562fb-cff9-4cd4-94ed-9ae9cde55a9d.htseq.counts.gz	Positive	Negative
TCGA-BH-A1F0	b8dffd2d-f096-48d2-bf27-1e8c0ae526de.htseq.counts.gz	Negative	Negative
TCGA-A7-A4SC	9350b57b-9f7b-43c6-a42b-9ddae857af0a.htseq.counts.gz	Positive	Equivocal
TCGA-E2-A14V	b4100ce6-2507-4ba9-a3d4-b47810c9ba99.htseq.counts.gz	Positive	Positive
TCGA-A8-A08Z	1943018e-c964-4fd1-b23a-92c1202257b0.htseq.counts.gz	Positive	Negative
TCGA-E2-A15D	79f4c86a-f806-4fcb-ac89-db4e95a6eaad.htseq.counts.gz	Positive	Equivocal
TCGA-A2-A0EO	e733093b-8a60-46d7-9ddd-ec8a82206126.htseq.counts.gz	Positive	Negative
TCGA-D8-A146	26e8feed-d934-4dbc-8b04-d771b2a65915.htseq.counts.gz	Positive	Negative
TCGA-A8-A094	46c0216c-ff17-4ebf-ad8f-b054542fc2a9.htseq.counts.gz	Positive	Negative
TCGA-BH-A1FG	6c6c01b5-ee5b-4ef0-a44f-2b982033fe4c.htseq.counts.gz	Positive	Negative
TCGA-E2-A15M	6c60605b-a647-481e-976d-f2945740faf8.htseq.counts.gz	Positive	Negative
TCGA-D8-A1XT	4a557993-a2f2-44eb-8dff-1541628b0f88.htseq.counts.gz	Negative	Positive
TCGA-E2-A15T	b52e7b94-7fcc-4e31-ade1-0898a418598a.htseq.counts.gz	Positive	Equivocal
TCGA-AC-A2FE	cc74a8c4-ef47-4199-be75-ab9480945cb7.htseq.counts.gz	Positive
TCGA-AR-A2LM	74fcc4a6-24a4-4de8-83b6-408f248bce01.htseq.counts.gz	Positive
TCGA-BH-A42V	a148bcd0-e03e-4d86-a0b3-668cad2a9312.htseq.counts.gz	Positive	Negative
TCGA-E9-A22A	883f822b-3d64-424c-b557-526c49ffa7b4.htseq.counts.gz	Positive	Negative
TCGA-D8-A1JS	d8fea32d-3ef0-4d7b-8b3e-7619ec2ad987.htseq.counts.gz	Positive	Negative
TCGA-S3-A6ZF	9410727e-c872-4d2b-bba9-1f63c73b6908.htseq.counts.gz	Positive	Equivocal
TCGA-BH-A6R9	669cf849-aa91-4d4a-b08d-7c10baf81d15.htseq.counts.gz	Negative	Negative
TCGA-EW-A1P4	856ca504-791f-45f1-b756-e180e6a2535a.htseq.counts.gz	Negative	Negative
TCGA-AN-A04D	658ec1a1-9948-4be6-a4e2-44ea4655d29c.htseq.counts.gz	Negative	Negative
TCGA-A2-A0D0	0d604955-ce10-4fa9-ba8b-9417c5719653.htseq.counts.gz	Negative	Negative
TCGA-LL-A440	258d40ba-4e39-4789-b997-cc4e828dda85.htseq.counts.gz	Positive	Equivocal
TCGA-E9-A22B	58050606-3a53-439b-836b-de391c4c630f.htseq.counts.gz	Positive	Negative
TCGA-BH-A0AW	dfd9671e-62eb-41d1-9bf3-0f1cb5d52f03.htseq.counts.gz	Positive	Positive
TCGA-C8-A1HN	2163b681-ae29-4907-8f15-6c3665eae736.htseq.counts.gz	Positive	Equivocal
TCGA-A2-A0CR	1e215a66-f961-4870-a370-4b945e1f7053.htseq.counts.gz	Positive	Negative
TCGA-C8-A12V	54401c2a-7124-42b7-90d8-6267575bce51.htseq.counts.gz	Negative	Negative
TCGA-A8-A07S	82cc9906-3664-4b13-bdb6-405db9d15e31.htseq.counts.gz	Positive	Negative
TCGA-D8-A1JA	de2ffea0-e172-45e2-aa15-f543758deb78.htseq.counts.gz	Negative	Positive
TCGA-E2-A1LI	42441c09-0118-4457-8442-8ed8f4178cbb.htseq.counts.gz	Negative	Equivocal
TCGA-A7-A13D	07d9b7c5-d77b-4b89-8c65-10e98149bdeb.htseq.counts.gz	Negative	Equivocal
TCGA-C8-A12W	dc322491-2407-401e-a422-96be40d6518f.htseq.counts.gz	Positive	Negative
TCGA-D8-A1JJ	79eee19f-5a9c-4e79-83ef-d6871ef4cb6f.htseq.counts.gz	Positive	Negative
TCGA-A2-A0YD	082418be-42c4-4717-95f4-755ed21d4366.htseq.counts.gz	Positive
TCGA-EW-A1IX	bd7bf37d-b076-4e82-bc73-83454dba8ff1.htseq.counts.gz	Positive	Negative
TCGA-B6-A0IM	12ae6516-f6b0-4b4f-adee-e9f98f814a06.htseq.counts.gz	Positive
TCGA-C8-A274	7d229eb4-cdbd-4578-9e54-c7cbd7ef1378.htseq.counts.gz	Positive	Negative
TCGA-AN-A046	c98b8334-836a-4c3c-b149-b08a7256aa68.htseq.counts.gz	Positive	Negative
TCGA-LL-A740	394a5627-ac10-4c2d-a4d4-393898dd7d0a.htseq.counts.gz	Negative	Equivocal
TCGA-A7-A3IY	2c9671e1-e001-4565-862a-a4845c9bad4f.htseq.counts.gz	Positive	Negative
TCGA-E9-A2JS	a32c6a56-997e-46b6-8da9-fcfe24aafc08.htseq.counts.gz
TCGA-GM-A2DO	7487d66f-3ca5-4df9-ac9e-88f0af7838c3.htseq.counts.gz	Positive	Negative
TCGA-A2-A25E	a5dc521e-bee4-489c-8679-d4b90a327d33.htseq.counts.gz	Positive	Equivocal
TCGA-BH-A0H6	4cb8bb61-b1d0-44d3-beb2-c6989b60aa50.htseq.counts.gz	Positive	Negative
TCGA-A8-A08P	d65ba1da-680e-424f-a82c-e50eba2e64b7.htseq.counts.gz	Positive	Positive
TCGA-AO-A124	31024f61-9191-4a91-a8fd-a8f4b63e6da6.htseq.counts.gz	Negative	Negative
TCGA-AR-A24N	f77842a7-a3c8-4556-b707-0adf1a706895.htseq.counts.gz	Positive	Equivocal
TCGA-E9-A3HO	9a005671-3d16-429c-a08f-c66c40d1d663.htseq.counts.gz
TCGA-LL-A6FR	44a7b09b-a258-4e97-ac42-02d7f09b8b32.htseq.counts.gz	Negative	Equivocal
TCGA-BH-A0H7	1324ee08-213e-44c7-b28a-849d091ce308.htseq.counts.gz	Positive	Negative
TCGA-E2-A1IO	84ab7d33-de05-49a8-af92-5ce869de2561.htseq.counts.gz	Positive	Equivocal
TCGA-A8-A09T	4b5014a3-d76e-485d-b8fa-6c2bbc9ba308.htseq.counts.gz	Positive	Negative
TCGA-EW-A1OV	0827bd64-de4e-45bc-9e75-a9bdce41f4a5.htseq.counts.gz	Negative	Negative
TCGA-B6-A0WV	746a7243-3733-48e0-92a3-5d45962786b8.htseq.counts.gz	Positive
TCGA-B6-A0I2	4138b9da-1f18-437f-8d62-c16d489e7c09.htseq.counts.gz
TCGA-E2-A1LG	d4675ebb-2444-4e2f-ade2-5c5af9882399.htseq.counts.gz	Negative	Equivocal
TCGA-C8-A12K	b44cdb13-1812-4bf6-825e-edae5bc5376a.htseq.counts.gz
TCGA-C8-A278	a8a58442-78f5-4876-b25e-c04339eb6f26.htseq.counts.gz	Negative	Positive
TCGA-AO-A03T	c56d7aa2-51fa-485b-94e6-39077c6b72c6.htseq.counts.gz	Positive	Negative
TCGA-S3-AA11	4270fb7c-3aa7-419b-9e7f-e449e6f659fc.htseq.counts.gz	Positive	Equivocal
TCGA-E2-A1B5	d4924657-2b67-4083-8190-bd4c15534066.htseq.counts.gz	Positive	Negative
TCGA-C8-A1HF	baa3cdc1-1ee8-4aab-80f9-dafa35cc5fbf.htseq.counts.gz	Negative	Positive
TCGA-E9-A3QA	148d950b-4202-4f3f-be15-84735cd08a48.htseq.counts.gz
TCGA-AQ-A04J	01a1c77a-3f93-4561-a079-c771ac054f56.htseq.counts.gz	Negative	Negative
TCGA-BH-A0B0	03d7d46d-fc0b-41ad-9086-414355a432af.htseq.counts.gz	Positive	Negative
TCGA-AQ-A1H2	0f5282f4-e702-41f2-b93f-a1966203879f.htseq.counts.gz	Positive	Indeterminate
TCGA-AR-A0TS	8dfe19ae-aec1-4de5-9b94-1a48c05c11c5.htseq.counts.gz	Negative	Negative
TCGA-EW-A1OY	14c53db9-bd7b-4edc-afca-80f4c492e982.htseq.counts.gz	Positive	Negative
TCGA-A2-A1FX	98fca957-e5a5-42e6-80f3-0711363b4c4c.htseq.counts.gz	Positive
TCGA-E2-A14Z	ef647ec0-3322-4dd2-84ca-83bcd786b765.htseq.counts.gz	Positive	Negative
TCGA-D8-A1XC	33895df9-2355-4a0b-ab6e-6218062ff40f.htseq.counts.gz	Positive	Negative
TCGA-B6-A0I5	c1efb56c-bcb2-4f9d-a291-b2c05217de2a.htseq.counts.gz	Positive
TCGA-D8-A27G	67418961-d894-42a9-ae6a-21f41e6ca9bf.htseq.counts.gz	Positive	Equivocal
TCGA-BH-A1EV	20ff57b5-eeb2-4312-a5e0-11ac8c8d573a.htseq.counts.gz	Positive	Positive
TCGA-E9-A1QZ	b50bf6cf-8540-4fdf-9745-973f1c546f77.htseq.counts.gz
TCGA-E2-A154	2d21d348-762a-424f-8965-e5132ff2359c.htseq.counts.gz	Positive	Negative
TCGA-A8-A09D	49169d14-c16b-4f51-9cf6-4191d3d2e25f.htseq.counts.gz	Positive	Negative
TCGA-A8-A06P	69700f16-c897-4ce1-a462-d5fc5edcf73d.htseq.counts.gz	Positive	Negative
TCGA-OL-A5RU	23507f34-1c8e-4d83-a1c3-634b49460eb9.htseq.counts.gz	Positive
TCGA-BH-A0B7	774b7b7e-f349-495e-8972-cbcb08907805.htseq.counts.gz	Positive	Positive
TCGA-B6-A408	618b463f-1cbd-45d7-83ea-470a0451799f.htseq.counts.gz	Positive	Equivocal
TCGA-E2-A1LB	c592e62e-5de0-4c40-8e4c-f56b9546a545.htseq.counts.gz	Negative	Positive
TCGA-E2-A574	915d5363-e343-4154-86cb-dbef1a586192.htseq.counts.gz	Negative	Equivocal
TCGA-AQ-A7U7	62ae8183-68ac-4317-8196-c95bc40c3119.htseq.counts.gz	Positive	Negative
TCGA-AN-A0XS	a586e45b-1f76-4aac-9e12-a7302ebe4217.htseq.counts.gz	Negative	Negative
TCGA-D8-A1JU	ba44ceca-a2fe-4731-b322-4377c80a79df.htseq.counts.gz	Positive	Negative
TCGA-AR-A24W	e7132b1c-b839-46ac-80ab-989ceeb3c157.htseq.counts.gz	Positive	Negative
TCGA-A1-A0SI	be0d2e41-7373-4fa9-9c05-877e9ddcb88c.htseq.counts.gz	Positive	Negative
TCGA-D8-A1XW	7b18f9cb-2541-450d-b816-9823edc1afe2.htseq.counts.gz	Negative	Negative
TCGA-D8-A143	4b19c0e2-2a61-4f0a-9257-4a528e6b320e.htseq.counts.gz	Negative	Negative
TCGA-LQ-A4E4	de704076-e915-4749-9729-e6ee06a0d359.htseq.counts.gz	Positive
TCGA-A2-A3XV	94dcaa51-315e-43d9-875c-4c4ae2e9bef3.htseq.counts.gz	Positive	Equivocal
TCGA-E9-A1NF	e9cbd268-573f-41fc-9f17-d25e1d1c9759.htseq.counts.gz	Positive	Negative
TCGA-EW-A1J6	21feac5d-641f-4802-a910-51b73431de3c.htseq.counts.gz	Positive	Negative
TCGA-A7-A13G	eaee0d82-cd7e-47a5-859f-59b7bf5ad6a0.htseq.counts.gz	Positive	Negative
TCGA-XX-A89A	58364fa1-64c1-4f78-9776-1f2eda22a9b8.htseq.counts.gz	Positive	Negative
TCGA-A2-A0CU	d6238304-f96f-40ab-8d2c-d426a5e1ecf0.htseq.counts.gz	Positive	Equivocal
TCGA-AN-A0FJ	5525258b-a896-4735-bcfb-63db002189e3.htseq.counts.gz	Positive	Positive
TCGA-AR-A1AW	afc8bf99-83de-4e3b-a390-122fd7d152e2.htseq.counts.gz	Positive	Equivocal
TCGA-AN-A049	ce137517-0320-46dd-b4e0-82c02773ba97.htseq.counts.gz	Positive	Negative
TCGA-A2-A3XZ	d827a931-364f-4e8f-8a50-d600f619be5f.htseq.counts.gz	Negative	Positive
TCGA-D8-A142	b8001d68-74fb-46a4-b0c5-388387479685.htseq.counts.gz	Negative	Equivocal
TCGA-A7-A26G	c56cda8a-0755-4715-9c46-5bc6280a5bf0.htseq.counts.gz	Negative	Negative
TCGA-AR-A5QM	9e62a3e2-20f0-4de4-aec0-317369ce4798.htseq.counts.gz	Positive	Equivocal
TCGA-AC-A3TM	205e7e19-1169-41a2-ac34-f8e1088e1015.htseq.counts.gz	Positive	Equivocal
TCGA-E9-A54X	d2ba49d2-5207-495c-97b3-d70ebef30c7d.htseq.counts.gz	Positive	Negative
TCGA-B6-A0IO	73f7d513-46c8-4559-86cf-8b789c042e32.htseq.counts.gz	Positive
TCGA-A8-A082	e7d40080-17f9-4d2c-a5dd-33ac2fb61f31.htseq.counts.gz	Positive	Negative
TCGA-E2-A1LA	ab1f0023-6b52-41b6-9867-87599e4d6d60.htseq.counts.gz	Positive	Equivocal
TCGA-B6-A0RN	fb13b1f7-2b62-4cd9-8e01-875acc860016.htseq.counts.gz	Negative
TCGA-A8-A06R	f8d89988-7ca5-4d3b-91da-ffaca0702f9c.htseq.counts.gz	Positive	Positive
TCGA-E2-A14Y	e9dd15eb-0841-4c8a-a6f1-3285cb1703dc.htseq.counts.gz	Positive	Equivocal
TCGA-E9-A1RH	23aca662-0b7d-4e3f-97f2-3f35c143bdd8.htseq.counts.gz
TCGA-A2-A0YL	b4219e05-aeeb-430d-9310-e6f1541e5ef1.htseq.counts.gz	Positive	Negative
TCGA-AR-A0TZ	9b529e72-7a69-4843-828c-f6ad6d1ee99b.htseq.counts.gz	Positive	Equivocal
TCGA-A8-A09K	09469727-dd69-43ea-b577-6941f597d6d9.htseq.counts.gz	Positive	Negative
TCGA-BH-A0E6	c09b211e-fb38-415d-bca4-487c9844ca39.htseq.counts.gz	Negative	Equivocal
TCGA-D8-A73W	e5661a4c-e183-4935-8536-93c4949e793e.htseq.counts.gz	Positive	Negative
TCGA-A2-A0CQ	f4274249-5d92-402a-bce2-d28579e87f33.htseq.counts.gz	Positive	Equivocal
TCGA-AO-A0JD	7d43beb3-7d7b-4d27-b63c-ac3c29ad64e7.htseq.counts.gz	Positive	Negative
TCGA-B6-A0RS	7e7b4326-0563-466d-90e7-47edae5f6961.htseq.counts.gz	Negative
TCGA-BH-A0BM	a0c5137f-e9b4-413c-a0b3-96c2c11e68f2.htseq.counts.gz	Positive	Negative
TCGA-3C-AALK	698eba4b-b0f0-4923-9e43-d9707959c65f.htseq.counts.gz	Positive	Positive
TCGA-A2-A0EP	3c8923de-0d68-4137-a5d9-657a77cac893.htseq.counts.gz	Positive	Negative
TCGA-E2-A15C	0094a627-a55f-48dc-bbc3-ea66035e514a.htseq.counts.gz	Positive	Equivocal
TCGA-E2-A14Q	74baf4dc-d3fc-45f5-a39b-7c88aebe1b89.htseq.counts.gz	Positive	Negative
TCGA-B6-A0RQ	6de5c310-794b-4a9e-8777-0382a0584157.htseq.counts.gz	Positive
TCGA-BH-A0B9	56451515-b448-4c8f-837a-8a78ac630d8d.htseq.counts.gz	Negative	Negative
TCGA-A1-A0SB	0c05d8f9-d045-4189-95b8-04d221600a83.htseq.counts.gz	Positive	Negative
TCGA-B6-A0X1	cf4d50b3-f391-43ee-8887-10de9bca126e.htseq.counts.gz	Negative
TCGA-AN-A041	4eecfe47-e618-4f17-8a74-a91ebd259c88.htseq.counts.gz	Positive	Positive
TCGA-LL-A5YP	39ea216a-6bff-41bc-a730-350145ffd2eb.htseq.counts.gz	Positive	Negative
TCGA-BH-A0BL	5270d12d-756c-40d7-8f5d-8e7ccdf24a48.htseq.counts.gz	Negative	Negative
TCGA-EW-A1P7	bcae978c-e9b1-4c7a-8691-caf718db5b3a.htseq.counts.gz	Negative	Equivocal
TCGA-BH-A0AU	f95c523a-cfb0-4b7e-9a66-48dcf9d24515.htseq.counts.gz	Positive	Positive
TCGA-E2-A14P	07b7d5d5-916e-4744-8366-9dbba5ee32bb.htseq.counts.gz	Negative	Positive
TCGA-PL-A8LY	56ce81a1-b4ae-4567-a140-4a68c34aabf3.htseq.counts.gz
TCGA-BH-A0BC	95041603-df86-48f7-9ba5-8289883df2d0.htseq.counts.gz	Positive	Negative
TCGA-C8-A1HK	c6bcced6-eb76-43f3-963a-967f1cbfec38.htseq.counts.gz	Negative	Positive
TCGA-A2-A0T5	22c16f46-950f-4389-bb16-b5cec4d8b94e.htseq.counts.gz	Positive	Negative
TCGA-E2-A1B6	c42cc842-bd51-456c-bb5f-f900c8223dae.htseq.counts.gz	Negative	Equivocal
TCGA-B6-A0IE	48436ca7-2b7f-4615-9c88-8ede9398d11a.htseq.counts.gz	Negative
TCGA-B6-A0X0	5fad0e23-8efc-4911-accd-2e9f2fb8d987.htseq.counts.gz	Positive
TCGA-A8-A06X	318901b4-4f1c-4017-8113-5115747c6a67.htseq.counts.gz	Positive	Positive
TCGA-AN-A03Y	a720c6bf-6365-4e4b-8761-f5e1097fa711.htseq.counts.gz	Positive	Negative
TCGA-5T-A9QA	95b8a790-8600-489c-bd34-09803ca600ae.htseq.counts.gz	Positive	Equivocal
TCGA-LL-A7T0	cf7e72eb-b82f-44c8-894c-3995571ffe81.htseq.counts.gz	Positive	Positive
TCGA-B6-A0WZ	583d6873-a3f6-4d4f-9b87-cd8f8c7366ca.htseq.counts.gz	Positive
TCGA-B6-A1KF	a49d3393-5854-4181-95d5-47d587f7009b.htseq.counts.gz	Negative	Equivocal
TCGA-OL-A5RX	d7bff2a7-1ffe-495c-b297-3b734b688267.htseq.counts.gz	Positive
TCGA-A8-A06O	70cb5052-4284-4147-a745-d2f2b58cb481.htseq.counts.gz	Positive	Negative
TCGA-AN-A0FW	6328270d-55e5-4e9a-be5e-c0e2a888f128.htseq.counts.gz	Positive	Negative
TCGA-D8-A1XV	b69ae69d-885b-487a-af7a-1a096f2726a2.htseq.counts.gz	Positive	Equivocal
TCGA-A2-A0CZ	34dd2d8f-6b3c-42ec-94c6-2c3eb75e8b91.htseq.counts.gz	Positive	Negative
TCGA-3C-AALJ	dbb50b30-9856-4a56-91e1-d31ad106fd48.htseq.counts.gz	Positive	Indeterminate
TCGA-E2-A150	3ca8233e-434b-477c-8683-b1f770cedc63.htseq.counts.gz	Negative	Negative
TCGA-E2-A1LH	6533d5fa-8631-4e68-ba3b-2039aa8c96cb.htseq.counts.gz	Negative	Negative
TCGA-A2-A0EM	90d19c5c-f80b-454b-b776-99d13f01617e.htseq.counts.gz	Positive
TCGA-A8-A09G	aaec9256-9b45-4208-8eed-29e590c34c09.htseq.counts.gz	Positive	Positive
TCGA-BH-A0DS	a1f64771-b573-4ae0-aa9e-9eb9dc4409b0.htseq.counts.gz	Positive	Negative
TCGA-A8-A08S	ed4ae015-8f5e-49b5-886d-e8489ca1b013.htseq.counts.gz	Positive	Positive
TCGA-OL-A66H	0b11d3f4-aa05-425b-ba4d-34bd9990f3e6.htseq.counts.gz	Positive
TCGA-AR-A0TU	8131b1ee-eb8a-4d50-a106-724a798645a9.htseq.counts.gz	Negative	Negative
TCGA-AN-A0XW	f5703c0c-00cc-481d-9296-416238a6f42b.htseq.counts.gz	Positive	Positive
TCGA-E2-A15A	11f80365-b1a5-401d-840b-18e08c5052ba.htseq.counts.gz	Positive	Negative
TCGA-E2-A14O	5cb04b67-53f5-4a10-859a-64652cea2b4e.htseq.counts.gz	Positive	Equivocal
TCGA-A2-A0CM	bd556315-a050-465f-9a41-bdebe7e3eb61.htseq.counts.gz	Negative	Negative
TCGA-C8-A12P	6515c0f7-2334-4bad-bde7-b562f5f67148.htseq.counts.gz	Negative	Positive
TCGA-A2-A3XX	7795a8f6-c33c-47f5-95f8-f976e8e15bd2.htseq.counts.gz	Negative	Negative
TCGA-AN-A0FK	6cec6969-b8e2-4d99-a833-7c6b1ca08179.htseq.counts.gz	Positive	Positive
TCGA-A7-A0CD	996415ad-eec3-4712-a0c7-e099ff6df33b.htseq.counts.gz	Positive	Equivocal
TCGA-D8-A1JH	1f853089-c40d-4bee-9833-837f327b275a.htseq.counts.gz	Positive	Negative
TCGA-A2-A0YG	e3067466-096f-4bea-993f-b0469a7e11e3.htseq.counts.gz	Positive	Positive
TCGA-E9-A6HE	24ce4353-ea69-400d-a1e7-a3d785f463f2.htseq.counts.gz	Positive	Negative
TCGA-D8-A27T	95ffbe8d-1a65-48ca-a3f4-ce05a5fd5201.htseq.counts.gz	Positive	Negative
TCGA-AN-A0XU	d6f019d0-dca0-48e7-9936-ae27b69a3c57.htseq.counts.gz	Negative	Negative
TCGA-B6-A0WX	d65401e7-2bde-4b7e-b901-c173dd3cd33d.htseq.counts.gz	Negative
TCGA-PL-A8LZ	7bda3c7f-9e51-4e8a-9398-e9dc1dee8c62.htseq.counts.gz
TCGA-D8-A27I	74b61bc0-93ff-43aa-b495-467f54415731.htseq.counts.gz	Positive	Negative
TCGA-C8-A12N	36d40974-4d4f-4726-b98f-1ceab329d0bf.htseq.counts.gz	Positive	Negative
TCGA-E2-A1IK	00587432-3004-4d4b-9dc2-8c90c81f7640.htseq.counts.gz	Positive	Negative
TCGA-AC-A62X	6cb1791d-bda0-44de-ac3f-5405ba1ac5ec.htseq.counts.gz	Positive
TCGA-GM-A2DF	8eb08ef8-aaf4-4a18-b9f0-78540f02a8b7.htseq.counts.gz	Negative	Negative
TCGA-BH-A0B1	77c7bf1b-e986-4e9c-832d-a64e063c54ff.htseq.counts.gz	Positive	Negative
TCGA-E9-A1RI	41f9bceb-88d0-44ae-9eab-6ff9a6484e93.htseq.counts.gz
TCGA-BH-A0DX	ef9be0f1-2a17-49b9-b90e-2bb2e4f43c84.htseq.counts.gz	Positive	Negative
TCGA-E2-A15J	0320d3aa-0b8c-4bda-854a-eed5a2d48eda.htseq.counts.gz	Positive	Equivocal
TCGA-BH-A0AV	470d1bf7-55b9-4c8c-a3f3-f7ad6c1a4c77.htseq.counts.gz	Negative
TCGA-E2-A573	f641a19d-8497-4bc7-9df1-5228adfd5334.htseq.counts.gz	Negative	Equivocal
TCGA-GM-A2DK	34dd0e22-1014-4fe5-8392-faddf79b0ad2.htseq.counts.gz	Positive	Negative
TCGA-A2-A3Y0	fdc8ad41-ba94-485d-8bd6-6ea2794847f2.htseq.counts.gz	Positive	Negative
TCGA-A7-A3IZ	c91683f2-3388-434b-8207-c9b68ffc977d.htseq.counts.gz	Positive	Equivocal
TCGA-E2-A106	45c8b091-bc89-4b52-87d9-2d9f97280abe.htseq.counts.gz	Positive	Equivocal
TCGA-B6-A0WS	f2fe0734-ec9d-4c91-9651-4d19d16be53c.htseq.counts.gz	Positive
TCGA-OK-A5Q2	67d71120-1690-412a-82f3-9bc921ad6b07.htseq.counts.gz	Positive	Negative
TCGA-D8-A1JN	8367f33b-6f1e-4fd1-b57c-dcee572553c3.htseq.counts.gz	Positive	Indeterminate
TCGA-A8-A07F	bbf9a30d-3067-491b-9aea-0cb9bed91969.htseq.counts.gz	Positive	Negative
TCGA-AC-A2FF	9683e884-734f-4487-97e6-5ada5e3d3ebc.htseq.counts.gz	Positive
TCGA-AR-A24Q	faa53d6b-5b59-4efa-948a-37217bb04db9.htseq.counts.gz	Positive	Negative
TCGA-C8-A8HP	c14af0e0-81e9-43e7-b08d-b751194e35ef.htseq.counts.gz	Negative	Positive
TCGA-A8-A06Y	1885eb4c-2149-4746-9c7e-620125b03d94.htseq.counts.gz	Positive	Negative
TCGA-MS-A51U	87e68da8-743f-40f7-8894-fb66e474bb61.htseq.counts.gz	Positive	Negative
TCGA-AO-A1KS	64262505-9f17-4989-94c9-fc6db56ca676.htseq.counts.gz	Positive	Equivocal
TCGA-AR-A0TT	7cf82e1d-569e-4a10-a384-3144f3c00305.htseq.counts.gz	Positive	Negative
TCGA-D8-A1JE	ff41537c-7cf5-4899-86b0-e1b2a2b7d463.htseq.counts.gz	Positive	Negative
TCGA-A2-A0CY	91f35d16-88fd-4729-b4a8-09d26f20ad86.htseq.counts.gz	Positive	Negative
TCGA-BH-A18H	97b56126-ffac-494c-ba64-ab43307b3e6d.htseq.counts.gz	Positive	Positive
TCGA-E9-A24A	8f994f43-e36e-4659-bb8c-ee3f0f91a2f2.htseq.counts.gz
TCGA-AC-A6IW	471d762f-bd20-4665-9e2f-cc7ce8f94001.htseq.counts.gz	Negative	Negative
TCGA-A7-A0DB	7af2075c-0386-4971-ae25-375330ef6cec.htseq.counts.gz	Positive	Negative
TCGA-OL-A66K	de3f8e43-3f12-4905-ae6e-922d4147ee99.htseq.counts.gz	Positive	Equivocal
TCGA-AR-A0U3	b4106436-0adf-4e37-b006-189aec892562.htseq.counts.gz	Positive	Negative
TCGA-D8-A1Y2	ca45d175-81b4-430e-bf28-e51c591b3683.htseq.counts.gz	Positive	Indeterminate
TCGA-AR-A1AQ	4e23d0e8-17bd-4c10-9943-94a393a9429d.htseq.counts.gz	Negative	Equivocal
TCGA-E2-A105	99b36a99-25c3-4ce9-9c0f-bbbdedbd31f6.htseq.counts.gz	Positive	Equivocal
TCGA-A8-A0A2	f9365670-8213-4263-80aa-1718e6d05dc8.htseq.counts.gz	Positive	Negative
TCGA-AO-A03P	54feb6b1-f384-40f5-a680-d0b1764d4d2d.htseq.counts.gz	Positive	Negative
TCGA-E9-A295	1119c89a-a4db-4962-8578-997bf19b7b23.htseq.counts.gz	Positive	Positive
TCGA-E9-A245	338b5431-af4d-41ce-855f-998a293c3680.htseq.counts.gz
TCGA-A2-A0YM	fe86fbf3-07cb-4d29-bc2b-58c5fbcd275c.htseq.counts.gz	Negative
TCGA-AR-A251	003d640d-3bfc-4791-b241-4a3206d49468.htseq.counts.gz	Positive	Equivocal
TCGA-C8-A27A	8ef08961-b69c-481b-ba38-205bff347775.htseq.counts.gz	Positive	Negative
TCGA-A1-A0SG	325a69a6-7312-4c08-94d5-9d76fd913376.htseq.counts.gz	Positive	Negative
TCGA-AN-A0FD	53a59278-dd3f-4678-bbee-a7c9aacff1a5.htseq.counts.gz	Positive	Positive
TCGA-BH-A0E2	8b26a752-d1fa-4a0d-8600-9f7bf97cc94b.htseq.counts.gz	Positive	Negative
TCGA-OL-A5DA	5762891c-adc4-4d52-9927-2af194da03e1.htseq.counts.gz	Positive
TCGA-A1-A0SO	e7c738b7-08e2-4616-abcb-173382854dbc.htseq.counts.gz	Negative	Equivocal
TCGA-BH-A0HP	2a6ae2e8-733f-4349-8eec-d25e2b4abf86.htseq.counts.gz	Positive	Negative
TCGA-BH-A202	30621023-91a3-4b13-bc10-922491b5f9d3.htseq.counts.gz	Positive	Positive
TCGA-BH-A0BG	086a6348-e87d-44bf-96f3-71a42af960ff.htseq.counts.gz	Negative	Negative
TCGA-AN-A04C	b39d696e-8048-41d1-a849-4cccdaf54d06.htseq.counts.gz	Negative	Positive
TCGA-D8-A27P	3dfc9814-c6f5-4bbf-99ae-3890912c39d8.htseq.counts.gz	Positive	Negative
TCGA-S3-AA12	45f27da5-7fc4-40e2-a78f-3f9af7500804.htseq.counts.gz	Positive	Negative
TCGA-A7-A425	3c631c4d-ec26-4f29-abcb-bed2221f3da5.htseq.counts.gz	Positive	Indeterminate
TCGA-A8-A09N	3ec6ccd2-6cd9-4094-8a3d-98ae065ff95c.htseq.counts.gz	Positive	Positive
TCGA-A2-A0YF	b0ae2bb5-9b1b-47a3-abc7-76c02bf8a229.htseq.counts.gz	Positive	Negative
TCGA-A8-A097	9db4e7bf-c6e2-4774-bf72-7092224aa5bf.htseq.counts.gz	Positive	Positive
TCGA-BH-A18S	84bf2e9a-56a4-49ba-bbb9-ad931c77e117.htseq.counts.gz	Positive	Negative
TCGA-E2-A1AZ	c0b05393-e154-459d-a17a-9e03d404ae6e.htseq.counts.gz	Negative	Indeterminate
TCGA-E2-A2P5	171a4828-984e-4225-b16c-c0bd6c319e06.htseq.counts.gz	Positive
TCGA-E9-A1N8	8247ad98-4681-438c-880e-ff2a89b5a094.htseq.counts.gz	Negative	Negative
TCGA-B6-A0IJ	9f29fd2f-3231-419c-b7d5-dba6457e523d.htseq.counts.gz	Positive
TCGA-D8-A1XZ	f3763e9c-68bb-4e60-9370-e041428fd5b1.htseq.counts.gz	Positive	Negative
TCGA-EW-A3U0	48a74528-5279-4175-978d-4ef38e6fc835.htseq.counts.gz	Negative	Negative
TCGA-D8-A1Y1	0a2c1866-d6e1-4add-bcb0-b297ba1394ac.htseq.counts.gz	Positive	Negative
TCGA-E2-A1IN	95bae25e-21b8-4b27-a2da-f6ab696f674a.htseq.counts.gz	Positive	Negative
TCGA-B6-A0IQ	a5be0ae4-accd-4fa5-84b7-fa8377054755.htseq.counts.gz	Negative
TCGA-AO-A0JI	592f19d7-8afb-4db6-9409-24ded8862985.htseq.counts.gz	Positive	Negative
TCGA-A8-A0A7	e8816445-8476-4bdd-8f13-bb7f6d755b93.htseq.counts.gz	Negative	Positive
TCGA-GM-A2DB	7eed3c23-853b-4d0e-9b2d-81990f2ca0c6.htseq.counts.gz	Negative	Negative
TCGA-AO-A12H	022a665e-1ed2-4e37-a6cd-911ccdb1dfcf.htseq.counts.gz	Positive	Negative
TCGA-E9-A1R4	9e5fc005-e1de-4b0f-ac72-085dbc6d1189.htseq.counts.gz
TCGA-D8-A27L	37c712b1-00b7-4db2-8728-88816e06bbdd.htseq.counts.gz	Positive	Negative
TCGA-OL-A66J	0786b089-8ed6-452e-b160-145e495f6862.htseq.counts.gz	Positive
TCGA-GM-A5PX	dea7fd8b-f6c6-4208-861f-0da8c0808074.htseq.counts.gz	Positive	Negative
TCGA-A7-A4SF	c7169e06-bce9-4524-ab91-84c24205814c.htseq.counts.gz	Positive	Positive
TCGA-D8-A141	1b70d7d9-1d4f-4912-820a-e7ccaa0c9038.htseq.counts.gz	Positive	Negative
TCGA-D8-A1J9	c64c76e7-635c-458e-a032-07775aeb03d9.htseq.counts.gz	Positive	Positive
TCGA-D8-A1XF	683bed23-e01d-4ad4-b1c6-fb6e31a69492.htseq.counts.gz	Positive	Negative
TCGA-A2-A0YJ	5af9d74c-549b-4a44-8918-b80b4bc6fab4.htseq.counts.gz	Positive	Negative
TCGA-C8-A26X	8a244dd2-0dc1-429c-81a1-5873ce536b47.htseq.counts.gz	Negative	Negative
TCGA-AO-A03R	3ec6fe34-7876-4369-aa8c-c0fd901c8aa2.htseq.counts.gz	Positive	Negative
TCGA-AR-A2LH	b938ae4d-f9cc-42d2-bcf4-5dc14e8fb372.htseq.counts.gz	Negative	Equivocal
TCGA-A2-A0EV	96b44e28-67a2-4781-a85b-c82fe528157d.htseq.counts.gz	Positive	Negative
TCGA-AN-A0XP	fd3c752c-4a40-4ae9-bfb0-b0315eca3d1d.htseq.counts.gz	Positive	Positive
TCGA-A8-A09E	fae9bd48-6621-4fdf-86dd-8555f9695a08.htseq.counts.gz	Positive	Positive
TCGA-AC-A4ZE	4533324a-901d-4c51-b653-706e25e59019.htseq.counts.gz	Positive	Positive
TCGA-E9-A1RD	86b85802-2fb0-4628-a79f-04bdb80b7461.htseq.counts.gz
TCGA-C8-A1HO	9f0897a4-db0c-43f8-9d75-8debe9b6c847.htseq.counts.gz	Positive	Negative
TCGA-B6-A3ZX	2e528e8d-46a5-42b0-aa58-d266b30190b0.htseq.counts.gz	Negative	Negative
TCGA-A2-A4S3	3ef6e68c-dde3-4c06-9a68-e99db9fb2a5c.htseq.counts.gz	Positive	Negative
TCGA-PL-A8LV	dff9d818-892a-4695-b04b-857906906d26.htseq.counts.gz
TCGA-C8-A131	d4d6abaa-9134-42ac-9adf-2045f747abb4.htseq.counts.gz	Negative	Negative
TCGA-A2-A0YH	249869f5-8812-410c-89f8-2b7df632ac85.htseq.counts.gz	Positive	Negative
TCGA-AN-A03X	7d31ccae-fd6c-41b6-bdfb-2a42fd68b4c9.htseq.counts.gz	Positive	Positive
TCGA-E9-A247	aa256c1a-55a8-43b1-a553-26444a950087.htseq.counts.gz
TCGA-C8-A134	68b3162f-a77a-4630-a64a-26a33a2ecb12.htseq.counts.gz	Negative	Equivocal
TCGA-AN-A0AL	67943973-e57a-4285-bd6e-995053d23fe0.htseq.counts.gz	Negative	Negative
TCGA-E2-A2P6	a6c37f79-63ef-47b6-8709-94ce7b88a1a8.htseq.counts.gz	Positive
TCGA-EW-A1P3	f5e4c398-d9db-4cd0-bd12-3751a624d377.htseq.counts.gz	Positive	Negative
TCGA-A8-A09V	40d9de72-e2ee-4bd1-9c1f-b5a6df9ce3e1.htseq.counts.gz	Positive	Negative
TCGA-AO-A12F	88522aae-be2d-4899-b32a-c35a39c25b89.htseq.counts.gz	Negative	Negative
TCGA-C8-A3M7	d229a59b-4f6c-4714-8dd5-1c714a764b22.htseq.counts.gz	Negative	Negative
TCGA-AC-A3QQ	eeff4d01-f161-423f-9d6d-d2d31cc69047.htseq.counts.gz	Positive	Positive
TCGA-A8-A09W	f0537081-d849-4717-8cf3-eef54655c198.htseq.counts.gz	Positive	Negative
TCGA-A2-A04X	23721967-f211-4775-b90c-282126ef6286.htseq.counts.gz	Positive	Positive
TCGA-BH-A0DG	75965f7b-8ec7-481e-ae22-68ba7f7eafed.htseq.counts.gz	Positive	Negative
TCGA-D8-A27N	2e941d7e-cb3d-429b-aeff-328325ec6120.htseq.counts.gz	Positive	Positive
TCGA-E9-A1R6	d578e27f-537c-4aaa-8903-6ffe68346276.htseq.counts.gz
TCGA-E2-A1II	79b3f166-d05a-4a27-ac51-31a6e36bd349.htseq.counts.gz	Negative	Negative
TCGA-AC-A2FO	c6e9cad6-fa27-439a-a5eb-eab1bc1c6a71.htseq.counts.gz	Positive	Negative
TCGA-AC-A23C	05862db6-8464-4336-9e34-e9b5ee863829.htseq.counts.gz	Positive	Positive
TCGA-BH-A5IZ	5fbebc46-bcba-4712-9fc7-4477c1332381.htseq.counts.gz	Positive	Negative
TCGA-LL-A73Y	b5b60d8b-1977-4b67-8b23-63ca508027b0.htseq.counts.gz	Negative	Negative
TCGA-A8-A08R	cf52b0c5-b1b7-4f0a-b5a1-f1924b39046f.htseq.counts.gz	Negative	Negative
TCGA-D8-A27K	334ec5ef-bc13-4a08-b60e-445108510a95.htseq.counts.gz	Positive	Negative
TCGA-A7-A0CG	ce40da7e-5408-4ecb-84e1-059dc054f38d.htseq.counts.gz	Positive	Negative
TCGA-C8-A137	ecefab08-36f5-4a49-9e4d-9e6def0d747e.htseq.counts.gz	Negative	Positive
TCGA-AN-A0FS	638fedeb-ba58-471c-8a1d-57d4e798c840.htseq.counts.gz	Positive	Positive
TCGA-BH-A0WA	2fbb0bb8-38a2-48ef-a2d0-8fa2d01772b9.htseq.counts.gz	Negative	Negative
TCGA-AR-A1AM	3be0bfb9-097d-4875-beaa-b0a9929b4c91.htseq.counts.gz	Positive	Equivocal
TCGA-AC-A8OS	be5ceb98-a493-4cad-8bab-281342dea3d0.htseq.counts.gz	Positive	Positive
TCGA-C8-A26V	6f618400-b914-4103-bf46-9c026b470aa0.htseq.counts.gz	Positive	Negative
TCGA-AO-A03M	be43daa7-9c1e-4721-9f25-3131e81fd25d.htseq.counts.gz	Positive	Negative
TCGA-BH-A8FZ	5943b9f4-fd43-46dc-8ebe-a0145e4ee7c3.htseq.counts.gz	Positive	Equivocal
TCGA-BH-A1EU	8970e6da-5904-483d-8770-0ede67f98cf4.htseq.counts.gz	Positive	Negative
TCGA-AN-A0FF	1968f4d3-ab4e-47f5-ae81-41b42fbd7da7.htseq.counts.gz	Positive	Negative
TCGA-D8-A1X9	0b27a4e5-3e45-42e7-a965-3e7eb02c037c.htseq.counts.gz	Positive	Indeterminate
TCGA-E9-A1R5	34cfd6c0-ebeb-446e-aa8c-a33358c6bdde.htseq.counts.gz
TCGA-GM-A2DC	66b276d6-92c6-4ada-ae69-2ca5db2ad797.htseq.counts.gz	Positive
TCGA-BH-A0B6	3a3d56a9-e18a-4346-9350-bed393553080.htseq.counts.gz	Positive	Positive
TCGA-BH-A0BV	ec592b67-6ffb-417e-be69-f5da01020675.htseq.counts.gz	Positive	Negative
TCGA-AC-A7VB	ed925930-3cf2-4ba7-aa24-1bd7b8faadc4.htseq.counts.gz	Positive
TCGA-EW-A1PE	70151eb2-40c7-4ad1-b4ff-97e1878449fa.htseq.counts.gz	Positive	Negative
TCGA-A8-A08H	d5639603-bb2f-4385-b769-c1a48e44ec43.htseq.counts.gz	Positive	Positive
TCGA-AR-A5QP	97f034ef-f311-475c-9d91-d6b639840ea7.htseq.counts.gz	Positive	Equivocal
TCGA-LL-A50Y	e4e0ed55-a9f4-4978-9aa5-7a6f892ebb53.htseq.counts.gz	Positive	Equivocal
TCGA-A2-A0CX	f790ef4c-71bf-43a7-a610-4006a4c0a42c.htseq.counts.gz	Positive	Positive
TCGA-A7-A5ZX	4ce3e99a-a195-414c-a967-7d3795d48934.htseq.counts.gz	Positive	Negative
TCGA-BH-A1EY	995dbed7-f7be-48fc-be3f-6d24f6639b70.htseq.counts.gz	Positive	Negative
TCGA-E9-A2JT	133909c8-05bc-41ea-97aa-44eb699da75f.htseq.counts.gz
TCGA-E2-A14R	07858399-2ec0-4d01-b197-b362873e56a8.htseq.counts.gz	Negative	Negative
TCGA-A1-A0SJ	90c4dd6e-a5cd-44fb-ad0c-8a27d88429c5.htseq.counts.gz	Positive	Equivocal
TCGA-A8-A07C	a6f657a3-439e-4afd-be04-413f2ed02828.htseq.counts.gz	Negative	Negative
TCGA-AO-A0JL	c5375772-6f28-4bf2-bd70-63a8872b7b7c.htseq.counts.gz	Negative	Negative
TCGA-D8-A1XK	4aef3e8e-65b4-4494-8c05-f0f1b5e0a0a0.htseq.counts.gz	Negative	Negative
TCGA-AR-A5QN	6cef5fb7-2c60-4ece-87e8-4acff9374fb2.htseq.counts.gz	Positive	Positive
TCGA-AR-A254	7bda8b48-9d55-4d47-bcfc-b5b71d9db7da.htseq.counts.gz	Positive	Positive
TCGA-EW-A2FR	5fb64539-aa50-41c0-9b2c-092455ea02cb.htseq.counts.gz	Negative	Equivocal
TCGA-OL-A5RW	8ddc8e8b-d131-4f4e-96ec-078ced613de6.htseq.counts.gz	Negative
TCGA-AN-A0FX	4090ee76-ffc3-4b6b-9be5-53855d453e88.htseq.counts.gz	Negative	Positive
TCGA-GM-A4E0	bf9e1674-9f2c-4014-808a-1f3f7544e9df.htseq.counts.gz	Positive
TCGA-B6-A0I9	3b2c4de1-9a4a-43ad-8723-1f634b339183.htseq.counts.gz	Indeterminate
TCGA-E9-A1NI	8c573441-151e-40bc-bb2a-18d6ec2b4ee5.htseq.counts.gz	Positive	Negative
TCGA-OL-A5D6	9f9209c4-5e84-4efa-9fcc-60766c36e082.htseq.counts.gz	Negative
TCGA-D8-A1XO	ccd1ad3e-4220-41ff-b3a8-bead01b1eaf8.htseq.counts.gz	Positive	Negative
TCGA-A8-A06U	2a2f6758-f11e-4060-bb0d-601e92e7c392.htseq.counts.gz	Positive	Positive
TCGA-AR-A24U	ecfae4ac-1c9e-403b-8ff2-cff2609a1329.htseq.counts.gz	Negative	Positive
TCGA-AR-A0U4	708413f6-ee3c-4379-a8a1-0143b0ac7adb.htseq.counts.gz	Negative	Negative
TCGA-E2-A158	27a9c6bd-6e26-4055-867c-ab7276492464.htseq.counts.gz	Negative	Negative
TCGA-B6-A1KI	27035d6f-4b2d-48ef-ae2b-b3cf52d67903.htseq.counts.gz	Positive	Equivocal
TCGA-LL-A8F5	55de73a6-7f94-4022-9ee8-8f959fa2866b.htseq.counts.gz	Positive	Negative
TCGA-EW-A6SD	40a5ed6b-a4db-4f80-991b-b884a0d4036c.htseq.counts.gz	Negative
TCGA-D8-A1JP	eaf65f67-8d04-49ec-8bf6-883237d6e67e.htseq.counts.gz	Positive	Negative
TCGA-GM-A2DA	9221965b-27b8-410e-bf2c-32f9318d0514.htseq.counts.gz	Positive	Equivocal
TCGA-AR-A2LN	76e8be2b-99c1-4e5d-97f1-f1829343d76a.htseq.counts.gz	Positive	Negative
TCGA-A7-A2KD	c3351663-44fc-40a7-b557-850a084648d9.htseq.counts.gz	Positive	Positive
TCGA-BH-A0DH	3c49cb1a-c0f5-4b74-81f9-aa18d3da1e43.htseq.counts.gz	Positive	Negative
TCGA-E9-A1R0	e6981360-42ea-402a-aead-f6f2b31ef30c.htseq.counts.gz
TCGA-A8-A07G	2aed8d9f-0c7c-4afc-b3dd-8b15749bd857.htseq.counts.gz	Positive	Negative
TCGA-A2-A25F	87a1f0a2-5c97-4e4f-92f0-af2259c42be7.htseq.counts.gz	Negative	Negative
TCGA-A2-A0CV	69e11cde-c26b-40d2-a3f5-b668ef590688.htseq.counts.gz	Positive	Negative
TCGA-C8-A133	bfe796aa-7f29-49d2-a72f-79a9acf12365.htseq.counts.gz	Positive
TCGA-BH-A0E9	fd168f37-df3d-4cf2-881e-c90c61c95fdb.htseq.counts.gz	Positive	Negative
TCGA-A2-A0EY	70a755a4-250e-4b5c-a341-a63f1ff430ae.htseq.counts.gz	Positive	Positive
TCGA-BH-A0B5	c633bd52-3f48-49b8-bb20-2aad7b910a47.htseq.counts.gz	Positive	Negative
TCGA-A8-A081	d09f7126-4c4b-4f95-918c-b12b5ca080e3.htseq.counts.gz	Positive	Negative
TCGA-A2-A1G6	f9787d01-42ae-46a6-b098-9450cff06cf5.htseq.counts.gz	Negative	Negative
TCGA-C8-A1HM	f966cb98-e661-453d-b1ae-aacf5876520a.htseq.counts.gz	Positive	Negative
TCGA-AR-A24M	0a265069-f238-42fe-a1bc-51967ac44f82.htseq.counts.gz	Positive	Negative
TCGA-C8-A12O	23f8f5e2-25b8-4b43-b939-66e7e3f55977.htseq.counts.gz	Positive	Negative
TCGA-AO-A12C	d86c50f3-0eed-43e3-b089-2145c75ce7d0.htseq.counts.gz	Positive	Positive
TCGA-BH-A1F5	381e2cf8-6fd4-4561-a881-683bfed6b1f8.htseq.counts.gz	Positive	Negative
TCGA-AO-A0J7	ddf98c57-1c48-4277-8a49-c74f52141723.htseq.counts.gz	Positive	Negative
TCGA-E9-A227	c0ad23b6-ecc7-4756-a37e-bf3439b4cc3d.htseq.counts.gz	Positive	Negative
TCGA-AN-A0AT	c45fe186-f0ba-4017-a8f6-a511c1b000eb.htseq.counts.gz	Negative	Negative
TCGA-EW-A1PB	97be5457-526d-42ee-ace4-d900b8c6fd5f.htseq.counts.gz	Negative	Negative
TCGA-AC-A3YJ	406342c7-8231-4efb-a8dd-b65238aacd9b.htseq.counts.gz	Positive
TCGA-D8-A1J8	fd39d52c-5ae1-429c-b85c-96321db417d3.htseq.counts.gz	Positive	Negative
TCGA-BH-A0BZ	fced57a8-570a-4f05-aa10-4e16aa7ecc85.htseq.counts.gz	Positive	Negative
TCGA-E9-A1RC	f8c2f22d-5254-46c1-9b7d-429e5ac2854e.htseq.counts.gz
TCGA-D8-A1JF	4d186011-bf83-49da-85b9-a42337fa1a23.htseq.counts.gz	Negative	Negative
TCGA-AC-A8OP	3f500570-271f-4da1-90d5-d60f353521e1.htseq.counts.gz	Positive	Indeterminate
TCGA-AC-A2FM	d6b9e128-8f20-43a1-9d16-b3e2b3d60e34.htseq.counts.gz
TCGA-LL-A73Z	b3f7a18b-19ff-4b72-a3c1-9d1a0f89ecd4.htseq.counts.gz	Positive	Equivocal
TCGA-BH-A2L8	d63d0968-a63b-4d2e-96e2-9ba2129d8288.htseq.counts.gz	Positive	Negative
TCGA-BH-A0C1	0cae8943-749f-4314-aad0-b7f33e78c6e1.htseq.counts.gz	Positive	Negative
TCGA-A7-A26E	0978e2a7-73fc-4389-9e63-3d6fd42832e8.htseq.counts.gz	Positive	Negative
TCGA-BH-A0DQ	bdceb6c5-77d1-43e6-9046-1340502c2a60.htseq.counts.gz	Positive	Negative
TCGA-A8-A07R	69878c97-02ab-4504-9506-aea3adbee455.htseq.counts.gz	Negative	Positive
TCGA-B6-A0IA	b64a6c9f-29af-4af8-a4cc-045a03354fac.htseq.counts.gz	Positive
TCGA-5L-AAT0	8f446b76-1d90-4ae6-9f05-db1a0e441ce0.htseq.counts.gz	Positive	Negative
TCGA-AO-A12G	04c6e85b-a520-402d-b3e7-cc569f9565d8.htseq.counts.gz	Positive	Positive
TCGA-BH-A18V	8e21887e-f3ca-4c2c-819a-538952264c23.htseq.counts.gz	Negative	Negative
TCGA-AC-A3YI	93904035-e387-47e3-90f0-ea0d5f726dac.htseq.counts.gz	Positive	Positive
TCGA-B6-A0RU	58d232f8-75a8-4981-9ccd-0530a31b4610.htseq.counts.gz	Negative
TCGA-EW-A1P8	036e2fc1-c001-40d5-98c4-28bd121b9554.htseq.counts.gz	Negative	Negative
TCGA-BH-A1FD	71c9e9d3-9276-468c-a3a0-053880a75511.htseq.counts.gz	Positive	Negative
TCGA-BH-A18G	b95cd925-a039-4c0f-b587-4bd4acf03e1f.htseq.counts.gz	Negative	Negative
TCGA-LL-A6FQ	1651f9c4-219f-4d46-adcc-6003c91eb059.htseq.counts.gz	Positive	Negative
TCGA-AR-A0TW	ca75ae4d-3d90-46d7-9544-fd71dd6c87b2.htseq.counts.gz	Positive	Equivocal
TCGA-E2-A1IH	168e9550-9975-4230-847a-71d868d46fb6.htseq.counts.gz	Positive	Equivocal
TCGA-AN-A0XR	043440ba-20d0-47b1-8589-8b89769e5cf1.htseq.counts.gz	Positive	Negative
TCGA-S3-AA0Z	339d6e55-7065-45d5-ba2c-afc689cb7386.htseq.counts.gz	Positive	Equivocal
TCGA-A2-A04R	e740e34f-31fe-4fe4-8965-4e9ec5ec50fd.htseq.counts.gz	Positive	Equivocal
TCGA-BH-A0BJ	c443bbe4-b053-47fa-a7a9-97457e44e2a0.htseq.counts.gz	Positive	Negative
TCGA-BH-A0HW	7d83af5d-9bcf-4c82-a993-fa9053a9b3cb.htseq.counts.gz	Positive	Equivocal
TCGA-C8-A273	60396a51-81af-4e2a-8599-500eb58620c7.htseq.counts.gz	Positive	Negative
TCGA-A2-A1G0	41263b0e-e2db-4ecf-8152-136364e1ad66.htseq.counts.gz	Positive	Equivocal
TCGA-LD-A9QF	c0838214-75ee-4668-85fe-4247b8e5ea1c.htseq.counts.gz	Negative	Positive
TCGA-A2-A1FZ	44caf0b5-d05f-49fd-b8ec-c32d0003c5f4.htseq.counts.gz	Positive	Negative
TCGA-AN-A0FL	68872445-c6f8-4e6a-b0b3-dcaa53e70e56.htseq.counts.gz	Negative	Positive
TCGA-E2-A14U	ffd7b10e-8c0c-4aeb-81a0-b060108d57fa.htseq.counts.gz	Positive	Equivocal
TCGA-A1-A0SE	b76eefac-da30-4ee4-9670-4afc45f86b4b.htseq.counts.gz	Positive	Negative
TCGA-A8-A09X	e3a6fb76-0374-4823-91ec-7caaad95f1b9.htseq.counts.gz	Negative	Negative
TCGA-JL-A3YW	55ef3047-ebc1-4b33-be74-b94dcf38988f.htseq.counts.gz	Positive	Positive
TCGA-BH-A208	8d13e259-238e-4d2f-b9d3-4cffd4302abb.htseq.counts.gz
TCGA-E2-A108	1f886c5f-c9dc-4bf7-a9f9-30659e57597c.htseq.counts.gz	Positive	Negative
TCGA-BH-A18T	efab89c4-921c-4b89-9bff-78c1cf10417d.htseq.counts.gz	Negative	Positive
TCGA-B6-A0I8	1946496e-3021-4f63-b80d-7110e9f9c42c.htseq.counts.gz
TCGA-C8-A275	4ba6c212-ef90-4ab3-b551-35c05cb6df90.htseq.counts.gz
TCGA-AR-A24T	1cfef63c-cd25-4997-a0a1-90a6f87fa4a3.htseq.counts.gz	Positive	Equivocal
TCGA-C8-A12U	0abe1897-c3a9-47e5-8a59-e5a2232b23db.htseq.counts.gz	Positive	Negative
TCGA-A8-A07W	ec83d8bd-7f42-4be1-aa49-18b436bf7cce.htseq.counts.gz	Positive	Negative
TCGA-A8-A08G	411e5567-82fd-4cc8-99ea-5ed9bd3a198e.htseq.counts.gz	Positive	Positive
TCGA-EW-A423	8dc6012e-51fa-4750-85b3-0edd67a9266a.htseq.counts.gz	Positive	Negative
TCGA-E2-A153	deaa56c1-8031-4c65-b3bc-1228407e06ea.htseq.counts.gz	Positive	Negative
TCGA-BH-A0DL	e70fb08e-1239-4035-874e-64dbb3ac0e3d.htseq.counts.gz	Positive	Negative
TCGA-A2-A0YC	cbf61237-f5ba-4fa0-97be-e79e8e75a887.htseq.counts.gz	Positive
TCGA-BH-A0C7	8cc12fdc-c850-42a3-9aac-eae3ac9b21a0.htseq.counts.gz	Positive
TCGA-BH-A0B8	0a3fb653-84e8-426a-999a-8dc8127dfd6d.htseq.counts.gz	Positive	Equivocal
TCGA-E9-A1N5	c1c978e4-95c1-4d48-9f83-b290656f1995.htseq.counts.gz	Positive	Positive
TCGA-A2-A0ST	d70033a1-9000-493f-9474-6e9e3f47b851.htseq.counts.gz	Negative
TCGA-A2-A0CK	b71a52ae-68fb-47c3-89da-24a42e947a8c.htseq.counts.gz	Positive	Negative
TCGA-AN-A0AR	e1b5d397-c4e0-4f6a-8ee2-7224a7195223.htseq.counts.gz	Negative	Negative
TCGA-BH-A18L	5bc7e90d-0fa4-4bde-bee8-4f9b92de03a2.htseq.counts.gz	Positive	Negative
TCGA-D8-A1XB	a09e07b7-9834-465a-8e85-0cec02fc1881.htseq.counts.gz	Positive	Negative
TCGA-AR-A2LQ	1cbb4ac2-5588-441a-85f9-59deffb16a22.htseq.counts.gz	Positive	Negative
TCGA-E9-A249	c510d4d9-eacd-4b95-aa07-79609c898306.htseq.counts.gz
TCGA-A7-A0CH	acf02cd5-270d-40c0-864d-abebe048f309.htseq.counts.gz
TCGA-E2-A1LS	4a775326-e623-47d4-b105-d32fc21afb8a.htseq.counts.gz	Negative	Negative
TCGA-AR-A1AL	0a219d18-db73-46e1-a9c9-3565cec06451.htseq.counts.gz	Positive	Negative
TCGA-BH-A1EX	a3b9677e-a154-41f1-857c-4cd5244b77c3.htseq.counts.gz	Positive	Positive
TCGA-A8-A07U	2807d45f-9e15-4e06-8336-de7295fc7509.htseq.counts.gz	Negative	Negative
TCGA-A2-A0SW	aee34477-7bfd-46c3-88a8-f3e7338a8444.htseq.counts.gz	Positive
TCGA-B6-A0IP	fd9be810-7e9e-4697-99b1-70a5c5901e07.htseq.counts.gz	Positive
TCGA-A2-A0T2	e7dd2f36-adee-4be2-ae3c-39d7664055e2.htseq.counts.gz	Negative	Negative
TCGA-AR-A1AI	6f14823c-a53d-4546-a100-5a276ac1c4d8.htseq.counts.gz	Negative	Equivocal
TCGA-D8-A1JG	ee05eaa6-eaca-4438-ac1f-4259f525e2a1.htseq.counts.gz	Negative	Equivocal
TCGA-GM-A2DL	1953cac0-8088-44ea-b371-e8b98097d871.htseq.counts.gz	Positive	Negative
TCGA-OL-A66N	4d0a2c1a-47d5-4798-bacc-c333913c095b.htseq.counts.gz	Positive
TCGA-AC-A3W6	86d12b04-9652-4ddf-8e7f-056501d112d5.htseq.counts.gz	Positive	Negative
TCGA-A7-A4SA	c7e9dae6-ed90-4736-8f84-387550fb8bff.htseq.counts.gz	Positive	Negative
TCGA-BH-A1FN	fe613719-8ab9-4a9b-9db9-dd5d473d2a1c.htseq.counts.gz	Positive
TCGA-BH-A1EN	9f90bbb9-173f-4dad-a5d2-0e07a7481099.htseq.counts.gz	Negative	Positive
TCGA-AR-A1AK	3846d74d-423d-43c2-a33d-168456d67478.htseq.counts.gz	Positive	Negative
TCGA-E2-A1IU	2edcaaa7-63b4-40b4-abbe-5d7a84012e60.htseq.counts.gz	Positive	Negative
TCGA-AR-A0U2	bc4753f9-5ca7-4bc8-b25a-622e1a4cdf5d.htseq.counts.gz	Positive	Negative
TCGA-GI-A2C9	97745843-751b-4437-82e0-31ed8c323e91.htseq.counts.gz	Negative	Negative
TCGA-OL-A66L	aab22bf4-8c7f-46b5-8170-844f24a65522.htseq.counts.gz	Positive
TCGA-OL-A66I	0d82c41a-3bc8-4c71-a97d-90217b1af358.htseq.counts.gz	Negative
TCGA-A7-A0D9	b6a39fab-afc2-4498-bb4c-95adeb388c6f.htseq.counts.gz	Positive	Negative
TCGA-GM-A3NY	9d52a72f-06cb-4a2d-8aca-63ca74cbde70.htseq.counts.gz	Positive	Negative
TCGA-D8-A1XA	b493310b-77e6-43fb-96cd-ab56d12de273.htseq.counts.gz	Positive	Equivocal
TCGA-BH-A0HO	58a71f2d-d3bc-4006-973e-0fdf93c3095f.htseq.counts.gz	Positive	Negative
[truncated: 244 more rows]
