# Supplementary material for: Breast Cancer Classification Based on Proteotypes Obtained by SWATH Mass Spectrometry
Source: Cell Rep. 2019 Jul 16;28(3):832–843.e7. doi: 10.1016/j.celrep.2019.06.046 (PMC6656695; doi:10.1016/j.celrep.2019.06.046)
Supplement: Data S5. Validation of SWATH-MS Quantitation, Related to Figures 1, 2, 3, and 5 [file mmc6.xlsx]

## Sheet: Overview
Data file S5. Validation of SWATH-MS quantitation. Related to Figures 1-3 and 5
Data file S5A-C. Validation of SWATH-MS quantitation through selected reaction monitoring (SRM) quantitation of 16 peptides representing 9 proteins in the same set of 96 breast tumours
9 of 10 proteins associated with breast cancer biology (represented by 16 of 17 peptides) were quantified by S/MRM in the same set of tumours (Prochazkova et al., 2017) as in our current
SWATH-MS data set with high level of correlation (Spearman correlation coefficients 0.439 to 0.880 and p-values 1.1*10-5 to 2.2*10-16) - see:
Data file S5A. SWATH data for 16 peptides representing 9 proteins that were used for SWATH vs. SRM comparison
Data file S5B. SRM data for 16 peptides representing 9 proteins that were used for SWATH vs. SRM comparison
Data file S5C: SWATH vs. SRM comparison for 16 peptides representing 9 proteins
Sample numbers correspond between SWATH-MS and SRM studies.
Sample 21 was lost during sample preparation for SRM and SRM data are thus unavailable; this sample was excluded from the comparison.
Data file S5D-G. Manual validation of OpenSWATH results for the three key proteins INPP4B, CDK1, and ERBB2 in Skyline software
Data file S5D. Transition list for analysis of SWATH data for INPP4B, CDK1, and ERBB2 proteins in OpenSWATH and Skyline software
Data file S5E. Consensus fragment ion spectra from the breast cancer SWATH assay library for selected peptides of INPP4B, CDK1, and ERBB2 proteins
Data file S5F. Extracted ion chromatograms for selected peptides of INPP4B, CDK1, and ERBB2
Data file S5G. Comparison of protein fold changes among patient groups obtained by OpenSWATH and Skyline

## Sheet: S5A_SWATH data
Data file S5A. SWATH data for 16 peptides representing 9 proteins that were used for SWATH vs. SRM comparison
Intensities (I) of 16 selected peptides in SWATH dataset of 96 breast cancer tissues
patient No.						1	2	3	4	5	6	7	8	9	10	11	12	13	14	15	16	17	18	19	20	22	23	24	25	26	27	28	29	30	31	32	33	34	35	36	37	38	39	40	41	42	43	44	45
peptide abbreviation	peptide sequence	charge	protein			I	I	I	I	I	I	I	I	I	I	I	I	I	I	I	I	I	I	I	I	I	I	I	I	I	I	I	I	I	I	I	I	I	I	I	I	I	I	I	I	I	I	I	I
p1	AAAITSDILEALGR	2+	Q15063|POSTN			1200910	919031	699194	527258	599157	469815	280143	286419	1378190	53661	1266720	181645	1014730	454842	1381360	189581	506762	901102	266394	202680	1592200	602397	1285120	215486	718144	88669	424788	493843	428886	862150	145243	1910490	1410160	1818450	260448	548117	2609560	231058	1785680	189400	505702	902839	503972	1437980
p2	GFEPGVTNILK	2+	Q15063|POSTN			8117	3353	2946	3934	2793	1858	5903	4002	2557	1277	4322	1563	4677	3297	3687	3868	3041	5964	4038	6007	4719	4828	8597	5402	4633	3934	6178	2817	2753	2128	5529	6744	6504	11061	1776	2796	6113	7277	5809	3819	3198	5916	1067	8619
p3	IIDGVPVEITEK	3+	Q15063|POSTN			184216	262033	309809	168018	164901	144068	46782	234779	203913	25249	336833	237665	282003	243388	203515	217382	173597	429258	253754	118422	401590	162053	110144	331485	175262	537028	337259	236674	295962	95619	126370	336615	158157	204021	88600	156736	332512	344983	360157	334451	274267	275154	284298	366742
p4	EVQGFESATFLGYFK	3+	P06396|GELS			177836	175915	144602	199437	139217	154094	84285	264057	132310	64365	198265	146314	129546	125299	176743	163917	82715	50820	213034	56906	144017	171199	227870	214891	23858	402754	189973	122653	85966	230655	76479	98306	119063	172528	76753	69852	235619	163471	288605	24703	124497	175439	99346	177859
p5	QTQVSVLPEGGETPLFK	3+	P06396|GELS			13651	16820	20508	18159	12496	14294	2879	19059	10539	4997	22839	11639	22147	9947	14614	21313	5769	14460	18388	4249	21619	17954	12125	28492	8354	59038	20951	14499	12795	34168	5708	17831	11596	12530	3113	5746	27558	29939	59923	5933	21764	28891	12138	20137
p6	AQPVQVAEGSEPDGFWEALGGK	3+	P06396|GELS			826359	600557	436902	394315	400311	340833	300420	216034	843239	94916	698760	176309	599623	304853	737680	151747	380387	463933	200073	138078	871297	436010	788957	244230	373878	56927	307947	321129	247303	504437	129550	1142400	751812	900877	248658	365042	1305720	136589	813932	121787	296559	632255	308359	773021
p7	EILVGDVGQTVDDPYATFVK	3+	P23528|COF1			159284	159201	182938	84767	239568	102813	22724	319797	132312	34221	579628	805918	81399	83922	105384	175392	92855	107327	943149	39436	266851	80232	109624	273631	207221	222897	218168	164882	177778	1690098	62940	207185	102782	103346	69001	65238	223791	231903	218103	133882	154948	332875	103303	244676
p8	LGGSAVISLEGKPL	3+	P23528|COF1			31871	42982	22641	31524	27816	36582	27149	50968	40988	18801	38871	42863	46752	29453	48779	31458	26062	37845	77712	17978	46667	30482	34137	46798	24772	72612	34949	28124	25824	53368	8421	47796	28519	38159	32483	20284	49093	45379	55420	20567	42607	53849	25610	43745
p9	LTLLAPLNSVFK	3+	Q15582|BGH3			37382	121262	36578	96647	174503	146914	17528	56430	20190	7908	37861	441376	222930	20802	93874	85921	47744	61568	25862	27966	33429	218515	30059	265185	33540	52635	30320	32874	95534	129771	23652	100415	92585	118049	110477	67466	249969	265748	121506	35808	94649	778767	306956	164683
p10	EGVYTVFAPTNEAFR	3+	Q15582|BGH3			115300	101576	89812	58803	41314	66047	37571	81147	89090	15924	77927	98944	98602	65490	87132	102369	70305	80416	80886	71852	137504	56657	37849	119695	116774	105824	113482	88027	99364	62651	49412	122646	76978	73155	48568	73664	123337	82796	99310	62392	87968	77425	50413	106224
p11	GVDEATIIDILTK	3+	P04083|ANXA1			72863	104068	120429	63570	67037	58203	29619	86514	78922	15331	103187	74629	101527	91500	63385	71350	44341	161679	94851	50389	140541	74689	59171	128571	82531	170472	122070	95826	116933	31337	55629	111264	58810	82140	35403	73795	114456	94858	117653	124045	90972	87602	93642	109697
p12	GLGTDEDTLIEILASR	3+	P04083|ANXA1			73957	36556	32774	40474	42315	23336	41115	31808	29270	17115	42772	28800	39906	33705	37605	34619	28165	42670	43212	33276	54444	53657	63714	63665	49766	46112	76391	33302	37299	30172	42037	45460	57223	64396	25686	24846	44591	55827	58418	26810	30763	40093	25226	75256
p13	ETTDTDTADQVIASFK	3+	O43707|ACTN4			188804	225099	124962	117891	89752	150174	21490	162059	182883	16100	175637	272421	181832	117799	168484	208753	114897	121952	126050	45865	305549	90882	65004	221735	157716	268377	196613	152158	150307	131600	52099	176770	88407	93926	50360	46558	283939	244913	286367	75357	155878	188225	92971	307643
p14	LYAYEPADTALLLDNMK	3+	O95994|AGR2			21376	14682	55950	59839	20947	21790	19749	28004	18180	13896	42664	25637	63179	16846	53999	47252	12264	13878	83708	15652	42114	72734	36595	42787	20927	90197	46976	18594	17095	76089	21137	42003	43970	42372	99236	14708	34781	141094	77668	8069	18913	67195	27660	39758
p15	ASGQAFELILSPR	3+	P16949|STMN1			79812	57699	46316	39540	47329	40637	19868	17963	90666	13495	72404	16215	61030	28379	59661	15438	31523	37186	21916	12281	106716	39794	25244	22951	53461	22990	39708	43392	36510	44543	11519	43767	57884	26120	22048	25254	93071	27854	123951	16766	31377	68430	32053	88018
p16	FDQLFDDESDPFEVLK	2+	Q8NC51|PAIRBP1			125360	76487	129519	154601	94173	101120	58864	152325	106247	29420	170506	176401	119496	84214	185856	164167	81673	76666	164695	66526	175905	96007	104210	168192	56587	305195	174309	82261	71653	161327	75297	132419	129907	169522	83280	52723	162825	123604	154040	41632	82851	177939	87035	141314
Intensity ratios (I/Imean) of 16 selected peptides in SWATH dataset of 96 breast cancer tissues
patient No.						1	2	3	4	5	6	7	8	9	10	11	12	13	14	15	16	17	18	19	20	22	23	24	25	26	27	28	29	30	31	32	33	34	35	36	37	38	39	40	41	42	43	44	45
peptide abbreviation	peptide sequence	charge	protein	SWATH x SRM Spearman correlation	SWATH x SRM p-value	intensity ratio (I/Imean)	intensity ratio (I/Imean)	intensity ratio (I/Imean)	intensity ratio (I/Imean)	intensity ratio (I/Imean)	intensity ratio (I/Imean)	intensity ratio (I/Imean)	intensity ratio (I/Imean)	intensity ratio (I/Imean)	intensity ratio (I/Imean)	intensity ratio (I/Imean)	intensity ratio (I/Imean)	intensity ratio (I/Imean)	intensity ratio (I/Imean)	intensity ratio (I/Imean)	intensity ratio (I/Imean)	intensity ratio (I/Imean)	intensity ratio (I/Imean)	intensity ratio (I/Imean)	intensity ratio (I/Imean)	intensity ratio (I/Imean)	intensity ratio (I/Imean)	intensity ratio (I/Imean)	intensity ratio (I/Imean)	intensity ratio (I/Imean)	intensity ratio (I/Imean)	intensity ratio (I/Imean)	intensity ratio (I/Imean)	intensity ratio (I/Imean)	intensity ratio (I/Imean)	intensity ratio (I/Imean)	intensity ratio (I/Imean)	intensity ratio (I/Imean)	intensity ratio (I/Imean)	intensity ratio (I/Imean)	intensity ratio (I/Imean)	intensity ratio (I/Imean)	intensity ratio (I/Imean)	intensity ratio (I/Imean)	intensity ratio (I/Imean)	intensity ratio (I/Imean)	intensity ratio (I/Imean)	intensity ratio (I/Imean)	intensity ratio (I/Imean)
p1	AAAITSDILEALGR	2+	Q15063|POSTN	0.842945	2.2*10-16	1.56766	1.19969	0.912721	0.688277	0.782134	0.613292	0.365696	0.373889	1.79908	0.0700486	1.65356	0.237118	1.32462	0.593746	1.80321	0.247477	0.661522	1.17629	0.347748	0.264576	2.07844	0.786363	1.67758	0.281293	0.937458	0.115748	0.554514	0.644658	0.559864	1.12544	0.189599	2.49394	1.84081	2.37379	0.339986	0.715507	3.40649	0.301621	2.33101	0.247241	0.660138	1.17856	0.65788	1.87713
p2	GFEPGVTNILK	2+	Q15063|POSTN	0.859043	2.2*10-16	1.82283	1.32474	0.963743	0.869802	0.883029	0.751829	0.662683	0.47654	1.86006	0.209371	1.54136	0.388912	1.32268	0.672462	1.62722	0.334732	0.839079	1.02337	0.441332	0.30458	1.92196	0.961776	1.74033	0.538736	0.824721	0.125573	0.679287	0.708364	0.545515	1.11272	0.285769	2.51997	1.65839	1.98721	0.548504	0.80523	2.88023	0.301296	1.79542	0.268645	0.654167	1.39466	0.680196	1.70517
p3	IIDGVPVEITEK	3+	Q15063|POSTN	0.871665	2.2*10-16	1.91616	1.38526	1.11197	0.949293	1.13629	0.97563	0.476999	0.431263	2.17675	0.323994	1.73831	0.389296	1.46523	0.681335	1.43237	0.370642	0.756818	0.892777	0.526169	0.294847	2.56208	0.955391	0.606069	0.551017	1.28351	0.551954	0.953326	1.04177	0.876547	1.06941	0.276553	1.05078	1.3897	0.6271	0.529338	0.606309	2.23449	0.668731	2.97587	0.402525	0.753312	1.6429	0.769542	2.11317
p4	EVQGFESATFLGYFK	3+	P06396|GELS	0.571137	2.29*10-9	1.40803	1.24044	1.09678	0.718097	0.504523	0.80656	0.458814	0.99096	1.08796	0.194462	0.951638	1.2083	1.20412	0.799758	1.06405	1.25012	0.858559	0.982033	0.987773	0.87745	1.67919	0.69189	0.462209	1.4617	1.42603	1.29231	1.38583	1.07498	1.21342	0.765088	0.603415	1.49774	0.940048	0.893362	0.593108	0.899578	1.50618	1.0111	1.21277	0.761926	1.07426	0.945507	0.615639	1.2972
p5	QTQVSVLPEGGETPLFK	3+	P06396|GELS	0.439096	1.06*10-5	0.876656	0.876199	1.00684	0.466534	1.31852	0.565855	0.125067	1.76008	0.728209	0.188343	3.19011	4.43555	0.447998	0.461884	0.580005	0.96531	0.511049	0.590699	5.19083	0.217045	1.46867	0.441575	0.60334	1.50599	1.14049	1.22676	1.20074	0.907465	0.978441	9.30184	0.346405	1.14029	0.565684	0.568788	0.379763	0.359052	1.23168	1.27633	1.20038	0.73685	0.852791	1.83205	0.568551	1.34663
p6	AQPVQVAEGSEPDGFWEALGGK	3+	P06396|GELS	0.68981	2.2*10-16	1.27842	1.52418	0.846136	0.798258	0.607724	1.01685	0.145512	1.09733	1.23833	0.109016	1.18926	1.8446	1.23121	0.797635	1.14083	1.4135	0.777985	0.825755	0.853503	0.310559	2.06892	0.615376	0.440152	1.5014	1.06792	1.81722	1.3313	1.03028	1.01775	0.891083	0.35277	1.19694	0.598617	0.635987	0.340995	0.315251	1.92259	1.65834	1.93903	0.510254	1.05547	1.2745	0.629521	2.0831
p7	EILVGDVGQTVDDPYATFVK	3+	P23528|COF1	0.728499	2.2*10-16	1.30592	1.29181	1.06187	1.46454	1.02232	1.13157	0.618938	1.93907	0.971604	0.472657	1.45594	1.07444	0.951307	0.92012	1.29789	1.20371	0.607409	0.373191	1.56439	0.417883	1.05757	1.25718	1.67334	1.57803	0.175199	2.95758	1.39505	0.900689	0.631282	1.69379	0.561615	0.721899	0.874326	1.26694	0.563627	0.512951	1.73024	1.20043	2.11934	0.181404	0.91423	1.28832	0.729537	1.30609
p8	LGGSAVISLEGKPL	3+	P23528|COF1	0.724832	2.2*10-16	1.17187	0.715006	1.21075	1.44522	0.880336	0.945276	0.550265	1.42394	0.993204	0.27502	1.5939	1.64901	1.11706	0.787238	1.73739	1.53464	0.763485	0.716679	1.53958	0.621889	1.64437	0.89748	0.974162	1.57227	0.528979	2.85298	1.62945	0.768981	0.669817	1.5081	0.703881	1.23786	1.21438	1.5847	0.778507	0.492858	1.5221	1.15546	1.43998	0.389179	0.774497	1.66339	0.813609	1.32101
p9	LTLLAPLNSVFK	3+	Q15582|BGH3	0.558424	4.1*10-9	1.72372	0.712042	0.625612	0.835423	0.593121	0.394564	1.25356	0.849864	0.543004	0.271183	0.917819	0.331918	0.993207	0.70015	0.782971	0.821408	0.645786	1.26651	0.857509	1.27565	1.00213	1.02527	1.82566	1.14717	0.983863	0.835423	1.31196	0.598217	0.584627	0.451902	1.17414	1.43215	1.38119	2.34891	0.377151	0.593758	1.29816	1.54534	1.2336	0.811002	0.679127	1.25632	0.226588	1.83033
p10	EGVYTVFAPTNEAFR	3+	Q15582|BGH3	0.545955	1.82*10-8	1.74918	0.864595	0.775146	0.957261	1.0008	0.551926	0.972421	0.752299	0.692272	0.404791	1.01161	0.681156	0.943827	0.797165	0.889405	0.818783	0.666138	1.0092	1.02202	0.787019	1.28767	1.26906	1.50692	1.50576	1.17703	1.09061	1.80674	0.787634	0.882168	0.713606	0.994228	1.07519	1.3534	1.52305	0.607506	0.587639	1.05463	1.32038	1.38166	0.63409	0.727583	0.94825	0.596626	1.7799
p11	GVDEATIIDILTK	3+	P04083|ANXA1	0.520201	6.55*10-8	0.775807	1.10806	1.28226	0.67686	0.713775	0.619715	0.315368	0.921156	0.84032	0.163236	1.09868	0.79461	1.08101	0.974244	0.67489	0.759697	0.47212	1.72147	1.00992	0.536516	1.49641	0.795249	0.630022	1.36896	0.878747	1.8151	1.29974	1.02031	1.24504	0.33366	0.592308	1.18468	0.626178	0.874584	0.376953	0.78573	1.21867	1.01	1.25271	1.32077	0.968622	0.93274	0.997051	1.168
p12	GLGTDEDTLIEILASR	3+	P04083|ANXA1	0.502912	3.08*10-7	0.702951	0.999893	1.1822	0.641141	0.629247	0.54975	0.178516	0.895895	0.778113	0.0963478	1.28532	0.906907	1.0761	0.928746	0.776594	0.829509	0.66243	1.63801	0.968302	0.451887	1.53243	0.618379	0.420299	1.26492	0.668783	2.04925	1.28695	0.903126	1.12936	0.364873	0.482216	1.28449	0.603512	0.778525	0.338089	0.59809	1.26883	1.31642	1.37433	1.27623	1.04658	1.04996	1.08485	1.39945
p13	ETTDTDTADQVIASFK	3+	O43707|ACTN4	0.658945	2.2*10-16	0.910288	1.22764	0.646664	0.900377	0.79447	1.04484	0.77542	1.45573	1.17068	0.536987	1.11022	1.22424	1.33531	0.841226	1.39321	0.898492	0.744373	1.08091	2.21958	0.513481	1.33289	0.870615	0.975008	1.33663	0.707529	2.07392	0.9982	0.803267	0.737576	1.52428	0.240517	1.36513	0.814549	1.08988	0.927767	0.579344	1.40218	1.2961	1.58289	0.587427	1.21693	1.53802	0.731463	1.24943
p14	LYAYEPADTALLLDNMK	3+	O95994|AGR2	0.880205	2.2*10-16	0.326694	1.05975	0.319667	0.84463	1.52504	1.28393	0.153183	0.493161	0.176447	0.0691106	0.33088	3.85733	1.94826	0.181796	0.820396	0.750892	0.417251	0.538063	0.226017	0.244404	0.292147	1.90968	0.262696	2.31754	0.293117	0.459995	0.264977	0.287297	0.834904	1.13411	0.206703	0.87756	0.809131	1.03167	0.965495	0.589608	2.18456	2.32246	1.06188	0.312938	0.827169	6.8059	2.68259	1.43922
p15	ASGQAFELILSPR	3+	P16949|STMN1	0.841223	2.2*10-16	0.509576	0.35	1.33377	1.42648	0.499349	0.519445	0.47079	0.667578	0.433387	0.331262	1.01705	0.611152	1.5061	0.401587	1.28727	1.12643	0.292358	0.330833	1.99549	0.373123	1.00394	1.73388	0.872377	1.01999	0.498872	2.15018	1.11985	0.443256	0.407522	1.81386	0.503878	1.0013	1.04819	1.01009	2.36566	0.350619	0.829133	3.3635	1.8515	0.192354	0.450861	1.60184	0.659378	0.947778
p16	FDQLFDDESDPFEVLK	2+	Q8NC51|PAIRBP1	0.536786	3.75*10-8	0.787619	0.97046	1.18325	1.04772	0.720979	0.824718	0.166109	1.09964	0.608066	0.288311	1.31774	0.671533	1.27781	0.57391	0.843181	1.22969	0.332853	0.834295	1.06093	0.245154	1.24735	1.03589	0.699573	1.6439	0.481999	3.4063	1.20881	0.836546	0.73823	1.97138	0.329333	1.02879	0.669052	0.722941	0.17961	0.331526	1.59001	1.72738	3.45736	0.342315	1.25571	1.66692	0.700323	1.16184
[truncated: 51 more columns]

## Sheet: S5B_SRM data
Data file S5B. SRM data for 16 peptides representing 9 proteins that were used for SWATH vs. SRM comparison
Intensities (IΔ0) of 16 selected peptides in SRM dataset of 96 breast cancer tissues
patient No.						1	2	3	4	5	6	7	8	9	10	11	12	13	14	15	16	17	18	19	20	22	23	24	25	26	27	28	29	30	31	32	33	34	35	36	37	38	39	40	41	42	43	44	45
peptide abbreviation	peptide sequence	charge	protein			ID0	ID0	ID0	ID0	ID0	ID0	ID0	ID0	ID0	ID0	ID0	ID0	ID0	ID0	ID0	ID0	ID0	ID0	ID0	ID0	ID0	ID0	ID0	ID0	ID0	ID0	ID0	ID0	ID0	ID0	ID0	ID0	ID0	ID0	ID0	ID0	ID0	ID0	ID0	ID0	ID0	ID0	ID0	ID0
p1	AAAITSDILEALGR	2+	Q15063|POSTN			997661	621821	514353	425862	457372	415157	358511	347496	1.29421e+06	177527	960777	133217	684747	403394	800480	303880	446068	299202	412312	345478	659650	364585	329431	273685	435552	219406	624194	505222	480160	842956	414667	1182951	1.46183e+06	1287420	499890	322564	1.65114e+06	488459	861900	525841	539517	1.02286e+06	828442	1.15281e+06
p2	GFEPGVTNILK	3+	Q15063|POSTN			678505	410437	258651	223952	239099	200168	169079	127543	877098	42185.7	536520	88440.7	332528	175919	448078	83065.5	232980	130948	138515	146584	395902	147565	272893	92429.7	200902	36569.7	201868	225342	177041	358651	156214	754268	808479	792036	284638	200839	780508	100982	461094	97148	162713	397988	223882	526293
p3	IIDGVPVEITEK	3+	Q15063|POSTN			1.01396e+06	730869	467078	425926	457668	411037	320808	163377	1586008	85672.3	912881	75899.7	542001	331449	537009	105178	397642	209451	190812	238357	787181	213053	137875	94723.3	421796	38359.7	286662	480399	327466	638358	161324	306071	1.38785e+06	354366	438051	302383	842555	129405	1.02134e+06	164608	283442	763571	462925	770066
p4	EVQGFESATFLGYFK	3+	P06396|GELS			290302	190093	136898	147483	93318.7	124026	99047.7	168263	198627	33308.3	218542	123866	209787	124613	178352	199844	176071	103353	218895	211084	144646	69552	27687	148871	156444	131855	330639	159532	184601	169627	164503	199596	257348	165890	177858	64829.3	301364	282606	184215	264987	261765	316074	229608	296056
p5	QTQVSVLPEGGETPLFK	3+	P06396|GELS			532396	313500	277069	217886	186332	247731	162875	288859	481386	94062	353148	351068	318569	214013	302586	424746	325025	153350	294283	299446	380829	106597	112467	277378	296963	294484	399603	329530	341793	252957	300748	412163	555821	376823	344894	226634	451661	487657	401692	334714	332995	427957	315438	494570
p6	AQPVQVAEGSEPDGFWEALGGK	3+	P06396|GELS			275415	198060	156376	111260	115463	163196	77366	179408	315679	64511	176847	170120	142596	129079	131943	195087	149354	60752	120933	141468	211947	61443	53503.7	184794	146018	203946	275182	220996	234702	146197	155852	228497	291807	189687	164914	101310	258725	260687	227589	182745	211182	260678	172480	279757
p7	EILVGDVGQTVDDPYATFVK	3+	P23528|COF1			207609	137141	133339	181531	136571	150020	108475	244724	170937	66863.3	184704	94157.7	84031.7	131359	173486	150982	111976	69369.5	194311	113197	128973	81289.3	126808	119390	53422	257499	274966	157184	111425	258162	143740	144229	221026	259002	156202	81444	195926	154111	236290	60581.7	137469	236010	182738	165072
p8	LGGSAVISLEGKPL	3+	P23528|COF1			949062	699840	724797	807588	530160	488390	483169	897109	1.02537e+06	160699	1258477	817973	626273	438233	1.08264e+06	1.25017e+06	496993	257818	1.21917e+06	633758	636365	328196	302302	721957	314433	1398127	1.53241e+06	620406	521698	1.24505e+06	762514	779681	1.23687e+06	1262168	1095737	280961	1.0728e+06	1.54057e+06	991439	343059	852969	1670386	1.0074e+06	1.00055e+06
p9	LTLLAPLNSVFK	3+	Q15582|BGH3			177955	61482.7	51061	62545.3	76633	38275.3	127362	73461	75423.3	16858	93324	15557.7	60176	59371	55463.5	48733.5	70037.7	50817	108320	133380	66535.7	83227	63522.7	93101.3	64905	51960.7	199198	52608.3	47316.3	63858.3	147482	68727.3	204652	207810	50322.7	31637.5	68243.7	130547	51305.5	74434.7	43243.7	65312.7	69386	156788
p10	EGVYTVFAPTNEAFR	3+	Q15582|BGH3			318250	154960	157992	150432	198810	133161	211571	168498	172910	111488	211701	127134	141053	168314	123988	141948	187664	130311	206799	214348	138359	179173	162471	144790	190222	126974	302486	174348	162973	160666	286991	193089	320137	306385	170205	138768	159213	199537	177374	176471	144307	135925	160758	261613
p11	GVDEATIIDILTK	3+	P04083|ANXA1			359369	333759	370612	196829	222635	230549	126312	314219	404101	88035.7	484236	266463	276022	310303	212922	266662	294720	219638	407032	284823	299769	178729	101637	305162	252892	371063	499363	352790	407155	187876	395420	352958	403932	333151	240897	182725	354949	345693	300377	725672	304732	383323	574902	395363
p12	GLGTDEDTLIEILASR	3+	P04083|ANXA1			261745	252620	283652	194075	190508	216625	95687	264096	286656	119573	338013	175501	227453	203918	192156	248950	213746	197378	364410	266332	215156	147807	98537.7	244551	140482	289674	480454	260195	299089	207639	273385	292612	314755	257242	264362	125991	296679	387397	255312	565805	322947	385301	481793	403388
p13	ETTDTDTADQVIASFK	3+	O43707|ACTN4			126795	121502	76884.3	103260	100004	122971	109049	171015	192595	50737	155254	98623	125974	93652.7	166472	107494	94225.3	62665.5	317767	56680.7	118914	76489	58057	83878.7	54480.3	148949	127120	124434	98558	214271	116383	125497	163768	136915	234536	57252	147424	184028	169068	108651	136568	188365	106663	130464
p14	LYAYEPADTALLLDNMK	3+	O95994|AGR2			63033	141630	19870.7	118163	318019	202070	0	64578.7	0	33957.7	41294.5	425044	197708	10138.5	123746	58275	57089	29074	21500	167352	13926.3	211896	17509	195946	21499.7	8795	12705.5	38276.3	107276	163216	30539.7	66619.3	165577	170857	230147	68489.7	301229	292373	98826.5	24350.3	116694	1638774	653388	147576
p15	ASGQAFELILSPR	3+	P16949|STMN1			64179.7	47967.7	95119.3	108067	45360	53921.3	43978.7	75005.3	67832.3	34815	110078	74676.3	104729	50247	109942	147323	41696	20645	179163	40230.7	60670.7	100572	49757	41611.7	31599.7	109205	107255	41289.3	37788.7	167759	60747.3	92681	104828	101878	229732	38682.3	90311.7	242770	113241	40477.7	59450.3	145800	82951.5	80858
p16	FDQLFDDESDPFEVLK	3+	Q8NC51|PAIRBP1			34614	23209.3	32251.7	38361.7	15066	30701.3	12705.5	39744	23618.3	10423.7	36892	17020.3	24105	21255.7	15147.5	31145	15311	12704.5	40555	14657.7	21499.7	22395.7	21494	30295.7	9405	56514.3	33550.7	32130	20685.3	78016.7	21866	25896	37221.7	38275.3	28017	0	32168.3	60019.7	52527	16530.3	35831.3	68327.3	37623	31353
Intensity ratios (IΔ0/IΔ8) of 16 selected peptides in SRM dataset of 96 breast cancer tissues
patient No.						1	2	3	4	5	6	7	8	9	10	11	12	13	14	15	16	17	18	19	20	22	23	24	25	26	27	28	29	30	31	32	33	34	35	36	37	38	39	40	41	42	43	44	45
peptide abbreviation	peptide sequence	charge	protein	SWATH x SRM Spearman correlation	SWATH x SRM p-value	intensity ratio (ID0/ID8)	intensity ratio (ID0/ID8)	intensity ratio (ID0/ID8)	intensity ratio (ID0/ID8)	intensity ratio (ID0/ID8)	intensity ratio (ID0/ID8)	intensity ratio (ID0/ID8)	intensity ratio (ID0/ID8)	intensity ratio (ID0/ID8)	intensity ratio (ID0/ID8)	intensity ratio (ID0/ID8)	intensity ratio (ID0/ID8)	intensity ratio (ID0/ID8)	intensity ratio (ID0/ID8)	intensity ratio (ID0/ID8)	intensity ratio (ID0/ID8)	intensity ratio (ID0/ID8)	intensity ratio (ID0/ID8)	intensity ratio (ID0/ID8)	intensity ratio (ID0/ID8)	intensity ratio (ID0/ID8)	intensity ratio (ID0/ID8)	intensity ratio (ID0/ID8)	intensity ratio (ID0/ID8)	intensity ratio (ID0/ID8)	intensity ratio (ID0/ID8)	intensity ratio (ID0/ID8)	intensity ratio (ID0/ID8)	intensity ratio (ID0/ID8)	intensity ratio (ID0/ID8)	intensity ratio (ID0/ID8)	intensity ratio (ID0/ID8)	intensity ratio (ID0/ID8)	intensity ratio (ID0/ID8)	intensity ratio (ID0/ID8)	intensity ratio (ID0/ID8)	intensity ratio (ID0/ID8)	intensity ratio (ID0/ID8)	intensity ratio (ID0/ID8)	intensity ratio (ID0/ID8)	intensity ratio (ID0/ID8)	intensity ratio (ID0/ID8)	intensity ratio (ID0/ID8)	intensity ratio (ID0/ID8)
p1	AAAITSDILEALGR	2+	Q15063|POSTN	0.842945	2.2*10-16	2.10723	1.5129	1.16957	1.24853	1.19187	1.1765	1.0414	0.807567	3.35487	0.562567	2.3792	0.880033	1.62915	1.17773	2.3133	0.89795	1.43517	0.980133	0.931767	0.8583	1.75707	1.1584	1.4029	0.7859	1.2962	0.571833	1.07397	1.08813	0.9935	1.7059	0.818867	2.55277	3.0778	2.7318	1.2139	1.15357	3.12087	0.826	1.8843	0.938267	1.0695	1.7216	1.24495	1.84227
p2	GFEPGVTNILK	3+	Q15063|POSTN	0.859043	2.2*10-16	1.98577	1.30777	0.684467	0.739833	0.6947	0.616033	0.5332	0.4466	3.51417	0.152233	1.87105	0.323533	1.06743	0.6666	1.7521	0.3296	0.980567	0.505233	0.5158	0.532633	1.3474	0.631633	1.02597	0.444867	0.701	0.1395	0.576967	0.636533	0.564333	1.09017	0.466933	2.1032	2.57257	2.50223	0.8731	0.633133	2.463	0.324633	1.2774	0.313467	0.516933	1.33293	0.61325	1.421
p3	IIDGVPVEITEK	3+	Q15063|POSTN	0.871665	2.2*10-16	2.18853	1.55473	0.899133	0.969433	0.924133	0.856567	0.676933	0.352067	3.60677	0.181433	2.1797	0.201067	1.1861	0.829833	1.31145	0.2732	0.996733	0.589533	0.445567	0.622533	1.79037	0.692667	0.3743	0.3322	1.11733	0.121033	0.586833	0.857767	0.62	1.28103	0.308333	0.5969	2.44647	0.699567	0.9505	0.6039	1.79857	0.2684	2.1473	0.311633	0.611967	1.66027	0.8704	1.63677
p4	EVQGFESATFLGYFK	3+	P06396|GELS	0.571137	2.29*10-9	1.30293	1.0331	0.746467	0.9293	0.589733	0.839067	0.617167	0.844267	1.26383	0.298133	0.975	1.28003	1.10627	0.645467	0.88555	1.0755	1.0221	0.545567	1.00483	1.2264	1.0941	0.657367	0.357233	0.903233	1.05027	0.8576	1.2554	0.913933	0.944	0.7615	0.8684	1.13213	1.25193	0.934633	0.877367	0.601267	1.24833	0.8703	1.08465	0.9268	1.06283	1.06273	0.73025	0.933667
p5	QTQVSVLPEGGETPLFK	3+	P06396|GELS	0.439096	1.06*10-5	1.236	0.785267	0.659833	0.6114	0.422767	0.622667	0.451767	0.7149	1.2452	0.267067	0.8196	1.10133	0.8303	0.5897	0.79025	1.02685	0.9804	0.5386	0.7964	0.921967	1.0674	0.441467	0.330733	1.0695	0.9243	0.8539	0.959367	0.729967	0.738267	0.565233	0.731567	0.867	1.18113	0.833967	0.8116	0.537233	1.13847	1.07087	0.8598	0.762133	0.787533	1.0782	0.6277	1.09143
p6	AQPVQVAEGSEPDGFWEALGGK	3+	P06396|GELS	0.68981	2.2*10-16	1.28173	1.0718	0.826133	0.632533	0.6049	0.796067	0.470767	0.924033	1.5263	0.332667	1.1126	1.177	0.9579	0.813567	0.9204	1.18015	1.05887	0.771433	0.755667	0.9092	1.19053	0.3615	0.322633	1.1864	1.02147	1.2293	1.05613	0.885667	0.882067	0.8101	0.791033	1.13303	1.27967	0.9791	1.0978	0.663867	1.31557	1.14623	1.13335	0.8618	1.02197	1.29853	0.7465	1.2765
p7	EILVGDVGQTVDDPYATFVK	3+	P23528|COF1	0.728499	2.2*10-16	1.19673	0.8154	0.850667	1.31057	0.754533	0.978233	0.848433	1.522	1.1525	0.470233	1.25665	0.626467	0.618	0.869267	1.0769	1.14755	0.835633	0.4775	1.69123	0.8003	0.8735	0.8012	0.984333	1.00527	0.5	1.92593	1.3984	0.8364	0.618133	1.26003	0.774067	0.739333	1.05683	1.5328	0.943467	0.511467	1.06183	0.820067	1.1924	0.267067	0.702	1.27077	0.95125	0.7658
p8	LGGSAVISLEGKPL	3+	P23528|COF1	0.724832	2.2*10-16	0.972733	0.797	0.759567	1.2606	0.578433	0.636267	0.722433	1.20373	1.29993	0.250967	1.48095	1.25557	0.807667	0.6256	1.26525	1.5804	0.699133	0.373733	1.5453	0.8648	0.8945	0.732767	0.530433	1.08377	0.432767	2.07753	1.27407	0.601633	0.518967	1.27403	0.8245	0.828033	1.3814	1.44503	1.21063	0.340933	1.15133	1.61117	0.9902	0.310333	0.9861	1.71737	0.8114	0.977333
p9	LTLLAPLNSVFK	3+	Q15582|BGH3	0.558424	4.1*10-9	1.6921	0.6441	0.498567	0.771667	0.824867	0.3922	1.44767	0.603467	0.758333	0.231767	0.786	0.334467	0.807033	0.707033	0.6485	0.55915	0.815933	0.786033	1.02917	1.49263	0.7468	1.01333	1.07377	1.06267	0.735067	0.536333	1.51273	0.485733	0.4478	0.499533	1.29697	0.638133	1.60513	1.70243	0.555267	0.31365	0.6429	0.95	0.4686	0.661567	0.310033	0.540733	0.5864	1.14583
p10	EGVYTVFAPTNEAFR	3+	Q15582|BGH3	0.545955	1.82*10-8	2.9435	1.3991	1.286	1.4194	1.40283	1.33593	1.88593	1.63947	1.679	1.34793	1.5761	1.22277	1.44133	1.5667	1.0478	1.4787	1.61553	1.55483	1.8677	1.98877	1.47523	1.8518	1.6873	2.11123	2.07407	1.39427	2.08617	1.37187	1.37227	1.3834	2.24737	1.6168	2.30613	2.48397	1.8937	1.3761	1.52083	1.8007	1.4286	1.4754	1.1405	1.30863	1.35375	2.1899
p11	GVDEATIIDILTK	3+	P04083|ANXA1	0.520201	6.55*10-8	1.0198	1.09437	1.24653	0.779267	0.7201	0.791633	0.478	1.00913	1.37577	0.337633	1.4498	1.45767	1.01167	1.3174	0.8963	0.9788	1.02227	1.1301	1.20727	0.9851	1.207	0.7914	0.4392	1.216	0.882067	1.3488	1.29133	1.01063	1.18733	0.513267	1.17633	1.0505	1.14173	1.05733	0.902033	0.696967	0.9788	0.958267	0.88635	1.88423	0.9337	1.13053	1.3108	1.0725
p12	GLGTDEDTLIEILASR	3+	P04083|ANXA1	0.502912	3.08*10-7	1.69873	1.8113	1.85633	1.5057	1.4544	1.69507	1.39663	1.73273	2.10737	1.27757	2.10135	2.48303	1.9486	1.55877	1.4526	1.9249	1.87387	1.63887	2.0603	2.00527	1.93047	1.32067	1.28693	1.86477	1.70903	2.27643	2.40717	1.8638	1.98133	1.34423	1.76713	1.77987	1.91323	1.7355	1.72367	1.57333	1.80023	1.80473	1.54655	2.75043	1.90917	1.81257	2.43545	1.941
p13	ETTDTDTADQVIASFK	3+	O43707|ACTN4	0.658945	2.2*10-16	0.891333	1.18473	0.6352	0.875433	0.756567	0.839833	0.864167	1.33453	1.43587	0.410067	1.13075	0.885267	1.19143	0.789833	1.2944	0.8505	0.957867	0.6451	2.62347	0.406433	1.00577	0.5157	0.67	0.8703	0.5003	1.5309	0.929967	0.734767	0.747233	1.424	0.7642	0.860433	1.0347	1.16093	1.69437	0.3727	1.21713	1.18043	1.17765	0.7841	1.08213	1.44523	0.8345	0.970367
p14	LYAYEPADTALLLDNMK	3+	O95994|AGR2	0.880205	2.2*10-16	0.295667	0.8693	0.130067	1.0257	1.9375	1.55633	0	0.4742	0	0.262733	0.2236	3.63607	1.44087	0.0719	0.9131	0.4821	0.6065	0.3891	0.0992	1.42107	0.0954667	1.93207	0.185767	1.6128	0.243133	0.0376	0.07185	0.207367	0.637667	0.897567	0.205167	0.381	0.931067	1.0862	1.61217	0.494967	1.4994	1.52027	0.4811	0.128933	0.583733	6.97597	3.3579	0.875733
p15	ASGQAFELILSPR	3+	P16949|STMN1	0.841223	2.2*10-16	0.493533	0.465667	0.748933	1.0039	0.3909	0.467733	0.503633	0.7058	0.628733	0.3481	0.81025	0.767667	0.835367	0.452233	0.97565	1.0857	0.418033	0.2089	1.46133	0.3507	0.601633	1.12373	0.508033	0.450367	0.326633	1.1739	0.702133	0.341467	0.305667	0.959467	0.4214	0.5703	0.7167	0.808867	1.75423	0.284	0.593333	2.1975	0.84935	0.319967	0.4137	1.28753	0.56645	0.591233
p16	FDQLFDDESDPFEVLK	3+	Q8NC51|PAIRBP1	0.536786	3.75*10-8	1.10747	0.814467	1.0026	1.70343	0.571	1.2062	1.30495	1.42653	0.871833	0.480033	1.0118	0.7227	0.930267	0.996833	0.86645	1.5307	0.712567	0.5914	1.251	0.6339	0.8114	0.862333	0.8148	1.44037	0.46015	2.27457	0.846767	0.7643	0.812267	2.2089	0.5636	0.8095	1.11457	1.03487	1.01017	NA	1.048	1.19517	1.34835	0.552733	0.932033	1.56783	1.0103	0.901
[truncated: 51 more columns]

## Sheet: S5C_SWATH vs. SRM comparison
Data file S5C. SWATH vs. SRM comparison for 16 peptides representing 9 proteins

## Sheet: S5D_TransitionList
Data file S5D. Transition list for analysis of SWATH data for INPP4B, CDK1, and ERBB2 proteins in OpenSWATH and Skyline software
This table contains transitions for selected peptides from INPP4B, CDK1, and ERBB2. Note that these transitions can be used directly for validation by SRM/MRM.
Protein name	Protein UniProt ID	Peptide sequence	Precursor m/z	Product m/z	Product ion	Precursor charge	Product charge	iRT
INPP4B	O15327	TLEFVPINLHLQR	527.303	990.584	y8	3	1	80
INPP4B	O15327	TLEFVPINLHLQR	527.303	780.447	y6	3	1	80
INPP4B	O15327	TLEFVPINLHLQR	527.303	666.405	y5	3	1	80
INPP4B	O15327	TLEFVPINLHLQR	527.303	553.321	y4	3	1	80
INPP4B	O15327	TLEFVPINLHLQR	527.303	683.386	y11	3	2	80
INPP4B	O15327	TLEFVPINLHLQR	527.303	495.796	y8	3	2	80
CDK1	P06493	YSTPVDIWSIGTIFAELATK	738.056	1050.58	y10	3	1	169
CDK1	P06493	YSTPVDIWSIGTIFAELATK	738.056	1032.57	y10-18	3	1	169
CDK1	P06493	YSTPVDIWSIGTIFAELATK	738.056	993.562	y9	3	1	169
CDK1	P06493	YSTPVDIWSIGTIFAELATK	738.056	892.514	y8	3	1	169
CDK1	P06493	YSTPVDIWSIGTIFAELATK	738.056	779.43	y7	3	1	169
CDK1	P06493	YSTPVDIWSIGTIFAELATK	738.056	632.361	y6	3	1	169
ERBB2	P04626	LRLPASPETHLDMLR	437.992	885.461	y7	4	1	50
ERBB2	P04626	LRLPASPETHLDMLR	437.992	784.413	y6	4	1	50
ERBB2	P04626	LRLPASPETHLDMLR	437.992	647.355	y5	4	1	50
ERBB2	P04626	LRLPASPETHLDMLR	437.992	534.27	y4	4	1	50
ERBB2	P04626	LRLPASPETHLDMLR	437.992	556.282	y9	4	2	50
ERBB2	P04626	LRLPASPETHLDMLR	437.992	551.366	b5	4	1	50
ERBB2	P04626	FVVIQNEDLGPASPLDSTFYR	790.066	1253.62	y11	3	1	89
ERBB2	P04626	FVVIQNEDLGPASPLDSTFYR	790.066	1156.56	y10	3	1	89
ERBB2	P04626	FVVIQNEDLGPASPLDSTFYR	790.066	1085.53	y9	3	1	89
ERBB2	P04626	FVVIQNEDLGPASPLDSTFYR	790.066	998.494	y8	3	1	89
ERBB2	P04626	FVVIQNEDLGPASPLDSTFYR	790.066	901.441	y7	3	1	89
ERBB2	P04626	FVVIQNEDLGPASPLDSTFYR	790.066	673.33	y5	3	1	89
ERBB2	P04626	GIWIPDGENVKIPVAIK	617.024	768.534	y7	3	1	81
ERBB2	P04626	GIWIPDGENVKIPVAIK	617.024	640.439	y6	3	1	81
ERBB2	P04626	GIWIPDGENVKIPVAIK	617.024	527.355	y5	3	1	81
ERBB2	P04626	GIWIPDGENVKIPVAIK	617.024	746.94	y14	3	2	81
ERBB2	P04626	GIWIPDGENVKIPVAIK	617.024	690.398	y13	3	2	81
ERBB2	P04626	GIWIPDGENVKIPVAIK	617.024	584.358	y11	3	2	81
ERBB2	P04626	GLQSLPTHDPSPLQR	549.293	812.426	y7	3	1	24
ERBB2	P04626	GLQSLPTHDPSPLQR	549.293	697.399	y6	3	1	24
ERBB2	P04626	GLQSLPTHDPSPLQR	549.293	513.314	y4	3	1	24
ERBB2	P04626	GLQSLPTHDPSPLQR	549.293	729.87	y13-17	3	2	24
ERBB2	P04626	GLQSLPTHDPSPLQR	549.293	674.354	y12	3	2	24
ERBB2	P04626	GLQSLPTHDPSPLQR	549.293	574.296	y10	3	2	24
ERBB2	P04626	LPASPETHLDMLR	493.926	885.461	y7	3	1	40
ERBB2	P04626	LPASPETHLDMLR	493.926	784.413	y6	3	1	40
ERBB2	P04626	LPASPETHLDMLR	493.926	647.355	y5	3	1	40
ERBB2	P04626	LPASPETHLDMLR	493.926	534.27	y4	3	1	40
ERBB2	P04626	LPASPETHLDMLR	493.926	556.282	y9	3	2	40
ERBB2	P04626	LPASPETHLDMLR	493.926	456.231	y12	3	3	40

## Sheet: S5E_Fragment ion spectra
Data file S5E. Consensus fragment ion spectra from the breast cancer SWATH assay library for selected peptides of INPP4B, CDK1, and ERBB2 proteins
All y- and b-ions are annotated. A Skyline file containing the entire breast cancer spectral library for visualisation can be downloaded from PeptideAtlas (http://www.peptideatlas.org/PASS/PASS00864). The assay library is available for download in various formats from the SWATHAtlas database (http://www.swathatlas.org).
O15327 (INPP4B): TLEFVPINLHLQR 3+
P06493 (CKD1): YSTPVDIWSIGTIFAELATK 3+
P04626 (ERBB2): FVVIQNEDLGPASPLDSTFYR 3+
P04626 (ERBB2): GIWIPDGENVKIPVAIK 3+
P04626 (ERBB2): GLQSLPTHDPSPLQR 3+
P04626 (ERBB2): LPASPETHLDMLR 3+
P04626 (ERBB2): LRLPASPETHLDMLR 4+

## Sheet: S5F_ExtractedIonChromatograms
Data file S5F. Extracted ion chromatograms for selected peptides of INPP4B, CDK1, and ERBB2
The ion chromatograms of selected peptides of the three key proteins INPP4B, CDK1, and ERBB2 were extracted in the Skyline software (version 4.1) using transitions from the SWATH assay library (see Data file S5D). In samples in which no peak group could be identified, the background signal at the expected location was integrated. The figures below show an exemplary extracted ion chromatogram peak…
O15327 (INPP4B): TLEFVPINLHLQR 3+
P06493 (CKD1): YSTPVDIWSIGTIFAELATK 3+
P04626 (ERBB2): FVVIQNEDLGPASPLDSTFYR 3+
P04626 (ERBB2): GIWIPDGENVKIPVAIK 3+
P04626 (ERBB2): GLQSLPTHDPSPLQR 3+
P04626 (ERBB2): LPASPETHLDMLR 3+
P04626 (ERBB2): LRLPASPETHLDMLR 4+

## Sheet: S5G_OpenSWATH vs. Skyline
Data file S5G. Comparison of protein fold changes among patient groups obtained by OpenSWATH and Skyline
The table summarizes data of the patient group comparisons performed after targeted data extraction with the OpenSWATH software and manually using Skyline.
Protein name	Protein UniProt ID	Group comparison	Log2 fold change OpenSWATH	Adj. p-value OpenSWATH	Log2 fold change Skyline	Adj. p-value Skyline
INPP4B	O15327	ER+/ER-	1.668	6.73e-07	1.884	0
CDK1	P06493	ER+/ER-	-0.06	0.94	-0.535	0.105
ERBB2	P04626	ER+/ER-	-0.474	0.13	-0.434	0.105
INPP4B	O15327	G3/G1	-0.969	7.99e-05	-1	0.0001
CDK1	P06493	G3/G1	1.433	1.15e-05	1.131	0
ERBB2	P04626	G3/G1	0.934	5.97e-07	0.546	0.0083
INPP4B	O15327	HER2+/HER2-	-0.283	1	-0.535	0.225
CDK1	P06493	HER2+/HER2-	0.073	1	0.516	0.225
ERBB2	P04626	HER2+/HER2-	1.787	4.55e-12	1.852	0
